# Supplementary material for: Passing Messages between Biological Networks to Refine Predicted Interactions
Source: PLoS One. 2013 May 31;8(5):e64832. doi: 10.1371/journal.pone.0064832 (PMC3669401; doi:10.1371/journal.pone.0064832)
Supplement: Materials S1 — Archive containing PANDA code, input data and predicted networks. (TGZ) [file pone.0064832.s006.tgz]

Archive with 14 entries (11 files):
- Version0
- Version0/PANDA_v0.c
- Version0/README.txt
- Version0/ToyData
- Version0/ToyData/ToyExpressionData.txt
- Version0/ToyData/ToyMotifData.txt
- Version0/ToyData/ToyPPIData.txt
- Version0/YeastData
- Version0/YeastData/YeastData_CCExpression.txt
- Version0/YeastData/YeastData_KOExpression.txt
- Version0/YeastData/YeastData_Motif.txt
- Version0/YeastData/YeastData_PPI.txt
- Version0/YeastData/YeastData_SRExpression.txt
- Version0/YeastData/YeastNetworks_AllTFxGene.pairs
