# Supplementary material for: Passing Messages between Biological Networks to Refine Predicted Interactions
Source: PLoS One. 2013 May 31;8(5):e64832. doi: 10.1371/journal.pone.0064832 (PMC3669401; doi:10.1371/journal.pone.0064832)
Supplement: Materials S1 — Archive containing PANDA code, input data and predicted networks. (TGZ) [file pone.0064832.s006.tgz › Version0/PANDA_v0.c]

#include <stdio.h>
#include <stdlib.h>
#include <iostream>
#include <math.h>
#include <time.h>
#include <getopt.h>
#include <signal.h>
#include <cstring>
using namespace std;

#define CR 13
#define LF 10
#define BOLD "\033[1m"
#define NORMAL "\033[0m"

using namespace std;

FILE *fid;
FILE *statfid;
char temp[10000];
char temp1[16];
char * temp2;

// variables to store file names
char expression_file[500];
char motif_file[500];
char interaction_file[500];
char coregulation_file[500];
char covariate_file[500];
char output_file[500];
char outtag[500];
char pname[500];


// counters and program defaults
int cnt, cnt1, cnt2, c, d, v;
int killstep;

float alpha=0.05;
int maxstep=1000;
int outputstep=0;
int noExp=1;
int noPPI=1;
int noMotif=1;
int randlabels=0;
int randweights=0;
int verboseoutput=0;
int weightedpearson=0;

int NumGenes=6000;	// max=15000
int NumTFs=200;		// max=1000
int NumConditions=500;	// max=500
int NumInteractions;


// other variables
double A,B,C,D,E,F, update;
float P, Q;
float beta, delta;
double ExpMean, ExpStd, PPIMean, PPIStd, CorrMean, CorrStd;
double PriorMean, PriorStd, NonMean, NonStd, PriorWeight, NonWeight;
float PriorUpdate, ExpUpdate, PPIUpdate;
float EdgeMean, EdgeStd;
float hamming;
float temphamming;


// CDF variables
float b0;
float b1=0.319381530;
float b2=-0.356563782;
float b3=1.781477937;
float b4=-1.821255978;
float b5=1.330274429;


// structs to hold information about the networks

typedef struct{
int index;			// gene index value of TF
float W[6000];			// Current Weight of edge
float M[6000];			// Prior knowledge from chip-chip/motif data
float C[6000];			// correlation value
float P[200];			// TF PPI data
float T[6000][2];		// Temporary storage of estimates
float outdegree;
double exp;
double stdev;
} REGULATION;

REGULATION Regulation[200];

typedef struct{
char name[16];
char temp[16];
int index;
int TFindex;			// if gene is a TF, which TF it is in the Regulation struct, if not, this value is -1
float expression[500];
double exp;			// expected value of expression across conditions
double stdev;			// standard deviation of expression across conditions
float corr[6000];
float indegree;
} GENES;

GENES Genes[6000];

float covariateweight[500];

int Initialize(REGULATION *reg, GENES *gen);
int ReadInExpressionData(GENES *gen, char filename[]);
int ReadInPriorData(REGULATION *reg, GENES *gen, char filename[]);
int ReadInInteractionData(REGULATION *reg, GENES *gen, char filename[]);
int ReadInCoregulationData(REGULATION *reg, GENES *gen, char filename[]);
int WeightedCorrelation(REGULATION *reg, GENES *gen);
int Correlation(REGULATION *reg, GENES *gen);
int IdentityPPI(REGULATION *reg, GENES *gen);
int IdentityCorrelation(GENES *gen);

float LearnNetwork(REGULATION *reg, GENES *gen, int step);
float UpdateCorrelation(REGULATION *reg, GENES *gen, int step);
float UpdatePPI(REGULATION *reg, GENES *gen, int step);

int PrintStats(REGULATION *reg, GENES *gen, char filename[]);
int PrintCoReg(REGULATION *reg, GENES *gen, char filename[]);
int PrintPPI(REGULATION *reg, GENES *gen, char filename[]);

double CDF(double value);
double inverseCDF(double value);
int RandPerm(GENES *gen);
int sort(const void *x, const void *y){if(*(const float*)y < *(const float*)x) return -1; return *(const float*)y > *(const float*)x;}
void SignalHandler(int signum);
void useage();

int main(int argc, char *argv[])
{
	extern char *optarg;
	int errflg=3;
	int s;
	strcpy(pname, argv[0]); 

	while((s = getopt(argc, argv, "a:e:m:o:p:k:n:r:v:w:")) != -1)
	switch(s)
	{
		case 'e':	// file name of expression data 
			strcpy(expression_file, optarg); errflg--;
			break;
		case 'a':	// set value for alpha (default 0.1)
			alpha=atof(optarg);
			break;
		case 'm':	// pair of motif edges 
			strcpy(motif_file, optarg); errflg--; noMotif=0;
			break;
		case 'p':	//pair file of PPI
			strcpy(interaction_file, optarg);  noPPI=0;
			break;
		case 'o':	// tag for output files
			strcpy(outtag, optarg); errflg--;
			break;
		case 'c':
			strcpy(coregulation_file, optarg);
			break;
		case 'k':
			maxstep=atoi(optarg);
			break;
		case 'n':
			outputstep=atoi(optarg);
			break;
		case 'r':
			randlabels=atoi(optarg);
			break;
		case 'w':
			weightedpearson=1;
			strcpy(covariate_file, optarg);
			break;
		case 'v':
			verboseoutput=atoi(optarg);
			break;
		default:
			errflg++;
	}
	
	if (errflg)
	{
		useage();
		exit (2);
	}

	signal(SIGINT, SignalHandler);

	fprintf(stderr, "Reading in data.  Note that the code only allocates space for up to 200 TFs, 6000 genes, and 500 expression conditions.  If you have more than this you may need to alter the code to avoid a segfault.\n");
	// Step (0): Initialize Values
	Initialize((REGULATION *) &Regulation, (GENES *) &Genes);
	ReadInExpressionData((GENES*) &Genes, expression_file);
	if(randlabels==1) RandPerm((GENES*) &Genes);
	if(randlabels==2) randweights=1;
	ReadInPriorData((REGULATION*) &Regulation, (GENES*) &Genes, motif_file);
	
	// Report what program thinks is going on
	fprintf(stderr, "Running PANDA using the following parameters:\n");
	fprintf(stderr, "alpha=%f\n", alpha);
	fprintf(stderr, "Data-Types Being Used include:\n");
	if(noMotif==0) fprintf(stderr, "Motif Data\n");
	if(noPPI==0) fprintf(stderr, "Protein Interactions\n");
	if(noExp==0) {if(weightedpearson==1) fprintf(stderr, "Expression Data (weighted pearson)\n"); else fprintf(stderr, "Expression Data\n");}
	
	// Read in data-types
	if(noPPI==0) ReadInInteractionData((REGULATION*) &Regulation, (GENES*) &Genes, interaction_file);
	else IdentityPPI((REGULATION*) &Regulation, (GENES *) &Genes);
	if(noExp==0)
	{
		if(weightedpearson==1) WeightedCorrelation((REGULATION *) &Regulation, (GENES *) &Genes);
		else Correlation((REGULATION *) &Regulation, (GENES *) &Genes);
	}
	else IdentityCorrelation((GENES *) &Genes);
	sprintf(output_file, "%s_InitialNetwork.pairs", outtag);
	PrintStats((REGULATION *) & Regulation, (GENES *) & Genes, output_file);

	// Learn Network!
	hamming=NumTFs*NumGenes;
	killstep=0;
	while(hamming>1e-5 && killstep<=maxstep)
	{
		hamming=0;
		// Step (1): Learn Network
		hamming=LearnNetwork((REGULATION *) &Regulation, (GENES *) &Genes, killstep);
		
		// Step (2): Update Correlation
		hamming+=UpdateCorrelation((REGULATION *) &Regulation, (GENES *) &Genes, killstep);
		hamming+=UpdatePPI((REGULATION *) &Regulation, (GENES *) &Genes, killstep);
		
		if(outputstep>0 && killstep % outputstep == 0)
		{
			sprintf(output_file, "%s_Step%u.stats", outtag, killstep);
			PrintStats((REGULATION *) & Regulation, (GENES *) & Genes, output_file);
		}
		fprintf(stderr, "Step#%u, hamming=%f\n", killstep, hamming);
		killstep++;
	}
	sprintf(output_file, "%s_FinalNetwork.pairs", outtag);
	PrintStats((REGULATION *) & Regulation, (GENES *) & Genes, output_file);
	if(verboseoutput==1)
	{
		sprintf(output_file, "%s_FinalCoReg.pairs", outtag);
		PrintCoReg((REGULATION *) & Regulation, (GENES *) & Genes, output_file);
		sprintf(output_file, "%s_FinalPPI.pairs", outtag);
		PrintPPI((REGULATION *) & Regulation, (GENES *) & Genes, output_file);
	}

}


float LearnNetwork(REGULATION *reg, GENES *gen, int step)
{
	ExpMean=0;
	ExpStd=0;
	for(cnt1=0; cnt1<NumTFs; cnt1++)
	{
		for(cnt2=0; cnt2<NumGenes; cnt2++)
		{
			A=0;
			B=0;
			C=0;
			d=0;
			for(cnt=0; cnt<NumGenes; cnt++)
			{
				A+=gen[cnt2].corr[cnt]*reg[cnt1].W[cnt]; //-gen[cnt].exp;
				B+=gen[cnt2].corr[cnt]*gen[cnt2].corr[cnt];
				C+=reg[cnt1].W[cnt]*reg[cnt1].W[cnt];
				d++;
			}
			A=A/sqrt(B+C-fabs(A));
			
			ExpMean+=A;
			ExpStd+=A*A;
			reg[cnt1].T[cnt2][0]=A;
		}
	}
	ExpMean=ExpMean/(NumTFs*NumGenes);
	ExpStd=sqrt(ExpStd/(NumGenes*NumTFs)-ExpMean*ExpMean);
	if(verboseoutput==2) fprintf(stderr, "%f,%f;", ExpMean, ExpStd);

	PPIMean=0;
	PPIStd=0;
	for(cnt2=0; cnt2<NumGenes; cnt2++)
	{
		for(cnt1=0; cnt1<NumTFs; cnt1++)
		{
			A=0;
			B=0;
			C=0;
			d=0;
			for(cnt=0; cnt<NumTFs; cnt++)
			{
				A+=reg[cnt].P[cnt1]*reg[cnt].W[cnt2];
				B+=reg[cnt].P[cnt1]*reg[cnt].P[cnt1];
				C+=reg[cnt].W[cnt2]*reg[cnt].W[cnt2];

			}
			A=A/sqrt(B+C-fabs(A));

			PPIMean+=A;
			PPIStd+=A*A;
			reg[cnt1].T[cnt2][1]=A;
		}
	}
	PPIMean=PPIMean/(NumTFs*NumGenes);
	PPIStd=sqrt(PPIStd/(NumGenes*NumTFs)-PPIMean*PPIMean);
	if(verboseoutput==2) fprintf(stderr, "%f,%f;", PPIMean, PPIStd);

	ExpUpdate=0.5;
	PPIUpdate=0.5;

	temphamming=0;
	for(cnt1=0; cnt1<NumTFs; cnt1++)
	{
		for(cnt=0; cnt<NumGenes; cnt++)
		{
			reg[cnt1].T[cnt][0]=ExpUpdate*reg[cnt1].T[cnt][0]+PPIUpdate*reg[cnt1].T[cnt][1];
			temphamming+=fabs(reg[cnt1].W[cnt]-reg[cnt1].T[cnt][0]);
			reg[cnt1].W[cnt]=(1-alpha)*reg[cnt1].W[cnt]+alpha*reg[cnt1].T[cnt][0];
		}
	}
	return temphamming/(NumTFs*NumGenes);
}

float UpdateCorrelation(REGULATION *reg, GENES *gen, int step)
{
	for(cnt=0; cnt<NumGenes; cnt++) {gen[cnt].exp=0; gen[cnt].stdev=0;}

	CorrMean=0;
	CorrStd=0;
	c=0;
	for(cnt=0; cnt<NumGenes; cnt++)
	{
		for(cnt2=cnt+1; cnt2<NumGenes; cnt2++)
		{
			A=0;
			B=0;
			C=0;
			d=0;
			for(cnt1=0; cnt1<NumTFs; cnt1++)
			{
				A+=reg[cnt1].W[cnt2]*reg[cnt1].W[cnt];
				B+=reg[cnt1].W[cnt]*reg[cnt1].W[cnt];
				C+=reg[cnt1].W[cnt2]*reg[cnt1].W[cnt2];
			}
			A=A/sqrt(B+C-fabs(A));
			gen[cnt].corr[cnt2]=A;
			
			CorrMean+=A;
			CorrStd+=A*A;
			c++;

			// A=(1-alpha)*gen[cnt2].corr[cnt]+alpha*A;
			gen[cnt].exp+=A;
			gen[cnt2].exp+=A;
			gen[cnt].stdev+=A*A;
			gen[cnt2].stdev+=A*A;
		}
	}

	CorrMean=CorrMean/c;
	CorrStd=sqrt(CorrStd/c-CorrMean*CorrMean);
	if(verboseoutput==2) fprintf(stderr, "%f,%f;", CorrMean, CorrStd);

	temphamming=0;
	c=0;
	for(cnt=0; cnt<NumGenes; cnt++)
	{
		gen[cnt].exp=gen[cnt].exp/(NumGenes-1);
		gen[cnt].stdev=gen[cnt].stdev/(NumGenes-1)-gen[cnt].exp*gen[cnt].exp;
		gen[cnt].exp=(NumGenes)*(sqrt(gen[cnt].stdev))*exp(2*alpha*((float) step));
		gen[cnt].corr[cnt]=(1-alpha)*gen[cnt].corr[cnt]+alpha*gen[cnt].exp;
		for(cnt2=cnt+1; cnt2<NumGenes; cnt2++)
		{
			c++;
			temphamming+=fabs(gen[cnt].corr[cnt2]-gen[cnt2].corr[cnt]);
			gen[cnt].corr[cnt2]=(1-alpha)*gen[cnt2].corr[cnt]+alpha*(gen[cnt].corr[cnt2]);
			gen[cnt2].corr[cnt]=gen[cnt].corr[cnt2];
		}
	}
	return 0;
}

float UpdatePPI(REGULATION *reg, GENES *gen, int step)
{
	for(cnt1=0; cnt1<NumTFs; cnt1++) {reg[cnt1].exp=0; reg[cnt1].stdev=0;}
	
	PPIMean=0;
	PPIStd=0;
	c=0;
	for(cnt1=0; cnt1<NumTFs; cnt1++)
	{
		for(cnt=cnt1+1; cnt<NumTFs; cnt++)
		{
			A=0;
			B=0;
			C=0;
			for(cnt2=0; cnt2<NumGenes; cnt2++)
			{
				A+=reg[cnt1].W[cnt2]*reg[cnt].W[cnt2];
				B+=reg[cnt1].W[cnt2]*reg[cnt1].W[cnt2];
				C+=reg[cnt].W[cnt2]*reg[cnt].W[cnt2];
			}
			A=A/sqrt(B+C-fabs(A));
			
			PPIMean+=A;
			PPIStd+=A*A;
			c++;
			
			if(cnt==cnt1) reg[cnt].P[cnt]=(1-alpha)*reg[cnt].P[cnt]+A*alpha;
			else reg[cnt1].P[cnt]=A;
			
			// A=(1-alpha)*reg[cnt].P[cnt1]+alpha*A;
			reg[cnt1].exp+=A;
			reg[cnt].exp+=A;
			reg[cnt1].stdev+=A*A;
			reg[cnt].stdev+=A*A;
		}
	}
	PPIMean=PPIMean/c;
	PPIStd=sqrt(PPIStd/c-PPIMean*PPIMean);
	if(verboseoutput==2) fprintf(stderr,"%f,%f;", PPIMean, PPIStd);

	for(cnt1=0; cnt1<NumTFs; cnt1++)
	{
		reg[cnt1].exp=reg[cnt1].exp/(NumTFs-1);
		reg[cnt1].stdev=reg[cnt1].stdev/(NumTFs-1)-reg[cnt1].exp*reg[cnt1].exp;
		reg[cnt1].exp=(NumTFs)*(sqrt(reg[cnt1].stdev))*exp(2*alpha*((float) step));
		reg[cnt1].P[cnt1]=(1-alpha)*reg[cnt1].P[cnt1]+alpha*reg[cnt1].exp;
		for(cnt=cnt1+1; cnt<NumTFs; cnt++)
		{
			reg[cnt].P[cnt1]=(1-alpha)*reg[cnt].P[cnt1]+alpha*reg[cnt1].P[cnt];
			reg[cnt1].P[cnt]=reg[cnt].P[cnt1];
		}
	}
	return 0;
}

int Initialize(REGULATION *reg, GENES *gen)
{
	for(cnt2=0; cnt2<NumGenes; cnt2++)
	{
		gen[cnt2].index=cnt2;
		gen[cnt2].TFindex=-1;
		gen[cnt2].indegree=0;
		/*
		for(cnt=0; cnt<NumConditions; cnt++)
		{
			gen[cnt2].expression[cnt]=0.0;
		}
		*/
	}

	for(cnt1=0; cnt1<NumTFs; cnt1++)
	{
		reg[cnt1].outdegree=0;
		for(cnt2=0; cnt2<NumGenes; cnt2++)
		{
			reg[cnt1].C[cnt2]=0;
			reg[cnt1].M[cnt2]=-1;
			reg[cnt1].W[cnt2]=-1;
			reg[cnt1].T[cnt2][0]=-1;
			reg[cnt1].T[cnt2][1]=-1;
		}
		for(cnt=0; cnt<NumTFs; cnt++) reg[cnt1].P[cnt]=0;
	}
	
	for(cnt=0; cnt<NumConditions; cnt++) covariateweight[cnt]=1;
}

int ReadInExpressionData(GENES *gen, char filename[])
{
	if((fid=fopen(filename, "r"))==NULL)
	{
		printf("ERROR OPENING EXPRESSION DATA FILE\n");
		exit(1);
	}

	cnt2=0;
	while(!feof(fid))
	{
		fgets(temp, 10000 , fid);
		cnt=0;
		temp2 = strtok (temp,"\t\n");
		strcpy(gen[cnt2].name, temp2);
		temp2 = strtok (NULL,"\t\n");
  		while (temp2 != NULL)
  		{
			gen[cnt2].expression[cnt]=atof(temp2);
			cnt++;
			temp2 = strtok (NULL,"\t\n");
		}
		if(cnt2==0) NumConditions=cnt;
		cnt2++;
	}
	NumGenes=cnt2-1;
	fclose(fid);
	if(NumConditions>2) noExp=0;
	else
	{
		NumConditions=0;
		fprintf(stderr, "Note that an insufficient number of conditions have been found to utilize Expression Data.  Using input file as a gene list.\n");
	}
	if(NumGenes>6000)
	{
		fprintf(stderr, "Data includes information for more than 6000 genes, allocating more space\n");
		Initialize((REGULATION *) &Regulation, (GENES *) &Genes);
	}
}

int ReadInPriorData(REGULATION *reg, GENES *gen, char filename[])
{
	NumTFs=0;
	NumInteractions=0;
	D=0;
	if((fid=fopen(filename, "r"))==NULL)
	{
		printf("ERROR OPENING TF-GENE FILE\n");
		exit(1);
	}

	while(fscanf(fid, "%s\t%s\t%f", temp,temp1,&P)==3) //!feof(fid))
	{
		cnt1=NumGenes;
		for(c=0; c<NumGenes; c++)
		{
			if(strcmp(temp,gen[c].name)==0)
			{
				cnt1=c;
				break;
			}
		}
		if(cnt1==NumGenes)
		{
			fprintf(stderr, "TF %s not found in Gene List.  It will be added with assumed equal expression across all conditions.  If this is an error, exit the program and verify your input files.\n", temp);
			strcpy(gen[cnt1].name, temp);
			gen[cnt1].index=cnt1;
			gen[cnt1].TFindex=-1;
			gen[cnt1].indegree=0;
			for(c=0; c<NumConditions; c++) gen[cnt1].expression[c]=0;
			for(c=0; c<200; c++)
			{
				reg[c].C[cnt1]=0;
				reg[c].M[cnt1]=-1;
				reg[c].W[cnt1]=-1;
				reg[c].T[cnt1][0]=-1;
				reg[c].T[cnt1][1]=-1;
			}
			NumGenes++;
			// exit(1);
		}

		cnt2=NumGenes;
		for(c=0; c<NumGenes; c++)
		{
			if(strcmp(temp1,gen[c].name)==0)
			{
				cnt2=c;
				break;
			}
		}
		if(cnt2==NumGenes)
		{
			if(strcmp(temp1, "none")==0) cnt2=-1;
			else
			{
				fprintf(stderr, "Gene '%s' not found in Gene List.  It will be added with assumed equal expression across all conditions.  If this is an error, exit the program and verify your input files.\n", temp1);
				strcpy(gen[cnt2].name, temp1);
				gen[cnt2].index=cnt2;
				gen[cnt2].TFindex=-1;
				gen[cnt2].indegree=0;
				for(c=0; c<NumConditions; c++) gen[cnt2].expression[c]=0;
				for(c=0; c<200; c++)
				{
					reg[c].C[cnt2]=0;
					reg[c].M[cnt2]=-1;
					reg[c].W[cnt2]=-1;
					reg[c].T[cnt2][0]=-1;
					reg[c].T[cnt2][1]=-1;
				}
				NumGenes++;
			}
		}
		
		cnt=NumTFs;
		for(c=0; c<NumTFs; c++)
		{
			if(reg[c].index==cnt1)
			{
				cnt=c;
				break;
			}
		}

		if(cnt==NumTFs)
		{
			reg[cnt].index=cnt1;
			gen[cnt1].TFindex=cnt;
			NumTFs++;
		}

		if(cnt2>=0)
		{
			reg[cnt].M[cnt2]=P;
			reg[cnt].W[cnt2]=P;
			if(P>0) NumInteractions++;
			reg[cnt].outdegree++;
			gen[cnt2].indegree++;
		}
	}
	fclose(fid);
	fprintf(stderr, "NumTFs:%u, NumGenes:%u, NumConditions:%u, NumRegulatoryInteractions:%u\n", NumTFs, NumGenes, NumConditions, NumInteractions);

	for(cnt1=0; cnt1<NumTFs; cnt1++)
	{
		reg[cnt1].exp=0;
		reg[cnt1].stdev=0;
		for(cnt=0; cnt<NumGenes; cnt++)
		{
			reg[cnt1].exp+=reg[cnt1].W[cnt];
			reg[cnt1].stdev+=reg[cnt1].W[cnt]*reg[cnt1].W[cnt];
		}
		reg[cnt1].exp=reg[cnt1].exp/NumGenes;
		reg[cnt1].stdev=sqrt(reg[cnt1].stdev/NumGenes-reg[cnt1].exp*reg[cnt1].exp);
	}
	
	A=0;
	B=0;
	c=0;
	for(cnt=0; cnt<NumGenes; cnt++)
	{
		gen[cnt].exp=0;
		gen[cnt].stdev=0;
		for(cnt1=0; cnt1<NumTFs; cnt1++)
		{
			A+=reg[cnt1].W[cnt];
			B+=reg[cnt1].W[cnt]*reg[cnt1].W[cnt];
			c++;
			gen[cnt].exp+=reg[cnt1].W[cnt];
			gen[cnt].stdev+=reg[cnt1].W[cnt]*reg[cnt1].W[cnt];
		}
		gen[cnt].exp=gen[cnt].exp/NumTFs;
		gen[cnt].stdev=sqrt(gen[cnt].stdev/NumTFs-gen[cnt].exp*gen[cnt].exp);
	}
	A=A/c;
	B=sqrt(B/c-A*A);
	PriorMean=A;
	PriorStd=B;
	
	for(cnt1=0; cnt1<NumTFs; cnt1++)
	{
		for(cnt=0; cnt<NumGenes; cnt++)
		{
			if(gen[cnt].stdev==0) reg[cnt1].W[cnt]=(reg[cnt1].W[cnt]-reg[cnt1].exp)/(sqrt(2)*reg[cnt1].stdev)+(reg[cnt1].W[cnt]-PriorMean)/(sqrt(2)*PriorStd);
			else if(reg[cnt1].stdev==0) reg[cnt1].W[cnt]=(reg[cnt1].W[cnt]-PriorMean)/(sqrt(2)*PriorStd)+(reg[cnt1].W[cnt]-gen[cnt].exp)/(sqrt(2)*gen[cnt].stdev);
			else reg[cnt1].W[cnt]=(reg[cnt1].W[cnt]-reg[cnt1].exp)/(sqrt(2)*reg[cnt1].stdev)+(reg[cnt1].W[cnt]-gen[cnt].exp)/(sqrt(2)*gen[cnt].stdev);
			// reg[cnt1].M[cnt]=reg[cnt1].W[cnt];
		}
	}
}

int ReadInInteractionData(REGULATION *reg, GENES *gen, char filename[])
{
	if((fid=fopen(filename, "r"))==NULL)
	{
		printf("ERROR OPENING PROTEIN INTERACTION DATA FILE\n");
		exit(1);
	}

	while(fscanf(fid, "%s\t%s\t%f", temp,temp1,&P)==3)
	{
		cnt1=NumGenes;
		for(c=0; c<NumGenes; c++)
		{
			if(strcmp(temp,gen[c].name)==0)
			{
				cnt1=c;
				break;
			}
		}
		if(cnt1==NumGenes)
		{
			fprintf(stderr, "Protein %s not found in Gene List.  Please verify your input files.\n", temp);
			exit(1);
		}

		cnt2=NumGenes;
		for(c=0; c<NumGenes; c++)
		{
			if(strcmp(temp1,gen[c].name)==0)
			{
				cnt2=c;
				break;
			}
		}
		if(cnt2==NumGenes)
		{
			fprintf(stderr, "Protein %s not found in Gene List.  Please verify your input files.\n", temp1);
			exit(1);
		}
		
		if(gen[cnt1].TFindex>=0 && gen[cnt2].TFindex>=0)
		{
			if(P==1)
			{
				reg[gen[cnt1].TFindex].P[gen[cnt2].TFindex]=P;
				reg[gen[cnt2].TFindex].P[gen[cnt1].TFindex]=P;
			}
		}
		else
		{
			if(gen[cnt1].TFindex==-1) fprintf(stderr, "Note that gene %s is not considered a TF by the motif prior, please include it here if you want to consider its interactions\n", temp);
			if(gen[cnt2].TFindex==-1) fprintf(stderr, "Note that gene %s is not considered a TF by the motif prior, please include it here if you want to consider its interactions\n", temp1);
		}
	}
	fclose(fid);
	for(cnt=0; cnt<NumTFs; cnt++) reg[cnt].P[cnt]=1;

	if(verboseoutput==1)
	{
		sprintf(output_file, "%s_InitialPPI.pairs", outtag);
		fid=fopen(output_file, "w");
		for(cnt=0; cnt<NumTFs; cnt++)
		{
			for(cnt1=cnt+1; cnt1<NumTFs; cnt1++)
			{
				fprintf(fid, "%s\t%s\t%f\n", gen[reg[cnt1].index].name, gen[reg[cnt].index].name,reg[cnt1].P[cnt]);
			}
		}
		fclose(fid);
	}
	
	A=0;
	B=0;
	c=0;
	for(cnt=0; cnt<NumTFs; cnt++)
	{
		reg[cnt].exp=0;
		reg[cnt].stdev=0;
		for(cnt1=0; cnt1<NumTFs; cnt1++)
		{
			A+=reg[cnt].P[cnt1];
			B+=reg[cnt].P[cnt1]*reg[cnt].P[cnt1];
			c++;
			reg[cnt].exp+=reg[cnt].P[cnt1];
			reg[cnt].stdev+=reg[cnt].P[cnt1]*reg[cnt].P[cnt1];
		}
		reg[cnt].exp=reg[cnt].exp/NumTFs;
		reg[cnt].stdev=sqrt(reg[cnt].stdev/NumTFs-reg[cnt].exp*reg[cnt].exp);
	}
	A=A/c;
	B=sqrt(B/c-A*A);
	PPIMean=A;
	PPIStd=B;
		
	for(cnt1=0; cnt1<NumTFs; cnt1++)
	{
		for(cnt=cnt1; cnt<NumTFs; cnt++)
		{
			reg[cnt].P[cnt1]=(reg[cnt].P[cnt1]-reg[cnt].exp)/(sqrt(2)*reg[cnt].stdev)+(reg[cnt].P[cnt1]-reg[cnt1].exp)/(sqrt(2)*reg[cnt1].stdev);
			reg[cnt1].P[cnt]=reg[cnt].P[cnt1];
		}
	}
}

int Correlation(REGULATION *reg, GENES *gen)
{
	for(cnt2=0; cnt2<NumGenes; cnt2++)
	{
		gen[cnt2].exp=0;
		gen[cnt2].stdev=0;
		c=0;
		C=0;
		for(cnt=0; cnt<NumConditions; cnt++)
		{
			if(gen[cnt2].expression[cnt]==gen[cnt2].expression[cnt]) // make sure expression data exists (not nan)
			{
				gen[cnt2].exp+=gen[cnt2].expression[cnt];
				gen[cnt2].stdev+=pow(gen[cnt2].expression[cnt],2);
				c++;
			}
		}
		gen[cnt2].exp=gen[cnt2].exp/c;
		gen[cnt2].stdev=gen[cnt2].stdev/c-pow(gen[cnt2].exp,2);
		if(gen[cnt2].stdev==0) fprintf(stderr, "No variation of expression for %s, will give default correlation of zero to all its interactions.\n", gen[cnt2].name);
	}

	for(cnt1=0; cnt1<NumGenes; cnt1++)
	{
		for(cnt2=cnt1; cnt2<NumGenes; cnt2++)
		{
			if(cnt2==cnt1) gen[cnt1].corr[cnt1]=1;
			else
			{
				A=0;
				B=0;
				C=0;
				c=0;
				for(cnt=0; cnt<NumConditions; cnt++)
				{
					if((gen[cnt2].expression[cnt]==gen[cnt2].expression[cnt] && gen[cnt1].expression[cnt]==gen[cnt1].expression[cnt]))
					{
						A+=(gen[cnt1].expression[cnt]-gen[cnt1].exp)*(gen[cnt2].expression[cnt]-gen[cnt2].exp);
						B+=pow(gen[cnt1].expression[cnt]-gen[cnt1].exp,2);
						C+=pow(gen[cnt2].expression[cnt]-gen[cnt2].exp,2);
						c++;
					}
				}
				if(c>2 && gen[cnt1].stdev>0 && gen[cnt2].stdev>0) gen[cnt1].corr[cnt2]=A/(sqrt(B)*sqrt(C));
				else gen[cnt1].corr[cnt2]=0;
				gen[cnt2].corr[cnt1]=gen[cnt1].corr[cnt2];
			}
			if(gen[cnt1].TFindex>=0)
			{
				reg[gen[cnt1].TFindex].C[cnt2]=gen[cnt1].corr[cnt2];
			}
			if(gen[cnt2].TFindex>=0)
			{
				reg[gen[cnt2].TFindex].C[cnt1]=gen[cnt1].corr[cnt2];
			}
		}
	}
	
	if(verboseoutput==1)
	{
		sprintf(output_file, "%s_InitialCoReg.pairs", outtag);
		fid=fopen(output_file, "w");
		for(cnt=0; cnt<NumGenes; cnt++)
		{
			for(cnt1=cnt+1; cnt1<NumGenes; cnt1++)
			{
				fprintf(fid, "%s\t%s\t%f\n", gen[cnt].name, gen[cnt1].name,gen[cnt1].corr[cnt]);
			}
		}
		fclose(fid);
	}

	// Recast Co-regulation in Z-score space
	A=0;
	B=0;
	cnt=0;
	for(cnt1=0; cnt1<NumGenes; cnt1++)
	{
		gen[cnt1].exp=0;
		gen[cnt1].stdev=0;
		for(cnt2=0; cnt2<NumGenes; cnt2++)
		{
			A+=gen[cnt1].corr[cnt2];
			B+=gen[cnt1].corr[cnt2]*gen[cnt1].corr[cnt2];
			cnt++;
			gen[cnt1].exp+=gen[cnt1].corr[cnt2];
			gen[cnt1].stdev+=gen[cnt1].corr[cnt2]*gen[cnt1].corr[cnt2];
		}
		gen[cnt1].exp=gen[cnt1].exp/NumGenes;
		gen[cnt1].stdev=sqrt(gen[cnt1].stdev/NumGenes-gen[cnt1].exp*gen[cnt1].exp);
	}
	A=A/cnt;
	B=sqrt(B/cnt-A*A);
	CorrMean=A;
	CorrStd=B;

	for(cnt1=0; cnt1<NumGenes; cnt1++)
	{
		for(cnt2=cnt1; cnt2<NumGenes; cnt2++)
		{
			gen[cnt1].corr[cnt2]=(gen[cnt1].corr[cnt2]-gen[cnt1].exp)/(sqrt(2)*gen[cnt1].stdev)+(gen[cnt1].corr[cnt2]-gen[cnt2].exp)/(sqrt(2)*gen[cnt2].stdev);
			gen[cnt2].corr[cnt1]=gen[cnt1].corr[cnt2];
		}
	}
}


int WeightedCorrelation(REGULATION *reg, GENES *gen)
{
	if(weightedpearson==1)
	{
		if((fid=fopen(covariate_file, "r"))==NULL)
		{
			printf("ERROR OPENING COVARIARE WEIGHT FILE, DEFAULTING TO UNWEIGHTED PEARSON\n");
		}

		cnt=0;
		while(fscanf(fid, "%f", &P)==1)
		{
			covariateweight[cnt]=P;
			cnt++;
		}
		fclose(fid);
		
		if(randweights==1)
		{
			int RandConditions[500];
			float tempweight[500];
			srand(time(NULL));
			for(c=0; c<NumConditions; ++c)
			{
				v= rand() % (c+1);
				RandConditions[c]=RandConditions[v];
				RandConditions[v]=c;
			}
			for(c=0; c<NumConditions; c++) tempweight[c]=covariateweight[RandConditions[c]];
			for(c=0; c<NumConditions; c++) covariateweight[c]=tempweight[c];
		}
		if(cnt!=NumConditions) fprintf(stderr, "WARNING!!! NUMBER OF ROWS IN COVARIATE FILE DO NOT MATCH NUMBER OF NUMERIC COLUMNS IN EXPRESSION FILE  YOU MAY WANT TO KILL PROGRAM AND CHECK INPUT FILES\n");
	}
	
	for(cnt2=0; cnt2<NumGenes; cnt2++)
	{
		gen[cnt2].exp=0;
		gen[cnt2].stdev=0;
		c=0;
		C=0;
		D=0;
		for(cnt=0; cnt<NumConditions; cnt++)
		{
			if(gen[cnt2].expression[cnt]==gen[cnt2].expression[cnt]) // make sure expression data exists (not nan)
			{
				gen[cnt2].exp+=gen[cnt2].expression[cnt]*covariateweight[cnt];
				gen[cnt2].stdev+=gen[cnt2].expression[cnt]*(1-covariateweight[cnt]);
				// gen[cnt2].stdev+=covariateweight[cnt]*pow(gen[cnt2].expression[cnt],2);
				C+=covariateweight[cnt];
				D+=covariateweight[cnt];
				c++;
			}
		}
		gen[cnt2].exp=gen[cnt2].exp/C;
		gen[cnt2].stdev=gen[cnt2].stdev/D;
		// gen[cnt2].stdev=gen[cnt2].stdev/C-pow(gen[cnt2].exp,2);
		// if(gen[cnt2].stdev==0) fprintf(stderr, "No variation of expression for %s, will give default correlation of zero to all its interactions.\n", gen[cnt2].name);
	}

	for(cnt1=0; cnt1<NumGenes; cnt1++)
	{
		for(cnt2=cnt1; cnt2<NumGenes; cnt2++)
		{
			if(cnt2==cnt1) gen[cnt1].corr[cnt1]=1;
			else
			{
				A=0;
				B=0;
				C=0;
				c=0;
				for(cnt=0; cnt<NumConditions; cnt++)
				{
					if((gen[cnt2].expression[cnt]==gen[cnt2].expression[cnt] && gen[cnt1].expression[cnt]==gen[cnt1].expression[cnt]))
					{
						A+=covariateweight[cnt]*(gen[cnt1].expression[cnt]-gen[cnt1].exp)*(gen[cnt2].expression[cnt]-gen[cnt2].exp);
						B+=covariateweight[cnt]*pow(gen[cnt1].expression[cnt]-gen[cnt1].exp,2);
						C+=covariateweight[cnt]*pow(gen[cnt2].expression[cnt]-gen[cnt2].exp,2);
						c++;
					}
				}
				if(c>2 && B>0 && C>0) gen[cnt1].corr[cnt2]=A/(sqrt(B)*sqrt(C));
				else gen[cnt1].corr[cnt2]=0;
				
				A=0;
				B=0;
				C=0;
				c=0;
				for(cnt=0; cnt<NumConditions; cnt++)
				{
					if((gen[cnt2].expression[cnt]==gen[cnt2].expression[cnt] && gen[cnt1].expression[cnt]==gen[cnt1].expression[cnt]))
					{
						A+=(1-covariateweight[cnt])*(gen[cnt1].expression[cnt]-gen[cnt1].stdev)*(gen[cnt2].expression[cnt]-gen[cnt2].stdev);
						B+=(1-covariateweight[cnt])*pow(gen[cnt1].expression[cnt]-gen[cnt1].stdev,2);
						C+=(1-covariateweight[cnt])*pow(gen[cnt2].expression[cnt]-gen[cnt2].stdev,2);
						c++;
					}
				}
				if(c>2 && B>0 && C>0)
				{
					A=fabs(gen[cnt1].corr[cnt2]-A/(sqrt(B)*sqrt(C)));
					if(A>1) A=0.5;
					else A=0.5*A;
					F=0.5+A;
				}
				else F=0.5;
				
				// fprintf(stderr, "%f,", F);
				A=0;
				B=0;
				C=0;
				D=0;
				for(cnt=0; cnt<NumConditions; cnt++)
				{
					if(gen[cnt2].expression[cnt]==gen[cnt2].expression[cnt])
					{
						if(covariateweight[cnt]==1)
						{
							A+=gen[cnt2].expression[cnt]*F;
							B+=F;
						}
						else
						{
							A+=gen[cnt2].expression[cnt]*(1-F);
							B+=(1-F);
						}
					}	
					if(gen[cnt1].expression[cnt]==gen[cnt1].expression[cnt])
					{
						if(covariateweight[cnt]==1)
						{
							C+=gen[cnt1].expression[cnt]*F;
							D+=F;
						}
						else
						{
							C+=gen[cnt1].expression[cnt]*(1-F);
							D+=(1-F);
						}
					}	
				}
				E=A/B;
				D=C/D;
				
				A=0;
				B=0;
				C=0;
				c=0;
				for(cnt=0; cnt<NumConditions; cnt++)
				{
					if((gen[cnt2].expression[cnt]==gen[cnt2].expression[cnt] && gen[cnt1].expression[cnt]==gen[cnt1].expression[cnt]))
					{
						if(covariateweight[cnt]==1)
						{
							A+=F*(gen[cnt1].expression[cnt]-D)*(gen[cnt2].expression[cnt]-E);
							B+=F*pow(gen[cnt1].expression[cnt]-D,2);
							C+=F*pow(gen[cnt2].expression[cnt]-E,2);
						}
						else
						{
							A+=(1-F)*(gen[cnt1].expression[cnt]-D)*(gen[cnt2].expression[cnt]-E);
							B+=(1-F)*pow(gen[cnt1].expression[cnt]-D,2);
							C+=(1-F)*pow(gen[cnt2].expression[cnt]-E,2);
						}
						c++;
					}
				}
				if(c>2 && B>0 && C>0) gen[cnt1].corr[cnt2]=A/(sqrt(B)*sqrt(C));
				else gen[cnt1].corr[cnt2]=0;
				
				gen[cnt2].corr[cnt1]=gen[cnt1].corr[cnt2];
			}
			if(gen[cnt1].TFindex>=0)
			{
				reg[gen[cnt1].TFindex].C[cnt2]=gen[cnt1].corr[cnt2];
			}
			if(gen[cnt2].TFindex>=0)
			{
				reg[gen[cnt2].TFindex].C[cnt1]=gen[cnt1].corr[cnt2];
			}
		}
	}
	
	if(verboseoutput==1)
	{
		sprintf(output_file, "%s_InitialCoReg.pairs", outtag);
		fid=fopen(output_file, "w");
		for(cnt=0; cnt<NumGenes; cnt++)
		{
			for(cnt1=cnt+1; cnt1<NumGenes; cnt1++)
			{
				fprintf(fid, "%s\t%s\t%f\n", gen[cnt].name, gen[cnt1].name,gen[cnt1].corr[cnt]);
			}
		}
		fclose(fid);
	}

	// Recast Co-regulation in Z-score space
	A=0;
	B=0;
	cnt=0;
	for(cnt1=0; cnt1<NumGenes; cnt1++)
	{
		gen[cnt1].exp=0;
		gen[cnt1].stdev=0;
		for(cnt2=0; cnt2<NumGenes; cnt2++)
		{
			A+=gen[cnt1].corr[cnt2];
			B+=gen[cnt1].corr[cnt2]*gen[cnt1].corr[cnt2];
			cnt++;
			gen[cnt1].exp+=gen[cnt1].corr[cnt2];
			gen[cnt1].stdev+=gen[cnt1].corr[cnt2]*gen[cnt1].corr[cnt2];
		}
		gen[cnt1].exp=gen[cnt1].exp/NumGenes;
		gen[cnt1].stdev=sqrt(gen[cnt1].stdev/NumGenes-gen[cnt1].exp*gen[cnt1].exp);
	}
	A=A/cnt;
	B=sqrt(B/cnt-A*A);
	CorrMean=A;
	CorrStd=B;

	for(cnt1=0; cnt1<NumGenes; cnt1++)
	{
		for(cnt2=cnt1; cnt2<NumGenes; cnt2++)
		{
			gen[cnt1].corr[cnt2]=(gen[cnt1].corr[cnt2]-gen[cnt1].exp)/(sqrt(2)*gen[cnt1].stdev)+(gen[cnt1].corr[cnt2]-gen[cnt2].exp)/(sqrt(2)*gen[cnt2].stdev);
			gen[cnt2].corr[cnt1]=gen[cnt1].corr[cnt2];
		}
	}
}

int IdentityPPI(REGULATION *reg, GENES *gen)
{
	for(cnt=0; cnt<NumTFs; cnt++) reg[cnt].P[cnt]=1;

	if(verboseoutput==1)
	{
		sprintf(output_file, "%s_InitialPPI.pairs", outtag);
		fid=fopen(output_file, "w");
		for(cnt=0; cnt<NumTFs; cnt++)
		{
			for(cnt1=cnt+1; cnt1<NumTFs; cnt1++)
			{
				fprintf(fid, "%s\t%s\t%f\n", gen[reg[cnt1].index].name, gen[reg[cnt].index].name,reg[cnt1].P[cnt]);
			}
		}
		fclose(fid);
	}

	for(cnt=0; cnt<NumTFs; cnt++)
	{
		reg[cnt].exp=0;
		reg[cnt].stdev=0;
		c=0;
		for(cnt1=0; cnt1<NumTFs; cnt1++)
		{
			reg[cnt].exp+=reg[cnt].P[cnt1];
			reg[cnt].stdev+=reg[cnt].P[cnt1]*reg[cnt].P[cnt1];
		}
		reg[cnt].exp=reg[cnt].exp/NumTFs;
		reg[cnt].stdev=sqrt(reg[cnt].stdev/NumTFs-reg[cnt].exp*reg[cnt].exp);
	}
	
	for(cnt1=0; cnt1<NumTFs; cnt1++)
	{
		for(cnt=0; cnt<NumTFs; cnt++)
		{
			reg[cnt].P[cnt1]=(reg[cnt].P[cnt1]-reg[cnt].exp)/(sqrt(2)*reg[cnt].stdev)+(reg[cnt].P[cnt1]-reg[cnt1].exp)/(sqrt(2)*reg[cnt1].stdev);
		}
	}
}
int IdentityCorrelation(GENES *gen)
{
	for(cnt=0; cnt<NumGenes; cnt++) gen[cnt].corr[cnt]=1;

	if(verboseoutput==1)
	{
		sprintf(output_file, "%s_InitialCoReg.pairs", outtag);
		fid=fopen(output_file, "w");
		for(cnt=0; cnt<NumGenes; cnt++)
		{
			for(cnt1=cnt+1; cnt1<NumGenes; cnt1++)
			{
				fprintf(fid, "%s\t%s\t%f\n", gen[cnt].name, gen[cnt1].name,gen[cnt1].corr[cnt]);
			}
		}
		fclose(fid);
	}
	
	A=0;
	B=0;
	cnt=0;
	for(cnt1=0; cnt1<NumGenes; cnt1++)
	{
		gen[cnt1].exp=0;
		gen[cnt1].stdev=0;
		for(cnt2=0; cnt2<NumGenes; cnt2++)
		{
			A+=gen[cnt1].corr[cnt2];
			B+=gen[cnt1].corr[cnt2]*gen[cnt1].corr[cnt2];
			cnt++;
			gen[cnt1].exp+=gen[cnt1].corr[cnt2];
			gen[cnt1].stdev+=gen[cnt1].corr[cnt2]*gen[cnt1].corr[cnt2];
		}
		gen[cnt1].exp=gen[cnt1].exp/NumGenes;
		gen[cnt1].stdev=sqrt(gen[cnt1].stdev/NumGenes-gen[cnt1].exp*gen[cnt1].exp);
	}
	A=A/cnt;
	B=sqrt(B/cnt-A*A);
	CorrMean=A;
	CorrStd=B;

	for(cnt1=0; cnt1<NumGenes; cnt1++)
	{
		for(cnt2=0; cnt2<NumGenes; cnt2++)
		{
			gen[cnt1].corr[cnt2]=(gen[cnt1].corr[cnt2]-gen[cnt1].exp)/(sqrt(2)*gen[cnt1].stdev)+(gen[cnt1].corr[cnt2]-gen[cnt2].exp)/(sqrt(2)*gen[cnt2].stdev);
		}
	}
}


int PrintStats(REGULATION *reg, GENES *gen, char filename[])
{
	statfid=fopen(filename, "w");
	for(cnt1=0; cnt1<NumTFs; cnt1++)
	{
		for(cnt2=0; cnt2<NumGenes; cnt2++)
		{
			fprintf(statfid,"%s\t%s\t%f\t%f\t%f\n",gen[reg[cnt1].index].name,gen[cnt2].name,reg[cnt1].M[cnt2],reg[cnt1].C[cnt2],reg[cnt1].W[cnt2]);
		}
	}
	fclose(statfid);
}

int PrintPPI(REGULATION *reg, GENES *gen, char filename[])
{
	statfid=fopen(filename, "w");
	for(cnt=0; cnt<NumTFs; cnt++)
	{
		for(cnt1=cnt+1; cnt1<NumTFs; cnt1++)
		{
			fprintf(statfid, "%s\t%s\t%f\n", gen[reg[cnt1].index].name, gen[reg[cnt].index].name,reg[cnt1].P[cnt]);
		}
	}
	fclose(statfid);
}

int PrintCoReg(REGULATION *reg, GENES *gen, char filename[])
{
	statfid=fopen(filename, "w");
	for(cnt=0; cnt<NumGenes; cnt++)
	{
		for(cnt1=cnt+1; cnt1<NumGenes; cnt1++)
		{
			fprintf(statfid, "%s\t%s\t%f\n", gen[cnt].name, gen[cnt1].name,gen[cnt1].corr[cnt]);
		}
	}
	fclose(statfid);
}

double CDF(double value)
{
	// CDF of a Z-Score using approximation from Abramowitz and Stegun 26.2.17

	if(value>=0)
	{
		b0=1/(1+0.2316419*value);
		value=1-0.39894228*exp(-0.5*pow(value,2))*b0*(b0*(b0*(b0*(b0*b5+b4)+b3)+b2)+b1);
	}
	else
	{
		b0=1/(1-0.2316419*value);
		value=0.39894228*exp(-0.5*pow(value,2))*b0*(b0*(b0*(b0*(b0*b5+b4)+b3)+b2)+b1);
	}
	return value;
}

double inverseCDF(double value)
{
	double c1[6] = {-3.969683028665376e+01,2.209460984245205e+02,-2.759285104469687e+02,1.383577518672690e+02,-3.066479806614716e+01,2.506628277459239e+00};
	double c2[5] = {-5.447609879822406e+01,1.615858368580409e+02,-1.556989798598866e+02,6.680131188771972e+01,-1.328068155288572e+01};
	double c3[6] = {-7.784894002430293e-03,-3.223964580411365e-01,-2.400758277161838e+00,-2.549732539343734e+00,4.374664141464968e+00,2.938163982698783e+00};
	double c4[4] = {7.784695709041462e-03,3.224671290700398e-01,2.445134137142996e+00,3.754408661907416e+00};
	double p_low=0.02425;
	double p_high=1-p_low;
	double val1, val2;
	if(value<=0) value=-40;
	else if(value>=1) value=40;
	else if(value < p_low)
	{
		val1=sqrt(-2*log(value));
		value=(((((c3[0]*val1+c3[1])*val1+c3[2])*val1+c3[3])*val1+c3[4])*val1+c3[5])/((((c4[0]*val1+c4[1])*val1+c4[2])*val1+c4[3])*val1+1);
	}
	else if(value > p_high)
	{
		val1=sqrt(-2*log(1-value));
		value=-1*(((((c3[0]*val1+c3[1])*val1+c3[2])*val1+c3[3])*val1+c3[4])*val1+c3[5])/((((c4[0]*val1+c4[1])*val1+c4[2])*val1+c4[3])*val1+1);
	}
	else
	{
		val2=value-0.5;
		val1=val2*val2;
		value=(((((c1[0]*val1+c1[1])*val1+c1[2])*val1+c1[3])*val1+c1[4])*val1+c1[5])*val2/(((((c2[0]*val1+c2[1])*val1+c2[2])*val1+c2[3])*val1+c2[4])*val1+1);
	}
	return value;
}

int RandPerm(GENES *gen)
{
	fprintf(stderr, "Randomizing Gene Labels!\n");
	int RandSignature[20000];
	srand(time(NULL));
	
	for(c=0; c<NumGenes; ++c)
	{
		v= rand() % (c+1);
		RandSignature[c]=RandSignature[v];
		RandSignature[v]=c;
	}

	for(c=0; c<NumGenes; c++) strcpy(gen[c].temp, gen[RandSignature[c]].name);
	for(c=0; c<NumGenes; c++) strcpy(gen[c].name, gen[c].temp);
}

void useage()
{
	printf ("%s Useage %s\n", BOLD, pname,NORMAL);
	printf ("%s\t-e (required) file of expression values (alternately can be a list of gene names)%s\n", BOLD, NORMAL);
	printf ("%s\t-m (required) pair file of motif edges%s\n", BOLD, NORMAL);
	printf ("%s\t-p (optional) pair file of PPI edges%s\n", BOLD, NORMAL);
	printf ("%s\t-o (required) Tag for output files%s\n", BOLD, NORMAL);
	// printf ("%s\t-w (optional) file with list of covariate weights%s\n", BOLD, NORMAL);
	printf ("%s\t-a (optional) value to be used for update variable, alpha (default=0.05)%s\n", BOLD, NORMAL);
	printf ("%s\t-k (optional) kill the program after it has run k steps (default=1000)%s\n", BOLD, NORMAL);
	printf ("%s\t-n (optional) Output a \"stats\" file every n steps (default=0, no stats files outputted)%s\n", BOLD, NORMAL);
	// printf ("%s\t-r (optional) Randomize labels (1 randomizes gene labels, 2 randomizes condition labels -- only matters for weighted Pearson; default 0)%s\n", BOLD, NORMAL);
	printf ("%s\t-r (optional) Randomize labels (1 randomizes gene labels; default 0)%s\n", BOLD, NORMAL);
}

void SignalHandler(int signum)
{
	sprintf(output_file, "%s_Step%u.stats", outtag, killstep);
	PrintStats((REGULATION *) & Regulation, (GENES *) & Genes, output_file);
	fprintf(stderr, "Caught signal %d.  Current values printed to %s\n", signum, output_file);
	exit(signum);
}
