# Supplementary material for: Passing Messages between Biological Networks to Refine Predicted Interactions
Source: PLoS One. 2013 May 31;8(5):e64832. doi: 10.1371/journal.pone.0064832 (PMC3669401; doi:10.1371/journal.pone.0064832)
Supplement: Materials S1 — Archive containing PANDA code, input data and predicted networks. (TGZ) [file pone.0064832.s006.tgz › Version0/README.txt]

README file for PANDA_v0.c.
Written by Kimberly Glass (kglass@jimmy.harvard.edu), available under GPL.  As academic code it is provided without warranty.  Please contact the author with any comments/questions/concerns.


PANDA is written in c++ and can be compiled by:

g++ PANDA_v0.c -o PANDA

Running the program without any parameters will return a usage function:

./PANDA
-e (required) file of expression values
-m (required) pair file of motif edges
-p (optional) pair file of PPI edges
-o (required) tag for output file names
-a (optional) value to be used for update variable
-k (optinal) kill the program after it has run k steps
-n (optional) output a "stats" file every n steps
-r (optional) randomization options

Note that there are also several undocumented features that you will discover if you look at the code.  There are two required inputs: a tab-delimited text file with the gene expression values and a tab-delimited text file with motif information (see "ToyExpressionData.txt" and "ToyMotifData.txt" for format information).  You must also specify an string to generate output file names.

examples:
./PANDA -e ToyExpressionData.txt -m ToyMotifData.txt -o ToyOutput
./PANDA -e ToyExpressionData.txt -m ToyMotifData.txt -p ToyPPIData.txt -a 0.25 -o ToyOutput

Running this will produces two files:
ToyOutput_InitialNetwork.pairs
ToyOutput_FinalNetwork.pairs

The format for the outputted network files (e.g. ToyOutput_FinalNetwork.pairs) is:

TF \t Gene \t Motif \t Expression-Correlation \t PANDA-prediction

Within the "YeastData" directory, the file "YeastNetwork_allTFxGene" contains the final z-score edge weights for the networks analyzed in "Passing Messages between Biological Networks to Refine Predicted Interactions."  This folder also contains the expression, motif and PPI data files used to generate the networks.  Please see the supplemental material of the publication for more information on this data.
