# Supplementary material for: Passing Messages between Biological Networks to Refine Predicted Interactions
Source: PLoS One. 2013 May 31;8(5):e64832. doi: 10.1371/journal.pone.0064832 (PMC3669401; doi:10.1371/journal.pone.0064832)
Supplement: Materials S1 — Archive containing PANDA code, input data and predicted networks. (TGZ) [file pone.0064832.s006.tgz › Version0/ToyData/ToyExpressionData.txt]

AACSL	0.141431	-4.153056	2.854971	0.41367	1.082093	1.882361	1.450223	2.130209	0.548923	0.583043	4.874911	3.711365	-2.0046	-6.075231	3.479848	1.558999	3.020117	-4.173464	-4.805101	4.924163	-10.098582	-2.837709	-1.428588	-1.577954	2.82094	4.794188	-2.596908	-2.843283	-3.326969	-1.973486	-1.200429	5.905947	4.295961	2.513085	-1.989139	3.445166	-4.557668	-4.444762	3.82658	-1.733446	-4.55187	-6.645621	-3.97046	-2.041915	0.811989	0.979641	0.063161	3.652624	-2.387639
AAK1	3.528478	-0.949701	1.039986	-1.618816	-1.228012	-0.171763	-2.82202	0.047464	-0.456019	1.134087	-3.171113	3.363893	-1.076651	1.018805	-1.498384	2.969517	-1.197486	-1.835292	1.904753	3.158255	0.872151	-0.535939	4.958637	0.088482	-2.932227	3.005102	7.16849	0.891717	-0.152863	-2.996909	-0.525761	3.129065	-3.197617	-2.344588	0.862066	2.677934	-0.344906	-6.723335	-1.75879	1.383958	2.808942	-0.035529	0.473384	-1.971053	1.759803	3.151289	-5.189503	-0.233187	0.349614
ABCA17P	-2.597842	3.97071	-2.809212	0.474679	-2.714377	-0.474146	-6.738092	-2.811364	-1.017466	-1.646993	1.730756	-0.083885	3.612978	1.819483	-1.792963	4.286982	-3.340882	-1.143523	3.361235	-2.958814	-1.320683	-1.924446	1.649662	3.214569	-0.485566	-5.359474	0.750362	-7.011463	1.535146	-0.166412	-1.398121	5.434619	4.944105	-2.265596	-6.919055	2.743026	-1.082402	-1.196893	-2.78166	4.762601	-2.324379	-0.999586	0.987566	2.591347	-1.445705	-2.788339	2.295727	0.953828	-1.094031
ABCB8	0.352052	-1.866545	-0.007765	3.289632	2.675149	3.819294	0.668285	2.60831	3.342104	-2.792534	3.997291	0.204759	0.395619	6.473653	-0.466005	-3.671822	4.43245	-2.521237	-0.871347	-1.243818	1.237017	1.094311	-1.155555	-7.316392	0.585238	-0.4926	-4.730758	2.89861	2.641493	-0.110675	4.023903	-1.559797	-2.297585	-0.432679	-0.85391	-0.977097	-2.46125	-4.504289	-0.503806	-5.363423	-3.666569	-0.074404	4.630231	0.883074	-1.573444	4.909868	0.866853	2.374492	1.410069
ABCC1	-4.638927	2.440799	-1.65558	0.506424	3.289914	2.460479	-1.003678	1.537393	-1.342323	-1.003316	0.014564	-2.817038	1.064747	1.492662	-2.833234	-2.063735	-0.524004	-2.542374	-2.409129	-4.943677	1.517393	-3.56232	1.561348	0.352359	3.477984	-3.455947	-1.276188	-2.67338	-2.389801	-1.413658	3.102263	-0.717018	-0.438994	-3.270657	1.643509	0.153065	-0.769484	-1.491307	-2.725973	0.5587	-0.375289	-3.214583	5.531917	-1.693335	1.506472	1.02098	4.933972	2.268159	-0.734398
ABCF3	3.822458	0.241117	-0.62973	-6.448074	-2.221022	0.559189	-0.817507	0.404023	-2.105254	6.397036	-3.550929	-1.087938	-6.082899	2.601416	2.727453	4.091149	-2.459208	-0.903415	3.853521	-2.238781	-0.302161	-2.075643	3.897698	-3.396018	1.108974	-3.080107	0.727783	0.710694	2.623808	-0.56776	-5.205887	1.651282	-2.619358	1.283098	2.284387	-0.197842	5.186158	5.344497	-6.894593	-1.553925	0.416917	-1.061398	4.5592	-1.014232	0.372768	1.563113	2.331843	7.556858	1.705383
ABCG1	0.562681	0.348409	-1.800319	-3.869393	6.949607	-0.700023	0.613762	-0.194774	0.477825	1.010311	-2.262279	-1.357133	2.153969	-0.030089	2.72013	1.745518	2.384921	2.968086	1.450316	1.685399	0.77733	-2.83962	1.781409	3.63831	4.179982	0.099807	-1.581483	2.833512	1.421227	0.384892	-1.247365	1.214341	-2.38515	0.844339	-0.051063	0.377847	1.829825	-0.16915	2.845576	4.018875	-6.687904	-2.232982	-3.412368	-2.943314	-2.985734	1.551215	1.13361	0.454167	-2.928591
ACOT2	2.411224	-4.461962	2.932685	-3.482673	1.622149	1.970574	3.783328	2.018564	-4.157278	-0.454352	-1.366679	-3.78376	5.927586	-5.871337	-0.456632	-2.194847	0.950239	2.59438	-3.147009	-1.296257	-2.101473	-1.057691	-3.396326	-0.318465	2.09739	3.791236	-0.411619	-0.693047	6.159904	-0.725063	-2.709075	-6.280574	5.695655	-0.107078	0.374162	2.390151	1.550533	0.306812	2.439176	0.973247	3.496161	-4.542483	1.584941	-0.167026	-1.091618	0.266757	0.242896	-1.986338	1.453353
ACSF2	0.452929	2.932288	2.580745	0.576073	1.568796	-3.090774	-2.057883	-5.726421	-5.013427	1.913956	-1.461077	-3.587879	2.859279	-1.818804	1.97636	-2.520916	-0.414184	1.784987	-0.699064	-0.916257	-3.519425	-3.511018	1.334033	5.944954	1.962158	-1.768182	-5.983504	-2.208776	3.952112	5.728116	2.871558	0.465289	2.330231	1.974018	2.315569	-2.517175	0.575005	4.429728	-1.629235	-1.051155	-3.264008	0.828671	0.13971	-0.038387	1.70563	5.832881	-0.07564	-3.998545	-0.008504
ADAM2	0.355641	-0.011333	3.167627	-2.292	0.309439	1.242176	-0.44712	0.028113	-3.598405	1.442208	-0.525139	-1.176417	1.346262	-3.382249	-4.952331	7.042978	2.813632	-3.68496	-2.075918	-2.019329	-1.426193	1.421263	1.469188	-4.613198	5.664789	1.073788	-3.062706	4.337922	0.781132	-4.36756	5.055695	-1.56844	1.048772	-1.370211	-3.874465	-0.133223	-4.918501	2.262008	-2.515691	2.463531	0.352784	2.091205	-1.578376	5.417486	1.012646	-2.214839	-2.154928	2.582198	-0.17687
ADAMTS10	-6.435335	-3.484197	-1.334098	-6.257098	1.414799	1.847578	-0.85401	-1.351184	-5.122214	2.551296	0.610278	1.075256	-0.535803	-0.826288	-1.90869	4.043341	-2.55732	-1.192174	0.376466	6.476632	-1.551459	-1.704127	-5.002491	4.275796	1.000896	3.955408	0.142095	1.465399	-2.938358	0.230779	-5.544418	-3.318236	-2.217289	-1.990881	-2.788061	0.816691	-3.875119	-1.83242	-3.840899	-5.285822	4.033988	3.940538	3.105636	-0.830551	0.912196	-0.126224	-2.345661	7.605495	1.028245
ADAMTS8	-1.500518	-1.781252	0.390679	-4.498557	-2.95074	2.187399	-4.911543	-2.987357	1.188654	-4.559955	1.517187	1.55792	2.311255	-5.26441	2.478229	-0.767645	2.974902	-3.80584	-2.934096	-2.996989	-1.241775	-2.832285	-3.612149	-4.587044	5.205279	2.436095	0.2183	-2.721007	0.518717	2.443299	1.375522	-2.219718	3.027194	-5.427026	0.46283	2.160642	0.647786	4.190766	3.011124	2.261781	-1.55475	-1.501601	-4.605737	-2.175497	3.599596	2.921266	3.366518	-3.623441	6.498009
ADCY6	0.239552	3.663878	-2.478119	-1.249731	-4.508629	-1.55912	-1.018709	0.820547	-0.839912	-2.340473	-3.218162	3.132119	0.436214	-2.478707	-2.863045	-2.218212	2.782948	-3.230396	0.765078	0.248393	2.547633	4.497579	-1.422717	-1.417466	2.654772	6.004573	0.413538	-0.282238	2.805874	3.775602	-1.764919	3.572506	2.200254	-0.364938	4.071069	3.903185	-1.480049	-1.82365	-0.317364	-3.918059	4.726817	-2.105939	2.066263	1.598242	-4.352578	2.937616	0.838953	0.873717	2.164306
ADCYAP1R1	0.458076	5.646495	1.054934	2.420345	1.272796	2.603719	1.006353	5.376351	-0.302532	6.419028	-4.335963	-2.790188	6.613089	2.692903	4.63774	-0.035462	-8.12125	-0.807058	-2.545249	-3.27288	-5.195387	0.110981	-3.695771	-2.526314	-5.295781	-2.096953	-2.248919	0.183907	-1.815171	-1.385973	-2.366011	-2.909298	-2.849494	-4.199954	4.685602	-0.965133	3.309771	4.35877	-3.731009	1.183487	4.236462	-1.691084	-0.661785	0.803437	-0.274287	-0.872806	1.080127	-1.647711	-7.314351
ADH1B	-2.498004	4.363269	3.04764	-2.887588	-0.382138	-2.791821	-3.554774	-4.072156	0.171069	-4.810303	1.547918	-0.527917	-2.207483	-0.194437	-0.303781	0.626289	0.670071	2.825671	6.127259	5.879227	1.136507	2.861409	-0.922422	-1.73629	-1.59794	-2.486607	-0.078895	0.252354	-0.155636	3.02739	-0.956381	1.244043	5.399834	1.252078	-0.079732	3.413864	-2.977508	-2.055387	-1.332413	2.129007	-3.070164	-2.778129	-0.11008	-3.957719	-1.410711	0.695792	2.330447	-3.053955	-4.306005
ADH6	-0.224751	-4.08051	3.996458	2.259859	-0.291146	0.586628	3.458583	3.730949	5.144894	-0.546617	-0.731695	6.557759	7.032491	-0.489002	-1.67452	-0.674495	0.904629	-5.347135	-2.171776	0.269943	1.439083	2.880657	-0.09174	-0.071119	-1.651354	1.016997	5.785501	2.804566	0.572297	-1.737702	6.228179	-2.35501	2.305483	0.304238	-3.76335	-2.251368	5.220642	-4.931893	6.941506	-5.904445	3.345719	1.916228	4.300311	-4.651193	0.77512	-3.972906	-0.698086	-0.430629	-0.816764
AFF1	1.267301	-1.743443	-0.558082	0.71161	-1.599487	-4.03619	1.768361	3.13297	0.851968	-0.930023	-3.583619	3.940666	-6.097626	-0.691104	-0.481974	-2.496492	1.024829	0.71554	0.726275	3.608382	-0.235411	-0.719721	-2.221164	2.505167	-0.766825	-3.656374	-2.568107	-3.451116	6.173564	-0.963258	-0.456209	-1.927874	0.208975	-4.457415	0.003765	-2.876486	-2.851327	-1.368007	1.635427	2.866482	0.079065	-7.419378	3.747206	-2.912467	-3.456261	2.962799	-3.951777	-4.874321	-0.33952
AGR3	2.689198	0.551704	4.59584	5.758756	2.143647	6.210038	3.802123	4.11267	3.055105	-2.853347	5.891362	3.169131	-2.5981	2.284928	1.505162	-4.13217	-6.041117	-2.689032	-1.114747	0.296479	-5.58476	-6.491462	-0.085225	-3.781006	1.743929	0.846021	4.286177	2.031882	-2.210622	-0.932972	-0.857624	-0.152882	5.386777	4.799901	2.230421	3.734771	1.479334	-1.61231	3.913666	-5.602237	0.480619	-1.733525	-0.008265	4.462258	-8.505583	-0.109861	-1.752762	-0.309343	-0.28003
AGRN	-3.803666	3.013388	0.094045	-3.100119	3.32798	-3.495524	3.172164	0.68678	1.848163	-4.764568	-0.260156	2.853793	2.461589	-0.816612	1.390727	-1.959416	-1.098183	-0.91846	2.089131	-7.629974	-0.063792	0.003363	0.007599	2.836026	-3.16345	1.530478	-5.2286	-0.240361	0.142109	0.234835	-3.539834	-1.324956	-2.358217	-2.538722	1.176662	4.023734	-0.763976	-2.032369	-4.233029	3.629246	-0.059656	1.874475	2.730239	2.368229	0.895757	1.09012	3.247198	3.194017	1.101338
AHR	-0.206353	5.031601	-6.772378	0.658805	-4.815799	2.131688	-0.61678	2.924277	-0.459491	1.096779	1.65756	3.032822	3.375265	2.62411	0.44971	-2.060858	-1.954109	-1.23124	-2.455699	0.952662	2.169075	5.780078	-1.749002	3.39903	-2.566713	-0.449229	0.513011	-1.185781	3.10117	0.194844	5.036882	-1.082024	-4.396246	3.718583	-6.407894	3.498467	-2.17999	0.794358	0.532089	0.504973	-2.079071	7.787621	4.173739	-4.853682	1.384796	-2.567371	-4.304014	-2.440764	2.933068
AIM1	-3.253885	-1.344785	0.77877	-3.178421	-2.241247	0.076789	0.705845	-3.178349	-3.290212	-4.055884	4.514342	1.870083	3.316001	1.600458	-0.958137	2.808917	0.100344	-2.344572	5.304732	-0.895463	1.31833	4.160244	-0.308071	-1.72283	-0.526379	2.603975	-2.248681	-4.630152	-1.521724	0.391616	1.858252	-2.191191	-4.158742	3.426498	1.324231	-1.311952	1.381751	1.135406	5.46487	-0.379369	2.506882	0.238419	0.795984	0.555804	3.69348	3.648031	-2.599992	-1.235266	-1.932245
AJAP1	-0.671359	-1.453216	1.583014	2.223739	6.980131	-3.211525	-2.033678	-3.638395	1.529547	0.024004	6.351844	1.835348	1.480995	-2.112213	0.154318	-1.427183	0.971802	2.354912	-4.8233	0.192332	2.269629	-0.172988	1.063437	1.571993	-1.048376	0.471697	-3.429665	0.415716	-1.565566	2.147651	-2.81807	-0.055656	-0.245467	-0.289747	-0.998707	-2.04743	-0.044135	0.081663	-3.538052	-5.471677	-1.760967	0.402947	2.047986	9.711038	-5.583309	-1.635951	-2.851895	-4.855163	-1.584887
AKAP10	2.111122	1.642002	1.268021	0.91571	-2.686503	0.64878	3.363863	-1.063846	-1.164144	2.371818	0.131561	3.7282	2.856913	-1.58541	4.773756	-0.465989	2.707709	-0.794158	-2.502088	2.512992	2.595122	4.316134	-2.166315	-0.068167	-0.69582	5.103854	4.765057	1.458152	-2.665565	1.423242	-4.476754	-0.073532	-1.856165	-2.735892	-6.220338	-0.654954	1.409584	3.10905	3.854039	2.374088	-1.532954	0.104894	2.236829	1.582274	1.728103	2.456019	-2.895845	-3.776638	-2.60294
AKAP8L	-2.076503	5.121783	0.120849	4.8359	4.52892	-4.010499	-0.570129	-1.910726	-5.247164	-3.205733	2.938132	-2.841743	4.272103	-2.875517	4.021983	0.342304	2.343298	-0.273322	-0.245107	-0.033596	2.215099	2.748585	-1.374593	1.378082	0.38782	-3.554919	0.327583	1.271484	4.803808	-4.585294	3.818835	6.540013	-1.375049	-2.930637	-3.179063	-0.373496	1.705054	0.554769	3.421605	-0.292716	-0.448418	-0.832548	2.501409	4.901713	1.762507	-3.798529	-2.656816	1.570357	1.879632
AKIRIN2	0.182562	-2.814136	-1.704658	-2.635369	-2.622177	-2.169776	3.083701	-4.855234	-1.960743	-1.231475	2.864123	-2.084716	0.698328	-3.519539	5.937638	-5.640019	3.916761	-1.411568	2.543141	0.704629	0.574936	-0.861256	-0.267859	-3.465671	-4.641101	3.307603	-4.581247	2.06088	-1.429297	0.506167	3.57763	3.34422	-3.928254	-4.020761	-1.582478	-2.77788	-0.172993	-3.390984	3.479488	-1.535852	-1.941039	-4.338502	-6.590048	-6.723866	2.562907	-4.462658	-3.15813	-1.70041	-3.032855
AKT1	-0.600257	-1.15625	4.269575	-2.652594	1.637202	6.342937	2.674969	-0.104879	-0.478754	-0.124468	0.209522	-2.421028	0.674655	2.178056	-2.802511	2.295076	-4.655895	1.381768	1.782977	-0.916848	-2.607281	-4.612414	-1.999925	-1.068936	0.473031	-0.771784	1.533206	3.257368	-1.254009	0.054373	1.319813	2.293221	2.618003	-2.143232	0.763364	4.128844	-2.283407	-1.433713	-2.68205	1.292162	-0.399697	-2.622513	1.185376	4.711334	-1.332219	-2.756439	3.066091	3.494977	-2.954487
ALG14	1.457071	-1.123955	1.168836	-4.140685	-0.767143	2.490318	3.910973	1.030674	3.085856	-1.179364	-0.540633	1.199166	-0.240185	-0.88294	1.531404	0.561492	-3.63292	2.618438	4.040854	3.897693	2.26016	3.241759	-1.064716	-2.588069	3.166749	-1.033074	1.269587	1.803801	1.097073	4.502272	-0.48691	-1.0306	-2.171338	-2.708718	0.177643	2.663217	4.641069	-1.022735	2.754	0.839412	-1.414906	-1.151661	3.431068	2.462015	-0.172023	4.2417	2.498942	1.538316	4.271883
ALPPL2	0.278612	-3.347032	-1.047794	-3.167413	-0.413878	-1.187347	-2.064943	1.779923	-4.103784	-3.772628	-3.750687	-0.558091	-0.484617	-0.620953	5.667784	2.28687	-5.268175	-1.727564	-2.442397	-0.729082	-0.843742	-2.029455	4.152279	-4.466102	-0.894731	-1.762043	-4.704785	-1.857898	0.186304	-1.73906	-2.969901	0.456214	-1.261695	-0.179766	-0.658251	7.500924	0.248762	2.020257	2.959059	-0.888542	-0.636912	-0.258916	-4.925722	0.192451	3.438164	0.687503	0.757951	-1.844243	-4.572469
AMDHD1	1.442675	2.435977	-2.655512	-0.26262	-0.133281	0.071852	-0.937521	3.380939	1.799345	2.822316	-1.385767	-0.220997	-1.918452	2.102174	1.374259	4.401213	2.830724	1.977742	-3.138909	2.225091	-5.061122	-0.891238	0.597952	-2.06226	3.573353	0.009132	-0.590506	3.043512	3.048795	-0.116869	2.064109	-4.16659	0.342783	-2.637805	4.670311	-4.054678	5.868229	-5.711968	-6.459136	-2.645536	2.361554	-3.860945	2.68893	-1.500954	-2.484701	-4.613864	2.601704	1.52439	-0.309889
AMIGO1	-0.632069	-4.02614	-0.023985	1.703159	2.216783	-2.40862	2.931212	-3.947217	0.862303	-2.412431	3.701017	1.104993	0.369707	-4.259286	-4.9454	-4.480544	0.976414	-2.674364	3.288473	-7.670427	3.176338	-0.851554	4.242971	0.199616	-1.541107	0.636649	-0.875147	-2.168418	-1.92113	2.297389	0.256135	1.917716	-3.997597	3.873676	0.734499	-1.122092	-0.500902	-1.070898	-0.15692	-1.854461	1.330087	-0.709538	4.998298	5.43468	0.447682	0.431151	0.342613	0.362589	0.124003
AMPH	-3.371109	3.777407	-1.279922	-1.441734	1.624647	1.704373	1.55656	0.019331	1.147657	-3.447327	1.029164	-0.450883	3.1835	3.578639	-3.635448	5.97572	-2.612203	-3.968665	-0.604586	5.878666	-5.709237	5.125769	-0.435225	-0.855711	3.343697	-1.366332	-1.393852	-1.357471	-1.566606	-3.055627	1.711724	-3.033999	-1.06944	1.42651	0.609021	1.733519	1.369594	-3.088753	1.458126	-1.04152	1.900792	-0.864205	5.979155	3.843369	0.902241	2.816209	2.167145	0.710029	0.094501
ANKRD16	-1.022065	3.789962	-2.353856	-1.724417	-0.574198	-1.588573	-1.508251	5.160879	-1.763025	3.731326	3.362668	2.245771	-4.718783	2.608555	-1.878032	2.244695	1.030934	-1.164857	0.323319	0.561444	1.294354	4.050128	-0.089614	-1.719167	1.439821	2.413134	6.101704	-0.726646	2.821967	0.293782	-2.875426	0.368682	2.444626	5.358047	-0.438263	-6.928595	-3.379583	3.398286	-4.851593	5.722223	-1.708874	4.071408	-3.078165	4.725111	-4.514232	-2.619901	1.751786	-1.311772	0.51664
ANKRD2	-1.037886	1.74238	-1.761961	0.616505	0.170203	-1.732026	-0.781336	0.00301	0.539027	-1.441262	-4.452852	-3.270707	5.813442	3.034733	-3.338737	0.247492	-1.630597	-4.753726	-3.086123	0.466017	-3.362025	1.787192	-3.69984	-1.647603	-1.147927	6.333306	2.036983	-4.002478	1.31105	-0.752055	-5.699831	0.571984	1.996722	-0.701128	-2.902955	-2.271464	-0.343537	5.299131	-0.361934	-2.772404	3.407527	0.417926	-1.576538	4.396732	0.506676	-1.222994	-5.962795	2.224231	-0.991906
ANKRD36	-2.027482	2.697613	2.850789	0.262777	1.583171	1.685445	-1.103888	2.116479	1.00862	1.768796	2.665934	2.781821	-0.873208	4.051098	-2.873425	-0.423428	0.344331	-1.462619	3.298715	3.134414	0.737742	-2.559366	0.800154	2.02402	2.038112	-5.219006	-0.027492	-3.280195	0.161975	4.903603	-0.321461	2.555406	2.523188	-5.168474	-0.874938	4.743643	5.742265	-0.208883	4.004888	0.982803	6.731645	2.712831	1.399528	4.366567	-2.768954	5.31554	0.448559	-2.404111	-1.650018
ANKRD39	-3.898973	-0.861575	3.95405	2.308875	1.766121	1.341524	0.616401	0.158849	-1.543725	-1.885899	3.33028	3.187452	4.056417	-1.945012	5.352021	-0.890074	4.908959	-0.677923	-0.102298	-1.568443	-0.885409	-1.976433	1.121212	-0.10281	-1.929102	-3.47128	3.874099	4.314647	3.387095	1.99891	-0.324493	-0.591248	3.880162	0.927904	-2.110228	-3.368234	-4.134822	1.186323	-6.107315	-0.171311	-4.701251	-1.333346	-1.723744	-1.679762	1.29055	4.169353	6.150237	-1.691124	6.077017
ANP32E	2.381879	-0.885106	2.638641	2.985651	7.32173	0.380382	0.333199	0.739602	4.048276	-1.935487	-0.204566	-0.955635	-0.490618	1.267889	0.650035	2.816401	-0.342007	4.596402	-0.205023	0.069884	-2.647014	-1.606136	1.9019	1.136789	-0.735147	-0.224842	7.117863	3.691868	4.274972	-2.269695	3.915483	3.051554	-0.201173	-0.657081	-4.225606	-3.640367	-4.998116	2.117191	1.2082	-0.606974	-1.758938	-8.089205	2.23734	-3.254859	-7.358982	0.392707	-3.411566	-0.665424	-3.355958
APOB48R	1.798952	-1.859535	3.194068	0.975993	-3.979622	3.872416	2.151442	1.343806	-0.680731	-3.080667	-1.787937	-1.467247	0.824401	1.170043	-3.457454	0.348237	0.30169	-1.510014	-0.57404	4.331866	0.748178	2.679991	-0.045748	-2.490327	2.216513	-2.31547	1.812312	1.745745	-3.14965	1.363217	0.120792	2.942391	-3.129214	-5.998422	-4.229471	-2.219685	-0.031649	3.80985	0.911357	-2.824343	3.753478	3.380965	0.005531	0.168775	1.819569	-0.651276	-6.860034	2.151344	4.751087
APOBEC1	4.412892	-1.188897	-4.271129	0.851721	0.701272	1.483423	-3.8142	-7.159922	-3.902457	2.837719	-2.454134	2.610723	0.511885	-0.107495	2.315031	-1.05044	2.211232	2.018743	3.179667	5.43545	2.14119	-3.720971	-1.224114	-5.971392	-5.322346	0.384668	0.588622	-1.719463	1.546583	-5.196286	2.220356	6.438497	1.781579	3.400715	1.322537	-3.702018	5.066895	-4.199451	-2.965678	4.183202	1.02937	-2.603611	0.861833	3.55517	-1.168089	-0.608104	1.866565	0.876968	-3.385222
AR	-0.674929	-0.257276	0.977386	-1.913812	7.811745	7.856138	3.295992	-6.234179	1.008792	-0.592215	-5.056236	1.610499	-2.231797	4.459219	-0.983505	2.685739	-2.288133	-4.414979	-2.575755	-1.036994	-2.825936	3.303433	1.413097	4.652541	-2.567962	-2.963947	-1.811599	1.959005	0.547506	2.508188	-2.553286	6.579347	0.028956	-0.629594	-1.605546	4.068423	9.118995	0.351689	0.00764	-0.850572	-0.346566	-1.245375	-3.210538	1.729779	-0.784018	1.615909	1.364601	0.392561	-3.163153
ARHGDIB	-6.565107	-4.328959	2.279688	-0.648377	-3.606766	0.909402	-0.034015	-1.324102	-1.737674	-0.286522	5.44974	2.41832	1.780098	2.893411	3.78743	-1.362402	-2.133068	2.82436	-6.982723	2.788701	4.42853	2.46702	0.847588	2.186866	1.94758	2.304321	-0.48778	0.03791	5.126309	-4.508939	3.163904	-0.506931	1.139759	3.171813	-2.515929	1.704401	1.029442	1.482625	4.027045	0.531727	0.045585	-1.465535	-4.219029	5.472287	-3.417551	-4.937977	2.431893	0.05441	4.444168
ARHGEF2	0.786899	1.438674	1.183939	-1.789862	-2.197057	-0.572692	0.613238	-3.443984	-2.221583	-4.9028	-4.804707	-2.8003	-6.783732	-4.82013	0.975742	0.681347	-0.347795	-4.160806	-2.700741	3.117967	-1.19895	-1.741405	-3.754602	-5.307546	1.267963	0.199365	0.281903	0.755774	-0.413298	0.819403	1.149804	-2.547899	-2.396138	2.535515	2.414634	-0.468852	-0.556348	-5.98007	0.641129	0.217088	-2.031179	1.289363	-2.608003	1.195656	-1.657298	2.057781	-1.022847	3.42367	-6.343163
ARID3A	-0.376315	-2.283488	-5.041526	-0.784874	-3.828483	1.263056	-6.938214	0.298031	-0.647626	1.490079	0.313708	-2.108246	-3.907335	-1.10898	0.122915	-2.718767	-0.290754	-1.42105	0.02646	-1.742612	7.431782	2.291034	-2.845496	-1.708853	3.863944	-1.394808	1.591221	-2.799264	0.164439	-5.837283	-2.175902	-3.753214	-1.486005	-3.395752	-0.08718	-2.855598	6.095943	-8.386129	-2.15548	0.961849	-1.135468	-3.837511	-2.196939	3.674878	-1.661675	0.804547	5.473924	1.91876	-0.012618
ARNT	-0.437093	-3.493211	-4.472583	1.350743	-0.960956	1.248042	2.132938	4.430744	1.875156	0.809319	1.685492	1.27834	1.279374	-1.814699	-0.370322	-1.471866	5.819293	-0.948689	-4.622718	4.071841	3.469206	4.684122	1.598481	1.234186	-5.663428	-1.056772	0.223983	1.122442	-4.769195	-4.980229	2.429639	0.303731	-4.494207	0.165788	1.313953	-4.638664	2.076814	0.916457	-2.590846	3.390816	1.252842	-1.371958	3.70467	1.993483	0.975293	-0.421579	5.618506	-2.060093	0.505395
ARX	-1.084509	-2.494734	3.341329	0.124309	0.119598	4.094133	-1.057853	-2.032717	-3.583474	-3.701252	-2.796881	0.344854	-2.988085	1.544289	0.017753	6.031947	0.939225	-1.249851	0.053647	-3.993916	1.404156	-0.728458	0.271097	3.44039	2.229712	-0.72966	3.549902	1.457855	-0.291582	-3.563864	-0.677353	-1.322062	0.190429	2.470419	-0.019589	4.183203	2.967932	0.299348	-1.74512	2.544858	3.273467	4.820496	1.853945	-5.26141	3.450623	0.147728	-2.313175	1.962666	-5.134723
ASAP3	-2.145863	-2.910995	-0.855415	-2.14315	0.492823	3.454293	0.476569	3.952479	-3.289373	4.880842	1.349668	0.612361	0.248051	-2.608307	0.290363	-3.091455	0.901042	-1.6427	-0.334903	-1.433907	-4.010903	-1.461634	0.256471	2.660373	-0.652407	5.315212	-0.087575	-1.531938	-3.583859	1.174574	3.116585	-1.880377	-0.355476	3.0627	-2.559932	0.523987	-0.687579	4.084761	6.15173	0.90439	-0.708679	3.564297	-2.652946	-2.770532	-3.916043	3.46575	-0.21692	0.090256	0.404602
ASB10	-2.833645	-0.400162	0.435003	1.19457	3.350096	-0.172206	-6.161	-1.302103	-5.954059	7.508848	2.45471	-0.148779	2.978253	4.237157	0.99356	-0.983284	-1.143712	0.287337	-2.510762	-1.424985	2.219859	-3.056264	-3.813426	4.131281	-0.674557	4.926673	-1.852415	-2.406715	1.793139	2.955976	0.489036	2.900879	-1.187086	2.174234	-1.228385	3.577745	-2.739284	1.176489	0.411775	-1.097031	2.557928	-0.628582	9.82371	-2.880344	0.305597	3.613285	1.294651	-3.857213	-3.276665
ASB17	-0.369016	-0.211968	-2.389956	1.842284	1.805741	-0.449844	3.487329	-1.356807	5.844819	-0.56266	-3.758207	4.191315	3.839246	5.405889	-3.931815	-4.316555	4.957348	0.720072	1.858348	-3.047567	-1.540181	-1.347536	-3.34988	3.49167	-1.340053	1.501632	2.886184	-1.801573	-0.382167	-4.41053	5.474266	-1.662802	-1.770732	4.016806	0.82933	0.823003	-4.750593	0.457593	2.85655	-2.738479	-0.309426	1.51221	0.126585	6.692385	-0.201905	-2.878081	-5.17417	1.253241	-1.38074
ASB18	4.077305	-2.669158	1.779127	1.481901	1.840453	0.385075	-2.790624	1.435053	0.527513	-0.098373	-4.302345	-2.389785	-0.673823	6.185551	3.039682	1.745979	1.968519	-2.703781	0.122055	-4.897397	4.065955	-5.110606	2.658021	-2.817462	-0.559609	-3.702583	-1.628382	2.45316	-1.447849	2.610774	1.449407	-0.726072	-0.734495	0.900303	-1.917979	-0.959244	-7.28028	0.165158	3.150156	1.946475	0.694835	-3.621605	-1.700742	3.530319	-1.166255	-0.615577	-2.972695	-0.803001	0.864012
ASFMR1	-1.826875	2.638386	3.466617	3.38639	3.847991	4.575304	2.821662	0.298777	4.940484	-3.863693	2.503872	-3.671018	3.69366	-1.100481	-0.474233	4.267332	2.3311	-5.951729	4.17009	-1.938815	-0.984166	0.953478	1.953438	-3.13308	2.063253	-6.479246	1.430369	1.757858	0.681894	-2.244311	2.284204	-1.003239	4.873818	-2.551226	1.6197	5.47123	6.12689	0.341871	-2.733559	0.374651	-0.794324	-3.273422	-0.4619	-6.426894	-0.896272	-1.341459	0.233788	-1.596517	-4.909677
ASPSCR1	2.102356	-0.402724	2.751319	-3.108646	0.205985	1.204336	1.170977	1.211993	0.968147	-1.989389	-4.318186	-0.868449	-3.351459	-3.465235	2.303909	-0.128805	1.1679	3.552533	-1.816845	-2.942214	7.205252	2.01584	-1.119663	-0.518578	0.018409	-2.923951	2.713016	2.451857	1.219192	2.744592	-3.835215	-4.272348	2.174656	2.345459	5.468515	1.253123	5.395482	-4.244744	1.459563	-6.052237	-0.828433	1.030328	2.477187	-2.664154	0.014331	3.087103	1.726217	1.780007	1.717737
ATL1	-0.666788	-0.292233	-0.331576	0.837605	-0.111462	1.103186	-5.477372	1.009103	-2.743285	-2.118794	-0.462455	-0.328681	-2.084434	2.697308	-1.212089	-0.820292	-1.798325	5.714431	2.679755	-4.302969	-0.376154	-2.093119	3.069961	-2.548234	-1.729285	1.462029	-2.129907	4.261525	-2.00917	2.210142	-4.99416	0.632105	2.48431	2.764185	-0.079675	3.570636	-0.979896	-2.492044	2.07851	2.316974	1.349902	2.074501	-3.632678	-4.730874	-1.909136	6.503202	2.284082	4.180241	-8.349057
ATP13A2	1.885162	1.847768	-2.7738	-3.260726	-0.193513	-3.112082	-3.407505	1.671659	2.829614	1.260395	0.701043	-1.766203	1.140116	-2.90448	-1.118374	6.400669	-0.328588	-0.688575	0.467792	5.247084	0.246766	0.219109	2.726175	2.888874	0.656915	-1.202827	2.979323	-1.359025	-5.103855	-2.751095	-4.326759	1.486816	0.423518	-0.856891	-0.31018	-0.450741	-1.519454	-1.41872	-0.395134	6.734272	-1.8273	-2.909271	7.637959	1.445421	-2.823539	6.702454	0.395046	1.497853	1.198006
ATP13A3	-1.755513	-0.9065	0.610599	1.104853	2.575862	-3.373437	0.217669	-3.011793	3.753114	3.837587	-2.217804	-0.587406	0.610907	1.614298	-0.955567	-2.40447	0.355101	-4.211927	5.135553	0.755346	-0.164043	1.184056	5.694211	-3.9487	5.962112	2.554325	-2.399646	-0.647069	-3.283188	-3.524162	1.78233	-2.123195	-1.692752	2.115484	-1.750086	-0.7886	0.532167	3.131707	0.39763	2.4752	1.755501	-2.50375	3.20965	3.069981	2.419327	-2.446525	0.662565	0.687297	0.64274
ATP2B2	2.859502	0.337402	-3.60514	-1.430846	2.979788	-1.6888	1.259193	-5.712907	3.663214	-2.079782	-0.651489	-1.360018	-3.429371	6.647577	0.208315	1.707005	-2.404813	-2.0866	1.165256	-1.989013	0.435523	1.144303	-3.417579	-1.283984	0.289805	-0.049915	-1.65273	-4.162905	1.768275	4.251932	1.857337	-5.942194	-4.352	1.29138	-0.132343	0.496103	2.782376	4.835116	4.803859	5.336844	-8.248119	-7.99858	0.205474	-1.466355	-2.167596	1.674659	-2.500988	-1.018717	3.620146
ATP2C1	5.518786	4.789947	1.634959	-0.061457	-0.911821	0.292051	3.4777	4.566842	-0.499017	0.166305	0.256378	-0.985015	2.847369	-0.549247	-0.339492	-5.15296	0.641287	0.5645	0.585706	1.021433	4.99755	-0.769181	2.025778	-2.920327	0.934107	1.689814	5.897959	-5.128235	3.681767	1.406689	4.584638	-8.202837	0.345987	0.661945	2.861372	3.891764	1.280822	-0.21056	-1.65124	6.7838	-0.19711	-0.188682	-6.22047	1.587832	0.670352	-0.864369	-1.359879	1.379124	1.777168
ATP6V1H	-4.97771	-2.065083	-0.877922	0.399946	-0.205173	-4.138412	-4.140033	-8.52904	2.785199	1.267005	1.857756	2.899404	-1.577255	4.035337	-5.046113	-0.366126	5.858403	5.188845	2.428026	-0.758138	-0.067924	-1.294525	-3.859868	6.396495	4.030671	-0.09936	3.852283	-5.13836	-2.706335	3.441238	-0.613481	-2.192814	1.843318	6.304537	4.166935	3.643295	-0.929568	0.009417	-3.072941	0.284652	-1.163311	-2.702533	5.40862	0.50995	-2.280497	2.069601	0.790976	2.099474	-2.927714
BAIAP3	-1.534458	4.589281	4.986678	3.661684	1.416468	0.495622	-3.592045	1.437145	-3.635446	-0.623086	0.512681	-5.713084	-4.941374	-0.185483	-0.487859	-0.690517	-3.747282	-1.438441	-2.510216	-4.713955	-2.635184	0.651199	2.807453	-5.162759	-1.156528	0.044202	-1.058722	0.86923	-0.486483	5.217422	-0.656322	1.791467	-3.057252	-4.077485	-3.351689	-3.888581	1.435118	-3.811957	-1.652395	2.27801	-1.361164	-4.830324	-1.554812	1.157949	5.166623	-1.441531	0.414987	-2.998287	1.750963
BCAT2	-3.274999	1.317788	-0.729893	-5.138014	3.630184	-3.812614	1.148719	1.318397	-2.031095	5.235872	-2.928904	4.854445	1.800506	4.600722	-5.007001	1.969966	-3.093279	0.27913	-1.90441	3.464458	-4.456091	-0.717761	0.934758	0.228336	-4.078269	-1.234273	-4.333952	0.169719	-0.681991	-1.548254	1.588914	-0.48306	4.601207	-0.349244	1.544828	-2.408115	0.947531	-2.960059	0.482344	-0.029553	-0.982903	-0.226177	-1.96696	1.876217	-1.203971	1.088367	5.510223	0.612008	-1.91645
BEYLA	0.336922	2.901846	1.9044	4.532392	5.233385	-2.495591	1.217289	4.108694	0.640054	-0.231293	2.47085	-0.686889	-3.90484	1.895366	5.464827	4.381346	0.119124	0.195621	2.222406	1.770596	2.176806	-3.633463	-0.834563	1.660311	2.174713	0.180174	-0.282182	0.964713	3.737848	4.018407	2.428714	-4.980664	2.139695	-2.740645	-0.388036	-0.764857	1.56394	-6.797013	1.687405	4.583861	-1.108579	5.907531	5.2187	-5.177355	2.087174	3.79529	-1.753149	-0.702806	-3.931359
BIRC6	2.222242	1.893105	0.13062	-3.11173	-0.373903	3.904457	1.308056	-0.764281	-1.634848	0.485031	0.215314	2.539639	-0.650327	1.331272	-0.042515	-0.217166	-4.688924	-0.98138	-2.733844	-2.203424	-2.59049	2.060791	3.207163	-1.951174	3.512957	-1.055084	0.248072	-2.7891	0.416855	1.923837	1.310364	1.542426	0.697369	-3.223921	1.280801	-3.106666	4.30138	-0.725096	3.809516	-0.75497	-0.590057	1.489342	-2.041822	-1.167144	4.211301	2.461821	-2.567202	1.720717	0.032577
BIVM	-2.906609	-3.167787	-6.281554	-3.739456	-5.235416	3.105861	1.630855	0.838245	-2.9517	-3.877688	2.554514	-0.469579	4.512211	-1.719609	-1.309592	-2.703693	0.833734	1.028481	1.642041	-3.652755	-1.064571	3.060302	3.913028	3.340267	2.024628	-2.476616	-4.641994	0.29721	-0.53814	5.94348	-4.123652	0.779743	3.580636	-1.380329	-1.167685	4.916952	2.007165	-1.150294	0.248785	-2.588075	-3.066903	6.58801	-0.974992	-0.570469	0.036997	-3.917985	2.55995	1.439432	-6.318496
BMP3	-0.749186	6.107076	-0.428825	2.04288	1.617886	0.141872	0.252381	1.481777	-3.319292	2.175068	1.309149	-2.858252	0.49834	4.951682	2.467793	-2.37037	-2.989902	0.784153	1.068649	1.010821	3.90451	-0.922175	1.225515	-0.742294	-5.172805	-2.502555	1.925653	-0.151291	-2.846751	-2.228896	-4.277786	3.174	3.47361	6.600529	1.681292	0.898191	-2.98332	2.09105	0.206252	6.24941	-2.406506	-0.187932	5.410364	-4.435053	4.231751	3.243472	3.5901	7.80826	1.880506
BNIP1	-1.827252	-0.997191	4.234009	4.447325	0.149185	-1.982191	-2.692985	1.784149	-0.963167	3.41347	2.836305	1.042217	2.507646	-0.854653	-3.831177	0.979201	-1.547916	3.739797	2.852378	-4.113874	2.34727	-2.522484	-5.893689	3.958185	-6.114876	-3.208053	1.665137	4.57101	1.687106	0.652793	-4.077757	-1.845611	5.013587	3.020198	-5.3572	-1.155061	-0.868108	2.999026	-6.546684	2.460272	2.026615	1.185903	-0.302215	2.376322	-3.773298	6.308275	2.405941	-0.350215	-6.280981
BOD1	-1.087099	0.884808	-0.965263	3.026553	2.274617	1.061482	2.619442	-7.592833	-3.900789	-3.004537	5.601824	3.216905	5.182475	0.586233	1.782643	0.551829	-3.293431	-3.365166	-1.701361	-2.65085	0.263452	0.446238	-2.749211	-1.555138	0.066818	-1.635885	-2.426794	3.445006	1.432897	4.793467	-1.263658	3.269405	3.510907	2.540985	-1.213376	3.272945	5.665098	-0.920779	1.583622	-3.616645	2.337291	0.18094	-1.371453	-0.039297	-3.821492	-3.452663	-0.796252	-4.425195	-1.775717
BRCA1	5.555438	-2.494354	3.745101	5.034414	-1.643164	1.731289	2.621636	-0.710542	2.687422	0.752623	-1.964174	3.552812	-3.879042	6.388412	-0.572202	5.119872	5.174461	1.960256	-2.816896	-0.789645	0.811686	1.981343	-3.711556	2.541167	-3.387374	-1.975324	-1.31572	0.191958	6.325284	1.775028	-1.1401	-1.636491	-0.745427	-2.575062	5.524469	1.837284	3.456135	-1.370867	-0.18711	-3.740531	0.695996	-2.068033	5.473313	3.597723	0.755525	-1.287339	0.569836	-2.483949	-4.85311
BREA2	0.158531	-6.492624	-2.758002	-3.533588	1.829123	-4.184723	0.954195	-2.179684	2.754658	1.672752	-0.109757	-2.718831	-1.030351	0.099787	3.651243	1.733923	1.996049	2.118151	1.561188	-5.2096	-0.006512	0.871876	5.952536	0.130979	-0.036269	-2.867035	-0.85128	-0.4031	-0.291018	-0.085935	2.706488	-0.596977	-2.43799	3.230685	-3.242402	-1.478824	-1.095833	1.507355	-3.718365	1.517715	-0.145982	-3.88401	2.161484	-1.105597	1.606391	1.155119	2.18105	0.644962	3.89208
BTN1A1	1.19853	3.158165	-1.778206	0.357447	-2.178035	1.423517	0.516408	3.094526	-0.702981	-4.507178	0.659642	-2.954252	-0.15007	3.782729	1.347756	2.296659	-0.054143	7.882882	-5.962126	-0.236021	-2.769965	-1.21809	3.348371	-3.066614	-3.826889	-0.936617	3.455761	-2.851806	-1.887663	-3.021005	-1.293892	3.32219	0.929578	2.014859	3.534916	-2.505733	3.671221	4.785494	-0.024802	-3.803386	-0.498822	-1.587626	-3.520737	-1.516267	0.835373	-2.126669	1.682006	-2.435821	3.39282
C10ORF2	-0.497597	-1.021818	-6.231318	-0.450638	2.150036	-2.117585	4.005304	-1.093227	0.168145	3.389363	0.923526	6.601317	1.527771	6.2873	0.402751	-3.696422	2.841507	-2.090505	-3.311686	3.296957	-0.252897	2.260508	1.219995	-1.272852	2.943118	-1.083104	-3.387815	0.379329	0.00463	8.138131	5.163798	-0.833185	2.477529	-2.273272	-1.814046	-7.969638	-2.7907	2.352782	2.32889	3.700841	1.88167	-2.766028	-7.805319	-4.956727	0.950505	-0.316003	3.097474	3.759767	-3.974856
C10ORF82	4.540401	-0.619916	-2.024639	-1.484508	-4.931959	4.85753	0.682776	-1.382529	-1.477035	0.586195	-0.755882	-3.879945	2.707523	-0.141644	0.466809	1.682559	-3.848036	0.02903	-2.019907	0.261691	-5.103924	0.561577	3.778471	1.30737	-1.883018	-2.925477	-1.917621	2.816082	-0.27203	-2.722398	3.067529	5.110187	-0.688541	2.523934	-4.001502	1.256653	1.25445	-5.434474	-6.634911	-6.205692	-5.501315	0.903983	8.017952	-2.374711	-1.36422	3.104587	-3.105283	0.886551	0.632497
C11ORF16	2.59899	-5.963207	-1.251688	-1.656753	-1.157476	1.847307	2.587214	-0.142268	-2.755853	-0.330512	-0.39434	0.699223	-3.419704	5.00539	-0.604906	-2.70558	1.680001	-2.839086	-0.741937	7.577054	1.831591	1.688694	-4.407429	1.379355	-4.023942	-2.360666	1.076372	-3.157773	-3.515305	-2.133939	-7.211773	1.846948	1.295778	-0.645994	1.270227	6.014694	-2.334584	-0.523197	2.490007	-1.039351	1.814972	-1.019461	1.443613	3.496361	-2.58919	1.897158	-4.410732	-0.862497	2.151936
C11ORF57	1.317385	-6.724727	0.99786	-2.619824	-2.263271	-1.113817	1.102344	-1.809182	3.012117	9.058312	-3.524629	3.00309	-2.053315	0.198953	1.716107	0.552769	4.131118	1.306368	-0.12156	3.449558	-3.283541	0.849736	5.667809	4.523781	-4.791726	-3.010787	2.544148	0.856203	-3.428199	-2.964139	3.642981	0.818238	-3.758174	0.763484	-5.458518	0.170389	1.006441	6.994085	-2.609171	4.106546	-3.479451	1.517924	-0.617073	-4.22212	2.216148	3.66839	0.008092	4.463383	-3.609603
C12ORF36	1.112258	-3.634193	-2.010067	1.498092	7.309994	1.80169	1.707985	0.254571	-3.164164	-1.141263	1.425592	-1.804723	2.116837	3.675302	-1.753307	1.403769	-0.740325	-0.468684	-2.033087	1.562978	-2.860196	2.285042	-2.591553	-6.532873	-2.756355	2.279013	2.689566	-1.106777	-4.322119	0.1336	2.730473	-3.627222	-2.802963	-2.329676	-4.154042	5.413811	1.138557	-2.219554	-0.941986	-7.168117	-3.12463	0.974511	1.14016	3.822996	1.639081	-1.746066	-5.03404	-3.432176	-0.609534
C12ORF5	4.793447	-5.661575	-1.983678	1.674933	-2.25269	-3.800406	5.360853	-1.673652	-1.939844	-0.520722	2.444074	-2.633209	9.059785	1.496481	1.322127	1.159275	5.958111	1.596338	0.094245	1.476561	-3.788031	4.209397	-3.98532	1.915101	6.254588	1.720674	5.695166	-1.239977	3.64626	7.840554	-0.109027	1.351095	0.573553	0.012776	1.214716	-3.694121	-1.928595	-2.952782	-1.098941	-6.50169	0.423684	2.736757	2.940835	-1.083465	-3.672912	-1.948448	0.038689	-1.056693	1.240469
C14ORF118	1.567465	-1.354055	0.47241	2.133252	-3.878095	3.173903	-0.211011	1.951352	0.749606	-1.202264	0.92277	1.073266	-5.9493	1.423921	2.580873	-3.550543	8.572857	-1.972146	4.706628	-0.50778	-4.131546	1.769527	3.74276	-3.300144	0.780395	0.930369	-2.284775	-3.716074	0.020723	0.087214	-1.12442	-3.803876	2.645342	6.11315	-7.508484	-2.754539	-1.759843	-0.564548	-2.8971	-0.719767	-3.181823	0.790353	-3.325252	-0.928622	-1.567929	3.581768	-0.818768	1.007782	0.312671
C14ORF166B	0.578385	1.179861	0.697594	-0.479956	5.832029	-2.335946	2.117933	-0.251279	5.85044	0.187029	-2.924597	0.154061	4.681152	1.274453	-2.753605	6.203835	-1.73658	3.140544	-0.259514	-2.306732	4.561617	0.441798	1.305161	-1.368895	1.388097	2.926395	-0.849502	1.90242	-2.478848	-1.480943	-1.861705	-0.52151	-1.188449	-2.338105	0.269214	-5.53437	2.599409	4.290447	1.730399	1.68154	0.306021	-1.52781	-1.716805	-2.977694	3.472872	-1.415852	-2.618921	-2.981038	1.61517
C14ORF178	5.997712	-0.624344	2.021234	0.616356	-3.688382	0.930072	-4.144767	0.641026	-3.957373	5.621841	-3.335711	1.211015	4.927587	3.520147	-0.991333	-1.076487	-1.836496	8.057158	-0.686486	-4.265886	1.695673	-1.132405	1.137147	-0.427145	-3.959514	-3.049487	-1.513767	-0.545407	-0.706741	3.078941	0.893698	-2.145937	-6.235006	4.64614	2.694358	-0.028634	3.700287	4.63851	0.524905	4.191861	7.794887	-2.558278	-0.67508	-4.152202	3.509335	-2.363898	1.462404	-2.454067	0.491931
C14ORF50	2.527567	-4.202829	3.553816	-1.922131	2.739449	-0.123378	-2.783854	-3.976161	-0.082455	-0.6247	3.017607	2.146858	-3.460132	2.912109	1.536099	-1.095231	1.807968	4.28486	2.943087	5.501892	-2.316213	2.828648	-1.083152	0.363079	-3.492834	1.796843	2.140208	0.416771	0.630982	-1.386934	1.817623	2.9292	-2.419506	-0.240602	-1.723501	6.226545	3.163736	-2.059701	0.457121	-0.485662	-4.16107	4.049698	0.987762	2.1517	-1.253342	-1.538369	-1.322938	-0.211319	-1.835578
C16ORF3	2.554273	-3.433386	1.989918	-4.113254	-2.042527	4.747175	-5.235988	-1.185868	2.965197	-0.458687	-0.339389	-5.942888	2.897682	-0.187167	-4.533509	-0.242137	-2.750168	1.956562	-1.672646	-4.991363	-1.695616	2.931086	-0.809581	-0.83433	-1.104429	2.45799	-1.699107	-0.585772	4.307416	0.352349	3.588684	3.501182	1.497496	3.597805	5.341525	-0.254036	1.070337	-0.579049	-0.748831	1.963921	-4.329902	2.77374	-7.693929	-0.724829	-1.309753	-2.254966	0.636555	-2.814564	1.078524
C16ORF54	2.276048	-2.697856	2.851915	0.534293	0.053691	-1.39044	-2.937554	-1.206686	3.84903	2.756483	4.250411	0.524431	0.586379	-2.125893	-6.019515	-0.867278	-3.456286	1.519756	-1.874907	-0.584862	-0.656445	4.838386	0.712157	0.086952	1.11532	-4.738342	0.35132	6.277376	3.929295	-4.355432	-1.451171	-0.433364	2.799503	4.217466	-3.228579	0.128184	0.856327	3.269661	-0.640297	0.164342	-0.05913	0.183834	0.624986	1.082838	-0.30524	-0.195335	-3.001413	-0.736755	2.963094
C16ORF61	2.317455	-0.426144	1.524208	0.412146	-2.001921	4.054778	3.477425	3.011664	-0.614854	1.780858	-0.333223	-1.588748	-3.021874	-4.169661	2.503052	3.254877	-2.714281	-0.711279	-1.999442	-2.0169	0.293298	-2.796831	-1.070227	3.973286	-2.234329	-3.161409	0.839241	1.486882	1.74331	1.116924	-5.803891	0.783962	-0.326351	-2.962404	-1.759516	-1.65751	2.7711	2.477255	1.135938	-1.511518	1.467529	-4.11541	4.888739	-4.673163	2.444775	0.16441	-2.056322	-2.832968	1.346743
C17ORF28	-0.769159	4.676731	4.534081	-1.069701	-5.041188	3.124819	-3.946292	0.184025	5.634479	-1.480048	0.306681	3.94362	-3.576344	-1.870681	-5.010626	5.697024	-1.830875	0.911628	0.645651	1.759483	-1.272982	-0.507205	-0.480613	-0.694995	4.095271	1.826235	-1.328348	-2.721554	2.703098	-2.034408	2.520333	3.736372	-3.430682	-1.133862	-0.47761	-0.998448	-4.205527	-2.910824	4.32715	-1.395529	3.963161	3.720039	-1.811135	-4.089124	1.869015	1.774243	-0.431672	-2.536893	0.151676
C19ORF34	0.335772	-0.026408	-2.931361	0.984581	-3.569737	-0.607736	1.454115	5.33871	0.914245	3.786361	-2.480011	0.958412	2.09595	2.473407	2.418799	-2.256036	-0.962315	1.900364	-3.258833	-0.951066	-4.035141	0.580794	-3.26984	1.99831	1.922373	-1.139846	2.728706	5.025298	-1.62114	-0.674562	-2.417527	-0.077159	-3.927228	0.335502	-1.426254	-0.131352	-3.088129	-0.665388	-4.605574	0.794954	-0.011123	3.995776	-2.109413	0.005189	5.03717	-2.280817	-0.9603	4.810695	-3.659256
C19ORF35	0.004311	1.04478	0.497452	-1.136096	-4.581268	-0.811668	-1.638034	3.276272	1.088352	0.740969	0.678851	-0.850389	-0.719658	-0.150829	-1.658343	0.079862	-3.774842	-2.364249	-0.310808	0.402632	6.091029	3.838624	1.355554	1.476532	-6.335032	-3.655746	3.073717	1.029776	-0.293646	-1.671483	8.073192	-0.349654	0.631625	-4.424684	-2.448355	2.311001	1.356517	2.616249	1.493978	-2.290325	-5.062374	-1.058034	1.672152	1.475671	-1.988063	3.437392	-3.537761	6.30715	6.069771
C19ORF6	-0.13968	1.41157	-0.759263	2.93289	1.308831	-1.327759	-3.009907	1.023038	2.65357	-1.669066	2.250531	1.738314	-5.694821	-0.076977	-3.937636	-1.901582	1.923323	0.170992	3.069818	-4.061087	-3.5303	1.702672	-2.50354	-1.200901	0.06045	-1.703829	4.048858	-1.401414	0.273292	-2.060439	-2.738876	1.219806	-1.964188	-2.973413	-0.605368	-0.489579	1.255543	-2.621174	3.38857	-4.21413	0.823847	2.64994	-0.255075	3.969131	0.806495	-1.588164	-3.897673	0.105792	3.538845
C19ORF62	-0.559437	-3.876363	-2.917898	-0.930372	3.258823	4.974059	1.303196	0.843558	3.760635	2.628172	0.485571	0.422278	0.935094	0.642496	4.740776	-1.012033	3.542971	-1.378478	5.027068	-4.094508	5.418937	-1.478027	1.039673	-0.08182	-2.693522	-4.883638	4.376372	-1.079328	0.017891	1.065166	-0.571439	-1.263632	3.917596	0.529037	-1.28058	-2.338209	-2.582841	0.304754	-0.271118	-0.072978	1.69252	-3.06318	3.506596	-2.419997	-2.301332	2.750071	-0.456462	-5.958216	-2.082605
C19ORF73	0.908492	-3.376539	-5.862451	-2.105406	1.996271	-1.787407	1.043278	-0.039891	-2.238571	-6.532229	-2.884238	-4.086604	-0.761428	-7.193565	0.344407	-2.804525	0.569621	1.560054	1.19312	-3.136006	1.012062	-3.19119	2.342542	-0.827282	-0.522288	3.308333	-0.371013	1.087568	0.942942	0.112802	-0.824791	-2.160705	-2.131017	-5.201906	1.321497	0.818718	-2.064268	0.874131	-0.355373	4.706296	-3.346471	-1.688117	3.766626	-0.565637	-6.720103	1.864172	-0.154272	5.527286	2.079984
C1ORF152	0.229191	1.537291	-5.164668	4.648734	-1.062021	-2.145758	-6.560193	3.337399	-8.619107	3.392039	1.874595	-0.24697	-0.964651	1.902581	6.041341	-1.615027	1.575532	-7.374957	2.455761	2.469752	1.387865	-0.107996	2.774841	0.590925	-0.416104	0.133661	1.654649	-2.382993	3.181514	-0.223627	2.777527	2.635651	-2.73738	0.775399	0.463216	1.782986	0.416728	0.5273	3.072362	0.97725	-0.921915	0.993068	0.114698	0.251779	-6.14858	3.975043	-5.250194	-0.51843	1.753556
C1ORF156	-1.833715	-3.010026	-5.798923	-5.388672	3.480961	3.329274	2.682347	0.390109	-1.739595	3.777641	3.11468	0.035941	-3.511248	-1.441369	-0.789808	-2.937776	1.331595	1.538111	1.542834	-1.297153	6.301809	-2.324836	-3.782319	-2.357571	1.690872	3.677421	-2.643427	-3.04017	-2.086789	-4.124111	4.362234	0.89874	-1.950595	-0.345122	-1.523916	0.661309	-3.564928	-0.386956	2.042358	-3.498599	1.272752	4.02114	-2.529741	-1.650709	-2.273151	-0.995361	-4.383676	-5.065395	-0.73836
C1ORF38	-3.41836	0.516956	2.146374	-1.570233	-7.254685	-5.364068	-1.493633	-2.323819	-6.31077	3.634832	2.218223	-0.281621	0.413972	0.613791	-4.604852	-1.449224	5.080225	-1.798309	3.462058	1.23683	-2.831225	2.531582	-4.568808	-0.664148	1.542652	1.540384	1.784892	-2.497767	4.90618	-7.146626	-4.866716	0.459696	-4.746815	-0.26358	2.28568	-2.519282	-5.321693	-3.51176	-7.823634	-3.027724	3.248955	-6.47776	1.504705	-3.787314	0.504515	4.001998	-4.736897	4.343812	-2.638067
C1ORF54	1.868208	-0.352631	1.980668	1.718797	4.208508	-0.166733	0.20395	0.892419	-0.552959	2.069656	-1.316815	-4.833028	3.122538	0.567584	-2.106025	5.361059	-1.416905	1.606536	-0.47387	0.038274	-2.404434	2.802149	-2.870853	0.702221	-2.628375	0.7956	4.550945	1.462885	-5.385197	8.081805	-0.795239	-2.626144	1.287707	-0.751312	4.81394	1.479917	0.371463	-2.422006	4.947001	0.341936	3.215528	2.496736	2.762293	-1.890555	-0.539854	-0.443397	3.03683	-5.414994	1.938221
C1ORF77	-1.573924	-0.963255	-2.794431	-1.29923	4.312882	-2.801873	2.891299	-2.181571	-2.482705	6.276197	-7.691756	4.32639	-2.139935	-1.216044	-2.14944	-1.315921	-4.302401	1.132456	-2.34093	0.328178	-2.498485	2.793597	0.042398	-2.893063	-1.223297	1.686244	0.508656	1.117237	1.215329	0.836233	-1.21858	4.398557	1.096954	-1.692584	-2.446273	0.383192	0.748189	1.74942	-3.762435	4.701672	0.156199	4.246615	-4.965271	2.650594	-2.060196	-0.886001	-0.038657	-2.059945	0.678556
C2ORF18	-3.330116	-3.444166	1.594173	-5.10538	0.030709	-1.822294	3.536172	0.530154	-3.49368	-0.86039	0.973758	-6.347763	-4.086741	6.557807	-3.990063	3.39774	-3.504923	1.027984	0.042143	-2.769648	-0.565816	1.632678	-3.625078	7.210408	-1.177631	-1.496758	1.098979	1.21761	0.593155	0.435603	-1.564572	-7.298085	1.883901	-3.217041	5.679881	3.320014	6.358604	2.585643	-0.113084	1.996235	-5.02166	-0.558252	-1.091408	-1.758017	1.217049	2.213994	-3.662732	0.569875	4.65284
C2ORF7	0.860823	2.66119	2.928266	3.268097	3.731187	0.731296	-0.055399	4.39138	-1.988549	-1.930189	2.345861	-0.429734	-0.221102	-3.41205	0.48018	-1.71058	1.821596	3.34083	2.21282	3.445316	-1.780992	7.642041	-3.897218	4.055636	-0.350529	-7.175953	-1.290247	-2.346005	-0.476346	-0.534751	2.838208	3.135579	-0.27106	-1.118282	-1.329619	-0.093013	-3.68145	-0.755456	0.378171	4.495608	0.63419	-1.285025	-1.700227	-1.425761	-6.091309	-3.380627	-0.865125	-3.747188	0.242353
C2ORF79	-1.070462	4.489104	-0.459813	-3.383429	1.883017	1.94355	-1.470244	1.545663	-4.263996	2.800643	-0.913793	1.448858	3.127961	1.453641	-4.959363	-3.843375	-0.647737	-0.756548	3.156703	-2.542913	5.274869	1.372372	-0.683416	6.248112	2.029448	-4.993484	-3.232054	-1.733854	2.477196	0.184466	-2.778039	0.961742	-4.91024	1.857366	0.910085	2.668452	-0.762886	-0.107469	-2.599824	5.779248	6.985394	-3.189125	-1.578311	3.536121	-2.015119	2.700237	0.125497	-1.195968	-3.466622
C3ORF25	-0.506563	-0.383521	-4.460084	-0.126806	1.664481	-4.904565	-2.744194	-4.89951	0.37723	-6.379357	4.107064	0.651319	4.338986	-2.989011	6.086684	1.397447	4.408497	2.419382	0.599493	-3.9772	-0.891113	-4.110716	-5.875295	2.357343	2.524888	-0.114082	-4.676673	-6.382554	-0.624518	-1.311782	-1.317625	-0.761642	-0.323126	1.418362	-0.2097	4.978568	-0.637388	-1.768657	-0.302764	1.137435	-2.744083	2.46296	2.892872	-0.286692	1.849413	-1.146258	4.552396	2.842692	1.204747
C3ORF67	-2.743503	0.554518	1.227545	-2.534277	-1.818392	4.521734	-2.019768	0.46706	-7.497828	-4.899995	-0.226817	-0.360123	-1.319022	1.144407	-7.291607	-3.456466	3.449967	1.228169	1.390337	-0.515005	-5.696383	4.797558	0.23814	-3.155129	3.670896	-1.030129	0.619188	2.052328	5.215486	-1.393617	-1.201292	2.686943	2.397725	0.201456	0.296536	-1.069766	-6.432512	-0.1425	0.126696	-3.554003	3.363853	-0.047449	4.528278	0.490524	-2.913753	-2.494841	4.960828	1.746548	0.224084
C5AR1	3.286786	-3.428336	-1.988443	1.82429	-0.179606	4.246904	-2.369549	0.089481	-0.958786	-0.866574	-2.804212	7.607736	-1.45798	-0.460682	7.282549	2.144415	3.624614	1.423399	4.340608	-0.896515	-0.942157	1.04749	0.028483	-2.404993	5.726409	3.446915	-1.114667	-3.400171	-0.204706	-3.970439	0.234542	-1.866328	-1.310161	-0.719599	-5.641327	-0.542229	1.113446	-1.367993	-6.238184	4.205362	0.944048	1.191502	3.15421	4.170401	-4.382231	-2.028337	0.48854	-3.964724	-1.260577
C5ORF60	0.960596	0.438443	-0.290994	1.523996	1.680937	2.257751	4.323901	0.723212	0.575585	-2.420933	-2.242916	5.278509	-2.199905	-3.483772	-3.481039	-0.002227	1.200943	5.293902	-2.140904	1.434859	-4.540472	3.391448	1.662565	-10.399482	0.139098	-1.691716	3.070307	1.720031	2.163851	3.490691	9.284567	-7.042718	1.359224	-2.645912	-7.009489	2.502035	3.850097	3.919688	-0.799679	0.062915	-4.860547	0.190796	3.797015	-0.772561	1.878275	0.996208	0.460816	1.570444	-3.287727
C6ORF146	-4.152113	-1.245009	2.433067	0.120001	0.28791	6.705228	-1.189417	-4.285831	2.744395	-2.11333	-7.792326	3.52332	0.105109	1.859511	2.898941	-2.781941	-5.461266	-0.395168	3.539207	-1.224571	1.746535	-0.663098	3.828054	5.062837	1.101911	-1.253664	-3.748492	2.862967	-0.996525	-1.510781	-4.055256	-4.993237	-0.727951	0.504258	-5.01878	2.881903	1.535157	1.203225	0.606054	-0.645198	2.513939	-1.631513	0.266373	-0.783785	-0.618615	1.196706	-3.84591	1.735959	5.057728
C6ORF155	-5.398899	-6.041705	-0.461842	-1.663246	0.647888	3.632298	-0.225407	-2.774906	5.892825	4.822401	-4.033014	6.96422	0.573473	2.91409	-2.038632	-0.759029	-4.125046	-0.564478	2.153471	2.673885	-8.071183	-3.480561	3.671987	4.068917	4.954951	0.071575	-3.292704	-1.838002	-4.30432	0.855377	3.623528	3.682064	0.239411	5.443751	-1.373164	4.02083	1.43753	-0.009589	0.650517	1.443842	1.48746	-7.612561	5.543897	-4.012932	-2.115344	1.811913	1.131298	3.163247	-1.474221
C6ORF165	-1.672891	-2.047112	-4.266938	-6.79612	-4.344356	3.04255	-1.666693	-1.892079	0.468981	0.518428	-3.310333	0.399758	-1.909281	0.972403	0.064176	3.889218	0.137396	-2.665706	3.887654	3.018443	-1.836294	3.161043	-0.021077	3.035568	5.327878	-0.14815	1.950255	2.300418	-5.093584	-6.340332	3.873389	-0.011673	-3.729776	-2.718795	-5.783992	0.773763	1.683047	1.884372	1.939114	6.151728	-2.71026	2.682198	-2.697878	-4.408893	-3.93092	0.09509	-1.620232	0.114484	1.382067
C6ORF64	-0.69535	-0.943635	1.168508	-1.333796	-1.804022	4.048523	-3.392783	-0.575917	4.447435	0.844299	7.770167	2.185916	-1.779976	-3.620187	-2.025816	5.81851	-0.773433	-1.172124	3.115547	-0.334987	5.434914	-5.859613	-0.11537	4.504345	-5.119196	1.249628	-2.375644	-2.653979	-3.486819	0.155217	3.866777	-3.484316	-0.154092	-0.191433	0.041674	0.297815	-2.106101	-0.415609	1.935624	-0.458001	-0.004973	1.328935	-2.052264	-1.16645	0.213092	0.324092	-5.589709	1.283453	1.034018
C7ORF47	3.144312	-2.115785	4.664662	-0.31515	1.068652	-6.701594	4.176871	-0.533967	4.219251	-0.334993	0.442671	1.39835	-6.736876	0.769208	-1.207321	-7.453186	3.862246	2.590384	-2.184333	0.236081	-2.901676	-0.196416	4.963836	2.263776	-2.161935	-1.043707	-0.384683	-3.106118	1.257291	-1.566044	1.289209	0.664419	-2.889464	-4.455548	-3.40247	0.212314	0.294501	2.485871	5.150482	-2.293837	1.263116	6.358173	2.290339	-2.364926	-0.103131	-5.07388	-6.04575	-2.835001	-1.210009
C9ORF114	-5.320865	-2.831535	2.116189	-4.437361	7.413462	1.253351	0.045852	2.532321	1.117825	-4.287855	0.646286	-1.852482	2.422884	5.634704	-4.468628	-2.021931	-2.172842	1.643882	-0.110873	2.272593	-0.8496	4.129757	1.382013	-0.179323	3.182575	0.740131	-0.540178	4.160613	1.880807	-1.460356	6.192621	-2.408922	1.991627	2.868434	-6.0505	-1.740531	2.380827	-0.622919	-4.037435	0.967206	-1.115632	2.392337	3.459712	-3.943266	0.531224	0.452463	2.011058	-4.588296	-0.922731
C9ORF130	-7.75548	1.69036	0.451099	2.948578	5.657357	2.134761	0.96281	2.26973	-1.458547	1.071389	-0.925207	-2.728469	-1.999362	-5.465118	3.927214	1.575848	-2.998701	-1.917662	-1.221288	-1.893255	-1.242289	0.691738	-3.957015	-3.700536	1.667479	2.880769	1.887824	1.675608	-0.929152	3.681143	-2.013199	1.608368	1.732676	3.124173	-2.286657	-3.266624	2.139425	0.990653	-2.037969	3.15839	-5.471571	3.827086	0.71048	0.094588	-3.990754	1.025994	-0.47979	-0.26856	1.217646
C9ORF144B	-1.499799	-6.869331	1.618799	-0.716506	-4.49317	5.760663	-0.310634	4.392881	-2.559409	-3.048109	-0.443312	4.813594	3.993003	2.776311	-4.032424	-0.945794	-0.127166	3.584399	-3.212597	4.917702	4.075407	-0.799739	-0.614043	-0.924874	0.332734	4.336879	-5.507805	2.134056	-1.08	3.142081	-0.065284	-1.699861	2.882118	-0.92666	3.494813	-4.005065	-3.815301	2.016495	-6.703118	1.312898	-2.720941	-0.731286	-2.283792	3.469206	2.939996	-2.932954	0.72549	2.489712	-1.024653
C9ORF150	4.810047	-1.344092	0.995436	-2.549329	0.626762	-4.035293	-0.206574	-3.533094	-2.16203	1.459914	2.007477	1.389513	4.818249	-0.00356	-0.984548	2.028209	1.654836	2.819639	-0.256113	0.96785	-1.477124	-1.251756	0.482415	4.748074	2.57749	1.193052	-3.449164	-1.286078	-6.254691	-4.062296	1.682701	1.674011	-1.064465	2.509927	3.488664	-5.119296	-3.637817	-1.949623	2.235374	-6.648953	-5.764378	-1.960596	0.30351	-1.865613	1.693376	-2.942168	-1.522071	0.492739	-3.102043
C9ORF171	0.374529	1.876716	-6.256536	-6.992908	5.130531	-5.438168	-2.790707	3.945094	0.665387	-6.546016	-2.467718	1.903045	1.054185	-0.190047	2.944216	1.776172	1.127272	0.535855	-0.793253	4.314235	3.122679	-1.910928	-0.556557	-0.242934	-3.472749	1.347265	2.396237	-7.458518	1.262163	-4.96763	0.222902	1.244933	-1.881065	-0.938873	-0.621851	-1.976511	-1.096092	-4.099588	2.832304	-0.49127	2.816673	1.634556	1.961024	3.008078	-5.545386	-0.28575	1.26271	-4.028171	-2.268983
C9ORF4	-0.725902	2.722503	1.547936	5.189297	-0.759157	-0.434842	-3.234101	-0.497244	2.68254	0.458969	0.728843	-0.165594	5.420652	1.862392	0.759983	-0.387352	-4.162891	-0.976696	-1.100482	0.680377	-1.084922	0.71381	2.048742	2.484302	-1.967957	-3.579188	0.049494	1.18882	2.206486	-2.380837	-2.131499	-2.319903	-3.704444	-1.994826	2.35035	-3.995632	-2.291417	7.654295	-0.940227	3.146097	3.537963	2.678241	-0.485781	-1.898757	-0.75274	-4.479856	2.048668	1.611232	1.021123
C9ORF98	-1.824179	4.951045	-3.699454	-0.164408	-0.979687	0.445382	-2.097951	-1.493122	-3.281735	-4.682926	-5.861362	3.575903	-2.011815	-2.811543	0.688401	1.724206	-1.771074	2.923196	0.393119	1.624435	1.055817	-1.353247	-2.694943	3.89023	0.09676	-0.335427	1.77161	1.287962	1.669854	0.226484	-4.590245	-0.423122	-6.407131	4.385731	2.494389	5.475971	-0.108097	0.74791	3.442774	-1.098057	-6.967714	2.543518	0.791435	-0.242939	-2.333314	0.581005	4.280154	1.28249	-4.694949
CA10	2.288963	2.393186	1.325189	1.872473	-0.831467	-5.704637	-0.977815	-0.636801	1.914485	-0.084734	1.921002	2.643131	-3.66698	-4.465779	0.467653	-0.529366	2.379929	1.416534	-3.116125	-0.089691	4.751205	-0.630694	-0.638997	2.199091	3.215821	3.231606	0.928145	-1.920046	-1.126193	-3.839803	0.281872	-0.009825	1.550511	1.820927	5.251164	3.176975	1.973019	-0.810195	3.677621	-0.28096	3.265466	2.175723	0.213436	-1.142781	3.634487	3.747013	0.10257	-3.213081	-3.601842
CA14	4.403864	1.231292	-1.346173	2.41579	1.932098	-3.260877	-3.184437	-3.382585	5.948274	2.457386	-0.799345	0.704798	0.968985	-2.445798	1.973431	3.722299	-0.652343	-3.287989	4.759059	-1.748505	0.438942	-3.012447	1.088534	1.068013	-2.313782	1.098228	0.452679	-0.043353	-0.358514	-1.865266	4.766379	2.633062	5.962844	-0.342118	1.327454	0.536985	-3.623421	-0.754705	-2.650457	-4.096888	2.674758	-1.05872	0.334603	-5.243068	-0.293598	0.845386	-7.634237	-4.194644	-0.398824
CA3	1.764455	-2.850511	-2.264882	-3.371842	1.492131	0.278832	-6.074456	0.902859	-5.106541	-0.504873	0.798851	2.775249	2.006113	-2.403337	3.28571	5.297685	4.443807	4.189084	-4.504424	0.713359	-3.711987	-0.463454	1.030849	-1.775635	-3.563457	-2.088495	4.387289	-0.360727	-3.114938	0.476773	-0.729084	2.542473	-5.101702	2.092465	-1.763379	-1.949159	1.416698	-1.246198	1.99713	2.821275	0.003499	1.35692	0.769212	0.29603	0.570129	2.660934	-1.765984	-5.246095	-2.300318
CABLES1	3.081547	-0.757076	8.482873	-2.034479	-0.553781	-3.287673	2.120869	4.767013	3.665672	5.635423	4.49756	3.242841	5.180851	3.476727	1.099573	-0.294009	-2.41193	-1.781319	0.855463	1.617205	-0.522638	1.701861	2.133427	1.687012	-4.910129	3.176171	-0.416676	1.283839	0.514369	6.829686	1.059029	2.520943	1.178256	-5.975759	-1.334519	0.926804	2.923324	-1.87577	3.521374	1.19254	6.203763	-1.731578	-3.729797	-2.279187	1.035945	2.477731	0.410044	-3.78137	0.364735
CACHD1	3.248934	-3.690177	0.059662	-1.242619	-2.117454	0.18319	-1.964695	2.518266	-1.423589	2.815083	0.538367	3.365932	1.05113	-0.370868	5.143881	3.103933	1.084585	-2.648369	2.149959	0.691169	0.160648	5.533156	3.674285	-7.491077	-1.292224	1.4381	-3.16177	-1.132027	-3.369343	-1.177618	-2.16051	0.431466	1.688462	-1.128105	1.445378	2.169241	1.817721	6.012893	-1.925781	1.702717	-0.093511	2.775515	1.373952	0.166343	2.105347	-5.115688	-3.677935	-0.976949	-2.871988
CACNG5	-1.567906	-0.286668	0.493633	-0.652992	-1.774357	-5.698658	0.130444	0.230305	0.375975	3.543609	-2.004494	2.494149	1.157287	-2.084948	-1.589164	-5.794612	4.762289	-1.473848	4.8621	1.181783	3.519664	3.705984	0.484924	-0.219029	5.995917	0.933716	3.240664	0.007686	-2.212859	-0.694927	0.285175	-6.262393	4.967286	0.260561	-2.424002	-8.248551	-5.880378	-2.446062	-4.914867	-2.395762	-1.302642	-0.866771	-3.434273	3.89202	-4.742968	2.655012	-1.84957	-1.53189	0.710366
CADPS	2.007922	-0.098965	-3.029098	3.46643	0.055754	0.057066	4.951145	2.287293	-2.583957	-1.123865	-3.470634	1.188679	-2.753421	1.552171	-5.616586	-3.678514	1.846182	-6.3109	-1.011895	2.066203	-0.955904	0.235817	0.144259	3.560136	3.090953	2.895866	-6.691136	-2.50291	3.981897	-1.020546	1.495756	-3.605977	-1.985592	-1.185941	-4.196769	0.210618	3.65938	-2.664476	-0.105158	0.228119	2.838032	2.484097	-3.170496	3.095546	-6.04235	0.892591	2.554663	-2.676505	-5.313496
CAMTA1	0.061667	0.448143	-5.869575	8.825126	-7.053332	-0.786643	-7.530363	1.052093	-0.089646	-4.786256	-3.182156	-1.059968	-0.182255	-0.861752	-4.779919	2.060224	-3.084606	1.044198	0.697375	0.627836	-4.129317	5.446906	-0.829985	-2.427722	1.402323	3.2971	-11.421555	-5.306925	1.596562	2.775213	-1.66692	-2.299042	-0.6709	0.545634	-6.869401	1.041255	2.95852	1.895676	0.773029	-4.271648	2.81804	-3.253193	-1.606151	1.123426	0.393748	1.406932	2.657376	-4.326031	1.749737
CAPSL	-2.21256	-1.520899	-0.86339	0.629162	1.983184	2.427421	-4.948008	-0.930048	-2.024278	0.563802	-0.907898	-2.199989	-5.551594	1.27257	0.950323	-3.79396	-2.781991	-0.790954	0.859268	1.385025	-2.709629	-1.248456	3.888115	0.142895	2.618226	-3.214875	-2.356599	-0.735129	3.509661	2.743574	-2.94722	6.629999	7.677857	-5.928288	2.426561	-5.500067	0.667145	1.963811	-5.570592	-0.545255	-2.647765	0.54453	2.79151	0.408838	1.992159	4.225213	-2.568167	9.598988	4.984365
CARD16	-1.252922	-7.35745	-4.317659	0.360565	-3.687867	-0.415606	-1.676885	5.125887	3.980162	-1.928553	-1.125947	0.299162	-3.160807	3.580253	4.46673	3.518257	4.189064	0.624768	4.312122	-1.965557	-4.317488	-0.863487	3.296224	-2.320654	-2.501954	1.040872	-0.962972	4.614495	-2.221109	-6.008146	-0.014977	-1.334783	-0.069469	2.253707	1.656624	-2.197481	4.420254	2.228598	1.899488	1.224732	-3.570312	3.439456	0.187383	-2.692245	0.964136	-3.646731	2.487283	-0.679457	-0.039484
CARD8	0.005455	1.301611	-2.180622	-0.415255	-2.221546	-3.130051	6.558539	-0.523086	0.179856	0.417296	-0.426204	0.033842	1.219651	0.704053	0.979129	1.570568	-1.820188	0.58469	2.291899	2.669971	1.541346	-5.321382	1.979289	1.053033	-2.236001	1.24506	-1.742942	1.792795	-0.910189	0.791674	-2.644223	-7.015505	-2.314116	-0.311559	-3.364287	-4.752371	-0.335109	-1.105915	3.531475	1.243896	0.685597	-2.240947	3.125293	1.089902	0.826924	-1.721638	-1.972995	0.369326	2.549643
CARTPT	3.552249	-3.140712	2.796912	0.791518	1.565694	-0.439074	-0.61726	6.100124	-1.118392	1.587498	-0.844616	3.427091	0.828359	1.957694	3.518835	-0.673944	2.47874	-1.837365	1.095031	-0.828437	2.842254	-0.477222	-1.343068	-1.277043	0.281529	0.203532	-2.224757	-0.388416	1.524433	-1.010779	-1.988074	-1.35436	1.112943	7.622821	0.953207	4.125278	-3.473976	-3.869092	-2.004745	-1.981179	-0.394854	-1.483478	-4.81845	-0.858157	-2.112903	-0.007941	-2.349876	2.402147	-0.194482
CASC4	0.752873	4.171938	-0.837175	-1.218968	0.623992	-6.091966	1.135126	0.865933	3.802459	-3.75081	-1.143098	0.96683	-0.771976	-0.376231	-4.709835	-3.055068	0.109558	-1.340234	-2.352776	-2.398568	1.95487	-7.817941	-2.383247	1.460463	3.770539	5.326074	-3.325723	-2.942422	-0.538391	1.07205	1.948674	0.245849	4.077178	-0.534633	2.58749	-2.105047	-0.03933	1.044573	0.912596	1.202157	-4.257755	2.685477	-1.161045	1.053381	-0.054807	-2.537499	-7.578401	-0.939676	0.474255
CASP2	-3.163252	3.887018	-1.395235	3.520907	-4.128434	-0.343561	-0.795926	4.653023	-0.282202	4.006468	-2.156126	-8.590464	1.540652	-2.937686	-0.829231	0.661313	-1.347742	0.341067	1.495822	-2.7951	0.848704	-2.675148	-4.62413	0.441616	-3.374966	0.566302	-1.999419	2.206476	-1.175843	-6.542455	1.023799	3.243476	1.901669	-6.580948	-0.429991	0.986902	-4.008262	-6.848567	2.989689	0.70771	3.820447	5.347592	-2.724381	0.517576	5.31342	-1.064611	0.495407	2.264312	0.547373
CATSPERB	-5.864037	3.617668	3.03049	-0.583193	-2.41727	3.704468	-0.531633	-1.418514	4.372966	2.906413	4.488121	1.804097	-5.083144	2.155055	-5.016314	-4.949844	-2.407367	8.120579	5.748186	2.028741	3.000116	-0.847945	4.506524	0.049708	0.173666	-5.391803	0.503381	8.796968	-0.538478	2.365833	3.685242	0.462269	-4.033591	-0.790256	0.617291	-2.646033	2.261443	1.399363	-0.869636	3.768727	0.209256	0.751901	-6.97978	4.951812	0.175051	2.411065	1.199241	3.586376	-0.072719
CBS	-3.229501	-1.559941	-2.546615	-1.629082	4.606194	-0.808405	2.511333	-8.171111	-2.642219	1.752482	-4.971187	-1.271477	-2.921493	-2.13266	-0.619011	3.996321	3.929603	1.952513	-6.633238	2.791875	-0.798858	-2.832145	2.023258	2.520871	-0.909105	0.478585	-4.951275	2.569898	-0.273545	2.27547	-2.618454	-6.278423	1.837526	-1.474079	2.452802	-0.915344	-3.456506	-3.395574	-2.27327	2.659828	-4.559222	1.295179	2.139307	-8.241805	-4.836644	-1.988841	-0.302337	2.255221	-4.243666
CCDC102A	0.649245	-3.107529	1.204931	2.290142	-5.997787	1.899415	3.597405	7.105607	6.235961	-5.118695	2.661267	1.554728	2.707785	3.517786	0.787967	-5.387547	1.980749	-1.563777	-4.369197	1.739432	-6.793116	4.070511	-0.202446	-1.473138	-6.016146	-2.315634	3.25383	-3.164316	2.215055	-0.353562	-1.415167	3.321907	2.609313	0.576685	-2.369954	1.404992	2.568743	-5.082036	0.265219	-2.101211	-0.537559	0.19434	-2.466597	-2.2885	-7.540772	-3.795028	-3.217655	-3.746153	-1.392785
CCDC102B	0.170142	3.773021	-4.538798	4.400194	3.408843	-2.888754	-5.524571	0.427539	-2.400905	1.235365	2.022712	5.503144	2.30558	-2.49915	-5.466255	3.608375	2.26124	2.442091	1.530399	3.364685	-2.228157	-5.201561	-2.921116	-1.483882	1.433864	1.299958	4.931439	-1.893617	-5.115205	3.272466	-4.582134	-2.221625	-1.048246	1.292322	1.895066	-1.608326	1.899215	0.248472	0.435186	-1.239158	6.774132	1.403845	2.07705	1.263232	-6.643659	-6.528049	-2.80142	0.574905	-1.010869
CCDC162	1.465242	-2.927705	-0.034028	-5.743751	-1.856064	1.224532	-0.374372	-4.360308	2.323255	-1.259199	-2.127774	3.665125	0.426237	0.080112	-1.671953	6.316274	1.331498	-3.723795	4.102527	1.826901	-0.454645	5.869164	1.24586	1.894806	-3.641935	6.659497	-2.313476	-3.147904	-5.132506	-0.522864	0.916831	-2.188096	1.568867	-2.857372	-0.923664	-0.779438	2.608003	1.494624	-4.270864	1.906334	3.644376	-4.725691	1.444798	-1.371863	1.515944	3.001327	-1.078749	-1.468649	1.875954
CCDC28A	1.77579	-9.17461	1.0069	-0.095597	1.988337	0.942331	0.209433	3.11661	-1.895144	4.841211	1.588294	-0.654879	1.557946	-1.419745	1.50099	-1.103135	-0.122413	-0.630038	-1.465736	2.997932	1.985952	-2.930283	-0.967092	-0.124018	-6.418264	4.142632	-1.9798	4.553932	0.5466	3.945962	-5.125237	-1.608619	-0.585025	-0.057181	-1.139812	1.706063	-3.003184	4.845103	-1.711971	0.458651	-0.252838	-1.718378	-0.066743	2.545392	3.344044	2.272162	2.990652	-1.51056	-2.6039
CCDC62	-3.80387	0.090206	0.899225	1.255022	3.952588	-4.499963	-0.590442	-3.90978	2.360361	-0.263262	-1.049192	-1.045202	0.374154	2.171801	4.906125	-2.014252	0.897138	-0.399001	-2.388497	-1.900075	-0.047248	0.230647	1.510394	0.972431	-4.261887	6.166502	1.524233	1.230181	-0.658334	-3.489763	-2.714092	1.976944	-3.198853	-1.176082	-1.697925	-2.705228	1.805195	-3.706469	-2.327482	0.075827	4.053944	1.346772	0.933405	1.018061	-2.453952	2.178879	0.294029	2.005106	0.283843
CCDC66	-0.605773	1.549923	3.1407	-2.618389	3.009427	3.437655	-5.13643	-0.56998	-0.797784	2.816084	-0.760648	-1.598065	-1.153532	2.151543	-1.438783	-0.239996	-2.843279	4.466474	3.970421	-5.019259	2.709797	3.943268	0.198395	6.400305	-0.793855	2.623087	-0.17019	2.830938	-5.442699	0.319368	6.823008	-5.188467	4.927166	-5.856024	-2.642409	1.380052	-2.307157	2.851483	-3.285051	1.409884	-0.311533	2.839042	-4.59758	-2.123416	-3.849981	5.217602	4.033161	1.077307	-3.954854
CCDC69	-3.608875	-2.949846	3.503657	-3.013448	-2.810452	4.652997	0.001073	2.471962	0.030764	-3.163238	-6.571465	2.135265	4.118952	-1.308355	2.033486	3.628389	-2.314851	1.571232	-3.407273	-0.131846	3.504466	-7.045468	1.337911	6.450438	4.014161	0.731431	2.751401	3.232757	2.379688	5.13924	1.924477	0.914926	-4.897714	-3.37372	-3.496516	5.694482	-5.797131	1.808941	-1.133014	4.252044	-5.76541	1.37473	-2.343971	1.753315	0.620881	-4.962736	-3.496835	-0.739326	-1.78673
CCDC78	-0.875363	3.831856	2.234812	3.842734	-1.316583	5.167322	-2.566459	1.286658	3.481403	-2.468028	6.971438	-1.099004	1.831325	-1.028403	3.666707	-3.39354	3.287457	1.381022	1.504092	1.972168	-0.998686	0.949799	-1.90748	3.415539	0.89006	-3.014093	1.501588	4.699055	-2.660694	-4.970008	1.86188	-0.718099	-2.20477	-0.826203	1.209462	1.720548	1.850976	4.204763	-3.638742	2.083016	-7.334346	1.082048	-0.623584	5.432806	-0.730948	2.150086	-5.216201	-3.583508	-1.825469
CCL14-CCL15	-1.617708	1.61605	2.221167	0.60141	-3.849933	-2.544017	-3.184599	-1.741864	-2.262262	-0.979183	-1.273543	-0.453491	-0.817795	1.010685	3.055094	3.109693	1.023838	2.318877	-3.104903	2.122695	0.73661	4.223269	-5.37393	-3.186897	-1.532872	4.105803	-1.635041	-4.429004	0.573078	-1.445155	1.488397	-4.019414	0.701603	6.009865	-3.054181	-3.40884	-1.915242	-2.401211	3.692181	1.363142	1.334611	-3.277429	2.407197	-1.167783	1.846456	3.720445	-8.654597	-3.532949	0.573941
CCL16	-2.167471	1.812769	0.515117	1.392572	-1.601292	-6.303383	-2.821798	-2.675172	1.539018	3.235659	-0.025925	0.523209	-1.973958	1.674641	-2.642474	1.208744	-2.742421	5.325122	-3.927068	-1.829659	1.971699	1.644391	-2.664677	0.506752	1.943681	-0.401141	-0.613575	0.726264	1.146138	-2.872786	1.616173	-3.451239	2.285632	6.666627	-8.219496	-1.052561	-3.48322	1.959038	0.241114	-5.042197	-4.884168	0.636668	-2.210992	7.875565	-0.607398	-2.332123	-4.713359	-1.198105	-1.069476
CCNF	4.849626	-5.158058	0.824182	-1.361048	-1.667016	1.825766	-2.027216	-0.178686	-4.306577	1.351898	2.349448	6.968882	0.504046	-0.163692	3.592778	2.76829	1.861121	-1.584403	-1.011102	3.686621	-0.17856	-5.213794	-2.167769	-1.062548	2.399984	-1.601487	-3.984822	-4.999063	1.070982	-2.083733	-0.976847	-0.946291	-0.430136	8.243199	-4.927922	3.396341	0.041156	3.535731	-2.390521	-4.708788	4.946078	3.384869	3.21556	1.086154	-2.575785	-1.462921	1.262154	0.652061	-3.670969
CCT2	-0.302042	2.178365	2.691595	1.120124	-3.750446	3.540622	3.954629	-0.80181	6.479901	-1.023633	-4.666637	0.594855	3.976822	-3.473039	3.732484	3.827483	-3.08337	-4.015745	-3.57698	3.665814	-1.704627	0.39977	-0.493668	-1.095056	-0.604877	1.802325	-3.355469	-0.272254	-1.938252	1.647772	-0.634812	-5.244674	1.138841	1.842017	1.508569	-0.877224	2.548899	6.42285	-1.610812	0.087087	-1.013949	-1.750949	3.827161	0.584055	0.45569	-2.921405	-1.117081	-1.670044	-2.256129
CCT3	0.432723	-1.614859	-0.922012	4.774886	0.025235	-0.11538	-1.203389	3.484005	1.175513	-5.300104	-2.621742	-4.203232	0.071809	-0.309807	0.15271	-5.048317	-6.565909	-1.22437	-1.225432	-3.708913	-0.778032	0.775666	-2.430364	-0.768566	-4.248624	0.855344	-1.515226	0.911518	2.503756	0.485043	2.038859	4.419869	-1.664092	3.60134	-1.379667	-0.966511	2.420955	-5.348228	-0.371975	-0.99908	2.055443	-0.959425	-5.811009	-2.576273	-0.255287	-1.001342	1.927401	-3.05383	-3.918195
CCT6P1	4.806967	-0.417558	0.99061	2.044722	-0.924955	-0.746204	1.472163	2.640398	0.354463	-0.575389	-3.619522	2.246301	0.555586	0.515654	2.150865	-5.069954	5.482084	-0.283518	-3.876825	-1.446709	1.936617	-3.090204	-4.997604	5.035079	-3.73093	6.439048	-3.151885	-1.351791	-0.438079	-1.464375	-0.136142	-3.911325	-0.593142	2.868085	3.521855	1.889994	1.285527	-3.882624	-1.3484	-1.572645	0.615514	-2.11479	0.119451	-3.687133	-5.442491	-3.342341	-4.311301	1.82871	1.439744
CCT7	-2.665493	1.003353	1.66213	6.265211	-0.578428	5.781422	-3.434894	-3.101678	-2.029506	3.648961	3.916509	-4.928991	4.106612	-2.110053	-0.123939	2.869626	-0.245802	-3.48928	-6.789644	-3.218465	1.352466	-3.363019	3.895637	-1.695415	1.810513	-0.444936	-4.466282	6.199879	0.41576	0.068837	-2.646886	0.89978	-2.980143	-1.272305	-2.991012	0.728232	6.18362	2.612216	-2.278997	0.024742	2.948096	-2.49677	-4.930131	-1.499569	-0.696108	-0.07831	-2.571584	-5.667974	-4.779561
CD160	0.928046	0.888476	1.674942	-0.695091	-0.050222	1.295226	-4.8833	4.955543	-1.151423	4.635867	-1.597578	-1.553726	2.28647	1.414167	-2.477464	-4.928337	-2.614246	0.395012	3.688743	3.74835	-2.961686	-0.267892	0.078356	2.327332	-1.462184	1.527472	-2.393546	1.532286	-1.812021	0.1654	0.697629	5.148367	-1.780889	4.843374	-2.292241	-5.316489	-1.008584	-5.426258	0.268887	-1.840227	0.983979	0.605007	-0.346238	3.340409	1.407164	2.715225	6.274565	4.414253	0.242313
CD200	-5.466131	1.69681	-6.273252	-1.343916	-0.980597	3.188976	-4.455638	-1.62487	1.797811	2.960084	3.400753	2.165091	0.14723	2.239737	3.31094	3.938019	-1.475701	1.359636	0.711149	3.946031	3.09114	-4.554319	-1.60631	2.354481	-0.748834	2.284153	-2.664178	-0.483799	3.512069	-2.68773	0.162619	-4.017835	5.043015	2.261863	-0.896292	-6.486616	1.442649	3.232384	-1.016066	-3.034711	-5.767602	-1.525328	-1.75015	4.072248	0.078992	-0.806706	-0.006341	-1.227159	1.171659
CD53	3.877757	-3.186087	-4.236615	-1.236493	-3.149101	-0.8864	3.249579	2.225596	-2.156748	1.258709	3.888084	1.354604	-1.358895	-0.737613	8.587782	-7.986958	-9.419551	-3.605062	-1.960062	0.030373	2.450601	0.129021	3.98922	-1.178636	-2.15635	1.659056	-2.803273	-7.063692	3.132656	1.007402	4.316817	4.667244	-2.986046	2.880988	-1.092709	-1.402501	-4.628926	-0.838872	-5.269665	1.164595	2.183195	1.013344	-2.662073	-5.618592	0.673375	3.060075	5.65824	2.283029	1.248846
CD5L	-0.634713	-0.422348	-0.937022	-2.960704	5.134129	0.893808	0.627186	-3.318034	-2.607225	-3.570756	-2.858532	0.494146	-3.443681	1.234888	4.028859	0.477176	0.507766	5.40018	0.692203	-1.882368	3.895792	1.280626	-0.415342	-3.496994	-3.326416	-0.009451	5.410105	4.116906	3.76927	-2.118294	-1.327311	1.582303	4.506381	4.344393	2.151361	1.994339	-4.910587	-0.966706	-4.364033	-1.381027	-4.740192	-6.255082	-2.238913	-3.319074	4.608893	1.234949	-0.2977	0.508531	-9.253806
CD72	-0.64761	-1.814544	-0.723222	2.695546	6.817292	2.377035	0.586433	0.379034	-1.676574	-5.195771	-3.718236	-1.817186	7.486162	-0.677309	3.54177	-4.745319	0.146621	1.606679	-1.522329	-5.336612	-1.857698	2.814798	-0.744489	-0.524384	-1.023541	0.281509	2.601922	-5.455047	-5.681512	-6.039572	3.349361	2.493361	0.229533	1.351704	-6.524675	1.879207	3.034174	2.270275	4.618937	-1.412099	-3.491014	-4.915455	2.453876	0.284406	6.2221	-0.043763	1.139415	-1.886212	1.212689
CDC25C	0.059116	-0.489145	-5.258699	1.027877	-3.562069	1.382055	-2.9358	1.556691	-0.057631	1.084122	-1.729568	1.940104	0.985966	-4.32697	-2.030973	1.052891	-5.495378	-1.899653	1.511786	-1.58224	1.017671	-0.364295	-0.119376	-2.40776	-4.59853	-2.351887	-8.449734	-4.307928	0.115097	-3.299289	-2.640125	-2.861247	0.198002	2.448892	3.131969	-5.283869	5.98729	2.103735	0.249722	-3.036874	-2.438643	-4.169113	0.429672	-1.569575	1.328038	6.128567	-6.222498	-0.192142	2.103984
CDC42EP3	2.153731	5.285493	5.658879	6.820261	-0.635077	-4.013826	-5.7759	-2.818541	5.911181	3.287355	5.557546	-0.575029	-1.552618	-1.174016	1.375785	-1.101283	2.085163	2.892825	-0.99487	-0.384179	-3.327162	2.689971	-1.708427	-5.411837	3.047716	3.754236	0.916753	-0.255758	0.914769	-1.361008	-1.525368	0.730269	1.264423	-1.196789	0.676408	0.360277	4.456008	2.60936	1.311452	2.210543	-1.980909	-2.722216	-0.217936	1.763423	1.176257	-0.830633	3.346369	0.325511	2.627404
CDH19	-0.419724	-0.213524	0.532101	3.322989	0.195367	3.599941	-2.356016	-0.971439	2.168398	3.231934	-2.004747	-3.565512	8.545445	0.354898	-0.492475	2.835818	5.0775	-0.760613	2.601236	3.604737	-4.179148	0.132765	-0.943274	0.05553	-0.235511	2.550056	0.298025	0.760195	-2.872116	-0.011026	-3.693475	0.297757	0.533913	-4.512704	-0.916378	-4.936313	0.664222	-2.221291	1.798808	-0.538635	-1.390857	3.459216	-0.405253	-4.195558	2.550733	0.096736	3.794512	1.828707	0.750599
CDH8	-2.06241	0.670644	3.635691	0.735718	4.314704	0.196152	-1.727959	2.801258	1.822564	-2.707764	-2.758821	0.751878	3.343627	-6.694825	3.561159	0.8186	-5.232192	-4.064645	-1.770466	1.793635	1.46007	1.072037	3.060621	1.325216	0.756305	0.838468	5.344685	-2.730066	3.846974	1.722215	4.251512	0.463138	6.074437	1.549302	-2.962195	-7.087601	-1.400198	-2.262306	-3.837293	-3.245901	0.038953	1.142761	-2.838815	-2.82123	-3.378527	-3.57241	1.713111	-3.019449	0.081731
CDH9	2.27578	-1.151321	-1.776481	3.155615	-3.011021	-4.372658	-1.407525	2.162417	2.798582	3.15266	4.045691	0.222787	-1.154284	0.110488	-1.028096	4.558437	-2.56527	-4.956416	-6.334764	2.574098	2.978862	-4.324002	-5.376298	2.806809	1.675157	0.362021	0.918391	-3.713399	0.18448	2.818692	-0.617182	-3.306606	5.180778	0.577048	-2.534669	1.580378	1.168492	-3.377471	-5.0885	0.447992	2.840113	3.650066	-2.468367	6.786027	0.369574	1.255568	-1.05587	-0.056271	3.244833
CDK11B	5.141022	-1.676067	2.894443	3.955149	-1.418836	3.416146	-2.256757	0.760445	-2.40966	2.04516	-2.265965	4.024678	-1.072505	-2.155652	3.311204	1.397367	4.72775	-1.84936	7.86217	-3.037787	-1.575732	-6.814957	-5.244085	2.856562	6.040109	1.304759	-0.547955	-1.49949	3.99089	2.234484	-2.381773	-6.213874	-0.669591	3.135043	-1.850058	-2.314394	4.79868	-0.196685	-8.592594	-3.075987	1.01576	-4.931629	0.254082	7.407331	-0.112253	0.855095	3.18718	-1.237597	-3.505912
CDK18	1.444486	-3.270177	-3.93617	4.890511	-5.232804	-2.827612	-0.4577	-1.255822	0.266684	1.964409	2.546643	-0.228834	3.818801	-0.846088	2.439881	-1.65835	3.236201	-5.778945	3.536507	-0.870157	-2.470724	-0.375309	-0.638961	-0.300559	0.253893	4.144473	-1.306402	0.397607	3.946711	1.472141	6.509437	1.884455	0.456785	6.79558	1.994505	-0.763749	0.538748	-0.658936	-5.558776	2.437791	-4.583592	2.518493	4.707073	-0.592441	-2.502981	4.478822	-2.724845	-6.000078	2.062482
CEBPA	-1.966738	-3.816432	-4.318606	1.233998	-0.083577	-2.960974	3.296563	1.687251	3.794731	7.342999	-4.501735	-1.810501	-4.071853	2.608857	2.991292	-0.181929	-3.187261	-3.651291	-3.606159	1.352902	1.830882	4.224511	1.786027	1.606054	-7.021766	3.096973	3.752202	-0.485924	3.360917	0.072397	0.280015	2.214657	-5.481831	3.805392	-3.068192	-0.877462	-4.935671	3.199855	0.74282	-3.113267	-2.017153	-4.240364	-0.181827	-0.269636	-0.077403	1.236108	0.523113	-4.97102	-2.589512
CELA2B	2.664504	4.5794	5.429485	-0.468195	0.20464	-4.213806	-0.267195	1.705298	-2.226989	0.197994	-4.441168	-1.737778	-1.132942	4.638225	5.272818	4.086985	3.287813	-2.020871	1.13024	0.678795	5.544372	-4.69117	3.32719	-1.810237	1.277553	1.550924	2.367081	-1.849894	-0.197228	7.061864	-5.555185	-0.216171	-0.997567	1.543393	6.851064	5.672547	3.105758	1.661406	1.480265	1.544141	0.794813	-3.876546	1.299954	2.551729	-1.135389	2.187528	0.713961	-6.579419	-5.495358
CEP78	0.439503	-2.653353	-1.625054	-1.514474	-0.536344	1.494265	-3.881928	-1.075466	-5.796708	-2.737187	-4.907259	9.531502	-0.802942	1.175092	5.253634	1.060342	3.281866	-4.456758	-5.362357	-4.078742	0.245398	2.162438	-1.707568	-0.232886	0.526818	-5.415735	4.866052	1.525018	0.342815	5.30695	-2.48958	-1.231685	1.490286	2.070559	-7.180831	-1.30882	4.24067	0.329785	1.427253	2.242018	-2.135478	-2.746298	-2.195626	0.187154	-1.022922	-2.170382	0.795069	-5.117437	1.843346
CFLAR	-0.213633	-4.983825	1.832534	1.676222	2.069986	-2.712907	4.242809	4.684448	1.53714	-3.54379	0.406207	-0.978977	0.572369	-2.264003	-2.171457	2.023803	0.512752	-0.712827	1.590329	1.778406	1.28967	1.762425	0.019729	-0.0269	2.631221	-1.363325	7.648918	1.643749	3.049282	2.611637	-8.050764	7.20488	-1.797377	1.561183	3.261781	0.166567	-3.646952	-0.898602	2.008414	1.487753	-4.387238	3.300851	4.191764	2.717824	0.599735	0.979958	-4.006786	1.81648	2.412559
CGRRF1	-0.432124	-0.278572	2.694395	-1.409389	0.51015	0.262374	-0.427755	1.260841	-0.940061	1.333879	2.932519	2.064779	-2.398105	0.407215	-1.614066	1.13327	0.753867	-3.265185	-3.775371	2.604314	-1.062854	-7.263466	0.417896	-2.289654	-5.302545	-1.990675	-3.822587	0.980022	-2.568294	0.841246	4.581015	1.009811	2.347864	6.697462	1.083189	0.505327	5.036461	-0.942975	-2.48204	-2.222905	0.420055	-1.329313	-1.714262	-0.876119	-2.10369	2.334682	2.948016	0.447205	8.232749
CHAC2	-5.218036	-1.984035	-1.519819	-1.068943	-0.639858	1.123881	-2.548198	-9.842394	0.380662	1.048749	0.24257	-2.450309	0.57769	-2.103567	-2.764797	-2.834094	0.738899	-1.791897	3.363409	3.406381	-0.412517	-4.226226	1.116055	-4.538798	-1.403822	-3.949763	-2.114699	0.962598	-2.443107	-1.64236	0.596921	1.075844	-1.383918	-6.844961	-0.389239	-0.868493	-2.637019	-1.391571	-4.292938	-2.70641	-0.318811	3.729013	2.469296	2.839118	-2.0465	3.267616	5.64137	-0.665263	1.232654
CHAF1A	-0.890388	-2.021694	-0.647012	-0.433537	-0.567144	0.704794	-0.070242	3.817991	2.221803	0.899672	-4.700182	2.643704	2.276407	-2.871632	0.071722	-3.697932	-0.772141	-1.467355	1.473549	5.72589	-1.826088	-1.811482	-3.100869	-0.006369	-2.531616	-3.264023	-2.101159	-5.040242	-2.312644	-1.374543	-5.016215	3.796173	-2.094584	-1.074112	0.861351	-2.851774	-1.178249	1.546978	-3.649326	-2.313186	-0.868784	2.504444	-0.359574	4.166948	-0.050696	-0.936766	0.912471	4.028896	-4.259476
CHRDL1	4.13587	-2.902243	7.308999	-0.846671	-1.065765	-0.604021	-4.22675	-0.50563	-4.827901	-0.758841	-2.110381	0.558257	-3.243805	-4.031466	0.780347	-3.712302	5.909111	-3.187904	2.298965	1.903465	0.004585	1.452534	2.213284	-0.798992	1.820754	-1.553675	-5.199743	-0.174639	2.314845	-2.094024	4.851085	0.3093	-2.576468	1.540664	-2.945379	2.539394	2.54552	0.330881	-3.34595	-5.254708	-1.511106	2.330557	-0.486524	2.138924	-1.34744	2.547263	3.538516	5.794094	-1.440179
CIC	-0.612777	-0.268896	-0.426847	-6.438471	2.833329	-0.262875	4.519129	-3.222321	-7.082839	2.171862	-2.25548	-2.174534	0.631147	1.81981	-0.761723	-2.99199	4.527427	-0.943668	-3.127643	3.063617	1.609748	-1.850963	-0.649334	3.310537	2.247351	-4.589195	-1.869296	-2.75299	3.102756	-3.209907	1.106561	-2.516817	-0.118152	-0.314101	-2.948004	0.449205	5.947677	3.584566	3.643538	-1.996767	1.729637	-3.142221	-2.163159	1.406877	3.583871	2.058652	-1.80598	5.468084	-2.443566
CISD3	0.299748	0.700109	2.053564	-0.719323	-8.177989	4.471274	-2.897376	-0.292264	3.932432	-0.907328	3.373825	2.999483	-0.362784	0.169589	-2.744719	-0.503662	-1.323464	-4.047181	5.621262	5.180694	-2.688887	0.793549	0.206988	-3.573812	0.28906	-6.429727	-1.542873	4.273504	1.628057	-0.966306	0.961122	1.706198	1.887253	2.716799	-0.094774	-2.024648	1.179565	-0.357597	-0.165969	2.585514	-2.194921	2.409599	3.909746	1.88936	-0.941485	-0.402565	-0.829945	-3.202208	-4.081555
CISH	1.686516	-3.690969	-2.351804	-0.364396	-0.820463	2.707314	2.709283	4.422259	0.92514	0.530731	-1.470192	-0.92741	0.768664	-3.41641	0.993268	-1.483615	1.883924	-6.433388	-2.380796	1.722721	1.097951	1.61647	2.53882	-7.308382	0.011305	4.247224	-6.656775	-0.344614	4.64633	-1.238091	-5.245516	-5.613359	-1.703608	-1.160611	-1.313279	4.23232	-8.218931	1.116782	1.689508	0.562605	0.281349	-1.95994	0.717623	-2.511214	-4.29907	0.155955	0.475397	1.590262	-1.37205
CITED2	-2.15375	-1.315828	-1.647885	2.204804	-5.629038	0.489444	0.567401	2.225705	-2.609248	1.984785	-2.554877	-1.36765	-3.292594	-1.581876	0.32381	-3.23378	3.449659	-2.408948	1.654246	-0.948735	-4.145106	0.614863	0.881988	-0.977412	9.700806	2.119751	5.319293	0.606229	0.450095	-1.628497	3.965547	3.108942	1.47264	-2.478955	2.881878	3.841487	4.046229	0.930381	-3.625559	0.400726	3.888932	-3.949815	-3.726294	-3.401281	1.392397	2.524577	-1.798784	6.996161	-1.104073
CLCN6	4.291746	3.035265	1.954341	0.682717	-0.674332	-1.227204	2.221921	-1.978023	3.767618	1.935143	2.958886	3.466809	4.86313	-2.883908	1.139705	6.118497	3.9583	1.774249	-2.403398	-1.160181	2.53165	1.41833	5.720771	-2.549008	2.175752	-4.814759	-3.215956	-5.526538	-0.75033	-0.267225	-3.336243	0.286266	5.994325	1.747934	0.009002	-3.031408	1.180313	0.109544	-1.263465	-0.28987	-1.453884	-1.165923	1.75272	5.144442	1.938342	-4.118653	0.239834	-5.733484	-1.660381
CLDN7	-0.798903	0.305053	-1.434161	-0.134148	-1.968963	4.966014	-1.797521	1.514666	-1.13666	3.475921	4.992743	4.039779	1.376482	1.620369	2.811905	0.612896	1.220594	3.263565	4.059645	-2.496951	5.100714	0.810367	-2.196094	0.236094	-1.101221	2.185838	2.382825	-3.293129	-3.808726	0.345485	2.564744	10.233177	-0.648827	2.956329	-5.288709	5.532566	-3.554864	3.078466	-1.050924	-2.018559	-3.620522	-2.28542	6.5803	3.781522	0.229109	-4.074073	-1.88288	-3.690297	3.709736
CLEC9A	-1.881193	-1.011179	1.776655	3.266881	-0.914915	-1.946043	0.618534	3.981876	-1.406917	1.262107	6.570268	0.259159	-3.774782	-1.769261	-0.096259	3.025157	-4.746273	-2.47198	1.392773	5.084336	2.81747	2.50073	1.613587	-4.170411	4.592557	1.046234	-0.081115	-2.860543	-0.502248	0.813982	1.272695	4.483111	-2.759152	-1.3378	-0.752996	1.270494	3.230412	-3.437756	-1.106553	2.40419	-1.514888	-1.40212	-2.193317	-2.984597	1.037191	3.055251	1.911952	-1.817012	-2.543807
CNDP2	-0.224732	0.206802	0.667395	2.206474	3.151239	1.843941	2.875227	1.094183	1.380032	-3.210119	-4.100405	-1.645037	-3.729915	0.241778	-1.232305	2.076139	-3.117385	2.056207	-1.259281	3.406202	-1.959465	3.683346	-5.420463	-4.436146	-3.42767	0.454049	0.803492	1.159002	4.703515	4.144923	-0.776613	2.519046	4.493959	-0.983876	1.963409	-3.22054	-3.857488	-4.164646	1.130605	-0.77025	-2.185154	-0.367301	-0.645672	2.099501	2.185499	1.490589	-5.657279	3.183184	-3.294904
CNGB3	-1.624227	-2.505509	1.823717	-1.550332	-4.431228	2.528306	2.133485	2.468955	3.588142	-2.719263	-3.140022	0.26403	5.254279	0.403824	-5.640361	3.039874	1.129234	-5.706147	-0.362072	-1.826516	-0.867275	0.894877	2.07275	-1.864216	-0.130859	2.061781	2.299985	4.314284	-1.737811	-1.924083	7.618151	1.047543	2.248021	1.319811	-4.700295	0.775731	-2.242085	-0.311872	-2.698889	2.556022	0.614794	2.577782	-5.06635	-1.155467	3.913506	1.31834	-0.538412	-4.868551	1.11483
CNR2	-1.08198	-2.151352	-1.392611	-0.402333	3.906001	1.503805	-8.194064	-0.429779	-2.105958	-1.535598	4.718951	-1.79684	-1.285954	-6.400226	-3.204214	2.375717	-0.351849	2.994014	-0.651958	1.131832	-3.273521	0.3593	-1.969187	-1.926633	-2.501727	1.787129	2.131118	4.132592	0.285388	-1.755467	-0.634776	4.268789	-4.098204	2.664389	-2.780596	1.193556	-3.055846	-0.208855	0.241568	-1.347704	-0.932695	-1.502309	0.034299	5.285706	2.541731	-0.371108	-5.572415	0.379049	0.791132
COL15A1	-0.45731	-0.06984	-1.539101	4.057859	3.461254	4.640793	-0.903962	1.491967	0.527982	-5.107574	-5.621105	-1.534114	-0.879889	-0.027271	7.395403	1.634409	6.87401	0.295472	-1.679921	4.187053	0.081368	1.104005	2.666556	-1.099146	5.530832	-4.624999	-0.739129	1.147248	-0.771802	-2.0755	2.985145	2.3645	-0.07206	-0.030584	1.877891	1.248481	-5.643766	-1.77346	-4.269909	1.92042	2.507768	3.695221	3.115664	3.013825	3.583785	-0.963525	-4.022784	-2.132452	2.709025
COL1A1	-2.737609	-1.17101	-0.981339	3.627683	-1.594247	2.315135	-3.364399	2.754435	3.728832	2.619473	0.049777	-4.349344	3.393728	-0.559773	-4.817655	0.195385	2.172171	-1.01481	-2.842085	-2.324686	3.412894	4.620632	0.046223	4.880682	2.581954	-2.442779	-0.83099	-0.796213	-0.108823	-3.483953	-2.291877	0.239388	0.569547	-4.290507	2.924166	-0.427936	-0.127495	-0.193328	-6.896503	2.248957	2.295581	3.660179	1.772055	-1.105364	1.190613	-2.814074	-2.156906	0.03775	1.441043
COL21A1	0.423071	0.592159	3.611018	-2.165788	-0.488631	-2.694474	-5.504965	-3.048933	7.098752	0.226246	-1.105338	1.183599	-0.296808	-2.305312	-0.147624	1.070878	-1.81066	-1.58535	-5.930201	-4.027239	0.055341	1.175764	-1.468842	-0.104272	-1.141641	1.399503	-1.186637	-5.89191	-0.510121	-5.98141	-3.352243	-1.330497	-0.034752	-3.734115	-5.185783	1.033482	-3.932168	-0.236436	2.245471	3.15673	3.160115	-1.24109	-0.102554	-0.610311	2.016227	-1.044935	-0.67837	-0.688645	-1.10041
COLEC12	0.322859	2.728397	2.08736	-0.552792	-2.153476	-2.740953	2.264127	3.305555	3.496229	4.864606	2.962926	-2.721526	-1.554329	0.495118	-0.704804	2.54604	1.74004	4.383646	-5.402606	-3.688311	6.627684	-2.824567	0.430367	2.346528	3.090338	4.560561	1.057071	-4.051264	-0.306666	-2.24699	0.571903	-2.603583	2.398742	0.526757	1.358417	1.95927	-5.496169	-2.309698	-0.481199	-1.021469	2.680659	-4.704127	6.994484	1.834646	-4.856902	-1.829586	-0.062855	1.525602	-0.185866
COMMD8	7.449145	-3.23502	1.792536	-0.477187	-5.653852	-2.746241	-2.249001	1.255048	-2.94257	0.725637	2.151348	1.423296	-2.20953	-4.26034	-0.041774	-0.882556	-0.696462	-1.571815	-2.847207	2.700299	0.295376	-0.476419	-4.322388	-0.451095	-0.445919	1.355394	0.078092	-3.708024	4.489824	-1.830711	-1.582853	-3.465013	2.764541	-5.444116	-6.077206	-0.834116	-1.185771	1.315556	0.941454	0.838006	-0.526531	1.848457	0.105202	-1.979585	1.430434	7.179999	-1.927531	1.31348	0.521925
COQ10B	0.715203	3.964978	0.054439	4.569116	1.352983	0.391264	1.482511	-7.331201	2.631958	0.900283	0.607391	3.541404	-0.259792	1.744965	-0.994935	7.187863	-4.431785	-1.395783	3.970836	-0.378251	0.975162	2.576108	2.154223	3.985518	-1.083068	-1.749027	2.375153	-2.72374	-1.061458	-2.167143	1.037694	3.820424	-0.955132	2.843491	3.35419	-4.022551	2.082913	2.737302	-3.254988	-2.996158	2.875897	2.17571	3.288454	-6.359472	0.938612	4.093421	-2.828515	6.192059	-1.247497
CORIN	-0.329104	1.214416	1.065908	-1.221058	-2.837206	2.77823	-3.196463	0.233427	-1.042172	-1.231253	2.927297	-0.073429	0.152676	2.455877	-5.6881	-0.745732	-5.21914	2.319223	-4.823138	-4.035518	2.209564	1.486866	-3.401266	-0.781802	4.670776	3.820857	0.757323	0.465873	0.573775	-2.103735	-0.349288	1.136679	-7.066263	0.748141	-1.065621	-3.205423	1.625065	1.818149	-1.205874	0.724189	-0.877396	-7.497667	1.977741	-1.039301	-1.557063	-0.862504	-3.875306	0.236815	3.457149
CORO6	1.297502	-0.914928	-1.413014	1.160504	3.096996	-2.34347	0.131884	-0.39237	2.623362	2.983578	1.771483	-0.645548	2.232131	-1.665963	-2.164314	-3.877589	2.660692	3.609814	-1.212875	2.874319	-2.80445	-1.528072	0.904536	-0.194244	-0.52836	-3.713085	2.497631	4.323208	3.538436	0.224383	-1.849987	-2.026349	1.937678	1.068002	1.670704	4.180627	-3.661597	3.374825	2.381979	1.354597	3.98865	-4.90857	-3.160723	-3.303878	-2.002494	-1.299614	-3.680566	1.671096	5.208691
COX7A2L	-5.833185	0.444221	2.84028	2.583514	0.934792	2.688729	2.204954	1.57716	3.900456	3.195779	-2.013587	-5.038342	1.842949	-3.217668	4.583227	2.721915	0.317232	1.440403	-0.244342	1.582859	3.190424	3.176161	0.857402	-2.483065	4.538128	2.099976	2.388105	6.333037	-2.374808	-1.704331	-3.229245	0.074902	-0.346394	1.64479	-0.667859	0.009405	-3.85926	-5.019897	2.236768	1.14248	-4.529467	-2.439263	0.450731	-1.687906	3.650669	3.339059	3.785949	-0.445335	-2.631629
CPNE4	-1.021093	1.457951	-1.204944	-0.596519	-3.965359	0.310266	-1.158442	2.35412	-3.502876	2.895895	5.077358	4.26961	-5.9711	1.25587	2.036027	0.990056	-1.650619	1.133949	-3.979445	-3.79722	2.567858	6.063227	2.867827	0.73457	2.318146	-0.226758	-3.888643	6.693704	4.223299	-0.891146	1.914772	-1.353388	-0.453767	-1.20394	-2.428767	-0.511272	-3.259833	1.614302	1.855159	-5.821232	1.717423	5.544627	2.582009	0.896453	0.743801	-2.604481	0.570934	-0.361959	-0.486133
CREB1	1.846449	-3.371595	-4.979153	4.665297	1.184105	1.852478	-0.849149	-0.278323	-3.768403	1.278506	1.237663	-0.989163	-3.219436	0.553236	-7.440613	1.255289	1.840876	-0.20158	2.578369	4.353985	-2.901994	2.051013	-0.388473	5.643479	-2.431288	-2.515837	0.814995	-0.802543	-2.491583	3.506854	-1.20841	-2.152214	0.074917	-2.461625	-2.534206	2.006758	-2.000764	-2.521248	-4.249609	-1.024589	-0.421189	2.666215	-3.248257	4.340668	3.978853	-2.517697	0.652845	2.962366	-1.119009
CRHR1	5.58242	0.27885	-1.964753	-1.804596	-3.606247	-0.093286	1.982826	-6.144318	0.380235	-1.017229	2.449493	2.903135	-0.465809	1.142603	3.430824	-2.584048	-0.733937	4.06237	-1.488452	-2.109238	-4.37892	3.208878	-3.204591	2.493531	-1.454884	0.198083	2.931606	-2.005016	2.552468	-2.685532	-6.192404	-0.493732	5.950787	0.916172	1.578214	2.449636	1.133288	-0.770554	3.687952	-6.318147	2.069661	1.067588	-1.892411	1.054858	1.334314	-3.456509	3.420799	-5.634111	-0.926597
CRTAM	6.267424	3.677754	-0.329925	1.16191	-2.031852	-0.252126	0.213304	2.069192	-3.969983	5.149228	0.029639	-3.526234	-0.771615	-4.285555	-3.057304	0.609494	-0.448565	0.384995	-0.182771	-5.251165	9.984767	-2.089952	-1.620176	3.377955	0.65735	1.007083	-4.572367	2.82209	-0.25358	-3.570528	0.773427	-1.018672	-0.559607	2.496265	-3.582504	2.651694	-0.397006	5.115847	5.240599	-0.532168	-2.025893	3.282863	4.65155	0.856159	-3.886443	1.62497	1.277596	4.126862	-0.426546
CRYGN	-0.648954	-0.860307	-2.281491	0.861333	6.436432	-2.906443	0.296978	0.604154	1.308407	-0.077158	0.197701	-4.950505	1.242542	-2.614663	1.495165	0.652821	3.849009	2.329542	-6.440257	7.062738	3.327198	5.60137	5.377879	-0.135688	2.157894	-0.13844	0.526397	0.742409	2.055992	5.209887	0.724306	4.607663	0.455213	4.309545	-2.557302	1.583921	1.373517	0.459378	-4.198849	3.752129	-1.137416	-1.474831	-4.726411	3.56403	-1.837952	1.62294	1.621051	5.00057	-2.598255
CSE1L	-0.820978	2.11757	2.076212	-4.726348	0.892935	-2.387337	1.05244	-1.152965	0.237491	0.427492	-2.727426	-2.402892	-0.409363	0.477265	-1.844586	5.442371	1.274604	5.190108	2.906527	-0.313814	-1.797885	2.45809	1.308688	0.970276	0.430074	-0.599398	-0.715972	-0.7599	-0.74008	-0.596123	-0.3412	-1.301774	1.703305	1.550386	3.199739	-1.757698	1.994097	0.193878	-4.011216	-2.444822	-6.931168	5.072301	0.810372	-2.483289	0.979493	-4.054964	1.179268	-3.245253	-0.501139
CSK	8.823077	-5.015384	-2.003431	-1.127388	-5.188386	0.520808	-2.548702	-2.228473	-0.702282	-2.774572	-1.002954	-2.452228	2.596654	0.145546	-0.462386	-2.107981	-0.110714	4.421293	2.025548	-3.376013	-0.335001	0.316942	5.436955	5.375993	0.302974	2.649531	7.295238	-3.928764	1.885685	-4.800343	2.592945	6.763566	3.881982	2.81388	1.507765	2.545637	4.447311	-0.144899	-2.702095	1.592984	-0.990864	0.64213	-2.080104	-0.516576	2.266437	-2.659457	-3.586268	-2.288462	-0.972527
CSN1S2B	2.031589	2.967679	-3.761066	-0.063037	-2.873222	-1.815945	1.626522	1.938579	-1.068814	0.513147	5.528336	4.657527	-3.487272	-1.767464	2.706608	-1.70279	-0.522754	2.979108	1.023994	-4.064293	-0.88032	0.587426	-3.500128	-0.664863	-2.532477	-2.047255	3.308392	-2.643013	-2.220918	1.365979	0.130258	-3.435453	1.813955	-3.123818	-2.416693	7.111049	-5.74132	-2.520691	-3.250088	-1.018828	-0.056879	-5.438636	0.609451	-3.654531	3.460523	4.49757	-1.988835	-0.724017	-5.266786
CSTB	-0.073483	-0.092069	-1.840918	2.214856	-3.175421	1.064959	-1.326513	-3.524868	-6.049232	7.757638	-2.962058	1.212798	-0.027805	-3.46752	0.316285	-2.718108	-0.729515	3.234564	0.184928	3.686753	2.997465	6.327047	1.490623	2.294024	1.58934	-5.463532	5.694061	0.206923	-2.7516	1.587209	1.296209	2.125031	0.561636	-3.961634	-0.055681	-1.825942	0.475968	2.946692	-0.350509	6.306621	4.646077	0.119393	-0.450738	0.922534	-0.765732	6.829098	-2.601459	3.731791	3.835668
CTNNA3	-0.093291	-0.586753	-4.689168	-0.93206	0.218222	-3.709403	-0.138978	-1.258939	-3.542155	-1.260499	2.769588	-0.947771	1.447124	3.618986	5.072025	4.004457	0.00019	1.834928	3.314426	-0.13278	0.197016	-1.664089	1.894872	-2.972361	2.908325	3.114373	2.40129	-0.075994	-1.89146	3.469926	0.830201	-0.365852	-3.625518	4.279873	0.5301	1.392799	-5.529788	-2.833313	-1.092001	-5.026633	-2.847004	1.850603	1.506273	0.506727	-2.202177	-1.128982	-1.760537	-1.168834	4.325591
CUBN	-2.503829	0.039827	4.527175	-0.964623	2.910337	-0.423577	4.753542	0.716014	1.107189	7.395702	-4.722583	-0.631159	-6.033768	-1.380797	-3.417361	1.517915	0.367047	-3.945494	-1.58202	-0.646763	2.478178	4.337053	-3.301932	2.428133	1.638992	0.917816	-2.110801	0.638533	-3.57121	0.442751	0.622198	2.495006	0.065425	0.825101	-1.492801	-0.067828	3.03385	-0.984699	-0.406632	-3.021121	0.143307	2.333478	0.046402	2.54379	-0.093178	0.03987	-0.909587	-2.554723	3.697187
CXCL13	-3.16682	-0.472428	-1.079493	1.388937	1.587178	3.757253	-0.756743	-4.184608	5.112425	2.813577	5.06921	-1.905747	1.736487	-1.239938	-2.983994	1.91564	-7.446921	0.323763	-2.738954	-2.69069	-1.851775	-0.256301	-6.794332	2.144973	1.220336	1.517791	-1.548165	4.18278	-0.310815	0.733438	2.433088	-6.886984	-4.195597	-0.403357	-0.33304	-1.888737	0.090858	1.33767	-2.095957	-1.732669	0.577576	1.759819	2.834442	3.744033	4.430509	-2.852288	-1.281435	-1.543643	1.10904
CYBRD1	2.729626	-2.436232	-2.860353	0.975163	1.931635	1.012001	2.340105	-8.582936	-3.34063	2.80524	2.446608	0.674798	-1.613194	1.515081	-4.787274	-2.259163	-4.390149	-3.34446	0.422893	2.490352	-2.071736	-0.510206	-0.851895	0.678006	-0.450132	0.264567	-0.750835	4.031223	0.40065	1.387798	-1.814865	-4.433944	0.124281	1.804034	5.234767	1.435443	-1.772953	8.049986	4.717328	-5.729656	-1.744252	6.577969	-2.782346	2.438077	0.270392	0.365808	-4.286024	1.532233	0.733276
CYCSP52	-3.404579	3.957988	2.140276	5.577296	-2.138142	-1.455901	4.469354	-1.149227	-2.727641	-4.26937	1.25806	-4.002487	-3.587457	-3.890481	-0.864343	5.705641	3.710585	1.507372	-0.537613	0.226902	-4.237309	0.657652	-6.057942	5.484855	-1.383011	-0.831721	-6.053323	-3.810745	-2.399679	3.308813	-3.675364	-5.704016	4.696444	0.348398	0.494503	0.489826	-1.322356	4.399452	2.748075	-6.679415	-3.75972	-0.123045	1.817151	0.024894	4.306787	-6.10089	3.841398	-7.398848	1.558408
CYP2C18	-4.914414	0.887353	0.761738	3.032625	0.874629	0.420833	-2.685601	-1.996519	-2.903639	-2.290323	3.439599	0.033462	-1.143016	1.110463	-1.517377	-2.799501	-0.150506	1.1394	-1.652273	-0.522977	1.653275	-3.85203	-2.083603	5.387656	3.082758	-3.459824	-5.710579	2.750523	1.094435	-1.335333	-1.38224	-2.581117	0.816896	-0.758363	-0.012446	-2.265367	-0.652623	6.370332	-3.223586	-5.401496	-0.850879	7.015812	-0.907604	-2.027918	4.577164	-4.629779	-1.195358	-1.40414	-5.770479
CYP7A1	-0.296265	5.657142	2.416537	-4.308162	-0.484104	-0.001321	1.945185	2.026893	-4.169073	0.842987	1.607377	-2.12595	-0.22566	-1.190052	-2.532995	4.381146	0.547539	-0.701815	-4.459896	-0.110004	-5.444232	-3.859402	-0.898037	0.107772	0.863225	1.377317	2.620649	-1.078962	0.210778	-0.361167	2.731376	2.643815	2.303647	-8.917777	-10.389819	-4.196507	0.279381	2.862168	3.575777	-7.182656	-0.084804	2.319272	-4.596085	-0.203991	-1.426086	-0.706323	1.873505	-2.848982	4.68531
CYS1	-3.668451	-4.152784	1.162373	-1.32902	-4.306218	1.988729	-5.025979	1.997301	-1.25613	5.424369	1.593267	5.020698	-2.658282	0.852973	-3.104226	6.453603	-4.01865	-3.583717	-0.007253	2.357895	0.641285	0.907639	-1.722642	-1.933748	-0.437973	-6.246055	-1.474777	3.642097	1.450416	5.983472	1.346668	-6.465104	3.154659	-2.188325	2.191269	-3.587135	-1.256171	1.814245	-1.120739	0.524449	-2.534924	-1.859642	-0.471343	-2.024206	-1.556092	-0.865562	2.880308	4.555158	-0.403646
CYTH4	1.262127	-0.074123	-3.162378	2.441108	-3.577308	2.45656	3.774203	-4.11892	-2.862796	0.455087	-3.614458	3.252652	-1.686339	3.236508	-0.076486	6.487236	-1.946164	1.985933	3.301259	-4.635564	3.636364	0.759679	5.734551	5.827469	-0.588569	-2.714495	-0.972647	-1.634711	-1.644898	-0.683799	4.821739	0.741936	3.03846	3.378822	-2.990927	-4.825217	-0.033875	0.044576	2.787527	2.902666	-1.63223	1.98438	-3.050613	4.361179	-1.647361	0.54763	-0.418272	-2.073997	2.669805
DCAF13	-0.637005	1.078644	0.056872	0.924304	-0.765332	-2.152021	-1.735079	-0.148899	6.455207	0.623794	1.877052	-2.084443	1.870272	1.933705	-0.192676	5.498299	-2.466427	-2.411029	0.494147	3.965302	1.937584	-2.337164	-2.407652	-0.376248	1.775775	5.264464	5.398965	-1.638311	-6.470257	-4.430109	4.030511	-1.263341	-2.120204	0.360148	1.553003	-3.637869	4.073011	4.733628	-2.267626	1.658585	4.082428	2.938041	2.61834	-3.106193	2.729631	4.762951	2.355791	-3.501368	4.698759
DCBLD1	-0.118147	2.647074	0.657261	-4.102774	0.577122	-1.265252	0.010986	-3.786176	-3.368007	-3.822751	-0.93441	-0.823707	-3.338387	2.343265	-1.245693	-1.106305	-0.141176	1.705901	8.054581	-0.769139	-4.47206	0.828858	6.636278	1.433706	-1.011856	0.870589	3.431216	2.074918	-2.512501	1.221185	1.541006	-6.453239	7.135167	2.579124	-0.784787	-0.750289	5.902959	1.861139	0.880847	2.583411	-0.150533	2.364131	1.020657	-2.174167	1.397241	-3.06675	-0.82085	-2.266332	1.625026
DCT	-0.898226	-1.590867	-0.4477	-0.933183	3.434045	7.473582	0.449502	4.033767	-0.929739	3.939441	5.271228	-6.050405	-0.085393	-1.916442	2.465817	-0.810754	2.109648	-3.183804	0.278494	2.322334	2.133379	-3.987212	1.282993	5.864739	3.550755	-2.118422	-1.307542	3.042378	-2.047119	-5.601295	3.062848	-7.413549	2.671868	-3.444455	-3.676907	1.320857	-0.356823	-1.224566	-0.832555	-0.236008	-0.191955	5.248836	2.45737	-2.49014	-4.04573	6.578441	4.528031	-0.277872	3.996537
DDC	4.251146	-1.382851	1.530853	-2.48705	-1.946156	0.536687	0.631735	2.007843	2.762867	3.746539	-3.87169	2.04211	3.252646	-2.996373	-0.373289	-5.096684	-6.330978	-4.797493	1.679	2.643927	-3.442308	-3.031224	1.193073	-3.619362	-3.73145	-4.188669	2.148656	-4.533663	-0.534846	2.532283	1.404133	-4.338508	0.588392	2.663429	-3.078495	-2.302385	-4.745094	-5.985012	1.570177	-1.108644	-0.014902	-4.589968	3.005396	-3.403138	-5.444832	-3.444356	-2.137265	5.739464	-3.389838
DDIT3	1.090493	-1.218134	2.669685	4.81142	0.417381	-2.674381	3.322745	0.556862	0.077893	0.904415	1.46479	5.020821	0.358662	-2.55893	0.513432	4.532705	2.981233	-0.270218	-4.760597	0.369444	-4.843011	3.044161	2.097207	-4.06274	-1.160983	-3.816974	-1.669357	6.61355	0.590647	0.292575	2.257895	0.755843	0.427893	2.602674	-4.442208	-2.843054	1.694842	5.534629	-0.783714	-2.752633	2.889219	0.594268	3.848388	-1.332887	-1.462333	3.534918	-1.495343	-1.314448	1.326054
DDRGK1	0.377302	4.713365	-2.097056	0.151855	-2.841817	3.678663	4.463604	2.710754	-3.320135	-0.289274	4.798742	2.515697	-0.952095	4.28144	-1.466706	-1.272387	-1.668389	1.311092	4.046838	2.655879	0.625008	1.430054	3.369486	-1.944692	0.368892	3.175156	4.917755	-0.333307	-1.647204	1.240196	-2.4454	-2.894269	1.173452	-0.551219	-1.574051	0.786191	-0.986411	-1.26053	-2.086119	0.392868	-2.413323	-0.991275	4.891619	0.30668	4.001677	2.694293	-1.832784	-1.651904	1.826778
DDX11	-1.045989	-0.140853	7.308579	-4.356271	0.634053	-1.101629	1.105862	-2.730181	-3.327302	0.796636	-0.680917	-3.615258	-6.932876	-4.225724	-1.899103	1.666134	2.612667	-1.035981	6.979807	-5.318282	-1.980771	-1.707791	0.184799	-3.211803	5.366615	-2.244165	-1.297732	-2.04407	2.350206	-3.562274	1.924302	-0.985678	-1.437048	-5.820436	-3.985138	-6.209505	5.399482	-4.442005	-1.717134	-2.024443	-0.027997	-1.932437	1.094477	0.413672	1.98676	-0.36903	-2.355848	-2.379662	0.541289
DEFB106B	0.000427	-1.359832	-2.918913	-1.000482	-0.828622	-0.629817	2.695549	-2.474805	0.852752	-2.333398	-2.229933	3.221428	-5.455039	-6.446447	0.617436	1.157441	-3.126056	5.270496	-0.251873	-1.758795	10.717401	-0.125131	2.062333	-2.39079	-4.057208	-0.282423	0.021582	-5.050584	1.678765	1.913041	-2.980934	-1.395961	3.244686	-7.133067	-2.618049	1.930887	4.362232	-0.831396	-1.621269	0.75062	0.007095	4.416155	1.110038	-3.107647	-1.911554	0.548903	1.237705	-1.626225	2.562852
DEPDC5	2.001407	-1.065264	-5.797907	-0.564679	0.323571	2.839804	1.928061	-2.802165	-1.366412	0.145949	1.064695	4.14381	-0.317422	-0.222491	2.605214	2.320346	-0.735793	0.824502	2.964574	2.270178	0.680898	0.325339	-0.780931	0.918038	1.782521	3.160978	2.687928	1.73018	-3.052104	-4.999246	-1.866723	-0.194811	3.53231	2.49673	-4.580338	-1.773087	4.208388	0.524192	-1.090491	5.544857	-4.305146	-4.008253	-0.369305	-5.298607	2.933101	-0.211173	-3.599241	-0.34432	-0.086535
DEXI	1.418308	-2.649386	-0.176503	3.509125	-3.182985	1.668801	0.830465	-0.563939	-2.267083	-1.365107	2.38682	-2.194041	-6.21413	-3.934729	-1.905766	3.632586	0.521003	4.266414	-1.672071	-2.305974	-1.360394	0.616941	0.742323	-0.627436	1.041642	-5.588238	3.845894	0.223581	-0.546689	9.047821	0.869052	-2.105102	-2.784541	0.646551	3.201081	-0.633917	-1.253837	0.18749	-5.262358	-2.059878	-2.332242	1.784378	-0.269081	0.660008	2.155875	-1.054165	3.656117	1.149336	-1.817824
DFFA	-2.20608	0.208796	-3.201256	1.702434	0.081074	-1.379309	-5.422657	-2.503368	1.10114	3.835386	2.448761	-0.950318	-1.340462	1.364222	-2.468196	0.817735	3.68686	3.268387	-1.36104	-0.769198	-1.160996	-0.108189	-1.274742	0.841152	-2.470179	3.944394	-1.313317	4.893266	0.427713	-8.275881	6.143203	-1.615048	-3.518617	-5.44156	-5.171655	-3.302595	3.951811	-3.137829	-0.366312	3.803462	0.795116	-1.100992	1.899109	0.804986	-2.843767	-2.380307	-1.822401	0.285694	-2.098427
DFFB	1.619876	2.677931	0.70421	3.653504	2.283436	-4.674986	0.314892	1.760848	-3.742685	4.195988	-1.63882	3.627426	4.623812	-1.514501	-5.822303	-2.611824	-3.179137	0.350881	1.131393	3.82581	0.697354	6.3976	6.781101	0.954137	-4.266581	2.591073	-3.274959	8.72563	-3.803094	-0.417513	7.078306	4.292303	-0.093728	2.505532	-2.78289	2.194442	2.165579	-0.784153	-0.258111	1.741116	4.650281	0.773694	-3.726344	-3.281463	2.446205	2.771341	-2.193852	-2.045496	-1.845791
DHRS7C	0.839568	-1.187013	-2.661196	-1.562744	-2.975276	1.640186	-4.528813	4.02184	-2.723731	-1.896577	1.292033	-1.967514	-4.833969	-0.293512	-4.061126	-2.700486	3.154723	1.111114	1.364091	-1.230139	-3.283975	3.191579	-5.397573	1.388136	-2.431341	-4.410901	-2.469997	-3.255226	6.213713	-7.572465	-1.299528	-2.726046	1.688398	0.163268	2.797651	2.017863	-0.505076	3.619918	-2.476186	2.080495	-4.165774	2.166309	0.38269	0.911783	0.733707	-2.802849	3.322181	-3.86772	-0.723315
DKK4	-5.419639	-2.965417	3.247173	0.829421	-1.360851	4.745675	1.053548	3.885234	-0.539115	0.819082	-0.805146	2.084738	2.638354	-0.912004	-5.890857	0.752125	0.41539	5.650075	-4.152798	-1.314409	-2.532671	4.889595	-3.197459	0.785903	4.148082	-2.642551	-0.215904	-7.166802	-4.573821	5.272013	3.568733	3.810969	0.561118	-7.903195	-0.477597	3.324706	4.894411	-1.020981	3.95776	1.34158	-0.033239	-6.774595	-0.48461	0.077057	-1.269195	-5.504404	-5.827864	-2.845732	-1.262171
DNAH17	4.702058	1.858901	-1.026071	-0.466798	0.790775	2.446758	0.737508	1.937279	-4.753247	8.968887	-6.037834	1.832747	-0.769443	-3.112585	-0.258547	0.241699	-0.384683	-3.710988	-1.22985	0.933469	-1.758927	0.136428	0.962886	-3.428313	-1.676662	-2.851687	-1.547789	1.158287	3.141861	-0.635342	-0.306687	-1.979068	3.860564	-0.005655	-0.409086	-3.664144	6.352698	2.379473	0.69063	2.271841	-4.968467	-2.969258	5.538964	-0.311423	0.463705	7.492427	5.62805	2.598984	0.528113
DNAH2	-3.17502	-2.235329	-3.025615	-4.487376	-5.461915	-4.077601	2.273171	-6.102643	-0.871078	6.079018	-2.496604	2.78221	3.204646	-5.553857	0.363106	0.523036	-4.445579	-0.538243	-1.597331	1.602355	0.401485	-2.09676	-0.856633	3.208921	-0.272454	5.255922	-1.141377	1.927596	1.056068	2.193742	1.37783	-3.748608	0.734876	5.092683	1.052503	0.738857	-4.300416	1.304138	-6.373766	0.86862	-0.665992	-0.046358	-2.598323	-0.671507	0.463749	3.29082	-0.724137	0.496605	1.830666
DSCAM	-0.283519	0.611254	5.537841	-2.88956	-2.132119	2.792896	1.730659	-1.688781	-2.332294	0.232098	6.051586	-2.980181	0.247637	6.387561	0.398227	-5.059411	-2.705269	-2.759092	2.283363	-1.111117	3.794668	-2.295473	0.293769	1.810414	0.865318	2.154852	-4.094824	-1.345368	2.358127	-1.143738	3.505714	-2.193919	-1.576226	-1.419448	-0.778925	0.211556	-3.429506	1.603745	-3.985861	1.975305	7.206743	-3.767321	-0.166152	4.323766	2.008166	4.001105	0.621038	2.502539	2.905679
DUSP16	-1.155736	-1.025356	-2.843414	3.217496	-0.427314	4.564105	-0.886448	-2.408906	2.836505	4.457237	2.160125	-0.987134	-0.257359	6.769113	2.180828	-1.330074	6.52188	2.78866	0.459304	2.872339	7.744043	-4.222401	3.069998	-3.058157	0.81091	0.95312	3.528011	-1.563766	3.564148	-1.088445	2.538205	-3.48969	1.544935	0.915806	1.915798	-3.300605	0.025692	-0.938004	-0.2892	1.080096	1.741968	6.432858	-1.250356	-1.716586	9.516663	-7.388514	2.638667	-1.853594	2.273158
DUSP21	2.08104	-2.267316	2.191106	1.454501	5.267603	-1.217283	1.508235	0.405665	2.049088	2.84493	3.236937	3.005889	5.749545	-0.034978	1.106454	1.337007	0.30247	-7.230043	2.375784	1.195221	-3.676428	-7.464188	1.037197	-2.066242	0.296669	1.003097	-0.795132	6.720707	3.166803	-0.447462	0.521716	-0.648231	-4.044466	5.068533	-2.182193	1.636386	-3.669039	-1.032297	2.919704	0.933978	1.363257	-3.029181	3.619509	0.054778	-7.640908	-4.504815	0.021769	-1.20128	2.504195
DUSP27	-0.553077	1.149797	-3.158153	1.67903	-0.671934	-0.853739	-3.400277	0.144148	1.469864	-1.124787	-0.673723	0.167943	-1.244284	1.442888	-1.304863	0.157635	-1.784621	-1.040955	-1.717124	0.807781	-3.786137	-4.135488	1.742785	1.097617	-0.143825	-1.499593	-1.094255	-2.736535	1.150197	0.272322	-0.35365	-5.082775	1.628758	-5.966692	2.924206	1.208401	0.138012	-0.348562	0.971908	4.931383	2.604929	-0.098343	3.947808	5.833141	2.734049	0.732976	-4.240351	3.329138	1.762647
DUSP4	3.058259	2.290104	-5.813877	-0.388251	6.585842	-3.783961	-0.007066	0.62916	1.480988	1.816572	1.271051	1.11374	1.122525	-3.939678	6.061078	-0.112847	5.223204	-3.240801	-1.991905	2.073391	-2.779094	-3.926066	5.39706	1.824746	5.876056	1.239403	3.241155	0.604134	0.483642	-5.188443	0.850271	0.405269	-2.916395	3.770253	-2.938219	3.179105	-4.507428	-0.941907	2.721878	5.377163	0.752627	1.038139	-2.627462	0.431037	2.783134	1.977422	-3.332348	0.512902	-2.36531
DYX1C1	-2.592328	-5.491936	0.562979	-2.758615	0.840645	-6.229624	-2.103749	-0.757796	-0.60338	-2.795462	-0.250078	0.961843	4.780988	1.214681	-3.385156	-0.530127	-2.033885	-4.672401	-2.858325	0.769096	2.99942	0.360521	-1.269574	0.125833	-3.47142	-4.525415	1.294516	-2.059173	2.963738	-0.591078	-3.428943	-4.941514	-1.308458	0.290239	-4.56193	1.899489	0.237881	0.764343	-2.79801	-1.153818	-2.734975	3.077419	1.93655	-3.06315	2.86775	-2.554711	2.11032	1.713336	-1.745514
E2F1	4.461253	7.454991	2.774633	0.132711	6.115335	-2.519843	-0.152717	3.555931	-2.216713	1.17955	2.026014	2.947539	0.347275	0.378568	0.228153	-2.229524	0.097372	-0.649565	-5.758385	2.956537	1.156074	-5.139206	0.958478	4.452227	-0.29187	-4.352939	-4.220692	4.349287	-4.443269	7.539484	1.428465	-3.300096	-5.353711	-4.112049	-1.060568	-6.490542	0.393323	1.046564	-0.124931	-2.46198	1.083757	-3.694262	-1.198138	1.194646	3.727074	-0.150531	1.041156	-5.232322	3.396762
E2F3	4.418179	0.11695	4.521272	0.338194	2.483302	1.537993	1.190927	4.195081	-0.731467	-5.61762	0.354998	3.868826	1.49484	-5.371825	1.525927	-3.548657	3.0221	-2.623238	-4.115616	-0.845596	0.351053	2.709326	3.131408	-1.170985	-0.797423	1.868395	-0.85738	0.700823	2.994857	-3.724292	0.241489	-2.557268	3.13465	-2.484238	0.455709	-4.98381	3.969102	-2.900211	0.658949	1.494962	-1.921197	3.343962	-2.142869	-0.608145	-5.271852	-0.268969	0.605285	-1.161534	-5.240461
ECEL1P2	1.040682	-2.846013	3.150014	-0.463187	2.427885	2.566677	-2.168334	0.15857	-1.110676	-0.753476	3.096189	-0.722969	-2.134094	2.779884	1.315864	4.44165	8.486187	1.549186	-4.748783	0.681232	-0.838194	3.766334	4.679234	-2.905412	-5.553794	-0.31555	2.264869	-0.413425	-3.479502	0.858467	5.427457	0.217398	3.554663	1.022711	-4.911967	-4.578477	-0.070291	0.315925	1.229255	-1.176678	1.942703	0.716454	1.441581	-6.323594	-5.463283	3.669167	0.190175	5.406068	-0.699729
ECHS1	-1.514995	0.118474	2.981069	3.357123	3.576794	0.129829	0.253453	1.855954	0.049021	0.124023	4.073168	-5.354806	0.514445	1.249426	-2.174335	3.478361	-1.650999	1.593768	2.984419	-1.526046	1.34556	4.306482	-4.284411	-1.026809	-3.300976	0.93025	2.054026	-1.290689	-5.108078	-3.425671	-4.353077	-6.947396	-4.212762	-5.333655	-0.71935	6.689572	1.887349	-1.38906	-4.691181	2.203458	0.648765	-0.638694	1.067689	-1.476603	1.69077	0.942742	-3.479177	-2.610781	0.0999
EGR1	-3.86725	0.932947	1.98769	0.791851	0.852631	-2.533823	-2.82377	-2.967801	-0.292157	3.710555	4.858071	0.920497	2.215571	1.571192	0.440555	-0.336923	0.879533	1.875904	-1.86403	-1.19132	2.398056	-0.433499	-0.687349	3.664673	-4.167759	2.974389	0.916649	-0.084871	-0.713724	0.944952	2.00242	2.469939	-1.963759	1.113383	-3.127163	5.648305	1.705816	1.968576	-0.235141	-1.898447	-0.354971	1.562045	2.107628	0.836689	-3.901879	-6.293482	0.397891	2.993306	-0.933716
EIF2B1	-3.496211	-3.724662	-0.594468	-2.5041	-2.739694	-3.708506	1.847661	-0.160599	-2.187334	2.027076	6.183707	1.820628	5.677838	1.7383	1.855961	-0.232912	1.435068	2.204372	4.830155	2.885441	1.142503	-1.31374	1.555614	1.020816	3.142323	-0.730324	0.896286	2.537859	-1.590708	0.216599	-3.776645	2.558086	0.628944	-2.001355	-4.653983	-0.061197	5.498884	0.985943	-4.114713	-0.809063	0.521963	0.916183	-2.454233	4.665559	-1.013152	-0.229304	-0.11241	-0.870729	6.808609
EIF3C	-2.627465	-1.312891	-5.552584	-0.752562	1.200026	2.009704	0.199614	-0.446732	0.398178	-0.728891	-0.502302	-3.68347	-2.127726	-4.132291	0.403454	1.472806	0.395033	2.018481	1.01117	3.655852	6.208536	5.430139	3.062959	-3.669198	4.348937	2.50116	-3.211584	2.970238	1.257848	-1.508368	-5.857375	-0.798575	0.010111	-6.184387	2.172068	3.152049	-0.725915	2.382122	2.506056	0.303594	-6.521585	2.725179	-0.723266	-1.034881	0.262629	-2.284212	-1.521787	1.949664	-2.309518
ELK1	-2.754138	-1.499926	0.372576	-3.140836	-2.145252	-4.343315	0.785036	1.650039	0.026305	1.444659	-7.861643	0.098988	1.011042	-1.404335	-1.736007	0.122268	-0.564519	-1.774863	1.135353	-3.309102	-0.051861	-2.658075	-2.778074	1.466565	0.218718	6.586449	-3.86334	2.022875	8.439167	5.583788	6.810108	7.117633	2.18262	0.683561	-4.024151	-0.022626	-3.097736	0.147876	0.520823	-1.504961	-1.615853	3.690916	3.989954	1.713955	-1.474184	-0.381989	0.631896	-3.666175	-4.218403
ELK4	3.242235	7.257396	-0.90754	-1.044349	0.357819	-0.021649	0.878	3.624002	-1.733404	-4.516089	-2.577707	-1.792823	2.190232	2.862502	0.173814	4.659839	-0.692228	-4.338036	1.424837	-0.316461	-1.540225	2.701779	4.079357	8.582439	1.034556	1.875881	-1.893141	-0.404756	1.571129	1.676056	-1.405822	-2.274628	-0.765962	-5.159346	3.69573	-1.247968	-2.502855	-4.123493	-0.467006	-2.343947	1.562533	-2.525658	1.958985	3.131736	0.558952	0.199343	-2.525589	1.33721	1.776853
ELP2P	1.262216	3.734817	-2.182451	0.340338	4.793258	-0.793745	-0.11165	4.930902	-0.871751	-3.994661	-3.307933	3.103612	0.501435	1.472999	0.184574	-2.771539	-1.519807	1.967654	0.744444	0.538702	0.050551	6.310577	-5.288698	-2.263998	-2.223698	-2.160114	1.154498	0.3523	4.161116	-3.626777	-3.878225	0.048437	6.229917	-1.48285	-4.031032	-2.454046	3.598697	-0.973447	1.563532	0.832522	-1.220519	-5.675	-7.032588	-1.85227	1.091024	-2.660327	-1.656888	3.20238	-0.681005
ELTD1	-1.896286	-2.683141	4.804534	-3.410368	-0.925982	1.775812	-0.681591	0.125125	-0.546047	3.119161	-0.089247	3.900896	-6.388498	-4.650355	2.206432	-0.867187	2.429639	-4.710957	0.014917	-2.283416	0.467015	-1.464401	-4.947019	-4.192669	2.251424	-1.728986	3.416254	0.016039	-7.808773	1.434757	-0.569015	2.093101	0.592718	5.030932	7.326857	6.647632	1.091707	1.0621	0.318759	-2.886469	2.412131	4.256671	1.297088	-6.502738	1.509599	2.267064	0.218349	1.4339	-1.704205
EN1	7.552557	-3.921038	0.255183	-0.255349	-1.264593	2.414243	-0.810647	-5.340804	-5.886333	-0.634683	-0.64175	0.606586	1.274451	-0.46839	-2.452574	-0.202371	-0.216512	-1.264865	-1.745834	4.668856	-3.003999	-2.842964	1.478384	-0.456774	1.741328	1.662537	2.189476	-0.854467	-0.891413	0.061019	-1.124922	-0.929262	-0.751807	-3.431446	-6.309684	-0.802459	4.659641	-3.052584	-2.601224	0.454904	-0.887601	3.102411	5.352338	4.229246	-1.905587	-0.514415	1.575572	-1.409768	2.512632
ERCC4	-3.550408	-6.269774	0.164979	1.671382	-0.826478	-0.666433	2.439791	3.311649	-1.977061	-0.68563	0.454574	2.344851	-1.009474	4.136202	-0.242314	-2.01964	-0.261494	-0.673378	-4.858748	1.308486	-3.020395	-2.665649	-0.340078	-0.400076	3.487706	-1.270001	-5.392908	4.400374	5.636761	1.639566	-1.86917	0.569402	-4.73097	-2.87271	3.01731	-2.115835	0.420455	-3.975555	0.345683	0.378721	2.596318	3.613327	0.721665	-2.734216	-1.546008	-4.228771	0.780631	-0.413496	-4.095748
ERLIN2	0.82599	2.893344	-1.644727	-2.381708	2.080244	2.079576	-0.499196	-3.67099	-3.851732	-0.64366	0.591049	-2.399377	-0.444175	-0.634382	1.902889	6.901238	-0.027516	-1.153466	1.949868	-1.306307	2.452035	1.883453	1.874945	-0.618994	0.614302	3.773446	3.972151	-2.022586	-0.129871	-3.831031	0.07409	1.207145	-1.217148	-0.515274	-2.391426	-1.085938	-0.772907	-3.740342	-4.250127	-0.218278	2.375214	4.070512	-2.189024	1.595213	0.505214	-1.603179	0.761352	0.797304	-0.276297
ESR1	0.87638	-1.306088	1.327366	4.230379	6.653962	1.272976	1.936566	-2.850799	-0.89997	1.004311	1.007858	1.844216	-0.186822	-1.359864	0.143778	-0.706423	3.543923	-1.635841	1.339796	0.426367	-3.31011	-0.707778	-3.120034	1.026957	-4.779967	1.117014	-5.535889	0.271721	2.495844	1.610821	1.694192	5.318276	1.527752	2.230509	0.205922	1.877205	-0.051437	1.430413	-1.66351	1.825977	-3.276412	-3.834525	-2.746279	-6.553366	-4.120171	3.054241	-3.04719	1.44465	1.674303
ESR2	2.674168	-0.397751	-0.278438	-0.105278	0.033558	3.03362	-1.266816	1.417508	-2.428966	-1.392511	-1.40467	-2.875235	-2.586395	-2.638269	1.207139	-4.056683	-0.970687	1.366575	-0.559885	2.439502	1.992509	2.800096	-1.393642	2.271188	0.511344	-0.619536	-0.620291	1.497526	-0.569978	1.775741	-5.798449	0.372439	2.411424	1.845439	2.548623	-0.020341	-5.940853	3.739075	-0.370809	-0.186582	1.565295	1.080798	2.683266	4.994632	1.508028	0.924853	-1.035681	-2.501003	1.969983
ETS1	-5.902332	1.921236	-2.009381	2.130739	5.779205	1.432908	-2.04022	-1.075624	-1.338004	4.493226	-0.014798	3.267831	-0.949194	-7.048505	-5.103202	-5.650166	-5.331751	1.819196	-2.462947	4.711422	3.692342	0.598892	2.826341	0.177779	-2.452333	5.390572	-5.184657	-0.811555	0.455763	-1.062219	-3.219878	1.772593	3.636995	-3.444463	1.60294	-4.275556	-0.409643	-0.06867	-6.796194	-0.760586	-1.344196	1.098697	4.809981	3.026804	3.277202	2.859621	2.643326	-2.923478	-6.238525
ETS2	2.014362	0.37159	-3.094084	-1.637705	1.930252	1.306809	0.441457	-1.009413	5.453829	-0.441848	0.085379	-0.455683	-7.285164	-0.85382	-1.874969	1.736835	5.555535	-1.593492	-0.188394	1.900097	0.816625	-0.04447	1.371916	1.827167	-3.340389	1.258991	3.020999	-1.002817	-1.329757	-0.005811	2.495148	-4.045492	-2.68524	5.345731	-0.563123	0.147206	5.690891	2.827819	1.677213	-1.4021	3.642461	0.591476	-5.240643	-2.586026	-1.266296	-1.30043	3.594101	-2.65763	-3.016388
EVPLL	0.683834	-2.166748	2.831546	2.27486	6.326778	-3.206603	1.290512	-0.149642	0.06762	-4.587821	2.530591	-1.672151	-2.301591	-1.461708	-0.915571	0.75191	-1.324599	1.815461	0.074764	-6.90855	5.403898	2.531576	0.761936	3.779517	2.619367	-1.805954	1.199763	-2.785742	-0.320624	-2.529399	4.04337	-3.293739	-1.223607	-1.203116	-1.368398	-1.881545	3.668683	0.384579	-3.583236	-0.255346	-0.316874	-1.814457	1.616969	0.797792	3.312093	-7.883449	1.635292	-0.510357	-7.060208
EWSR1	0.431653	1.730473	1.489447	3.813452	2.152059	1.991596	-5.969736	-4.905672	1.523867	-0.837794	1.282356	-2.237187	-0.726703	1.987161	0.166565	1.827753	-3.486666	-2.37423	-1.119853	-0.372245	1.406891	-0.631404	-0.811484	3.15171	-0.067127	-4.453205	6.597967	-1.963094	3.97891	2.845668	-2.077756	-0.795803	-3.518524	-1.007884	-0.402442	-0.445261	0.753151	-1.755365	-0.504293	-0.264454	-6.193807	4.931296	0.053941	3.215191	0.041189	1.196925	1.830428	2.681365	-2.812821
F2	3.063742	-5.432185	-5.125838	-3.673632	0.191149	-0.591423	5.682719	-1.577662	0.678153	2.600298	-1.297623	0.573466	5.539396	-4.933311	-0.25707	-0.93381	0.681333	4.154144	-0.606611	3.374275	-1.940957	1.433895	-1.531368	-0.042128	-0.899227	-3.213941	0.264121	-1.958802	-2.217344	-2.155441	0.631266	2.572529	1.173372	0.733609	-3.660617	4.113841	-2.151296	0.110946	4.487086	2.111741	-5.275686	1.652078	4.704146	-1.533951	-1.78347	0.005628	3.157411	-4.536234	0.009945
FABP5	0.5568	0.348613	2.742941	-2.635379	4.673029	-0.875456	-4.049402	1.010537	-0.978943	-5.927509	1.000783	-0.640024	2.350183	0.384574	0.245444	0.214638	8.787158	1.128433	3.524409	-2.523538	-2.33294	3.249018	-8.280038	2.243208	0.277817	1.843068	-0.441565	-7.265225	-0.499267	-2.251717	2.878018	-3.091743	-0.54845	-5.626111	-0.564073	2.881102	-4.161019	-1.410411	1.245501	-2.005659	4.794076	-0.413427	0.420017	-2.667623	-1.973227	-1.520267	-1.345128	-1.569983	3.199285
FADS3	2.086638	0.430899	-0.806067	1.852337	1.801228	6.111122	-1.088913	-2.163406	0.209558	-4.218928	0.704858	2.247166	0.850364	-1.636371	4.764466	-4.407456	1.449498	2.822936	-3.515635	-2.650765	-1.567811	3.101276	-0.107754	-3.913034	-7.893736	-1.62129	1.402916	2.729712	0.047116	-0.314913	-0.305209	2.3281	-3.386771	1.450675	2.58092	-0.505895	-0.148819	-0.739543	-3.402245	-2.802295	-1.098507	-1.305445	0.625806	-1.639759	-5.313359	-2.292067	1.784174	-4.945341	3.332066
FAM114A1	-6.536785	3.720487	-0.579272	3.082532	4.51821	4.794102	0.451146	2.729886	-1.987474	5.036202	-0.11433	1.886583	0.416355	-0.274565	-2.182911	-1.515412	1.603588	-0.684178	3.762308	-0.552796	-2.147285	3.723789	-3.1729	-1.587209	-1.03105	-4.222456	-1.446037	5.716669	-4.430724	3.728019	-0.123908	0.21089	-2.952379	-2.052853	-0.910571	2.933668	7.831048	2.227132	4.489489	0.659216	-2.260034	2.142626	-1.720298	3.412297	0.362232	-2.020286	1.439344	-1.740421	-2.525085
FAM117B	-6.325776	4.010989	1.320341	-0.266145	-1.870402	2.078244	-7.384091	1.571722	2.435713	1.190129	-0.407715	-1.891178	0.866241	6.136216	3.925035	-0.982044	-1.816659	0.66349	-1.907956	-3.699004	0.097938	1.195839	-0.961111	1.826908	8.939288	0.054316	4.334827	-3.936446	-0.155056	-2.86812	1.415171	-3.645767	2.237328	3.992637	-0.475127	-4.032212	-0.594585	1.136033	-1.597867	1.734172	3.621367	4.641567	-2.44689	-3.287509	0.336556	1.720892	-3.879463	4.332795	0.713363
FAM124A	4.982261	4.39945	1.938225	2.261731	0.287202	-2.454521	2.905909	-4.443155	-6.247154	-7.07225	3.792103	1.064112	-1.867652	1.053537	4.604955	0.170448	0.483809	2.074476	-0.328343	-0.996727	-4.408718	-1.808352	2.969833	-0.989128	0.618402	-1.445389	-4.163102	4.420524	-2.471342	-1.860913	4.692696	-0.235807	-2.295654	3.330575	-0.797403	2.771514	-4.034832	-1.142209	-3.667392	-2.75418	-2.652586	-4.805784	-2.063687	-2.997883	-2.278723	1.182619	2.014803	-0.646222	-2.507744
FAM135B	-1.9563	-3.019289	1.73212	2.656309	2.606754	-2.960972	0.48776	-1.008179	4.313284	-0.108692	2.058033	-2.107054	-1.610011	3.562371	-1.93515	0.362749	2.57025	-2.665701	-1.061976	-1.251369	2.239557	-3.055112	6.006224	0.192563	2.003547	-3.998556	1.039475	1.833123	6.774451	-2.417739	7.439663	2.533984	-2.97467	-1.906308	1.71352	4.62616	-1.47178	-5.500175	3.715862	0.680536	3.325148	1.269076	0.58994	2.352217	0.451808	-3.107211	-0.437707	-0.595565	2.368194
FAM138E	-7.596195	0.581923	0.933798	-7.266464	-1.164654	-0.733462	0.276071	1.674625	0.522818	3.023923	4.323951	2.622129	1.938332	-2.936122	-3.50997	3.679998	-5.609865	3.445017	-1.630474	2.971003	-2.986982	-2.73047	-5.346701	-0.410272	2.909877	-5.663205	3.635497	4.010096	-0.207945	-1.811924	-3.955578	4.42101	0.862612	2.748142	-3.023529	-0.392331	5.384318	0.024457	0.744831	4.349655	0.370998	2.868832	-4.171521	-3.466808	-3.92641	0.972713	-2.978196	-1.611556	8.22193
FAM150B	-0.636965	-1.01626	4.94629	-1.607998	1.620016	-5.526678	-2.957073	-1.278517	-2.776749	1.071033	-2.281077	-0.465423	-3.090035	-1.020673	-1.755896	-1.044271	0.511049	2.320846	3.325303	0.531858	-5.456816	0.285755	-3.438723	-2.097651	3.626957	-5.692626	-3.971572	0.938698	-1.959702	2.793552	-2.891837	-3.283734	-1.969729	3.187346	-2.003948	1.131576	6.466758	-3.883346	-6.41784	-0.119489	0.402774	-1.962234	-3.106637	-3.845331	-0.190178	3.594851	-0.060084	-2.950485	-3.137246
FAM174B	2.336619	5.36256	7.079677	1.419819	-2.450456	-1.850977	-0.104002	9.599609	-0.826331	-1.383121	0.629076	-3.451288	0.991904	-4.309337	-1.23428	-2.050982	-0.852029	0.028711	-1.394191	3.772916	4.26018	-2.626261	0.2219	-2.339784	0.645044	3.374649	-0.292221	0.118371	1.68219	-2.23808	-0.527431	-1.22843	-0.701803	3.599124	-1.931519	1.900901	-0.684965	-1.50977	-2.808775	1.832039	-2.937345	-1.406078	1.395493	0.048884	0.244653	0.399284	4.570666	1.363969	-3.829905
FAM18B	2.974864	0.56352	0.01425	-0.366641	-1.837389	0.701987	7.129214	-2.129316	-2.070384	4.145726	0.03242	0.615115	-2.652839	-2.040097	-0.604345	2.681313	4.76739	3.967869	-3.394362	-0.716507	3.3041	-5.832603	2.971746	-0.688614	-1.169207	-2.595627	5.497661	0.467499	1.479786	-0.82728	-1.035797	-6.075712	-2.807424	0.880015	-0.779468	-0.457536	-5.021211	-0.425315	-1.484669	3.209729	-3.921199	-0.836437	-1.36605	2.516816	-2.337315	-2.704561	-3.696294	0.606973	5.277218
FAM190A	-6.125901	-2.571358	-4.213426	-3.657853	0.371065	2.092023	-0.718623	0.599884	-2.51023	1.542362	4.048307	0.752953	-4.47634	-3.67878	-2.362598	0.879784	2.042638	-4.370283	-0.820851	0.462807	-0.101808	-2.933445	0.366268	-2.112254	-0.167021	-1.592196	3.123292	1.547261	6.031876	-4.989478	-3.475717	5.670653	-1.804023	-0.782833	-4.421801	-3.052162	-1.167947	1.489932	-1.672333	-4.238802	0.085583	-0.236705	-1.289542	4.113372	-0.633308	-0.196363	-1.418749	3.932164	1.994644
FAM38A	2.363027	-1.339283	-5.475679	3.001228	-0.295465	-0.752617	-0.351966	-0.500636	-0.350489	0.003367	2.677126	0.529609	-2.640736	-3.70367	2.039899	0.704409	2.159251	5.787427	1.663314	1.502021	1.425078	3.717578	0.358951	0.259562	5.218288	2.786962	0.854631	-1.181373	-0.230357	-1.711742	1.108144	-1.374598	-1.908696	1.556168	3.260468	0.998253	0.384761	-4.163915	1.730635	1.068753	1.369908	5.812442	3.894826	-0.450602	-1.578292	3.66946	-3.274015	-1.765267	0.930915
FAM43A	-3.369841	2.400153	3.661406	-3.096134	-5.281553	1.100289	-2.478762	-3.50424	-0.668524	5.513246	0.489024	0.415593	-0.555065	1.629931	-2.076633	-2.802427	-0.026394	-4.299582	-1.643643	-4.049292	3.169619	1.646604	1.757646	1.297731	2.396093	-4.513948	1.392845	-4.459756	3.180613	3.806545	-1.735011	6.896249	-0.30024	-10.919045	-1.053216	-1.229191	-0.893976	-0.109654	-0.927566	-4.471699	-10.095304	-4.531755	6.026989	1.777928	-2.680349	0.470701	-5.778011	-0.240008	0.806048
FAM48B1	0.708395	5.001545	3.704793	-1.48129	1.493386	3.977048	-4.344018	-0.537535	-0.667442	1.385992	-1.143798	-6.919313	1.035938	-1.265522	-0.740308	-3.77825	0.858765	0.919122	5.513047	-5.929942	-1.714026	-7.686219	-1.324936	-1.216313	-4.751992	2.773668	-2.382729	5.236392	0.390685	-4.368727	-0.400404	0.660045	0.427416	-3.26177	-2.03445	0.537591	-3.011587	-3.696554	-6.286805	-4.818562	0.209012	1.885581	-3.851505	-3.017602	-1.499702	5.09788	2.342575	-1.477863	-0.624346
FAM58A	6.610259	1.618891	3.273844	-1.930594	-6.5102	8.659964	0.835861	4.630467	-4.104813	-1.900396	-3.046877	-3.798147	1.295778	-2.597525	0.557698	-1.372918	-3.542786	1.676877	3.327648	-1.497401	4.528126	1.92247	-1.32581	4.152988	3.925061	-0.399901	2.211593	0.800387	0.74147	-0.010583	-2.131828	0.197043	-2.68564	-0.029114	-5.183058	-5.339236	1.146746	1.986468	0.341978	-4.112015	-3.655387	0.463146	-0.273228	-1.70179	-0.736322	-7.94536	1.311514	1.286592	-1.661161
FAM71E1	-1.542512	-3.209197	4.532388	-3.903677	0.508626	-2.273443	1.509228	0.648409	0.012365	1.305985	-1.341074	-2.52373	1.940437	1.828624	-1.904461	-0.245969	1.868983	0.066478	3.460659	6.010317	4.708945	-3.567183	-2.50536	2.569299	-1.504391	2.158666	-3.380102	0.825363	0.331939	-0.259629	-1.126174	-5.886674	2.182181	-2.023909	0.777643	-2.447884	2.493904	-3.909626	-1.696824	1.968473	2.441321	-1.393507	-4.576017	3.203626	-3.029876	1.061029	1.90314	-0.926981	-0.349488
FAM83F	2.027176	0.519513	3.324469	-4.108011	-0.46745	1.8089	-1.026408	5.258644	-6.250934	0.970188	4.807341	4.689652	-9.364804	-1.988913	-3.920502	0.286023	-2.364194	1.833252	-7.518273	4.113653	-2.912345	4.420374	-1.219714	-0.425135	2.300168	1.647012	-6.01725	-1.864485	1.131607	-6.841167	0.481908	1.490736	5.357904	-5.882041	-0.456597	2.820328	1.806529	4.762194	6.636806	2.175691	-0.989777	-1.53183	0.336541	0.334373	7.056288	0.199744	0.423065	1.85165	1.256025
FAM96B	-2.742656	-1.096724	2.395802	-0.616882	2.28219	4.882717	3.509771	2.990625	4.855397	0.714725	-2.258473	-1.006918	-2.981449	-2.232586	0.349095	1.191877	0.180195	0.417126	-2.923654	-1.364233	-5.941629	2.803713	-1.35908	-0.981626	-7.298583	3.894687	-1.937114	2.165759	0.638241	-0.078053	-4.859948	-2.532771	4.444697	-1.87908	-3.344755	-1.008115	-4.006025	-2.126011	1.551063	1.12612	3.301736	-1.428088	-0.940132	-5.399355	0.140531	-0.365234	-3.414588	3.636277	1.978185
FAM98A	1.792722	9.344661	-1.677835	1.788629	0.362301	0.641974	1.360472	-3.260405	1.021201	-5.812021	-1.45301	-1.6687	0.62737	-1.179132	-1.245772	0.556413	1.645502	-0.224477	3.187142	-1.919221	-2.254759	-3.089308	2.254757	4.796942	-1.563528	3.517674	2.096591	0.78888	-0.165211	-1.415823	-6.282519	2.220438	4.881765	-0.297645	0.212712	2.284467	6.478481	3.442752	-0.712084	0.983832	2.117086	-1.101605	-0.611551	5.150698	0.665698	-1.645529	-4.32579	0.1627	-0.349359
FAM99B	-0.474697	2.953145	-6.930176	-1.074479	0.51428	-1.118107	0.6883	-2.560732	1.641475	1.574428	2.11799	-0.811661	2.876694	-0.728591	0.04632	-0.714514	-0.855163	3.77274	-3.496753	1.195072	10.337624	2.081428	-0.806083	-0.636278	0.311981	4.324469	0.007574	-1.759912	2.703012	4.64483	0.564221	2.014891	-2.148061	1.82015	7.368951	4.479967	-1.628395	3.036401	-0.944021	0.656134	-0.714738	1.467882	-1.020422	0.717164	0.88512	-2.547679	-5.524409	4.302891	1.715647
FASTK	-0.069426	4.23744	0.831906	1.73051	5.858508	-3.895218	-0.056154	-5.258471	-0.283819	0.142933	-6.495915	1.847884	-1.129418	-1.637024	-0.802345	-1.340721	0.530329	3.50237	-2.826321	-1.037134	0.465214	3.019082	2.096858	5.680415	0.061739	1.586768	2.192809	-4.79992	-1.523746	-0.299654	3.685174	5.160628	-8.48723	6.066889	3.732783	-2.524436	-0.319707	2.922812	-5.258556	-2.997034	0.010641	3.294213	-2.806454	0.629172	-1.488095	-3.382426	1.81327	1.930755	4.63826
FBXL22	-1.157389	0.246223	-1.935916	1.817407	-0.99583	-6.784652	0.180636	-4.535752	-8.990933	1.275881	-0.94999	1.333204	2.372951	-5.25547	5.989678	-3.255161	0.505101	1.822371	-2.72461	2.015013	4.664788	0.396287	2.431226	2.840566	2.826206	3.677806	4.422839	-1.011959	3.571684	-0.325551	0.231591	-1.818055	-0.404047	0.515652	5.700096	-0.432942	2.730926	0.414581	-0.779161	2.384539	2.115795	3.86591	0.77461	-7.445053	-5.109319	-0.400803	9.709724	-1.974587	1.515597
FBXO22	-0.949476	1.944315	-0.376441	1.59117	0.438278	-1.69664	-3.313433	3.197761	2.052386	-1.453187	0.429049	-0.592521	-1.089448	0.671482	-1.615523	5.791578	-1.155911	-0.004555	0.826708	-2.501262	-0.961008	7.098015	1.97662	0.208715	-2.832034	-0.442746	3.79772	-6.781379	1.367127	-0.997998	2.858179	0.797442	2.385521	1.652897	2.569062	-5.139269	-1.365678	0.358917	3.08162	0.525929	-1.018	-4.988078	-2.502885	0.340283	-0.362151	-0.305562	-0.923385	2.903098	-1.020539
FCRLB	0.002782	3.00352	-3.88891	1.625569	-1.889837	-0.775419	-5.450692	-1.419104	2.24999	2.460816	-0.455388	-6.293208	4.457676	2.807425	3.528403	-6.514731	-4.735864	-3.023428	2.296404	2.680931	0.742346	1.577584	2.504488	10.031888	-6.6468	-1.617072	-1.221854	2.372997	3.089691	5.95952	4.461186	1.336768	1.90186	0.549095	-2.60106	6.074638	2.573888	-6.32524	-3.082001	5.616112	-0.164047	1.675232	2.294454	5.406206	-2.761086	-0.059677	-0.514049	-1.90688	2.127931
FERMT3	2.862424	1.115398	-2.211422	-0.414265	-0.135116	-3.852351	-0.776165	-1.301503	4.606773	-3.599015	-0.654405	-1.311232	2.376545	-3.356984	4.372399	-6.210351	-2.155067	0.071053	-1.735433	4.056323	-0.516671	0.353281	-0.605978	-5.913309	-0.336107	0.180639	1.834341	-1.646572	1.076738	0.459118	-5.482412	1.938782	-3.060025	2.295251	1.247205	-0.299699	3.083681	-1.267712	2.369574	4.111277	-0.215049	1.410356	-1.07197	5.584266	-2.036486	0.556602	4.379175	-1.247196	-0.672894
FGF10	-0.158328	-9.248135	1.92557	-2.194763	-1.77089	-2.464054	3.386397	4.88255	6.150972	1.845644	2.391965	-3.484061	-0.270681	3.076215	3.777577	-3.257712	2.489274	-5.548096	-2.651849	3.437434	3.457973	2.083525	-0.354551	0.660906	1.765735	6.496696	-2.974381	-0.831606	2.168908	4.164234	-1.894811	2.015097	-0.80546	-0.405068	0.867985	3.638074	5.893616	4.07384	3.643425	2.140324	0.296347	-0.797728	-5.136089	-2.14613	4.459295	-2.682791	3.480795	0.515826	0.072791
FGFR3	1.017746	-1.387064	-3.144858	1.91947	-5.906817	0.423182	3.255391	-1.075076	3.806626	5.389981	2.450546	-0.830015	4.034109	2.152741	0.500308	0.479102	-0.072431	-1.071834	3.417977	2.798569	-1.731052	-5.262063	-1.724613	-3.063574	-3.213863	2.29633	0.360252	2.400021	2.02283	2.156992	1.103783	3.382905	3.857035	-0.080371	2.074009	-5.357017	-0.865663	2.440272	-0.050824	1.490273	2.716336	2.899985	-2.859435	3.665962	-2.343179	3.968464	-0.869878	-2.611166	-10.943629
FIS1	3.03967	0.064818	3.630619	0.06307	-1.483893	-4.257765	4.634197	3.260492	-1.120618	-1.027526	1.708876	-0.459242	4.829878	2.830435	-3.814508	1.025105	2.134249	-6.33828	-5.422524	0.349044	-5.919551	-4.303359	0.978667	-2.698724	-0.274534	3.400351	1.573565	-1.752529	-1.164758	0.314958	-0.275922	-6.037567	-3.904246	0.699899	-0.931866	-2.718738	1.048717	-3.779395	6.420789	4.299869	2.766441	-1.392535	0.798485	-1.473629	1.019611	-0.425186	0.751621	2.155065	3.786611
FKBP7	4.737379	-0.614863	-2.324359	-0.421641	0.885847	7.614028	-3.005922	1.541006	2.286231	-1.919048	-0.685161	-0.096001	-2.921114	0.252458	-2.135889	3.845409	1.634291	2.557461	-1.854894	-0.023896	0.924899	-3.334605	-4.912037	-2.89133	3.484493	4.7274	1.558839	5.781658	-0.648637	1.723591	-1.893438	-0.003008	-2.969055	1.145767	-9.261852	-2.756596	-2.200594	-3.219731	8.132737	1.711512	0.513365	0.088723	1.811977	0.177609	4.016996	3.574325	1.039912	-0.662117	-2.681805
FLI1	-1.92664	2.455371	-0.820908	-1.7424	3.142842	-6.034809	-0.339215	0.281531	-1.835183	-2.08471	3.692718	1.132957	-3.925272	-0.748253	0.137262	-0.60775	2.595249	-1.161783	3.742945	-5.651937	-3.409546	-2.348057	5.288965	-1.555796	1.538129	1.211126	3.45292	1.512993	-0.122432	2.260716	0.416605	5.364166	0.827217	6.096245	-1.161794	0.067716	6.561433	-1.273265	5.799688	1.037542	3.460012	0.130609	2.196864	-1.284668	-0.050864	-2.515054	-1.907497	-1.109549	-5.062188
FLJ10213	3.06305	2.915805	-2.039348	-1.320343	-1.915689	-3.507656	0.614719	-7.437019	-3.030295	-2.667512	-1.762593	2.747306	-2.709183	1.833695	-3.752673	4.42601	0.789908	4.115351	0.921276	2.839575	1.948135	-1.240773	-0.520339	0.104682	-3.764907	-6.336247	-3.689962	0.298126	-2.444208	-2.119946	-0.598638	2.385312	0.294152	-1.583454	-6.179764	1.56924	-0.894693	3.162351	1.236616	0.357135	-4.935921	-0.380325	2.407235	1.371432	0.537479	-1.863854	1.158864	4.792579	4.541031
FLJ35220	-4.147631	3.887691	5.000778	-3.592141	0.656359	0.963779	2.120049	3.967671	2.411415	4.546129	-1.907749	-3.23187	2.313529	-0.38895	6.975146	2.429739	-0.375845	1.298258	-4.365746	-3.041104	-0.950517	1.194492	-4.66511	0.945369	1.159309	-2.500016	2.406864	-3.226004	1.322015	0.941497	-3.084324	3.052165	-1.187069	5.106373	-4.23013	-4.203021	-1.432226	3.226578	-3.372384	6.101351	-0.943574	1.340147	7.188106	-2.733281	5.334845	-3.83141	1.017669	1.149229	-0.911138
FLJ37201	-1.74303	-1.790153	2.182561	2.65488	1.906395	-1.999574	-0.748363	-2.124316	1.332373	2.737541	4.836484	-1.354168	-0.191406	-4.673366	-1.060141	3.603699	0.252975	1.972288	-5.526351	3.014855	-1.156331	-6.027367	1.5641	3.117043	-1.237305	-3.369966	0.871256	-2.508114	-1.25056	2.900281	2.698505	5.409939	-2.676169	-1.707449	-0.625339	0.078892	-2.332854	1.146343	0.503112	0.706115	-0.084004	5.103515	1.528512	-4.42627	1.446815	1.835622	-1.996035	-6.067499	0.849885
FLJ37307	5.124452	-3.399461	1.620888	-1.800749	-1.490219	3.205079	-2.525738	-2.434707	-4.141724	-2.348773	3.167176	3.093039	-6.131677	1.020595	2.521165	-3.93177	-3.908232	3.324182	-4.37563	-0.703568	-0.027314	3.409483	-3.155288	0.720252	-3.850857	-1.22856	1.306862	0.835522	-0.351053	-1.110532	-0.944594	0.604002	5.211861	-2.162257	-1.519313	-2.041982	1.807975	0.059213	-3.720076	2.597413	-1.389481	0.227969	0.044232	0.757972	0.548778	2.305392	2.149636	3.951651	5.287443
FLJ40852	5.017506	-6.419923	-3.782909	-5.698451	-1.676766	-1.729625	0.063508	-0.350247	-0.98472	-1.223735	4.19009	-0.475111	-4.496553	1.871848	0.037863	4.153914	0.631704	1.242278	0.06	-0.510531	7.587598	1.221722	1.758269	4.636051	4.724134	3.413871	-0.382755	-4.300055	1.949922	-1.09099	-1.100139	-1.565002	-1.835688	-3.460314	-0.732371	6.156554	-3.02365	0.972327	0.308853	3.867393	-0.070647	-3.183996	4.087183	-3.906842	0.005442	-2.92887	-3.427935	-2.684649	-2.567088
FLNA	3.56751	-0.52098	5.447593	1.551075	0.455966	5.427731	2.069168	0.357551	0.281848	-0.667155	-1.183881	0.129016	4.409436	-4.157409	-3.390139	0.703809	0.245575	2.551783	-0.40889	3.811333	-0.802567	-1.420682	1.751493	-2.007927	-3.30097	-1.289922	1.565028	-5.279616	-1.001542	1.028956	-5.502354	-0.072467	-4.511278	-0.518845	0.852635	0.891636	-1.409731	-4.285617	-3.099379	-2.126623	-0.998413	6.268491	2.006169	2.019165	1.617847	3.996274	1.279285	2.871108	-3.170564
FLT1	-3.044767	2.422516	-3.00935	0.172475	-0.237169	-0.414557	-0.92503	0.315334	1.643824	7.023215	-0.283745	-0.279209	2.412907	-1.505428	0.960824	-0.232725	-1.280747	-4.656466	-2.322753	4.784903	3.498875	-2.261757	4.114497	-0.422851	-0.637092	1.258859	2.536513	0.045255	3.064155	-4.019781	1.561182	2.434051	-2.943705	-2.274657	0.714963	1.246417	2.303136	-2.588625	-1.915108	-0.383781	-5.121011	0.615061	1.224955	-3.54591	-1.880973	-1.695483	-4.13158	-1.485809	-2.673232
FMNL3	0.438368	2.334486	2.956411	-2.909567	-3.087122	-1.081588	1.731667	3.136097	-2.062529	-1.426715	-0.10161	5.781103	1.702535	1.084156	-0.256488	-0.736487	-4.064686	-4.864542	0.312596	-3.245018	3.411208	3.678268	-3.286416	2.358135	-2.002604	3.390887	-1.067983	-2.275433	1.922256	-2.551517	-0.041677	2.620712	5.649068	-4.687752	-2.278453	-0.12353	-6.673405	5.883219	-2.989186	2.100092	1.078447	0.281728	5.035096	0.430462	-0.320793	-2.091394	0.9622	0.374301	2.206241
FOS	3.818728	-2.478055	0.314976	0.279221	3.027957	1.015476	-1.073149	0.73835	-4.047512	1.125491	0.413533	5.712395	2.17273	0.747519	-1.445267	1.267282	-4.112133	0.801493	-1.683606	2.37229	-0.179072	-1.026793	5.362484	-0.873963	2.43386	5.032922	2.56264	0.094734	2.421883	-2.977309	-5.386158	-1.530813	-7.165695	-3.057236	-1.940567	1.070559	-1.284519	-0.065945	0.817283	-4.23679	1.867834	2.19989	-1.447791	0.365155	0.039168	2.411548	2.948549	-0.165554	6.664105
FOXA1	-1.43187	2.808172	1.458712	-4.021474	2.470071	-2.226606	-4.353821	-0.817361	-3.745717	-2.291723	-1.706045	-4.149452	-0.100046	0.752246	1.946188	-1.92892	2.35537	0.924315	2.091088	-2.797625	4.116648	4.317431	-1.931981	-1.105992	-3.254075	-2.152128	-0.698224	-0.558618	1.795946	-2.126517	1.470144	-3.439482	-1.666422	2.154288	2.947025	-3.010311	1.362848	3.231671	-1.122128	-3.604095	0.595002	0.277583	2.817236	0.200004	0.193208	-0.999124	-4.416868	2.834786	0.056581
FOXA2	2.746434	1.679841	3.373443	-0.916559	-5.1848	3.835022	0.76585	-1.062186	-3.166973	7.01966	-4.786286	0.895885	-1.223325	0.675385	0.753084	6.298753	1.634381	-3.070099	4.185066	4.689435	-1.225148	-1.511365	-3.204093	1.589546	3.612719	2.241884	-0.571787	8.817647	-0.403309	5.71262	-0.086943	2.797593	-0.257162	-5.902012	4.185609	5.189111	-0.211671	0.186012	-1.141584	-1.002332	-0.91865	4.91007	2.480122	-1.586139	-1.973177	-2.046037	-2.022452	6.392567	-1.207204
FOXD3	7.009539	-2.917285	0.778362	2.864058	4.65278	-7.694781	3.93628	-0.415101	3.414922	1.121453	-2.25971	-2.273927	1.247785	2.812318	-3.625345	5.044525	-3.00741	-6.59481	-3.449051	-1.726712	1.637489	-3.227538	1.953722	7.827363	1.155036	-4.802195	-0.05697	3.708129	1.425031	1.835799	4.07565	6.073041	-1.015842	-0.075317	-3.508647	-5.728104	-0.362489	0.274257	1.154409	5.034204	-5.703083	1.504372	-3.902087	2.708193	-0.758444	-1.00033	0.515464	-1.946426	3.736102
FOXF2	-1.76133	-1.841373	-1.07125	-0.291156	0.126189	-2.072021	3.039995	0.995874	0.403788	0.628285	-2.53645	-0.240136	2.889577	-2.625787	1.542577	4.550433	-2.299496	-2.479222	-1.173914	-3.445176	-3.534307	0.083018	-4.578343	1.356603	5.209072	3.228725	3.366499	-0.418509	-2.703391	1.139382	2.793559	-2.385891	1.321957	1.429605	3.088626	-1.14275	2.544507	1.598199	4.109656	-3.967545	-3.905546	2.776064	0.272676	-1.906587	4.52931	3.879696	0.248289	-0.20508	1.70642
FOXO1	0.35069	1.279499	1.389932	-1.609003	3.722163	-1.169076	-1.705955	-6.213155	-0.23803	1.722694	2.866776	-3.852476	-4.460216	0.593357	-2.510758	-2.138597	-2.488824	-0.020045	1.973571	-6.135857	-1.141993	-6.049085	4.42095	4.819938	0.65504	-2.069558	0.529386	-3.565209	-1.290139	4.463692	0.316409	2.045106	0.449381	2.379277	2.620772	-8.613184	2.903622	0.794656	-3.200336	0.888682	-1.801389	0.913717	-1.694628	0.140195	-2.651641	0.813355	7.545047	4.901513	-1.62442
FRK	-0.209636	-2.860256	-1.120502	1.230313	3.922145	-0.792276	-0.37542	1.849682	-3.908235	1.775691	-0.24599	0.457601	0.711019	-0.787032	-0.918154	1.738871	-0.708188	-6.245121	-3.621368	-1.606968	-0.606154	5.326343	0.693952	-2.972343	1.125951	2.163842	-6.044972	-2.592404	-0.060048	-1.397964	0.913371	-1.626979	3.409929	4.239126	-0.185929	-0.330156	1.885085	3.239918	-2.920521	-3.038304	-2.917398	-0.556546	3.429752	2.077147	-0.848117	5.318588	-1.194802	-0.378035	0.31257
FRY	-3.19115	2.990569	-0.713718	-4.698502	3.872204	-1.940131	-1.666181	2.126858	-7.496449	2.146615	-3.354769	3.014797	-0.733414	-2.756885	-3.644341	6.471779	4.663996	2.161856	-0.530022	-0.892621	1.731501	0.138147	-3.064221	-1.101504	-2.456115	-0.167056	-0.260087	-0.538945	0.017527	-5.138197	-3.597111	2.658076	0.068255	2.239906	0.441248	7.12882	3.560067	0.616241	4.801859	4.561677	1.32638	0.055585	1.276291	-0.782809	4.613931	-6.953119	-3.344584	-3.693336	-2.824699
FSD1L	2.909436	-2.026137	5.287597	4.032574	0.670452	-1.329395	-0.063059	-0.036692	1.181623	-3.755622	3.369	1.437002	-0.883962	-1.101114	1.196835	-3.8566	-3.960208	-1.24367	-1.982483	0.59786	0.584925	-0.751859	0.857042	-1.482078	-1.557923	-4.366575	1.400603	-2.663417	-1.30504	0.447337	8.497373	-1.548887	-2.003429	-0.311874	-0.750101	-0.332448	-0.692238	0.519654	2.267923	-1.586432	3.974426	-4.71513	-0.631446	-3.448745	-0.345329	1.238786	1.851468	1.475934	4.443121
FSTL5	5.205742	2.816738	-4.571349	2.097468	4.062242	-1.643648	5.785118	-1.302804	3.478763	0.879577	-5.910584	-2.470328	-1.554309	2.355322	2.69436	-0.378025	-4.743191	0.248097	-1.954919	2.945277	-4.649772	7.644749	-0.946026	1.73885	-0.913124	-0.509612	-1.579733	-1.220746	-2.019177	-4.098215	-0.801445	4.159522	5.351415	-4.915633	-7.756579	-4.748863	0.114239	-5.62591	-2.112944	-1.386525	7.348179	2.909216	-1.268356	-4.49908	2.288754	2.872588	-5.841891	2.877311	-1.528457
FUT10	-3.545385	3.969259	4.988127	-4.507723	-3.252391	-4.184414	-0.177894	2.900536	2.9441	1.029847	4.93609	1.937992	2.289994	-2.999858	-6.199748	-1.491022	5.554229	-2.693113	5.590239	-5.956128	1.006264	1.49122	3.426882	2.345993	2.4657	0.707565	0.21406	0.142354	3.654671	0.307094	2.312041	4.786472	-3.428852	-2.416615	1.727785	-2.57791	-1.696198	-1.233291	-1.036307	3.973549	-3.58644	1.32649	0.326109	-0.332947	-2.577725	-2.465888	3.716961	-2.007787	3.774587
FXYD5	-2.50062	2.141431	0.242521	3.084388	1.876164	1.560863	3.014088	-5.615129	-3.012674	6.507336	0.292231	-0.984226	-0.790831	-2.19549	-0.198912	-2.217721	-1.834322	2.375506	-3.624701	-4.95257	-0.392185	0.581685	-4.960039	0.019011	5.33921	9.776201	-5.608129	-7.39582	-2.085944	-4.197748	-0.925162	-0.078191	-8.014275	-0.534479	-3.26536	-4.923704	-0.33332	-2.228693	0.95049	-5.398427	-3.802273	0.334719	3.527493	5.454083	-2.356644	1.135886	5.397999	0.197774	-1.063542
GAA	-2.990058	1.41438	-2.329247	-4.3651	-3.717024	3.302031	-0.939994	3.009207	-2.817726	3.101083	-1.239656	-4.743233	1.096005	-0.96782	-0.478947	1.299349	-2.031779	-1.868273	1.65109	3.833634	-2.8253	5.124192	-1.646322	-7.755156	-2.571656	6.530153	-4.420798	-1.136015	0.464428	-1.944818	1.719009	0.63422	3.864843	-1.082714	1.764632	-3.429512	4.024362	3.86564	-1.051102	-0.459885	-3.013225	1.917476	-1.581897	-2.192738	2.748481	3.117421	3.589702	-0.071152	-3.87168
GABPA	3.172086	-3.441283	0.236269	-1.550352	-6.278557	1.794878	1.618549	-5.219004	0.582249	5.588486	1.705602	1.486007	-1.802248	3.331315	-1.429596	0.592658	4.317775	-4.509079	5.730823	-4.608864	2.193867	-2.042949	-5.204527	3.201514	0.073456	-1.108856	-2.977778	-3.732792	0.378133	-4.543439	1.453217	5.270824	5.69481	2.000865	-1.382862	-0.160006	1.633429	-1.034808	0.535231	1.279672	-3.819606	3.53318	-0.375175	-0.696907	-0.718024	0.143526	-6.343271	0.168173	0.278861
GABRP	-4.620989	-4.713039	8.831074	-3.169325	4.107038	-3.100413	0.348311	2.039699	3.771013	-4.488659	2.011694	-2.06538	-1.950879	1.730913	-0.26072	-2.521507	2.850494	-3.755076	-1.3374	1.547037	-3.83499	-3.456659	1.228839	-1.226712	-1.028909	-0.526511	4.693604	-4.517042	0.798691	3.258134	-2.78333	2.706457	-2.737158	-0.556895	-4.734509	4.623071	-0.697632	4.724124	0.797981	0.496968	1.762783	1.00399	0.623324	5.097456	-0.481814	2.396833	1.019783	-3.705255	-0.70819
GAGE12I	-2.003877	0.595885	0.353557	3.265292	3.357398	1.293522	-3.952526	-1.699799	-0.784305	-1.433006	0.061619	-2.370897	-2.385725	1.022581	-0.026	0.533342	-2.248964	-0.842706	-1.489106	-1.713585	-1.299075	1.741916	0.565205	-1.185007	2.393167	-4.053455	-0.009747	-4.089843	2.697233	0.362971	2.800717	-4.335988	-1.111288	-0.165145	-0.734151	-1.382416	1.250536	4.059685	1.85712	-1.382883	-4.926565	-1.572354	0.733209	-1.469494	1.749511	-1.670085	-2.747367	-0.159247	-2.410173
GAL	2.920038	-0.403401	-0.778975	7.470482	-1.587706	-1.085822	1.882279	0.75252	7.318014	8.576573	-3.510872	-0.614332	-0.67096	1.454773	0.658861	-0.950822	-0.470943	1.145321	-0.309657	0.575089	1.931421	0.627107	-1.08371	0.637331	-1.737135	0.750469	-0.037226	-1.772276	-5.043959	3.484486	0.87575	1.772454	-2.070768	-1.220014	1.509989	2.364696	-3.828856	3.602929	-0.837352	0.742652	0.028834	-1.067379	-0.860691	1.963417	1.439375	1.776584	-2.254983	-3.294041	-3.13112
GAL3ST2	0.027316	2.823063	-1.692633	-5.263343	-5.786987	2.940226	-3.362815	-2.100537	3.270946	2.697096	-0.120406	1.682469	-1.087603	-2.702643	-1.518512	4.874167	-3.841585	-2.691791	1.261376	-4.617297	6.826068	1.265792	-2.716406	-0.621474	-0.813223	-0.597897	-1.351086	1.331054	-3.586958	-0.385602	-1.871932	0.978163	-0.619142	-0.969516	1.478221	-2.456122	-2.003293	4.650578	-4.45912	-0.024546	-0.97421	5.471049	-0.080093	-2.852089	-6.45546	4.85869	0.333574	-1.189899	-1.313076
GALK1	3.975147	-1.322679	-2.697594	-2.315314	-1.347908	3.0888	3.965611	1.433133	-2.991573	0.695314	-3.831042	-2.88838	-0.716959	-6.005234	-3.187809	6.355316	0.439766	2.031514	5.4536	3.115433	0.459301	-0.083838	5.145471	1.536428	2.704051	1.850677	1.99386	0.586425	-1.832699	-2.823459	-1.876211	-2.612283	-2.202122	3.718871	0.328682	2.408536	-5.472833	-1.726411	2.2887	1.312244	2.224864	-0.154738	0.156705	0.174929	2.178141	3.976973	1.724783	-1.64439	-0.040976
GALNT12	-3.599675	0.773021	-0.138975	-3.572923	0.882175	4.708211	0.009701	-1.154823	-5.466985	-0.945589	5.481573	-4.799589	1.393836	-0.383976	-0.250175	1.704766	4.057532	-1.88163	2.074617	1.586015	2.34129	0.141189	5.101402	-5.82304	-1.391099	-1.815192	0.557435	-4.366371	-8.450214	-3.603331	1.619144	1.489073	4.888172	-3.896052	0.116207	1.96753	4.134155	3.173742	-0.134751	-7.991537	3.747488	-1.561921	-0.449698	-0.227648	0.166663	1.966972	2.344871	-1.181122	-2.617639
GALNTL6	-0.33345	2.183805	-3.898282	-7.263475	5.201017	-1.422905	5.085775	-1.834327	-2.821912	-0.787029	3.424338	-4.560044	-3.012593	-0.070735	-0.17019	-4.0373	1.770228	1.109945	1.339028	2.893195	0.966387	0.662585	1.84936	3.367902	3.987268	-0.826878	-1.829052	0.600674	-4.81648	1.187895	-6.078954	1.00895	4.788834	-1.11519	-5.307542	-5.37751	-4.644246	-4.512588	-0.889147	-4.699198	-1.90019	3.013178	-3.218537	3.33094	1.959918	-2.357728	5.69105	2.745111	5.963309
GATA1	2.11399	-0.592684	-0.733455	0.385986	1.649625	-0.969329	1.541408	8.767876	2.089592	-1.16076	-1.554573	-2.662718	4.790997	-4.14098	2.15595	1.93495	1.097727	-3.239257	4.404506	0.414001	4.59744	-3.972312	-0.12847	-7.407916	-2.928473	0.064381	-0.962828	-1.802647	-3.248726	-1.940445	0.859645	4.211813	-2.078391	-2.598877	-4.599905	-5.036805	-1.710776	-3.542325	-1.232006	-0.145952	1.073193	-2.314262	0.912052	-1.936987	-1.531534	1.092968	0.604348	-3.476395	-1.860065
GATA2	-0.047042	5.178998	-0.213325	5.905494	2.98191	-3.774528	1.115627	1.682781	7.777924	0.519455	-1.508356	1.117923	-0.083271	-1.50813	0.700512	-0.874719	-2.37917	3.186366	-3.499405	0.086717	-1.024879	0.036392	4.089616	-3.055106	0.625468	-1.597135	1.023466	0.084098	3.607046	-1.41562	3.027346	-0.826925	1.748619	4.874257	1.709622	0.556653	5.610443	-3.826037	1.751032	1.927314	1.993948	-2.431786	-1.896186	-0.265409	-1.072191	1.279076	-0.315205	2.770075	0.289835
GATA3	5.699502	-0.736317	2.797318	-0.221679	-2.122496	-5.03972	2.831156	-1.636455	-1.738718	3.929283	3.058819	-1.523363	-2.901299	2.548762	0.221754	4.137825	0.951671	1.532765	-3.543756	3.722907	-3.187583	-3.079362	-4.483514	0.408318	-1.049489	3.333181	-4.272923	-1.896365	-1.249904	3.189195	-0.259386	0.698863	-1.848804	3.95323	-4.430186	-6.124592	2.017565	3.609055	-2.066506	0.394034	1.139034	-3.151694	-1.44409	0.431753	-5.467259	4.134305	-1.093982	-7.180009	-1.921533
GATAD1	-4.22469	3.951964	0.174148	-2.415662	0.662978	1.734255	-1.058452	0.583143	1.292248	2.856495	1.940048	1.998167	6.591457	7.982942	0.40565	-3.031118	2.931022	-0.100744	-1.782312	0.459077	-5.954719	0.226204	-3.609367	0.257954	5.234718	2.9904	1.304261	-1.251461	0.732138	0.94528	-4.097623	-0.122415	-1.186683	-3.718229	2.128336	2.726213	-6.000365	0.301563	0.320116	1.98666	-8.000503	1.747459	2.716898	-2.249555	3.564571	-0.971131	1.287479	-2.858645	4.36797
GCNT1	1.611597	0.174497	3.324864	2.281505	-0.060591	4.428038	-3.62458	-1.560043	2.059024	-0.916361	-1.330147	-1.321806	1.092909	-1.143392	-0.786423	4.908432	-7.600425	-0.583239	2.567998	0.157064	1.523583	0.943753	3.935691	1.048951	-4.222333	-1.134128	-3.956721	3.121582	-1.105378	0.947069	0.304942	-2.158625	-0.498465	3.1226	1.380328	-7.570943	-1.364325	5.209454	-0.978584	0.05502	0.754106	-2.967049	0.001074	2.356923	2.46195	0.438491	2.655989	1.528545	3.264143
GDF6	4.20376	-0.636494	-5.412631	2.139549	-0.937789	-1.192792	-2.549475	1.881186	1.511843	-1.443425	0.453913	2.702232	-5.455681	-0.248103	-0.451575	4.22758	-2.732821	-3.51865	-0.096895	-0.605288	-2.162318	4.617156	1.255575	1.085123	0.178363	-0.103008	3.232087	4.746878	-0.428518	-1.710718	-4.159591	4.965347	-4.645201	-1.727637	-3.341758	1.838143	-0.572895	-0.88838	2.469392	0.783335	-6.413891	6.514865	4.268845	-0.338877	4.770675	-5.989034	-4.282159	2.082898	-0.883062
GIT1	2.867113	-3.60079	1.490118	-0.223021	-1.945287	0.698571	-0.842077	5.187246	-0.757723	-7.777071	0.542782	-1.0897	-0.693058	-6.608154	0.510078	0.715733	1.894864	-1.341704	3.534633	-0.197066	-3.165598	0.232692	3.053718	-3.225937	-1.107957	1.768428	-3.821893	0.735402	1.628308	3.833063	1.738768	-1.728559	-1.450933	1.960545	-2.608496	-0.184513	1.763236	-4.832568	0.479311	-4.492335	-0.669194	-3.68281	-0.964165	0.707442	1.769032	-3.539343	3.414749	-3.94928	4.756064
GIT2	4.80585	-4.564609	2.598725	-2.27076	0.127265	4.309916	-1.66905	1.920478	2.420084	-3.171869	-6.056242	-8.946977	-2.131262	0.120196	-7.48719	-3.227735	-0.386264	-1.380687	-3.06295	-4.015737	-0.154026	0.924991	-1.371709	0.687242	-3.083664	2.238959	-0.830096	1.832783	0.049178	1.995751	-0.637324	1.723392	1.827805	-1.540018	0.321294	1.7052	-1.594759	0.292422	-2.195596	0.136335	-1.690018	-1.709562	-3.148989	-3.915416	5.052866	-1.741452	-2.424357	-0.41704	-1.471856
GKN2	-0.164283	0.361992	3.528882	3.742058	1.772419	-1.258361	0.890706	-1.437645	-6.200474	3.8626	3.672563	3.761072	-3.30089	5.590964	2.447364	-0.490035	2.225221	-2.210568	-2.049234	-1.959812	1.335567	-2.364617	-1.350597	3.480917	3.15408	1.89424	-7.059882	-2.593048	-5.515312	-1.105939	-0.12086	-1.477156	-1.004943	4.493247	-0.484945	2.791558	0.933796	4.305688	-1.010243	-1.52554	-1.578035	-1.81846	3.922654	-1.997069	-0.062942	7.796761	-2.374848	-2.227778	-0.917508
GLB1L3	0.193975	0.62414	2.150073	-1.621489	0.250631	-0.412715	-2.534023	-0.756218	3.378942	-2.315683	1.052198	-3.700605	-2.873303	1.435592	0.154034	-4.140031	1.014246	-2.860633	-0.694918	-0.151527	0.523835	-1.876224	-1.272827	2.562893	2.589999	-3.203354	1.428479	-1.917269	-2.363402	-3.182675	0.855337	2.341846	-3.941611	-3.480777	-2.091016	1.844324	4.907094	-0.162875	3.505016	-0.839378	-2.497212	2.091445	-2.49982	-1.504861	1.62389	1.283216	-1.356341	1.527129	0.5566
GLP1R	1.290265	-1.822287	-2.342124	-1.692714	-3.129884	-1.251693	-0.193803	1.198096	7.140056	2.89837	3.405096	-1.034561	-3.991134	-0.33019	-3.21608	3.003462	1.946003	0.486096	1.708919	-2.671111	-0.563125	-0.409308	-3.686535	5.912026	-2.161029	-1.397734	4.199418	-1.969343	3.52387	1.623375	0.931183	2.457199	-1.337067	2.371951	3.833397	-1.660587	-1.390374	-0.44269	1.004816	5.886223	-1.489995	2.481458	2.551141	-3.248486	2.033008	2.376764	1.649127	-3.958561	-0.729414
GMIP	2.916203	2.736568	-2.550345	-1.479976	1.088086	2.33484	-3.845284	-1.151461	-6.295244	3.563171	-1.490305	-0.385908	1.722786	0.170135	0.231416	1.206621	-2.0299	-3.80789	0.560506	-1.790806	4.981294	2.110283	2.600079	0.478685	-2.847177	1.079963	4.947986	0.599477	0.16227	-0.824246	-0.907425	0.945841	2.465429	1.816896	1.758798	-1.240071	0.679512	0.658684	9.677815	-2.014355	2.419373	4.260943	2.432321	0.860283	4.449834	-1.774603	-0.948368	6.792587	4.95793
GNG2	-0.275945	1.301711	-4.270887	-5.947504	-0.083192	1.425436	-3.303472	-2.732851	0.349817	-2.202381	-4.461848	-4.171309	-1.610659	-3.153996	0.217183	-0.504574	1.492231	0.066786	-0.575216	4.129797	2.656805	-5.092496	-0.381553	-1.334586	-0.607409	4.203336	5.608583	-0.591253	-0.092762	0.187123	3.974391	-1.223209	2.783429	0.79815	1.26713	6.572865	-5.03282	-0.231019	2.768968	-0.849496	3.051428	0.622251	-1.696266	-3.723592	2.529822	-1.294077	0.255507	1.105055	0.015998
GOLGA5	1.675912	3.065989	-7.824779	4.106448	1.758107	-1.408982	0.110849	-2.511837	3.973997	-2.349133	0.820121	-0.793899	-0.42782	0.441348	1.575714	2.02117	2.208543	-0.857561	-5.438409	1.401381	3.439471	0.926367	-1.746532	0.157282	3.701599	-1.2433	-4.751668	-3.855702	-1.95842	-4.439162	-4.008166	3.874465	1.628095	0.618907	6.846604	0.230423	-1.173012	-0.877084	2.132155	-3.713032	-0.083232	-4.016601	-6.455917	-3.2789	0.051885	-4.70508	5.272477	0.433043	-2.895243
GOLGA6L6	-1.690745	-3.634334	-0.436084	1.019332	-0.043011	1.702948	2.144128	2.019121	-5.775644	0.649513	0.749179	5.381037	-6.517011	-6.688201	3.714629	1.907612	-2.1148	1.515966	1.864823	2.293443	-1.354313	-5.768206	2.032571	-0.105579	0.049387	-0.051203	-4.44159	-0.940964	-1.404038	7.23283	-2.922656	-2.442732	2.176718	-0.844508	0.420479	1.37832	-2.078824	-6.613031	2.247936	-3.124384	-5.942144	1.694863	3.368852	-0.030462	4.187078	-2.890092	0.583644	-2.81304	1.89177
GOT1	0.635403	-1.739553	2.355409	-1.308587	-0.020778	-4.439009	-2.951008	-2.969408	1.315348	-0.232683	5.361557	-0.099328	-1.297435	-5.170019	-3.476387	4.466013	0.327899	1.209461	1.915259	0.811056	0.29911	-1.439663	-2.220533	-6.116417	-0.553394	3.415049	3.834213	-2.432368	1.539376	3.237839	5.992762	-2.583124	-0.185368	-1.492801	-6.050501	-2.376302	-4.702415	0.864084	-2.827238	-4.272831	-4.28785	-4.046084	-1.654334	-4.279568	-3.611062	-1.345322	1.150657	-1.085845	-0.019523
GPR109B	-2.021627	-0.593055	0.075621	-3.945092	-0.404705	-2.228843	-0.637939	-7.550271	0.812685	-7.513259	-0.283524	-5.708201	-3.747768	5.172986	4.29833	4.242675	-0.918834	-5.093047	0.357058	1.424406	-1.191704	1.328497	-1.246103	2.044418	-1.777102	-0.452734	-3.042022	-2.160672	2.412312	-2.622708	-0.915291	2.635561	-1.059531	-3.794482	-5.069313	-3.363401	-1.937672	-3.837953	-5.366148	0.340974	4.864684	-6.826429	-1.603837	-0.296316	-1.415373	-3.039621	3.104665	-0.440106	-4.831113
GPR126	-1.876979	3.727132	-4.677489	-5.289444	-3.938014	6.176317	1.411452	0.799117	-0.237492	-0.557507	1.827737	-0.842226	2.260732	0.492864	0.564115	-0.240553	-1.34926	3.994806	-5.077196	-0.571901	0.852881	-1.190962	2.1877	-2.78245	2.636828	3.439225	2.76468	2.190849	0.184616	-0.962296	-3.953953	0.894993	1.520556	-6.406826	-4.433827	1.73734	2.155416	-1.340352	0.414091	2.693438	2.667144	1.580683	2.885605	-0.375852	-3.983669	-0.932214	-2.688807	-0.414144	-7.103554
GPR176	1.659745	-3.503071	-3.92477	2.339791	-0.714927	-2.300292	5.673931	-0.630872	-0.310586	1.722299	1.189486	-3.539269	0.709551	-0.895735	0.905617	-4.437107	-1.333905	5.598432	-0.828076	-0.650037	0.076559	7.252983	-1.74385	-0.128025	-3.487866	-0.762155	-1.294934	-1.120206	-11.405803	1.639712	-3.179177	10.477756	7.241423	0.496089	0.346091	4.00031	0.238794	-4.499777	-3.264097	0.974859	1.119315	-5.614574	3.617778	3.122387	1.821489	0.431798	1.502684	1.414207	4.318817
GPR26	-1.834788	4.854597	-0.97461	-1.9287	3.499541	-1.381137	7.550537	-0.919637	-1.877296	-3.16703	2.266019	-0.170003	1.749641	-0.960752	3.401917	-6.144368	1.754559	-5.275889	-4.68397	-0.924426	4.651519	-0.594482	-1.181886	0.249845	-0.870754	1.198903	-1.430325	-3.699969	-2.824875	2.605498	4.663147	-0.654986	-0.467549	-1.311395	-2.281889	-2.740874	-0.553824	-4.995363	-0.005742	1.98686	1.873719	1.583718	-1.294921	-1.94884	-0.911249	-1.895982	-0.056305	-2.064702	-0.486085
GPR3	-1.401837	-3.412365	0.232414	0.150817	3.217681	-3.480502	2.329024	3.917822	-2.693498	-4.786255	-3.817799	3.812365	-0.505105	1.820953	0.191282	2.497228	2.44336	-0.50012	-4.188023	1.455826	-0.436948	5.9882	0.358557	-0.850233	1.246642	0.247238	0.319497	2.55537	1.366711	-4.496988	-3.247225	1.279902	0.30327	-0.617817	-4.013398	-3.325679	-5.207922	1.367995	0.104085	1.720939	1.874708	3.17423	0.379529	-0.03958	6.671917	0.644839	1.396136	1.171032	2.362931
GPR6	0.036356	0.58348	-2.868556	-1.810282	0.644553	0.592803	-2.091468	-1.889878	-0.51205	5.561619	1.977072	1.4969	-6.486658	0.871991	-2.846046	0.046349	-0.765249	-3.943798	-0.38763	-2.465567	-4.753663	0.487364	4.281656	-1.987856	-3.540473	-1.96993	-0.231003	-2.190433	3.979018	0.431312	-1.386448	2.709073	7.910558	-1.743393	-0.288176	0.745131	-2.715119	-1.629866	0.285915	1.697275	-1.947615	7.57219	0.280985	3.611752	2.345162	3.582382	-0.883417	7.639631	2.119976
GPR61	1.088234	-0.752033	6.151761	-7.051412	-2.357465	0.292188	1.71968	-2.383162	-3.707453	-2.241657	2.606127	1.683092	2.657112	0.177112	3.665238	1.079016	-2.278467	3.511194	-7.458025	2.501606	-3.228091	-0.038409	4.364498	2.654524	-1.871729	3.357912	2.604608	-3.683154	3.79059	-3.438922	-0.5114	-5.656391	0.892	-1.093572	0.462898	-0.107735	4.793794	3.594405	2.554804	-2.863896	2.396145	-0.276618	4.732404	1.013966	-5.545855	-2.864144	-2.450165	3.672502	-5.161711
GPRC5A	1.904247	4.850174	5.570296	-2.56761	-2.262823	-0.608231	-3.554464	5.582652	-1.648172	1.560679	1.286302	-2.86369	1.049256	4.28421	3.017032	-1.141239	3.563016	0.937742	-1.43832	1.891789	2.844796	2.851088	0.952118	-1.745324	-2.540638	1.281621	-3.95431	6.429368	0.496674	0.79905	-5.237387	-7.488921	2.791187	2.015999	0.303735	-2.739696	6.34431	1.649513	-3.201482	-7.777231	-1.550248	3.547459	3.088415	1.015404	2.270312	0.115187	-1.36863	1.392966	1.374466
GRAMD3	-0.75481	-0.408533	-3.120096	-0.163486	-0.072235	2.081817	3.073237	5.779131	0.264489	-0.453398	-2.841276	4.253842	3.033734	8.100751	-4.101414	-1.474549	-5.8999	-2.2358	4.369922	-2.699823	5.889956	1.24383	4.124131	6.332494	-0.739146	-3.865177	0.365574	2.944115	5.343695	-0.819222	2.788451	-1.597145	-2.881762	2.597227	0.789548	-7.037449	-2.294443	0.414427	1.569139	2.685643	1.314175	-3.060284	-2.883077	4.01225	0.956217	-0.011013	0.597639	3.127541	-3.205861
GRPEL1	4.879605	-2.162896	2.852599	5.845481	-0.264284	-1.359221	1.44626	1.932776	2.391052	-2.903568	0.19134	-3.038563	-1.413339	-5.287981	1.648613	1.151749	-0.635283	1.257702	8.009668	1.784582	1.967051	-2.57404	-0.730771	-0.565671	2.708014	-2.401404	0.507898	5.012253	4.961928	-3.374914	-0.339735	1.23116	0.6259	-1.327172	3.150411	1.818463	-7.689993	2.63282	-0.190007	1.439803	0.316071	4.941224	2.941038	2.682221	3.118485	-0.208847	-3.848442	5.412758	1.451022
GSS	6.085245	3.147666	2.702017	3.067451	1.10186	-0.97028	2.893751	4.309675	-0.848858	-5.09522	1.35735	0.741173	1.900444	0.394615	-2.809659	-5.437323	-3.360103	3.006467	4.053862	0.992996	-1.558739	-5.872204	-2.557758	1.569907	4.893491	1.149354	-3.60289	-2.754342	-6.308259	-3.307866	0.747438	-1.093818	-5.617695	-1.388136	-0.416552	1.889666	-0.095295	-1.641473	0.27355	2.733991	-5.329181	0.865707	2.654831	-1.8996	-0.538877	-0.918645	-1.442983	6.824805	0.516839
GSTA4	2.903538	-3.254622	-4.720853	-3.526485	2.340472	4.207712	-3.378256	1.775412	-3.830077	4.911095	4.892042	1.656596	3.924161	-4.792284	-0.365983	1.767051	-4.194477	6.271204	-3.128041	0.289522	2.167427	-2.287895	4.091095	3.158542	-1.139411	1.104315	-4.074714	0.845858	-4.922593	-1.627796	2.22326	-2.237057	0.701184	-1.113814	-4.656147	-0.231633	3.150493	-2.048633	-4.182659	-4.250304	-1.302783	-0.128424	-4.705746	2.954168	1.278128	7.042651	1.471047	1.977462	0.100559
GTF2IRD2P1	-2.906298	-0.437087	-1.281338	6.408318	1.623796	4.889682	-2.953197	0.678526	0.970503	-0.770592	-1.903115	1.253799	-0.876468	1.194481	0.303457	-3.07205	1.704664	-1.098925	-0.750614	-0.803758	-4.811615	-1.420307	-3.34792	8.833941	0.097149	3.926701	-0.087876	-1.294728	2.291222	1.10443	2.549588	0.022882	5.305082	0.683515	-0.172373	8.118095	-3.726426	3.312643	-2.49681	-2.065674	-7.010726	-4.059398	-0.297323	1.391035	2.075237	-0.934268	-5.94697	-3.530186	-4.043178
GUF1	-5.899105	0.80694	3.446958	1.047348	-4.513346	6.195109	-3.632854	2.697154	1.152141	1.49054	2.711287	6.486175	4.746371	6.454498	2.806008	3.208574	0.691079	0.312556	2.464148	2.747642	-1.420166	2.638292	2.225429	-0.200711	-0.024289	0.310134	2.601877	2.96158	-3.667831	2.197639	1.863325	-1.701973	-3.445795	-4.326633	0.414784	-3.537788	1.228494	-0.970873	-2.297457	-1.653267	-2.181548	-3.429662	-0.89639	-1.349876	5.121987	-5.497968	-2.765156	-1.555567	3.670316
H2AFJ	-0.271275	-3.258519	-1.62974	-1.456856	0.541401	1.988228	-1.765787	-2.66679	0.424133	2.564123	-1.615736	2.505764	2.069134	2.318154	-3.091105	0.486338	-0.258901	-3.37417	-1.275722	-0.586861	-1.642726	1.56267	2.809153	1.204	-0.032747	-1.480726	-1.893669	-0.886276	1.91014	1.816277	-2.390432	-4.164863	2.597351	4.924425	0.556599	1.237662	3.141013	-1.858272	2.12031	4.386059	0.66383	-5.776616	-0.176733	2.469017	0.421863	-0.361359	-3.985447	9.122852	0.315933
HAMP	-1.28065	4.402738	3.990478	0.079341	-5.746453	0.218482	-2.030916	-5.053973	-1.23368	-9.145121	-1.322335	-0.342675	-1.160337	0.787957	-0.552866	3.297208	0.304734	0.905531	-6.56822	-1.063512	-3.157377	0.576233	2.655714	3.456991	1.102119	1.047891	-0.767077	4.664163	-3.820698	4.281515	-2.67052	-2.429024	3.908517	0.602089	6.910164	2.185593	-2.190115	5.376634	1.945411	2.021827	-1.538039	0.895329	-2.081244	0.985659	-0.744438	-1.747268	2.748903	-2.301411	4.411406
HAND1	-5.521622	4.209654	2.059639	0.774977	-2.772375	-3.005657	4.363359	-7.596095	-2.410267	2.631712	-5.744191	-2.789697	-4.100761	0.613961	-1.719262	3.734565	2.988729	-0.745723	3.659396	2.503329	-0.614849	-1.705957	0.039151	-0.537151	-1.860454	3.241795	-2.392028	-1.522644	1.421262	2.450652	4.437623	-5.098362	2.35094	2.301489	1.194021	1.046874	3.794737	6.020103	-0.752908	-5.963984	4.50911	2.328795	-2.884751	0.691632	-4.113124	3.486537	-2.018318	-0.568944	-0.645039
HBD	-0.079872	-0.916549	-0.130485	-3.128461	-3.423697	-1.631855	-0.347208	1.404786	-2.025672	-0.373341	-0.538692	0.862432	0.111895	-0.478341	-5.180668	1.659352	-5.070809	2.728548	-1.335795	-0.735456	-3.061891	-3.709526	0.886115	4.511256	-5.242557	-3.059287	-1.737227	-2.520685	-2.559966	-0.020695	3.457613	-5.665275	-0.589464	2.342292	-1.792975	2.767656	0.811616	2.627587	2.348125	0.160631	-0.42679	-1.515505	7.304775	0.16918	1.374853	4.289743	4.141721	-8.767144	-0.146983
HBS1L	5.079851	-0.077007	-3.0386	0.44699	-3.373315	0.076619	2.158487	0.674144	-0.633753	2.034553	0.976153	-2.760837	4.14768	-1.208827	2.67578	0.499681	-3.32788	-3.207274	-1.994001	-0.171307	-0.346601	-2.186197	0.193167	0.285223	-1.510065	3.218819	-2.34016	-0.504098	-3.266083	-1.251289	0.827843	1.475089	0.991119	4.755678	-0.841107	-2.77301	1.978265	-1.728223	2.526908	-2.030001	-2.589886	0.874968	1.01434	-0.963455	-1.870333	-5.41334	-5.323521	3.322492	-1.933467
HDAC1	-3.127956	2.306078	-3.144863	3.203431	-0.013356	-3.248713	1.341819	-6.636005	-1.42646	5.608572	-1.918306	2.807588	-1.091225	2.164432	2.747519	-1.049648	7.79866	-4.350085	-0.048874	0.951242	-4.636018	-1.031151	-2.745648	-1.94688	0.122214	4.810387	0.625961	0.772904	-3.395709	1.538095	0.177231	3.985525	-3.418652	2.658677	1.962902	-2.827922	1.082696	-3.569457	0.190311	-7.477621	1.851636	0.49242	1.690908	1.049616	-0.498069	-5.374856	-0.133617	-8.459492	-2.384507
HDGFRP2	-1.880976	1.803737	-0.676976	3.934133	0.125976	0.686505	3.612361	-1.663899	-0.390907	-0.656948	1.11246	-0.685875	1.271714	6.773403	2.525003	2.734508	-1.203963	7.181399	5.514147	1.680051	5.57641	-4.218262	6.954271	-4.937367	-1.328645	1.777889	-0.393231	8.432915	3.052961	-1.441449	1.803191	1.713405	-0.260023	1.333524	-2.408382	-2.639459	-2.269215	-5.550238	5.735805	5.596111	4.252625	-0.742862	-0.530406	-2.961154	-1.318106	2.232427	1.475188	-6.851041	0.418044
HEATR5A	-7.312292	0.508892	2.25448	3.136245	-2.395149	4.067471	1.48784	-4.695654	-2.080292	3.797815	-0.762001	2.632891	0.103497	-2.911193	0.702582	-1.573226	-0.407338	1.495708	1.96847	-1.390169	-2.222871	-0.661992	0.383598	0.61706	0.178776	-1.924136	2.668643	2.945774	-0.237231	-3.816888	1.757816	-1.689097	5.462792	0.472748	1.389428	-0.389173	0.38898	-0.973447	1.487781	-1.17619	3.756005	4.102526	-0.426387	-4.037254	0.291648	1.128788	-2.244648	-3.96119	-2.819606
HERC2P2	1.325198	-0.826319	0.886382	5.602265	-0.02508	8.96028	-4.105786	3.59466	-5.414699	1.004821	2.869256	4.218567	2.652879	-0.983582	-6.47785	2.481532	-3.370623	1.62224	-1.043316	4.344132	-4.952872	2.211765	4.283224	5.085653	-0.897651	0.116846	0.574598	0.560682	-0.168186	-1.597422	-3.711385	-1.314869	2.96688	0.467204	-2.825512	1.063757	1.156913	0.986582	7.284658	-2.252813	-3.116586	4.127813	3.431461	3.242653	-1.987259	-6.389374	4.282186	-1.95455	-4.744967
HGS	7.367008	-0.388773	-3.239384	1.214016	0.513716	0.937387	-2.407467	8.065533	2.064504	2.479075	-4.68772	2.65967	-1.909665	-2.013217	4.579845	0.338851	-2.715607	-6.172127	2.291736	0.921478	-1.421728	-1.214518	-3.047491	-0.413627	5.544472	-6.831766	5.368494	-0.160399	-0.229492	-0.687231	-5.817217	-7.568903	-0.53821	3.711819	0.092803	-3.32716	-2.318444	-0.822068	0.355428	2.527521	1.977201	-4.151374	6.573036	5.187348	-2.06835	0.661105	-1.262536	-0.356276	-4.392859
HIF1A	-5.049169	5.977249	3.269927	4.428523	3.623224	-0.711506	-0.199584	4.558659	2.134596	-1.814032	-4.714975	-3.440492	-2.377941	-2.312939	0.054229	-5.168081	-2.794357	-1.994553	-1.495597	0.968823	5.722501	-0.331169	-1.908322	2.065058	-0.652128	0.508014	-3.79615	0.023621	-6.411967	5.189589	0.932595	4.844436	2.953162	-2.184663	0.82516	0.789253	1.1967	1.961327	5.341098	2.895212	1.281836	-4.13054	4.228406	4.915734	-2.138599	1.352597	2.080179	3.756851	-1.375866
HINT3	-5.115242	3.825662	-1.240953	-0.264925	1.875326	-5.880514	3.584147	-4.816804	4.507597	-1.637144	1.010355	2.222219	1.027488	3.385918	-1.722125	-0.998372	4.6818	-5.234465	2.066635	-1.22826	-5.423656	1.982908	1.119463	0.2096	2.107523	3.695187	-0.212677	5.155275	-3.180081	-2.621769	-3.87006	-5.295898	-3.128935	-1.04113	-2.04401	1.173441	-2.488831	-1.721248	-2.082155	-2.647964	-2.453696	2.615366	-6.50517	1.133101	-1.45852	-0.942284	2.155567	3.256275	0.034502
HIP1	2.982506	-4.144669	7.369375	-3.189433	-0.685018	4.556123	0.965322	-1.582121	-2.887716	1.824842	-5.813137	1.284074	-1.84643	-2.939164	3.549842	-0.042097	-1.31692	-1.381357	-6.462137	3.144566	2.858988	-7.063376	0.683853	2.251292	-1.671068	-2.530267	-0.704074	-8.078271	-2.305616	-0.660999	-3.365083	-1.814251	-1.703497	-1.497773	-2.444086	0.508429	1.607842	-2.835234	-2.530099	-1.851059	0.513171	-4.002807	-0.232304	-0.59424	-1.078705	2.418419	-1.297286	2.820816	-0.000016
HIP1R	2.03938	3.453438	5.689908	-3.229921	-1.44019	0.330325	3.107138	-2.105198	-6.436572	-5.850191	-1.346196	-0.773388	-3.043361	-5.286473	3.15796	-1.860475	-2.468881	-3.759346	-2.571872	-1.611595	-1.951312	-0.290759	3.665618	-3.794889	3.820668	-2.818683	1.239654	-2.378229	0.736563	0.06224	-2.270964	3.959197	-5.312065	5.085748	3.36414	-0.447942	-3.035324	-0.248398	2.398457	-1.873349	0.459129	-4.049551	-1.639907	-0.789887	-1.078234	-1.075508	2.834903	-3.07494	1.692893
HIST1H3F	-2.798507	-0.613891	-5.565603	-0.075751	4.100834	3.527149	-2.487831	-1.300771	4.719748	-2.635986	0.110701	-3.200112	-0.349491	1.112569	-2.826362	-1.130673	-1.293031	3.553547	-0.353024	4.01033	-5.113287	4.165351	-0.057422	5.771605	-1.66874	0.18274	-3.010512	4.078399	0.711349	6.281441	-2.86952	0.921844	0.921489	-0.448625	-5.313082	-0.174666	3.553471	0.76098	-6.772764	-3.279257	4.868614	-1.338617	-6.354272	-0.015003	-0.316104	-0.710914	-0.504742	-1.084356	3.439357
HIST1H3H	-0.69577	0.167917	2.897388	0.087168	2.049383	1.610539	1.949324	-4.989284	0.254061	-2.58098	-0.288308	-5.612557	-0.935265	-2.406707	2.256335	-4.77006	1.002554	3.746477	-2.32919	-2.393313	-6.703686	-6.627652	-6.164727	2.741444	4.375328	-0.252086	-1.381012	-5.854505	2.717363	-0.288608	-0.878626	3.968772	-2.042674	5.638484	-4.255068	2.365368	0.902779	0.611264	3.828082	-4.294211	-0.206742	2.385518	2.086473	-0.978877	-3.164263	5.253581	2.254413	6.41992	3.45024
HIST1H4J	5.956981	4.52318	-0.011488	2.333237	1.577325	-1.08199	-0.084832	-0.614381	-4.641425	3.480063	1.188818	-2.638501	-6.003577	-2.12995	0.678187	-0.668435	-1.668434	-1.688734	0.144168	3.171183	5.947687	-4.22175	3.527903	4.423384	1.525567	-4.105197	-0.066346	-0.523426	6.022139	3.726861	-0.344271	-5.838841	0.762108	6.889894	-8.819511	-7.529331	4.029404	4.670041	1.475122	1.438933	4.508569	0.139294	1.119851	2.087449	-3.030048	0.514618	-0.706572	-5.393093	-3.130948
HLF	-2.035092	4.120903	-1.069451	-0.542664	-1.171498	-6.427881	5.012952	-3.092619	-4.655853	3.585545	1.227434	-0.238036	2.807067	-3.870096	5.08753	-5.588748	1.508848	0.473188	-0.607874	0.124321	0.652722	-0.919974	-2.888214	3.040253	-0.950727	6.258873	1.617447	-9.958498	-3.195862	4.029706	-3.02031	4.990478	-1.5307	5.811263	0.830585	-3.689697	1.799198	-0.907806	0.683238	-1.339694	0.729113	1.767357	3.01659	-1.52681	-1.144354	0.522158	6.281509	-1.603858	1.667364
HMOX1	0.476281	0.315277	4.043787	4.560445	-2.5075	-3.857476	0.134052	-2.882686	-0.329876	3.74987	0.105653	-0.922503	0.597977	-3.993434	3.07372	0.608618	4.253832	-1.435444	-0.63971	-2.633749	-0.030975	-0.174202	-2.50033	1.294473	0.512135	-0.477992	-0.383299	7.475239	-3.733644	2.378038	2.861223	-0.771651	-4.237708	-1.53618	-0.103188	0.15261	-2.940359	-2.960134	-2.260323	-2.925801	-3.22856	0.509431	2.672547	1.039661	-5.370974	0.572925	-2.86513	1.165177	1.22302
HNF4A	1.45391	3.118996	-1.998336	1.905997	-2.702076	2.573752	-2.167083	1.861579	-4.699594	-2.474662	-2.737653	-1.418557	-5.122186	1.931001	3.914258	5.479072	-6.311727	2.755695	-2.107899	-5.807678	-0.647171	1.127741	0.230276	-3.713291	-2.961013	0.724126	-0.160025	0.318142	0.230346	6.410732	1.699555	1.196593	-6.134386	2.783199	1.235194	0.512838	0.187753	2.400122	-1.67324	-7.382803	-1.272765	-2.134462	2.951937	0.331818	2.170314	2.202726	-1.442025	0.805945	-1.213313
HNRNPA3P1	1.054854	-1.760094	0.693094	-3.42954	5.615266	-0.914738	2.829456	0.463967	-1.70055	-6.82495	0.962282	-1.55772	0.162835	6.761705	-1.210257	0.935076	3.083384	-1.164409	0.587185	1.168995	-4.077152	-0.953752	4.987721	0.311205	0.145385	6.058446	-0.996829	-1.176444	6.158262	-0.162552	-2.846084	-2.728039	-3.313266	0.985356	0.913	-0.581241	-6.415073	-2.375747	-3.562297	-0.609208	0.141144	2.547263	-0.525345	2.507214	0.118322	-2.151879	0.504947	1.360848	-2.284764
HNRNPD	1.690212	0.261517	3.135703	-0.017833	-2.87521	-1.132251	-2.315292	-0.443747	4.57216	1.393946	-0.716013	0.937923	-2.768809	-0.314096	1.870364	-2.098586	-0.507928	-3.589585	0.983152	3.562775	0.687451	0.830314	-3.308813	-0.878274	1.515968	2.81554	-3.97874	-2.289372	-2.31197	-4.141076	5.21169	1.858459	-8.767269	4.235425	-2.294311	-5.958721	-0.941962	-4.351956	0.875958	-3.474031	5.682975	1.152558	-0.189558	1.890921	4.390757	-3.469408	3.913669	-2.350838	6.57962
HNRNPH2	0.205477	0.05208	-0.785093	-0.38384	-2.547588	1.114351	-3.299187	-0.913954	0.181766	0.31547	-2.54091	1.77382	1.271439	1.436691	-1.565736	5.962049	1.675097	1.101766	-1.034986	-3.97927	-0.80901	4.341753	-2.429628	2.217671	-2.532717	1.309893	-0.607405	1.325309	1.557159	0.896625	0.20364	-0.632401	-1.495282	-1.376973	-2.420637	2.569882	2.582917	3.136908	-5.042735	-2.649663	3.350533	-7.162491	-4.111611	-1.932779	-10.542295	0.434202	6.463383	-0.165473	-8.357819
HNRNPH3	2.473616	1.698705	-0.357741	-5.096879	-0.497105	-0.336121	-0.067104	1.02715	0.772617	1.112683	3.9748	-2.358125	3.460261	3.176949	0.241068	-1.247221	-2.544231	3.442856	2.960381	-0.781411	1.273057	-6.393526	-3.903899	-1.311362	4.866745	-1.634503	3.013267	4.956698	1.991373	-5.573615	1.820002	0.586264	-3.496622	0.505655	10.340016	0.564143	1.3944	-1.011431	1.207983	2.140658	0.986929	-0.586295	-2.376932	3.224464	1.581868	3.002275	5.092164	2.801441	2.489215
HNRPA1L-2	0.846646	3.189312	-2.451167	5.717281	1.066719	2.645287	-1.046439	3.36443	0.419718	-1.258415	0.809595	-4.615596	-0.528721	-1.706799	0.484671	-2.297205	2.372301	-1.723311	3.038762	5.590018	3.586211	-1.638703	-0.208757	-5.231619	-0.356556	-4.41099	-3.634383	4.659475	1.508791	0.343783	-2.177463	-3.464446	0.320548	1.549161	1.314375	-1.472224	2.218518	-1.378942	3.480056	-1.580306	1.194204	-3.28936	-0.182689	-4.564421	-0.684735	-1.260636	-0.255438	4.308119	0.067212
HOMER1	2.876452	-3.958513	3.55834	0.478618	0.502389	-2.586505	-1.37255	-2.564649	-2.485557	-0.725892	-2.080784	5.64319	3.707133	0.258456	-0.331986	-1.601288	-2.449196	-0.662524	-4.889773	1.930346	-0.212978	-2.753786	3.703314	0.37078	-7.803636	-0.70519	-2.9376	-1.613233	-0.864278	-0.300851	3.042791	-0.00334	-4.270954	-1.894379	5.602526	-2.389099	-7.07934	1.636208	0.725263	1.727383	-1.693292	-0.315915	0.999467	2.250116	-0.535481	0.402025	-7.176264	4.082515	2.107625
HOMEZ	0.216457	4.993321	-0.256736	-1.127781	-3.120385	-1.617488	0.792424	2.058247	2.944102	-4.483477	0.641895	0.344842	-0.63487	-2.261807	-0.585309	0.377542	0.605819	-2.015949	3.300528	0.480916	-6.708483	-0.758375	0.183834	7.953645	1.970724	-2.217881	3.258697	1.339344	-4.588475	6.629956	0.89615	-3.238234	1.643422	-2.10523	5.24177	0.712346	1.05985	1.097383	-1.57483	4.447275	-0.731416	1.986621	-2.444336	-3.894042	-8.58289	-0.476575	-0.487201	-0.002274	0.541894
HOTAIR	-2.022652	0.498597	3.383677	0.175928	-1.510864	-1.314197	0.775659	1.629094	-0.587886	-1.643385	2.991974	-2.44568	1.781488	0.526504	2.621508	1.577216	4.51378	2.862686	6.354059	-3.722934	5.947336	-1.284261	-2.563972	-0.164438	1.243137	-7.56541	2.041083	0.936531	-3.218765	-2.254652	2.206036	0.88706	3.030723	0.991372	3.212539	0.433637	2.955092	4.730562	0.552418	-3.477913	-2.560291	-2.269205	1.871286	4.922765	3.911191	1.789472	-0.14296	4.694284	2.401413
HOXA5	1.036496	-4.422974	-4.738805	2.368174	4.179719	2.456384	6.083274	7.036823	3.643508	-0.952747	-7.087858	-2.482981	-4.803324	2.38808	-0.476642	0.038969	-4.031606	-3.212438	1.636521	0.385688	-0.87806	1.585737	-7.462221	-1.751643	5.152545	1.628143	1.637902	1.550644	-1.008529	0.4698	3.048445	2.251109	0.436323	-1.725694	1.661068	-2.371828	4.381269	-0.525433	-2.030014	3.738405	0.455358	-3.967318	0.920778	2.972735	-1.771623	1.353953	3.943155	9.122887	-1.778836
HOXB2	6.027108	0.453024	-0.714639	-5.665801	3.783941	-0.311281	-2.734587	-1.723024	-2.729614	-0.142823	-0.483338	1.86263	-2.289776	-1.538478	1.382567	0.148622	-6.216684	-1.873485	-2.123668	1.534336	2.693633	-1.592593	-1.034898	-2.44533	-3.566198	-3.618884	5.151506	-0.235182	-2.36634	-2.129727	-1.813155	0.649276	3.759245	0.148962	-1.877918	6.447442	0.730518	-1.305213	-5.501891	1.020026	1.849573	0.977918	3.65753	1.137433	1.041764	1.598229	0.257552	1.494444	2.196789
HOXB8	1.380998	-1.908244	2.537268	-5.251818	-0.711116	-1.024081	-4.798424	-3.240275	-0.961534	-2.763512	1.075656	0.174644	0.292875	-0.935853	2.73543	1.858484	-1.446183	-2.746838	3.649376	2.185424	1.265148	1.170601	1.488396	1.613251	-0.665819	-0.690333	-1.792485	-3.349276	-4.141132	-4.463988	-2.805634	-2.767971	-2.306723	-0.970665	-0.80942	-2.464942	2.851111	0.83731	-2.248673	-3.762512	1.4489	5.403668	1.094558	0.717341	-3.521237	-1.116723	-4.255746	-2.384488	-0.037296
HOXD8	-0.3032	-0.939269	4.21761	-3.18134	0.810463	0.431035	-0.764509	1.811186	0.220381	-1.41848	5.305445	-5.461108	-1.978077	3.681205	-4.658274	-4.559719	-2.517918	-0.989401	-1.592426	-4.347673	-2.233453	-0.644501	-0.18425	-2.668912	-3.92678	-1.299657	-4.071321	-2.027418	0.699161	0.184254	4.173667	-2.771756	-2.744897	1.249522	1.887598	-1.841798	-8.311946	-1.462605	0.060065	1.160903	-1.521055	1.343613	2.615876	-5.142206	-4.408194	-0.835433	4.570427	-1.4258	-3.384021
HPS3	2.674143	1.79708	2.507715	-0.060419	-1.673994	-4.033158	0.572725	0.902866	3.499951	-1.745407	6.632545	-2.016954	-0.077767	-4.304514	1.51002	-1.03106	-8.028621	4.211394	1.327061	-3.40618	4.443729	1.797095	-7.200882	0.033438	5.679915	1.689505	1.211682	-5.044295	1.051142	3.651739	-0.928846	-3.075116	2.561168	-2.146555	-2.781182	1.540755	3.928796	-6.712697	-0.791366	-3.648352	1.195355	-0.338476	-1.778619	0.702196	0.066012	-0.04471	3.290594	2.619384	0.256036
HRH3	4.770956	-0.728903	2.459047	-4.937305	-0.434808	-2.825817	-0.209014	7.588683	-2.00144	1.350844	-3.18844	0.019352	-0.891712	-5.307771	-3.195569	-1.467386	5.192366	-0.578786	1.511546	2.002978	0.216474	2.501534	-1.520404	-0.116232	-0.514141	1.304466	-0.900404	0.933143	5.764736	-2.366913	0.592352	-0.899367	3.370337	-0.338725	-4.644861	-4.276143	-1.208592	3.33902	2.516586	2.461216	2.090407	-5.782081	3.434716	5.022345	5.609686	3.744527	-0.638345	0.534215	0.739996
HSCB	-4.505022	4.822565	0.106104	2.078513	-5.436954	-1.880693	1.651971	4.194407	0.143569	2.172677	5.081628	-1.591921	-0.533911	1.616024	-4.335579	2.196764	4.407767	3.115216	-0.813565	-6.23539	-6.826966	3.149213	-1.093761	-1.421448	0.297471	0.420595	4.081635	-3.21145	-4.53622	0.504081	4.388325	1.323447	-5.289585	-3.747921	-0.200078	-1.951901	2.489698	-3.142386	4.449233	2.670163	2.169323	2.010813	1.010191	4.826176	-0.976257	-0.757896	-2.938762	-0.491488	1.117336
HSPB3	1.116342	-1.053667	0.147731	4.517104	-0.284399	1.024792	-1.67825	0.114602	0.948292	-1.171131	-2.272268	2.71988	-2.036283	-0.127612	-2.507281	-1.689289	0.452489	1.567297	-1.008865	3.093744	-4.247286	0.977177	0.433017	-0.813133	-3.218365	2.475516	2.203066	-3.759517	-6.194019	2.437551	-1.667472	0.840306	-0.608247	3.670727	-1.029269	1.265736	0.968775	-4.65613	-0.383608	-1.124784	0.844947	0.398141	7.352198	-2.643808	-6.650032	-1.501937	6.059207	2.268838	-3.715837
HTR1F	2.917535	-0.001946	-4.267446	2.466785	2.882288	-0.793144	1.587644	1.969763	-2.695562	-0.636161	-3.956399	6.389967	2.07542	-2.987356	-0.119099	-2.306196	2.090765	0.210118	4.477728	-0.342529	-3.347249	-2.634934	1.473856	-6.698797	-0.086816	-2.358249	-0.319606	-0.382599	6.307226	2.448607	-3.043716	1.093696	-4.294239	-4.853644	1.910209	0.069763	-2.564887	3.382929	7.348501	-2.347685	-0.383491	-3.119483	-0.506278	-2.359852	1.774287	1.342893	2.957818	0.501981	-2.638874
HTR5A	-0.117159	0.797012	-1.339812	-1.542056	-0.947852	1.154844	0.148118	2.237292	3.84209	-3.823168	-2.863789	0.649402	-1.740613	0.586903	0.398626	0.092749	0.499645	-0.361041	1.500886	4.44454	3.650296	3.179793	1.873657	3.695682	2.832506	-5.578813	0.130427	-2.843557	6.914954	-4.430929	2.984318	1.058001	-3.483287	-0.6532	2.426588	4.529555	4.160667	-2.775547	-0.160915	-1.43626	1.139332	1.1389	2.918247	-0.645224	-3.465389	-0.32691	3.026881	5.486248	-1.414038
HYALP1	-0.590517	-1.059353	4.194057	4.40277	3.61191	-3.337639	-1.792294	1.150791	-1.558998	2.042656	0.951385	7.560267	3.306724	-4.307672	-3.675626	-0.477377	1.758957	0.455501	0.579189	0.753955	1.304735	-0.056768	-2.43645	2.433733	0.778218	-4.535942	-1.937734	0.079265	3.057929	-2.694589	-3.307232	-0.121417	2.619121	1.632264	1.595965	2.782827	-0.751432	-1.956002	1.260964	-1.921027	-2.801401	3.325117	0.205343	-0.607859	-0.521017	-3.431299	-1.061094	-5.153878	-0.017549
IDI2	2.465939	4.085874	0.046969	-1.18898	7.611617	-0.899894	-1.12143	0.722308	-4.086263	-1.933146	-6.395387	3.835483	-5.448584	-2.326651	2.56421	-4.276837	-0.738135	-1.911389	-5.872848	-1.006709	1.017218	2.869644	0.789621	0.934169	0.314803	4.088154	4.326418	0.567202	2.387973	2.179519	1.728814	1.670278	-1.034838	-0.415435	1.671618	-3.995911	-1.988898	1.720574	-5.39582	1.027168	1.071141	0.236111	-0.148512	1.507508	4.477687	-0.004382	-0.286289	-0.538837	-2.969067
IFIT1B	1.906198	2.676185	-3.377597	0.432132	5.331864	-2.952686	0.490433	0.836837	2.664422	2.570624	0.334998	-2.639729	-6.326075	2.732084	1.234882	2.742291	-2.122528	-0.246678	-4.179727	-1.050672	-0.369976	4.177078	-0.728927	4.485603	-3.352143	2.751927	-0.331772	0.875588	-7.359401	-2.373316	-1.778827	-6.445224	3.961215	1.89629	-4.341067	-5.421977	6.108131	-2.233797	2.738851	-2.6996	-0.931336	3.458766	-4.874083	-2.22334	-0.569293	-3.503522	-1.354499	4.274493	-3.344184
IFNW1	0.221133	-3.790013	-0.729612	1.067241	1.138002	3.716581	0.74088	0.959658	2.986112	5.34774	0.417041	3.300607	-1.115046	-3.18398	1.909094	-1.474868	1.362637	1.505834	1.929541	-5.752796	1.258962	6.119036	2.415415	-1.919992	-2.005677	-0.537844	-2.875254	5.509461	-3.666762	2.329372	0.279197	3.326226	-0.724924	1.161083	-0.412368	1.920868	-0.470123	-0.922234	-2.115604	-1.662376	6.020958	1.854008	-0.761764	-4.170834	-4.00017	0.901198	3.296398	1.072455	-2.249165
IGBP1	3.398204	0.56138	2.117938	3.666218	1.129846	-0.743023	0.820556	3.304522	-2.636248	-1.110574	3.500884	3.182095	-3.480077	-1.917199	4.740889	6.133926	2.032224	0.350488	-4.722524	-0.6792	1.305348	-7.264683	-0.397045	0.524397	-2.052334	-1.949962	-2.077636	2.294189	-1.088113	2.738062	-2.198437	-0.095133	0.648654	-4.438232	-4.761264	2.227572	-0.81356	2.218425	-0.00246	1.386873	-8.193378	3.495985	-3.122037	1.032277	2.433217	0.408431	0.616709	2.116914	1.148177
IGFBP2	4.349987	3.022824	-0.356767	1.73523	-1.136284	5.853537	-0.366057	2.138508	0.151371	0.905699	-1.011367	3.94012	-2.868522	-0.319936	5.138407	1.491278	-2.183311	2.371575	-3.312283	1.12034	0.611965	-0.942413	3.595803	-3.019561	-0.406971	-2.025138	1.703748	3.689851	4.336617	3.658588	-3.895054	-3.0609	-4.066312	-1.900352	4.984748	0.007139	0.998869	0.75352	-4.181876	-2.73329	0.204155	-1.874877	0.291806	-1.28925	-1.17406	-2.009155	-0.266485	-1.297076	1.048276
IGFBP6	1.455532	-3.916824	-1.099982	-8.319831	0.246621	-4.392511	-2.258481	-4.866588	-3.71341	-2.606809	1.333349	-5.020241	3.620676	-1.429438	-3.299298	-0.695937	-1.12931	2.294252	-3.286602	-1.811829	5.40118	0.337316	0.00294	1.49014	1.100137	-2.517741	-1.609166	2.567002	-0.773335	-1.373782	-0.566887	0.202895	1.199081	0.490532	4.677967	2.837522	0.172832	0.33473	-2.647522	1.627332	2.302378	-4.281952	4.255911	0.907213	-1.151321	0.115448	-2.281735	-3.329789	1.987155
IHH	1.652511	-0.09133	1.060067	1.401583	-2.358956	-1.573649	-1.328433	-3.20204	-1.967211	-0.965539	0.823624	-1.607416	0.49563	1.981855	-1.83058	0.451531	0.602676	1.437231	-3.906018	1.699735	-5.360619	-0.686834	4.721826	0.523263	-0.62948	-1.355745	0.426416	-0.415502	-1.269752	-0.350001	1.161925	1.626418	-2.699746	6.392701	1.157592	-2.513715	-2.931705	7.342967	0.552415	0.610292	5.454924	4.514739	0.594231	-2.34252	1.126801	4.970969	2.22215	-0.100307	-0.877549
IL17RB	-5.242413	2.244534	2.275961	-1.72621	-1.978121	3.458895	1.475403	-2.204353	-1.71896	2.401577	2.633172	-1.001734	0.25898	0.262836	-6.646093	1.348965	-1.250041	-3.870638	-0.317461	-4.582526	-2.295658	0.712331	-6.163063	3.152563	-0.164511	2.616362	-5.977732	-6.561643	-0.263005	1.780217	0.050532	2.127552	2.310043	0.035885	0.747995	-5.348661	-4.449946	1.236303	-0.149455	-3.783093	-1.242095	-1.419107	-1.65912	-1.47731	-2.23459	3.509593	0.056198	-0.523396	0.18408
IL1R2	0.404025	-0.440219	0.559869	0.666503	4.368454	1.729956	3.261439	-0.62026	0.971582	-2.255745	-1.462814	4.437744	0.498645	0.944568	4.068036	-3.287759	-1.775348	-7.240812	-0.342771	0.381379	-0.993425	-1.041524	-0.488661	-4.344424	-3.714752	1.277654	2.67757	-0.396655	-0.237872	-1.487549	1.143414	0.483396	2.250905	0.388424	-1.243721	1.145585	2.754513	0.126753	-1.045587	2.719686	3.266324	2.549221	-1.050847	3.147073	-1.188366	-1.755293	-2.012433	2.880251	0.906409
ILK	2.255595	1.270836	-4.296732	3.865399	2.055079	0.503681	-2.611082	-4.021771	6.472827	0.017038	-1.668217	3.263451	1.772355	4.669686	3.173043	2.643569	-6.93668	-0.30646	-0.534817	3.710944	-6.787328	-2.40904	-0.010605	-10.573266	0.870425	-0.595597	0.007535	-0.104096	0.35889	7.177521	2.736473	-3.242971	1.967209	-0.563761	2.565751	-4.011444	4.869172	-6.000653	-0.252675	0.760893	2.795454	6.960511	-3.536281	-3.435622	0.635726	0.565573	-0.259475	-3.708106	-1.143113
INHA	-2.379631	3.088989	-1.479104	-1.310381	-0.15046	-3.514411	-3.469512	-5.369023	1.480457	3.995031	1.550281	0.867023	-2.71347	1.542842	7.133829	-1.928461	-5.523552	2.776509	-3.820292	2.361893	-1.266316	0.422666	3.66677	1.27522	4.306776	1.457288	-0.112964	1.784435	-3.219848	-0.436915	-9.455505	-3.511516	-0.590794	1.155686	1.024819	1.868504	-0.815608	-2.910619	-3.005931	1.315166	0.192816	-1.726841	-2.17737	2.017277	-0.636866	-0.638944	4.51747	3.459198	0.218556
INO80B	4.316857	1.143826	0.512366	1.282963	1.194055	0.239424	-4.840652	4.391459	2.395733	-2.324363	-1.218046	3.798695	-2.968622	2.798314	-1.63333	-3.259306	-6.444324	-0.564324	1.073513	2.791079	4.687057	1.184029	-1.437404	0.954056	2.980737	-1.010366	3.067807	2.099134	1.299911	-5.500649	7.279121	-1.538106	2.719009	2.539759	3.754508	1.097275	-3.360075	1.876182	3.885337	1.045676	1.890923	-2.293344	-2.570271	-0.54286	-1.743865	0.116276	-0.85848	4.137217	-2.971694
INPP4B	-1.349237	1.841623	0.657094	-3.64062	0.632711	-1.428126	-0.202749	1.008289	1.73236	1.354845	2.783197	-4.142397	-0.089818	3.525185	-4.242441	-2.650674	-4.301804	2.716908	-0.167025	-2.913235	2.589256	0.248078	-0.793256	-0.333127	6.513402	-2.743432	-0.803095	-2.117949	1.893629	-4.703502	-5.942227	-1.913359	8.081435	-1.761575	1.382862	4.183942	-5.015911	-4.555425	-0.777919	-1.168566	-2.215862	1.483951	-0.541404	4.133184	-3.310256	0.235671	1.759873	1.551852	-0.607342
INSL5	1.788306	0.208979	-0.62743	0.445564	-1.040306	3.775959	1.94216	6.387698	-1.267004	8.09036	2.074545	3.571819	-1.864742	-1.388482	-2.822087	3.473248	-3.652651	0.85063	7.697808	3.103955	-0.715203	0.494353	-2.444085	-1.566588	-5.517891	0.351566	-0.411612	1.157504	3.028141	-0.255397	3.646465	1.585168	-5.069396	6.254283	7.428084	2.311203	-3.583627	1.810592	-2.1261	-3.705586	-4.570701	4.338269	4.696794	-0.194837	0.958575	-2.211519	-0.92393	0.759498	2.851494
IQCF5	3.474249	-1.036746	3.334852	-1.014682	3.013437	3.726879	-0.737554	2.361658	2.487576	1.306561	0.762967	-0.502134	5.383598	1.962115	0.053835	-9.217932	2.529777	2.968368	3.099738	2.898109	1.800382	-0.418132	-1.928648	-6.685443	-0.0739	-1.69802	-1.560247	-2.974968	-0.647694	2.471763	-2.893971	2.409858	4.588142	1.278175	-0.073184	1.561571	-3.963886	-2.105021	-0.723773	-2.050391	0.669279	-2.060835	2.19596	-1.43307	0.723703	-0.867525	6.796881	-0.345401	0.89959
IRF1	-1.246438	3.274514	3.197465	0.972874	-1.62182	1.2021	0.36512	4.997825	2.205116	-0.675117	0.936238	-3.589704	-0.058491	-1.852213	0.085028	-4.105576	-1.064736	4.185341	0.229777	-0.039679	-2.195382	1.257653	4.758143	-1.41913	7.514723	-4.700917	-0.139698	1.459915	3.447719	-1.407581	-7.095604	1.333178	-2.147979	4.571347	3.723319	-1.051981	0.783716	-0.623591	-1.531849	1.178061	-1.843511	6.060971	2.216029	-0.305462	-0.542809	2.6672	-0.912323	0.960256	-0.991624
IRF2	2.194556	-0.978201	1.078769	0.478382	-0.895387	3.492622	1.878403	1.863758	-3.93743	-1.550342	-3.207314	-5.204691	-1.652872	-1.021083	1.047181	2.05064	-0.180887	-6.03482	3.89232	1.072018	1.439818	-3.406232	4.71283	0.953624	4.407648	-1.675723	-5.04762	3.654875	-1.493731	1.244978	-2.035387	-2.938887	-1.410349	6.191481	1.385834	2.770126	-1.479633	2.952578	2.873241	4.349305	-3.219575	-4.554469	4.033085	3.367969	-6.57866	-0.420245	0.346211	-0.118922	2.587515
IRX3	-1.602313	2.637615	-2.385273	-6.03855	1.418971	3.550031	-0.099888	1.287741	1.104286	0.360701	0.602657	-0.055215	3.352749	0.27053	-2.626585	5.107398	3.453896	-3.408495	-1.172676	-3.606509	-1.710795	2.599523	0.843771	-5.199811	1.666419	4.468761	0.165664	-2.003742	2.855999	-0.624179	4.160323	0.624961	1.28133	-3.710924	1.305883	-5.511793	6.437606	2.60314	-0.413388	4.127382	9.191358	-0.071532	0.573236	0.321686	-2.527323	2.422471	1.669434	-2.007484	5.037764
ISG20L2	2.527771	0.937464	1.293645	2.13819	3.845845	1.848646	-3.625134	2.744444	4.047187	4.219009	-1.073434	-5.288363	0.428742	-1.629466	-1.509533	1.32706	2.28999	-4.857491	1.581097	-2.818033	-0.9696	1.586391	6.374446	-0.270404	-5.101174	1.451752	0.566507	-0.215499	-2.118421	-2.32792	-3.401997	2.566286	4.030593	-2.84741	0.7444	2.653923	-5.194032	2.585632	2.103502	4.833165	0.797456	1.132308	-0.171008	-3.463382	-1.833006	-0.746852	2.364022	2.700998	-0.73103
ISLR	0.771572	-0.336894	-0.203862	0.010061	1.967527	-2.369785	3.901875	0.551697	-1.32631	5.757534	-0.840167	1.567728	-1.848189	4.264132	0.356631	-0.622873	-0.699937	-2.631639	0.706806	4.075653	-0.039029	-2.472656	-0.008799	-0.576819	-5.284807	3.297813	-1.846261	0.852119	2.310635	4.400036	4.0208	1.094832	4.361805	-3.575608	-0.013952	0.879076	1.04322	0.960028	-0.66632	-4.024539	-0.521864	0.056834	-3.325575	0.042743	-0.438972	-1.974321	3.031541	-2.315407	-0.387988
ITGA10	-2.187784	-0.204313	-0.261887	1.867916	0.629274	-3.35134	-2.176764	0.677088	2.591615	-5.157748	0.901027	1.612985	-7.907927	0.576427	-0.866073	-1.582805	-0.140409	-2.288802	2.765538	-2.17324	6.937828	0.952637	2.894961	1.635157	1.453322	-0.236994	-3.867116	1.029258	0.556641	-1.407512	1.105649	-3.595549	-4.606866	-5.256468	-1.228595	1.803097	1.639497	3.3138	1.568002	-4.463324	1.429118	-2.577332	-0.557087	-1.11918	2.599378	0.014816	-3.662264	1.073034	1.00962
ITGA4	-1.291314	1.783361	-2.968266	0.135744	-1.574361	-1.252835	3.841017	4.62556	1.615877	-0.538912	2.839531	-4.804476	3.474651	-0.226901	-0.990957	-3.53102	-5.017334	-1.875985	-0.129739	-0.352799	-0.033485	-0.547948	-3.667684	1.41562	-2.762238	0.65675	1.306964	-4.381497	2.986105	1.044382	3.123671	2.712158	1.021846	5.019799	1.691627	-1.643085	-1.343923	0.261688	-3.311306	2.521042	1.302952	1.751517	6.158087	-4.113359	-2.304349	-5.954224	2.031319	2.989435	-0.329833
ITGB3BP	-5.402915	1.674939	-2.339468	-1.265259	0.566715	3.190606	-2.779728	1.083602	0.986987	0.640851	2.515287	-5.847164	-5.260266	-1.124073	-1.320772	-0.424111	-0.611476	-6.64593	3.097077	-0.115307	2.26367	-2.826197	0.989982	0.757291	0.073417	-2.433052	-0.590603	1.364317	1.459335	2.352583	-4.350511	-1.079341	2.113703	7.125509	3.437679	-5.448356	-0.629028	0.538103	-2.109289	-9.200978	-3.072879	0.07039	-2.549001	1.457716	-1.810115	-0.09158	-2.079036	6.787811	-6.540706
ITGB8	-6.37668	1.712431	4.755192	0.143398	-0.104407	-4.85817	4.786958	2.432096	3.832603	-2.902054	1.703384	-1.526109	-1.857993	-0.368996	-8.090498	0.476175	4.837935	-5.642308	-2.199504	2.966944	2.761925	-0.194301	-4.075607	-3.449851	1.615803	0.372939	-3.31187	3.22216	-1.176158	-0.99019	2.283495	-0.68543	-2.036146	0.540761	3.639936	-0.486584	3.904512	5.684759	2.776451	-1.605144	-3.193823	0.319242	-0.305983	-3.669886	-5.236326	-5.617714	-4.824792	-3.263278	-1.401966
ITIH5L	4.918604	2.310572	-3.233247	-2.123271	3.329694	1.107883	-4.735938	0.306718	3.475698	0.064842	2.650353	3.844666	0.723717	-1.827133	-0.445439	-2.043637	-1.527486	-2.321404	-1.134134	1.56588	-4.426573	-0.823531	-2.731933	3.948378	1.019275	-0.19928	1.08566	0.630129	-1.484715	3.12914	0.717923	3.071371	3.581114	3.394146	-0.671077	-0.589169	0.838971	0.126359	0.661866	-0.658626	2.134158	-1.800544	-5.210535	3.122073	-1.604217	-2.661591	-2.175493	3.522127	-0.401271
JUN	-0.255302	1.490767	2.571682	-1.381141	-2.04088	-4.422799	3.500088	-4.711771	-0.362374	1.048992	2.523074	-3.374857	2.915758	-1.973991	-4.699524	-4.198054	-2.751599	-5.768447	1.275101	-0.806087	-2.740675	3.690364	-3.271198	-6.83424	-0.176982	2.096126	-5.997249	-1.991077	1.893604	-1.894295	0.993999	0.075271	-0.438499	0.928105	2.645298	1.534215	0.906884	0.354865	0.445062	-0.235903	4.954489	-6.060806	-1.73515	-2.730456	1.919821	-2.514418	-6.172146	4.227305	1.201809
KCNE1L	-0.152749	-0.063181	-4.566414	1.204742	1.295255	-1.923805	2.364509	2.282924	-1.238158	2.295546	-1.133021	2.204348	-0.200758	-0.661822	1.257565	0.273404	-0.127796	0.295151	-1.819063	2.107949	0.454162	1.694486	2.200015	-3.188498	2.721863	1.353291	5.28635	-0.045229	-0.991499	-0.584434	-4.389005	1.843948	-2.81589	3.318713	-1.729008	-0.92124	-0.991772	4.033714	3.475192	-0.924979	-0.891953	-1.989137	1.04035	-4.334002	3.47209	-2.380675	2.770526	0.934744	4.610298
KCNJ3	3.264966	2.283441	3.311374	0.725635	-4.68417	-3.239756	-1.546588	-0.608099	6.154421	2.568908	-0.407979	2.72869	-1.744734	2.04418	0.772728	-7.855454	4.035671	-5.078691	-5.671313	5.192482	-0.273132	-1.874829	1.353897	0.298504	1.043922	4.639037	-2.839541	-0.536602	3.626547	-0.939417	-3.002792	-4.128745	1.654014	0.750687	-4.775722	-3.275403	-5.075558	-0.910283	-4.208959	1.014592	1.859439	-0.107906	-2.625491	-1.388431	-5.01522	4.505483	-0.867297	1.079409	1.557199
KCTD14	6.720375	4.206162	-1.540586	-0.589971	3.824548	0.622043	1.919276	-6.83397	-5.410231	0.68404	2.219012	-1.127835	-3.474178	-2.441597	-5.087394	1.287675	-1.934343	0.283112	0.276814	2.483288	-1.398649	-5.167808	-1.925868	-3.694402	3.498958	-4.64463	-3.694836	1.918082	-2.11927	1.252296	0.096713	-2.515068	1.000248	-0.292202	-6.211884	2.312795	-1.745347	2.317037	0.484453	-4.628824	-2.372386	0.821856	-0.110213	5.649524	0.184844	-2.262433	-0.888144	1.612717	1.70695
KCTD9	3.375109	-0.117616	0.959318	1.096425	-2.166213	0.025973	-0.524497	-3.381443	1.215895	-0.033811	2.461347	-3.292566	2.029084	2.071438	-1.814407	-0.507069	-1.158063	-2.095002	-0.724945	-1.779884	-5.255251	-2.906819	6.2332	-4.937416	0.149988	1.270354	3.218761	5.642896	1.314705	-2.663656	-1.224924	2.284734	-1.806419	-0.778154	1.917965	0.380522	4.226669	-2.405946	-1.361496	-4.506832	3.6365	-1.379788	0.223138	0.383961	0.062868	3.617205	-1.905334	2.187324	0.041029
KIAA0226	2.49359	-1.85056	3.236239	-2.243648	0.605198	2.545039	-5.078759	-1.419952	-2.524863	0.525918	-6.065545	1.378188	4.172269	0.982057	-2.105265	1.13511	-3.443126	3.616878	-3.657166	-3.500408	-1.735771	2.957532	-5.871348	-0.747802	0.907455	-3.75723	-1.514428	-1.040067	-6.779405	0.469105	1.811735	-0.423011	3.00591	-1.063314	1.904198	-1.038415	0.88469	-0.017756	4.151171	3.761292	2.555211	1.259243	-4.078531	1.15009	0.75308	-1.924443	-4.189471	-2.989665	-8.471553
KIAA0430	-0.215489	2.536018	0.995113	-4.417817	-2.52588	4.249947	2.982925	-2.638886	0.82238	-5.628894	0.119	5.035555	-3.916886	0.46215	-1.12657	-1.668587	0.624287	0.38686	0.973787	-2.752527	-0.901354	-0.728213	3.264645	-3.505189	0.745528	0.199613	-0.711662	-2.302556	2.359352	3.901671	-4.302551	-4.314193	1.976096	6.605657	-0.182756	-1.372129	-3.195148	3.281019	6.670863	-0.838297	3.506882	0.435039	3.700211	2.163643	-2.27573	-1.799829	4.221809	6.383148	1.224739
KIAA0495	3.544227	-0.359433	6.16138	0.17816	-3.541623	-1.009938	-0.322157	-1.331927	-0.405486	-3.397613	-6.26385	-0.09377	-2.282146	-4.610012	1.842988	0.90917	3.257318	2.780212	-7.07567	2.913513	-2.338914	-5.799247	2.049313	0.108213	0.967918	0.849913	1.627771	2.552314	-0.890881	3.835635	4.90923	-3.149665	1.343734	-1.991307	-3.443673	0.098785	3.473694	0.204568	-1.902604	0.303858	-1.225768	-0.705258	-1.089851	0.166044	0.146935	-3.413351	0.162402	1.720879	0.462565
KIAA0513	-2.478314	-4.477126	0.071944	-5.095693	-1.29361	-3.403598	0.353666	4.304159	0.083342	-3.098891	2.212411	3.372125	-1.405304	0.980229	1.737766	1.924318	0.177154	2.295642	-0.957597	-5.862543	4.126358	2.090128	-2.673351	0.007577	0.264288	-2.794995	3.905034	1.354581	1.328729	-4.598824	-0.171192	-0.417324	0.715138	3.972959	-2.150558	-0.493419	-1.436398	4.957091	0.100567	-0.42056	-2.999953	10.157116	0.820754	-3.03877	-3.136144	1.657505	0.663026	-0.830629	-1.889567
KIAA0528	-2.214257	-2.626719	2.283529	-1.392517	-0.599034	3.644606	3.35612	2.823324	1.455477	3.095812	5.291451	0.421889	-2.911514	-0.325423	0.515538	-2.285763	-1.075281	-3.491915	0.787637	5.287445	-2.74413	-7.530995	0.597991	8.035524	1.102839	0.959049	0.464924	-0.597892	-3.862363	-2.865139	0.078331	-0.271355	-5.972832	1.868245	-0.35701	1.969429	1.136838	1.106669	3.298723	0.160955	-1.853555	-3.67366	-0.42029	-2.078477	-2.962079	4.22617	1.978089	1.500182	-3.849077
KIAA0652	-1.25939	1.524457	-1.921771	4.067253	-1.444201	-2.605764	0.370721	4.278805	1.028237	2.475878	0.880329	1.05458	2.512755	-1.260037	-0.485398	-3.059809	-0.314879	0.981143	-3.445967	2.089379	-1.824648	-1.629654	3.297008	3.69963	1.250428	2.235033	-2.102758	1.500098	7.298631	-1.902599	-7.624159	-4.175569	2.494427	-1.180638	3.368008	-0.907168	2.751068	-1.932312	-0.51773	1.94001	-0.394954	1.678228	1.995545	4.402926	-3.570988	-0.204066	-1.801682	2.055959	-6.089664
KIAA1310	0.742358	6.225088	-0.101714	3.716258	2.234797	0.282437	0.911339	-3.819712	2.282056	-2.876395	-2.120676	-0.199927	-1.580532	2.536509	-2.799696	-1.999462	-5.091146	-1.80421	-3.01423	-3.715706	5.710544	8.2208	1.887483	-2.807765	5.780034	-4.901269	2.911172	-3.353589	-2.845586	2.537456	-5.956636	1.750418	3.680999	2.21428	-1.607504	0.979849	0.056212	1.957924	-3.412936	5.334079	-3.817313	0.925282	-2.951941	-2.826358	0.746395	-1.414578	-0.855715	4.840149	-5.186815
KIAA1467	-5.300047	-0.732545	4.205579	-0.281804	4.20373	-4.212018	3.707923	0.403332	0.453095	-5.183556	0.197479	0.703558	2.417094	2.706949	0.733871	-2.559413	2.206461	2.238546	-6.388531	-6.003855	-0.825067	2.18302	-3.36564	0.537571	-3.97746	0.365342	1.491073	-0.335031	-5.422532	0.280189	1.812805	7.235793	-5.473618	0.036565	0.99362	4.725511	-2.779479	0.001075	-1.329822	2.291949	5.663704	-1.657429	-1.574234	1.471538	-0.916624	1.370286	-2.958519	0.812243	-2.225749
KIAA1632	6.436297	-0.91762	6.890454	3.562877	-3.30326	2.298183	1.965792	-1.216836	-1.731698	-3.966732	-6.577386	-2.229565	-2.594199	4.623074	4.389457	5.10107	-2.509295	-6.291572	-8.926672	0.333156	0.617828	4.019789	-0.008337	-2.172991	-1.868314	0.740521	4.025927	-6.547383	0.231091	-0.882507	-5.63485	1.428159	-2.883402	3.516155	-3.239383	-2.035576	1.695174	-1.569635	-5.027173	-3.648519	-0.564511	-4.329533	-0.742334	-2.603463	7.815138	-0.555967	0.772403	1.557125	0.143696
KIAA2013	-2.410841	0.194549	-0.145398	5.682357	-6.97568	0.591915	-1.735273	1.615076	-3.620402	-4.854002	4.665385	0.823899	5.524797	3.875858	-0.691061	-3.339635	-0.727716	-0.644576	-4.079642	3.873539	2.905822	-4.400874	4.145136	-2.008872	-2.081734	4.900582	-1.813704	-2.489381	-1.514877	2.852187	-1.396706	1.881066	-2.322359	0.65734	-1.162892	1.070507	2.62746	-4.585684	0.014548	3.400698	4.547399	0.863692	0.067872	-5.834658	-2.958276	-2.255587	-2.44021	2.90357	2.527361
KIAA2026	-5.134596	2.842634	0.113277	-2.820711	4.933673	-0.145648	2.127226	-7.199742	-3.101507	-1.783376	-3.121496	-1.988469	0.045744	-3.363763	-1.327556	4.068766	-2.946107	-4.273069	2.753018	3.904239	0.898841	5.70954	3.898546	0.744656	-2.149559	-0.091794	2.16146	2.33912	1.258129	0.970572	-8.758638	1.09159	3.543457	-3.017139	-7.811844	4.963345	1.598122	-1.441973	1.411255	-1.158255	3.298193	-1.782105	-0.037229	-5.51857	1.6758	0.20525	4.442611	-0.000938	4.136977
KIF17	-0.134343	8.012704	-2.539585	0.577698	-1.784036	-4.732373	0.951539	2.174422	-0.234662	4.208871	-1.990019	0.318627	2.274245	-3.765561	3.65797	-3.300873	0.406966	-1.553018	-1.204745	-3.184497	-3.137761	-2.514805	0.968494	-5.916275	-0.113437	-0.145112	2.78149	0.248964	1.573195	0.944733	-1.695517	3.018696	-3.343479	0.578886	0.410291	3.001922	-2.560158	-0.631261	0.933858	-5.690105	-2.145918	-8.532784	0.852444	-1.983848	5.355919	-1.885926	-0.799343	1.340849	7.334438
KLF4	0.693589	-4.098948	1.83647	0.346501	-7.955711	-0.059675	3.597539	-1.003864	0.380508	-2.440331	1.811331	2.704555	-3.66658	4.164392	-5.233822	2.354223	-2.989349	-6.342595	6.023324	-1.308034	-2.422193	2.440068	1.334588	0.054718	0.931016	1.286531	-4.297489	4.656712	2.563709	2.621971	0.290085	-6.982745	-2.639965	-6.10148	-5.366821	-0.059503	0.945194	-5.079759	1.974008	0.773812	-0.988576	-2.321844	1.645531	2.530013	2.280441	2.998186	0.099596	-2.078501	9.210058
KLRA1	2.646424	-1.787232	-2.661323	2.044271	-1.329818	-1.182382	-3.040439	-3.338615	3.067826	-0.207609	2.101011	3.89591	-1.160431	-0.313125	-3.687359	1.242709	0.862112	-1.347249	-1.951196	3.32038	-0.625107	2.365037	-0.625105	1.80034	-4.059851	-0.482723	-3.899288	0.951854	3.475729	5.573459	0.849891	-1.233491	3.442869	0.34736	2.985673	-2.744333	-6.114066	-4.56169	4.182263	-0.981476	2.644406	1.188211	1.137244	-0.120563	2.160958	-1.508604	-1.38734	1.390443	-0.275959
KLRG1	-4.272372	4.256312	2.355218	4.338755	3.553917	-0.770596	-0.012879	1.240149	1.816802	-3.470813	-1.224618	0.185272	5.95855	-3.705804	-0.391728	7.297605	1.897406	0.227381	4.607498	-4.799765	0.397555	1.286436	4.452236	2.094649	1.504586	2.867852	5.05937	0.725628	-1.209589	1.390556	-4.633182	-2.889379	5.156644	2.436507	2.310421	0.92842	2.776975	-2.373859	7.898195	1.923561	1.662732	0.076735	-0.929441	0.30084	-0.479552	3.044087	-2.043279	3.154884	0.64056
KRBA1	-2.315195	-6.882199	0.167642	-1.20007	-2.971713	-2.930948	-2.115449	-0.178136	0.224007	-0.367115	3.646759	-3.830493	-2.223522	-4.452678	-2.394811	0.80714	0.238142	2.801931	2.724823	-7.679172	0.250915	-3.816094	0.244511	0.5323	0.711552	-1.467716	-2.613002	0.525322	2.390749	2.942481	4.606067	0.82385	-3.876031	6.222476	-3.037388	-3.12728	1.19852	2.01419	2.162886	3.555289	1.114032	-0.639902	2.03091	4.567084	-0.283098	3.062818	2.625887	0.536148	0.049163
KRT10	0.984586	0.215307	2.641477	4.664419	0.387021	-3.318207	-3.167549	0.07144	-1.678073	-0.837498	-3.175751	3.183847	-0.215804	-3.471684	-0.35914	-5.944157	1.992383	1.409269	-1.299351	7.107054	-2.316146	3.229142	-1.652222	-2.53252	1.96421	2.017712	1.145557	-9.134001	-0.636588	-0.111134	9.234367	-1.009409	0.064897	2.694257	-4.470076	2.295165	-0.582555	-3.394238	-0.766535	-0.857517	0.88021	2.829958	6.245444	4.671181	-2.718705	1.802932	-1.851164	0.518304	2.992269
KRT16P3	1.174016	2.252586	-1.329959	-3.603555	-0.105654	-2.164335	3.725413	1.305979	5.461589	-1.929233	0.645372	-1.68625	-6.182161	-1.264149	-4.238485	6.983261	-3.554529	0.61889	-2.471149	-3.099198	4.34035	3.829847	-0.528643	-4.899315	0.695902	2.409815	3.413359	-1.07143	1.380154	-3.233046	3.756029	1.755769	6.092373	9.17682	-1.774021	1.067945	-0.355003	1.665891	3.498169	-4.706058	0.50243	0.714384	-1.334237	-4.663277	-2.141369	2.32623	5.195156	0.471648	-4.141428
KRT2	-6.348081	1.96426	1.380782	0.364118	-2.688201	1.939651	-4.144725	7.858543	1.672556	-1.050454	1.513052	3.260829	-1.222717	3.921009	-0.361523	4.505171	2.104848	-4.097676	2.010724	-0.284007	-1.346341	-0.66407	-0.596139	1.051985	2.790776	0.45868	1.624969	0.778344	-0.443607	-1.440257	0.757033	-2.07021	-1.438073	-2.561335	2.63131	0.094241	-0.555804	0.338407	-2.889507	9.32256	-1.613242	-5.219134	1.026628	-1.184731	0.550733	1.796038	-3.242605	-3.983941	2.443532
KRTAP19-8	-1.051586	0.125086	-0.504328	1.733978	-2.388162	0.408641	-4.860483	-2.106836	3.516454	-1.062751	-0.091804	-1.032881	7.406775	-5.284538	3.995466	-5.373476	-4.059769	-0.818484	-0.486804	-6.066521	-5.12018	-4.166825	4.843977	-1.797587	0.414819	-0.369793	4.061199	-3.041492	-0.646212	-1.943061	0.831148	1.799338	1.204533	-1.998102	-3.847163	1.354517	2.849329	-2.783283	0.90912	1.390016	-2.815861	0.283567	1.261123	-1.828493	-2.071339	0.2855	-1.638522	4.134147	0.238837
KRTAP25-1	1.972892	-1.746634	3.105466	-4.188575	-0.777768	-0.163719	-0.582728	1.679333	-0.412781	4.35994	-1.477144	1.941949	-0.166175	-1.031939	-1.545539	0.573339	-0.543718	-2.332094	2.054546	5.054903	0.698735	-1.496011	4.122751	-4.389772	-2.104238	0.279117	2.809084	-3.862138	-4.485822	-2.740489	-2.376039	0.137072	-0.242662	-1.077998	7.100895	4.786893	1.851141	2.466429	2.880241	-4.246487	3.712148	-3.947938	-0.325855	1.033275	7.109151	3.00618	-1.976609	-0.709668	-0.779049
KRTAP6-3	-1.340987	0.965599	3.252872	-0.793968	-3.87833	3.796478	3.341	-6.430009	0.474343	-2.383339	4.612532	3.129157	1.862545	0.152134	5.119703	0.511105	-3.297731	-0.663768	1.551916	-1.642916	-2.112252	2.294537	0.450759	4.809784	-1.390153	-0.913748	-0.466195	0.682227	0.513035	-5.09031	0.463109	-4.15601	1.315865	-2.55465	0.295026	-2.861575	-3.855254	3.559433	-0.286353	-1.703076	5.025011	-0.858935	0.450787	1.363649	-4.190655	-2.403162	4.666804	-3.385953	-2.79355
L3MBTL2	4.607247	-1.739954	-0.277021	1.606988	0.405088	2.664707	-0.039838	-2.943863	-2.041348	4.656969	-1.246902	2.695307	3.55795	4.275757	0.230242	-2.056157	7.853806	1.986166	-0.423931	-2.18505	-1.150567	-4.621933	0.240639	-2.369533	2.328614	-3.126252	0.376056	-5.038919	5.44044	4.151119	0.611497	-3.162357	-1.925019	-0.30548	0.664636	1.967617	8.59698	-1.387923	3.310466	-3.869066	-0.825794	2.011325	3.138854	-1.051516	3.99723	1.029203	-1.196446	2.488749	2.657268
LAMB2	-1.128126	-1.821858	-4.040412	-3.167633	2.65792	-6.185805	4.352158	1.658328	3.155788	-0.422141	-2.625685	2.783231	8.34112	6.839953	0.153502	-3.638503	0.894874	-1.787504	-8.040415	0.717809	-0.818476	-1.912312	-1.638697	-3.002073	2.08499	0.62391	1.477948	-0.494012	-1.640858	-5.600717	-4.686683	-1.233845	0.077114	-0.964273	-0.825769	-0.889896	3.522416	-2.917035	1.36858	-1.030363	-0.059409	6.515275	3.012427	0.736568	-5.765239	1.514694	4.201868	-1.06225	4.102955
LANCL1	1.240622	5.644521	2.386936	2.45923	-2.976733	-0.778152	-0.865778	-1.389635	-0.498266	1.908152	-2.700627	5.19451	-0.085349	4.949225	0.642935	0.2539	2.837086	-0.42326	-3.891728	6.413318	1.695497	0.946103	3.084364	3.315151	-0.759381	6.310187	5.547955	-0.633492	2.597225	1.458399	-3.285917	-1.977149	5.460399	-1.515309	-1.606094	1.250484	-2.96717	-0.179654	0.946573	1.416703	0.469854	-2.586091	3.960879	3.288391	-0.800117	3.17402	0.913748	1.833543	-0.57772
LARP4	-4.050218	-0.089159	-6.900091	-4.376762	0.937246	0.12511	2.275934	3.575762	7.177169	1.485478	-3.855269	-2.338905	3.279283	-3.355564	-1.753417	-1.909379	-0.289212	-2.728259	-6.051094	-2.487244	1.259153	0.466453	-4.330749	-3.144049	-1.316586	2.897071	0.044238	-0.172299	-3.31376	-2.237997	-2.423103	1.789699	1.108626	1.802919	-4.674187	-1.88888	-2.643763	-0.489446	1.638143	3.602683	-3.992471	-2.914794	-0.594327	-2.577013	-10.646152	-1.23077	-1.323236	-2.532548	-1.926484
LCE1B	-2.938327	2.787461	0.970935	-0.399073	-3.074351	0.960404	1.328595	-2.686285	-3.30141	4.0335	-2.47373	-2.79342	0.491978	1.462654	-2.941777	1.749598	5.839962	1.239564	-0.239403	-3.670966	3.828531	4.670925	-5.190491	-0.753097	2.70308	-4.785446	1.293223	2.947855	0.255083	-1.869284	2.94204	3.204381	3.008575	-2.18232	0.363785	0.533233	1.230355	-1.54328	2.734326	3.918269	-2.540947	-1.085145	-3.437746	-2.621033	-0.220836	-5.056203	0.863515	1.02422	6.844662
LCE1F	1.282877	-1.552667	2.816021	5.927872	1.250815	0.244629	3.387498	-1.213322	-0.972079	3.288677	-1.000572	6.341736	-1.927936	0.31645	0.667561	-1.312567	1.055442	1.656036	1.124695	6.252341	2.03727	-0.141003	2.849017	-3.396883	-2.115914	-0.100676	5.152446	-6.32685	4.772879	0.587818	4.169023	-0.949124	-0.111252	-1.914277	2.607553	-5.663306	-1.598948	-3.705827	-0.015977	1.496348	-3.063983	5.350158	-1.205744	-2.938314	-2.16406	0.271265	5.073797	6.133296	-3.994864
LCORL	-2.91913	0.733338	1.146883	-1.719302	-2.29995	-1.989157	1.576904	-2.273254	-3.57503	-0.910718	0.672192	-0.780968	1.604094	-1.791943	2.936597	3.315115	-2.30929	2.259128	-4.734718	-4.797397	-4.606555	2.995262	1.697159	-0.787102	-6.720275	-3.333073	0.531503	2.534869	3.966235	2.433912	-3.128978	-3.207606	-1.288213	-0.635624	-0.795579	2.139044	0.370154	3.178717	-2.071049	-2.570033	-7.708981	-2.38709	1.227853	0.214356	-2.752079	-0.21565	-6.522554	2.297476	-1.049014
LDB1	-3.388748	3.334483	-3.342995	-0.670436	4.883683	-2.855323	1.670112	-0.855397	-0.749003	0.530095	6.50321	2.325626	0.732899	-1.174798	3.522337	-2.925264	2.519323	4.338664	2.775119	-0.451057	-0.206274	2.321193	1.281249	-0.971274	2.950595	3.517139	-2.296035	0.343931	2.428982	1.720552	-2.424843	1.662569	4.594756	1.939274	-4.4376	-0.242531	1.05428	0.354938	-1.960781	1.569387	-4.575288	0.614129	-4.877452	-3.142029	1.633086	4.404954	3.120352	-5.335897	-0.709343
LFNG	-1.323234	3.801303	-3.05954	2.123911	0.492802	3.09325	2.719293	-0.4129	-6.042528	0.669607	-1.036966	-4.885799	1.949162	2.834269	-0.04855	0.721384	0.288365	1.328654	-0.403935	5.770334	1.024152	-3.545753	-3.214187	-4.593598	0.418674	3.879928	-0.274549	5.759542	-0.607633	-1.79391	4.827372	-3.920613	3.073435	2.680176	-3.437726	-0.833371	2.118312	0.175863	-2.31597	-0.520375	-4.317887	1.346768	1.490116	-1.385384	-2.596789	3.624976	-0.354309	1.686337	3.683708
LGR5	-1.016517	-3.356997	-3.322122	-4.211697	2.530326	0.687757	2.736145	-0.615297	-2.101632	-2.950144	5.177731	0.966716	-5.243992	-4.185829	-0.574164	3.744372	0.97358	-0.643635	-1.754427	0.514441	-4.786639	-1.644571	0.397094	6.709312	3.054074	1.106005	7.914943	-1.270372	4.202892	-1.675484	0.842494	2.204096	0.446906	-3.601445	2.264127	0.534726	-1.162375	1.829494	0.808412	4.560165	3.446172	2.641754	0.797409	-1.910254	-3.149376	-1.288542	-4.823689	-2.954889	3.145985
LGTN	0.53832	2.51128	1.612031	3.483634	-3.135151	0.330037	-0.972378	1.187808	-0.251376	-0.96358	1.791054	-6.618176	9.349295	-3.078006	-1.265358	2.785788	1.521649	0.787952	-0.840169	-4.572059	-7.852361	-4.135102	-0.492488	1.478257	-6.652643	2.28119	-2.039538	-0.607059	2.439727	-1.697661	-1.141651	-2.122413	-0.190861	-0.413204	-2.226361	3.600921	-0.419121	-2.410898	3.099868	-3.228263	-1.888405	-4.134679	-1.839251	-3.732128	-0.526089	1.985655	2.261291	0.772005	6.518874
LHX3	1.888566	-4.253274	-0.858317	3.274735	1.892475	4.094274	4.238153	0.697708	1.288941	-3.015052	1.047587	1.378341	0.858081	1.885555	-2.556514	7.472103	1.539465	-4.167874	4.027746	2.951352	-0.157029	-1.574556	0.88386	4.765715	-2.922811	-5.308015	3.279219	-5.844544	-4.678589	-8.602055	-0.504626	1.324064	-5.293098	2.371893	1.701977	1.683977	5.254127	1.092285	-0.965532	-3.368732	-3.07526	1.191366	-1.362911	-3.377512	-1.790405	-2.230192	-2.817031	3.679879	-6.942079
LHX6	0.766511	-5.408883	-2.564678	-1.976934	3.211721	2.402083	2.003953	0.69316	-1.913298	1.017971	4.664345	1.226323	2.955676	-2.421996	-2.766872	2.719103	-2.716804	-2.585415	1.55	-1.389445	0.554451	2.200033	1.406612	0.11715	1.642918	1.181044	-7.659201	-1.308812	2.823712	-0.278397	3.296875	-6.062121	-1.941987	2.985378	-1.527922	2.738574	-7.37617	-0.69133	0.272362	1.212473	-0.326541	3.102424	3.992062	3.745515	2.537874	-1.2822	-2.208088	3.777233	-0.614958
LILRB3	1.72467	-3.451012	3.613544	-0.885024	-2.33689	-4.451988	3.816554	3.947797	-4.680088	5.477561	-6.101946	2.00405	-5.25959	-2.382867	-0.255428	0.106794	-1.658332	0.035793	0.157657	-0.280234	1.491518	0.412732	1.522155	1.577046	0.114217	1.305871	-2.225287	2.96085	-2.625082	-1.964763	-0.633068	5.08925	-1.239124	3.677134	-1.803491	-1.80949	-3.670221	-0.33305	1.507457	-0.150886	0.62759	-4.386943	-0.612073	-2.340966	0.902766	-2.282747	0.931677	-1.830804	4.130878
LMX1A	1.470644	-0.26224	0.351878	4.052911	-1.368089	1.156383	-3.066292	-0.8823	-1.78416	2.460821	-4.228982	4.706451	2.719381	-3.130402	-0.277606	1.782674	-5.729354	2.963141	-8.059268	4.986837	-5.330997	1.156996	-1.053494	-3.022982	-1.558118	1.517802	-3.599541	2.757596	-2.73591	-0.242094	-1.826131	-5.537243	-3.548251	-6.490623	1.880647	3.805555	1.295292	-1.59835	4.733804	0.043751	1.383312	2.965474	3.800385	-2.37316	3.519839	3.503335	0.375475	-3.031021	3.32531
LOC100093631	3.278221	1.279892	2.67964	1.239462	-1.865761	-2.272647	2.199532	-3.862213	1.356549	-2.688587	-7.790541	-1.398766	2.659221	-3.689929	-2.169132	-1.46085	-3.043654	0.232549	0.045334	3.793064	-6.048295	-4.039713	-1.569478	3.783959	-0.209893	8.231496	4.541293	3.770102	-5.065826	4.0495	-1.229967	-0.229678	2.242983	-2.529501	-0.583613	3.31893	-1.988359	-0.713824	-2.211522	0.805381	2.095406	-0.30781	-1.204684	2.953989	-2.227821	-3.874294	-0.261283	-0.647237	-0.932033
LOC100128811	-2.222748	1.202259	0.40186	-0.343737	-4.746548	1.431062	0.107272	5.222315	-1.283119	-0.260148	2.302492	-3.923768	0.968397	-1.683443	1.626371	0.418934	-1.919259	4.246307	-1.188159	-2.075937	2.786244	1.211163	-6.147817	-4.011571	2.511493	-0.532549	0.023606	-0.603703	-1.240186	1.434306	-2.851226	0.542632	0.523968	0.732356	1.683304	-0.364073	1.031267	-1.003848	3.364376	3.419943	-3.280477	-0.01007	-0.910627	-1.587324	0.437286	1.75189	4.850777	4.707927	-4.422379
LOC100129396	1.137436	0.588585	1.207028	-2.97376	-1.33522	0.265298	-3.722312	-0.670367	-1.525904	1.853017	1.336048	0.012112	2.821936	-6.108675	-2.588398	2.422377	3.887781	-1.52196	7.07778	0.261523	3.217613	0.327246	10.66347	0.138387	-6.625243	2.328301	3.745109	0.265872	-1.793215	-1.373996	0.408833	-4.811543	1.163815	1.830375	-0.504483	-1.46881	4.892338	0.729525	-2.552406	0.922149	-5.507297	0.490074	-4.575456	-3.904882	-0.497647	-2.433951	-2.024866	4.512739	0.766534
LOC100132707	5.369354	-1.977701	-3.86578	-3.005555	5.149581	-1.425536	2.998342	1.147984	2.036307	0.507143	-1.72819	-6.580369	2.544984	-2.674923	8.212355	3.516677	-2.233189	-2.18219	-5.020245	4.617472	-1.886449	-0.25074	2.471302	-6.127317	0.175404	-1.131826	-3.655732	-1.934512	-2.892555	-1.585582	1.582047	1.677538	-5.921275	-0.891748	-3.398732	-2.48001	1.493051	0.98276	3.734346	-0.936691	-1.520883	3.748067	1.360281	1.903701	3.010507	5.027218	-0.783594	-0.005392	0.850303
LOC100133985	-2.708563	-3.366291	-0.674798	-0.897893	-1.030864	3.144941	0.569222	-3.330632	0.873566	-0.907066	-2.33384	0.71234	2.858288	-1.997858	2.836059	-0.382619	2.555581	3.238294	0.46579	-4.276069	0.912398	0.450122	2.787687	2.473739	-1.98024	-2.62745	1.31357	-3.295586	1.070167	2.046619	-0.873145	-1.603829	0.630173	-1.330947	-2.659483	0.652973	1.528453	-3.205191	4.760751	1.879801	0.033067	-1.508971	-7.417424	0.174089	2.030298	0.022071	1.152505	1.501746	-1.728943
LOC100335030	-0.330963	-3.401289	-6.963648	3.014743	1.252538	2.173968	-0.833667	2.30098	-4.12836	-0.335851	2.171849	1.632931	2.92442	2.329682	-2.384794	-1.391814	2.423264	4.995274	-1.701386	-8.16857	-1.351885	-0.5273	-5.16035	-4.226418	0.711531	0.524245	-4.559205	-0.697677	-1.24744	-2.619102	-0.278481	-2.044663	0.767786	0.88932	-2.603074	3.775981	0.801718	-1.936177	-4.958165	-4.580477	2.97474	2.660771	1.391777	3.066691	-1.716005	-0.786809	-3.01664	-4.466935	-0.234204
LOC144776	1.430074	-5.679873	-0.884393	-0.132926	-0.017236	-5.941526	0.828778	7.333274	-6.81428	1.144664	4.856938	-1.230643	3.342084	2.761766	-0.477049	2.301265	4.993878	-4.178252	2.243654	0.489756	0.200083	1.392309	4.877696	-0.855528	0.401484	-2.793192	-2.836907	-2.927563	-1.782273	-1.662755	-3.092554	6.525018	-0.242966	2.638367	1.504638	0.894069	-3.608556	-8.129293	-0.560383	-4.982099	0.695809	-1.813567	-6.114853	-1.591342	-3.224125	3.140301	-1.937812	3.088862	-0.482986
LOC284233	1.313168	-2.897924	3.070041	0.054546	2.261308	3.115912	0.690497	1.924293	-2.988234	-1.077284	-4.127645	3.006707	4.852049	-3.327433	-6.063433	5.629644	1.15076	3.251265	-2.548471	4.862184	-0.935195	-3.928864	4.781162	-8.595619	-0.348238	-3.256971	-3.583128	1.786891	-2.446011	-2.966441	1.174932	-4.326339	1.439772	-2.190125	1.025474	2.365158	5.180492	-4.364619	3.901542	0.778886	-2.466189	1.11913	2.71063	-1.98879	1.463989	3.045697	-6.029681	-0.788834	1.502242
LOC284440	3.004622	3.318013	-0.507317	-2.231137	1.652866	-5.437218	-5.3085	2.934451	-0.086442	2.356938	6.972014	1.646987	2.064297	-1.826553	1.635904	1.352568	1.01234	-0.782952	-1.93997	-0.354226	2.455726	1.293013	2.132934	-2.064309	-0.760064	3.724528	-2.220314	0.109508	2.049481	0.396492	4.483373	1.606091	1.199765	-0.215027	2.30083	-0.364143	-3.12362	0.086453	-0.038894	2.571144	0.104834	0.224213	2.11162	-1.813835	-2.070612	-2.001975	-6.258679	1.0308	-0.162569
LOC284441	-2.498257	-4.024541	-1.312139	7.080793	0.288555	4.642824	-4.894726	3.627307	-0.561057	-0.780986	-1.588095	-1.522955	-0.698365	1.271212	-2.214426	0.908399	0.970934	-1.765365	2.19259	-1.410939	0.940656	-2.717542	-4.079405	-1.196714	-0.813318	-2.743111	5.108211	0.532101	1.624908	-3.980998	2.509525	4.487624	2.873596	-2.189951	-1.390339	-0.998167	2.111124	4.595639	2.781738	-4.150443	4.241078	3.320847	0.000018	1.590761	-1.399924	-3.116979	1.338822	3.348567	-0.641238
LOC340357	-2.377122	2.079023	-3.652409	2.960798	1.216033	1.216963	1.89635	-5.486861	-6.6763	0.525793	-4.646572	-1.135084	-0.997864	0.456578	1.332173	-1.9746	-8.979736	0.58459	-0.823255	1.737088	1.009005	1.512577	-2.406279	0.04944	1.621617	2.239792	3.452826	1.028181	-0.66263	-5.951718	2.486028	-1.779106	4.489491	-1.637089	1.174984	2.926437	4.526592	3.71543	-3.259043	-3.508705	-3.706494	-0.529832	1.060878	0.375482	-2.104617	1.469843	3.54544	3.02534	1.485903
LOC342346	0.013365	1.208832	1.977281	3.446257	-3.069336	-0.645702	-3.50419	-1.422066	-1.170453	0.991166	1.77149	-1.809558	-2.428378	-2.274856	-0.492254	2.894877	2.164232	0.48789	-0.195498	3.238408	8.913608	1.988232	1.558565	6.577284	5.533892	0.74891	1.118382	-2.121715	1.526748	-4.31838	-0.731819	4.975218	1.087674	5.004669	-5.162183	1.669674	-4.58385	-2.175971	2.541007	-1.282312	-3.524879	2.060762	-0.369097	0.073591	0.552725	0.902981	-0.17137	3.598422	2.750009
LOC613037	2.664135	0.560935	-0.671406	1.906338	3.066347	-6.304949	1.420091	-1.293195	-0.333406	-2.162379	-7.423682	0.492414	1.67849	-3.947259	1.55635	3.830553	2.000632	2.084563	1.344082	0.123147	0.164332	0.030431	0.78915	0.88695	-0.993342	-1.070684	4.427348	3.949173	-4.426112	-3.775117	-4.501798	1.929338	-3.430836	4.465379	3.990224	3.702389	-1.413531	-1.070912	-1.90623	-4.071229	-1.061263	-4.30094	2.9664	0.646115	0.861481	0.094446	-2.196034	-0.78023	-1.276452
LOC644649	3.704023	2.077894	2.058956	1.630479	-2.625345	-0.062467	-2.929164	-8.186262	-4.512349	2.791055	-1.247474	5.160741	-2.095528	0.682196	0.894368	5.783347	2.376006	3.805487	-1.851667	4.832649	4.47702	2.638258	-0.668646	-2.301968	-2.906282	0.067024	1.025221	0.897335	2.956698	0.152175	-1.649444	4.739506	0.864796	-0.636148	-7.306727	3.000686	1.187254	-5.618927	1.512394	-3.560439	0.990223	0.619096	1.512091	0.603343	-1.272672	-3.708515	-7.166146	-0.147074	-1.987986
LOC644936	4.504807	0.618986	0.063759	1.4404	-2.450624	1.359311	1.882795	-1.786321	1.192995	-0.605313	-3.818852	2.834599	-0.868345	6.004236	2.692326	3.352459	1.146342	-0.717574	0.688556	3.466694	-1.47345	3.501767	-3.382907	1.848292	-1.587762	-1.590621	-3.784957	6.044776	4.657098	-0.100455	-5.177945	3.712028	-1.860601	-1.303026	-2.492005	-0.146325	0.304302	-1.815334	-3.7321	5.764597	-2.938824	1.91811	-0.463767	-4.932391	4.348082	-1.762603	2.617408	0.402497	-1.579332
LOC646851	4.376008	-6.616797	1.809394	1.39558	-3.826678	0.603376	-0.709585	7.680405	-2.772297	-0.075647	-3.190794	-0.360079	3.878783	-4.326	-4.720135	1.153848	3.209162	0.202158	1.060822	-0.862003	-2.363669	-1.712985	-4.39285	-5.180892	3.709777	2.845643	3.440929	-3.906908	-3.115617	4.077556	0.0157	-3.000934	1.028782	-1.749382	4.226729	1.031264	-0.035844	4.368433	-2.726779	-0.326792	-0.925194	2.875363	6.579825	0.458136	2.1198	1.365521	-2.752371	-4.277736	0.158612
LOC727896	2.21644	-1.541655	2.666926	-4.539081	1.252339	2.090054	-0.642732	-2.723528	1.115782	1.260532	0.408075	-1.308975	-2.42489	0.594041	-0.277122	1.070081	-7.313086	1.605373	-0.688609	2.399715	-2.144245	-1.366974	-2.76356	1.292222	-3.813594	-0.923434	-1.499702	-2.325189	6.19972	-4.687791	-1.804934	1.757036	0.141302	-3.861412	-0.759888	0.364254	6.343034	0.341036	3.382439	0.828976	0.410014	3.410485	-1.392436	1.863365	0.061678	-7.723536	-1.13923	5.465079	0.974749
LOC91316	5.333798	-2.13132	-0.000184	1.958535	1.054359	-2.716087	-4.688438	1.603515	1.355871	-2.120978	0.999074	5.247262	5.69688	-6.184807	-2.317771	-3.917023	2.251236	-0.60481	-0.333497	-1.256764	0.097107	-0.925238	1.793609	1.817723	-2.808281	1.515096	4.147866	-0.44352	2.852292	-0.240809	2.898729	7.089507	-2.422174	2.081542	-1.99719	-0.837823	-2.423723	-0.301552	0.885412	0.182688	-1.855604	-7.663491	-5.956272	1.160703	0.887391	-0.599625	-3.092281	1.508893	-1.859628
LOC91948	-2.456891	-3.323189	-2.477138	0.620255	-0.092486	2.284246	-0.410771	2.86687	-3.456651	-8.380525	-8.181818	1.618188	1.531099	-2.102136	0.268685	-0.07393	4.318366	1.12727	1.371981	-8.465564	-2.647681	0.048412	-0.222395	3.075449	4.308785	-0.672339	-5.176914	-0.862414	1.202654	-3.053248	1.98389	5.202729	1.59537	-0.070762	3.894954	-0.961495	4.798976	-4.523798	-4.053049	5.289012	-1.408539	0.067528	-1.354819	3.573171	1.130776	-0.252261	1.402687	-1.157939	-0.071409
LPCAT2	-1.963079	0.712586	1.642054	3.098245	-4.526274	-0.073308	1.003267	1.395271	-2.929185	-4.362145	-5.44344	0.772652	0.838868	6.037595	2.055086	0.149735	-2.380755	-2.022509	1.144702	-0.106147	0.071447	0.330574	-0.369329	3.264942	0.551678	2.92287	-2.11547	4.644946	-0.762398	0.580298	4.434046	0.257756	4.2423	-1.299873	3.029502	-5.826936	-10.723106	-1.143215	-0.692068	-4.279059	-4.723163	1.305346	-3.654222	2.42932	4.321749	1.712954	0.592984	0.55215	1.581356
LPGAT1	0.800373	-0.373191	-3.435609	0.040692	-4.208642	-5.178117	1.045797	0.064227	-4.928289	-4.128973	1.049916	3.343782	1.547901	-1.112189	1.471253	-2.541407	-2.193484	-1.957	3.830303	-2.264802	-5.103905	-2.895612	-3.015019	3.574864	1.284395	-1.666201	-3.342536	1.842989	-0.995501	-1.640862	3.567896	-0.65007	-6.999258	-2.069498	2.215839	-0.835952	-1.626075	-0.737436	3.141921	-1.381592	0.741008	0.191371	4.73178	-1.175751	1.629683	3.984442	-2.752547	0.033547	3.88336
LRFN5	3.81951	-0.290376	1.273766	0.727538	1.658004	7.832838	-3.629318	-1.721559	-0.499641	2.280466	-2.127354	0.355013	1.76933	3.191539	-2.276855	-0.36935	4.243355	-0.956004	-4.656269	6.650494	-3.689036	-4.04238	-3.011961	-1.665687	8.665928	-0.806679	1.691669	-3.921759	-1.730541	2.782688	4.703985	2.120413	-0.62905	-3.466898	0.820375	-3.526877	2.017709	6.762244	-0.051358	0.689699	1.233834	1.616933	-5.527358	1.003426	2.617694	-5.208911	-6.069072	-3.375384	3.350976
LRP3	1.025747	2.600633	2.498383	1.239519	3.025665	2.880685	0.624601	5.915967	0.042602	0.738751	-3.576786	2.768208	-7.342674	-0.343217	-1.201205	0.602775	1.15262	-3.978512	3.365432	5.789312	3.084532	4.046329	1.451339	1.431111	-0.404801	2.286236	2.758013	-2.146506	-2.035871	-4.547928	-1.99152	-1.202836	-0.837148	2.193456	1.143981	-2.116164	-1.597181	-2.473087	-6.079043	-2.368095	-5.080451	-2.883516	2.934748	4.631442	5.642185	-3.638286	1.219624	-0.773397	-0.655059
LRRC1	4.501876	1.510325	9.38011	-0.943721	5.242854	2.068641	-2.241875	-5.324387	-5.44959	-1.114004	-2.326781	-0.553211	1.75823	0.754097	-3.225912	2.956375	0.344237	2.687861	0.944528	-0.050504	5.211736	2.551068	3.38703	-3.191764	-1.617544	-1.12154	2.610245	3.838125	-1.405671	-7.280639	-3.891787	3.29489	0.044814	-1.448646	0.126506	3.587494	3.240492	-3.26992	-1.590937	-3.541588	5.104938	-4.793293	2.513779	4.150552	0.597421	-0.383735	-1.047473	-0.082272	0.569468
LRRC25	2.249805	0.423466	-1.355411	5.600569	4.29309	1.782612	-2.41231	1.913306	1.676677	-0.823147	4.021259	-2.708546	-2.73065	4.090706	-0.04553	2.084758	-1.58687	-3.202975	-2.382784	-1.508796	1.876284	0.512721	-1.535487	-7.139751	-2.585938	0.117321	-1.197563	8.30532	-1.148258	3.818523	0.76639	0.663753	-1.650725	-0.136314	-3.41651	1.386401	-2.233625	2.694064	3.638075	1.635724	-0.808067	-3.230229	-3.66277	-4.735469	1.967516	5.257423	0.178506	-2.199405	2.809719
LRRC28	1.698545	2.997532	-0.459424	3.538345	-5.096577	-2.522072	4.752494	3.182662	-4.832933	-1.254302	1.451631	-2.202626	-1.799523	2.022064	-0.952555	5.578352	1.058211	-0.497288	-2.95167	-2.241417	-7.621653	0.361311	-1.911057	-0.236204	0.149272	-2.472343	-2.809857	-0.441284	4.387282	-0.579092	-1.212554	1.221276	-0.606687	0.41082	2.416603	4.130798	-0.576054	-0.011314	-6.003802	-0.345442	-3.097355	-3.574755	3.661023	1.356338	-0.003149	1.664583	1.347613	5.196678	-0.257979
LRRC40	-4.219361	2.385923	-2.036521	5.748943	-6.556718	-4.780416	-2.610463	1.686333	-0.360359	-1.259585	-0.875753	0.668466	-0.068385	-2.338745	0.935025	-3.757565	0.315032	-5.19605	3.788853	1.505888	-4.012691	-2.976508	0.636582	5.173888	0.83671	-1.149767	1.484506	-1.525738	-3.698484	2.710073	2.768196	5.259858	1.149892	-5.318789	-3.787278	-0.041216	1.428476	4.132528	2.050436	1.230327	-1.206581	1.858577	-5.024316	-0.091622	0.970436	-0.76646	2.289609	0.971958	0.892629
LSM12	-0.236911	1.522565	2.79044	1.581681	-2.94627	2.190745	-0.065239	-1.281848	2.382172	-1.109575	2.739598	-7.977601	3.818735	-5.701135	-5.554032	-1.911554	3.171777	-0.428862	-0.114127	1.201627	2.417807	2.104112	0.556893	5.894193	2.093011	2.746369	3.119631	-1.920124	5.144782	0.837663	1.522754	-0.761122	2.548205	-8.021515	-3.739907	2.770101	0.895276	-6.50693	2.41593	-2.919544	-5.32365	2.910435	-0.247788	-2.959889	-2.406393	-2.0065	3.28973	4.845954	1.959698
MADD	0.57117	-1.613495	0.077287	-0.22829	0.958757	0.471764	3.361433	2.162422	6.97085	-2.220627	1.220962	2.918605	3.655873	0.514833	-2.985462	-0.674897	-2.292511	0.006788	0.724495	5.102828	1.596452	-0.367915	-0.866012	-1.976119	-2.922097	-3.875242	3.449231	8.114307	-2.822652	1.157446	-5.275596	-2.580958	-6.031555	0.090713	0.803122	-1.872395	-1.981794	-1.53204	2.035011	2.146068	-4.845616	-1.046617	-1.266793	-1.293315	1.275949	-4.509291	4.066133	1.012627	3.282496
MAFB	-1.704799	1.979146	2.960623	-3.588025	3.358442	5.13454	-2.82734	0.771955	-0.150583	-2.246668	0.946931	-5.628007	-4.582628	-0.160592	1.933454	-3.014161	2.501198	-3.26551	3.704793	0.549642	-3.95216	-3.831947	1.809116	-1.009301	-0.013629	2.396323	-1.36096	-0.246194	2.12795	-0.940283	3.097435	-0.816215	-1.631795	-4.632942	0.750755	-7.224911	2.293881	-1.638711	-0.049429	-2.159924	-0.838906	1.581296	-1.03489	-0.517308	2.39466	-6.699543	-1.520866	-3.20187	1.61677
MAFG	-6.418615	-0.703923	2.000835	-0.871473	3.092756	2.833763	-3.523288	-2.581937	3.849559	-0.503823	0.359717	-2.662378	2.822279	-7.439624	1.820205	-2.895729	-1.424632	0.630122	-1.68512	-7.454691	-5.042957	1.188564	-2.9353	-2.007995	3.254275	-7.78946	2.83578	3.230264	7.932394	-5.1382	2.472111	3.749049	2.792231	4.311542	-3.109423	-2.48144	-4.637504	-1.901574	-0.407795	2.136462	0.36762	-2.434812	-2.238608	-4.190544	3.674367	-6.90519	1.532816	-2.921195	-2.90746
MAGEA9B	-4.658746	1.537254	3.523855	-1.597777	1.644068	-0.617421	2.871794	-2.084779	-8.467874	0.173283	-1.417085	3.432888	5.517973	-0.838011	5.452074	0.318833	6.490226	-0.19746	0.277438	0.690069	5.657705	0.085322	5.402314	-1.720165	5.847428	2.678117	2.565211	-2.256067	0.057199	-0.437926	3.71406	1.837988	1.474349	-0.862485	-5.111952	-5.860879	-0.221275	-0.464959	-2.446247	2.186693	-0.581589	-3.386932	-2.259966	1.326785	2.650329	-0.177263	-0.62102	0.916067	2.234209
MAP1LC3B	-1.675128	1.590248	1.92232	-1.218709	5.033036	0.943237	-0.190474	0.015724	1.754867	-6.380243	-2.290073	-2.696937	-2.412309	-1.688638	0.615498	-0.07883	-0.698916	2.688386	-1.45711	1.802615	2.289427	-0.284122	1.118532	-3.912658	-3.147427	1.959637	4.439051	1.000212	-7.177709	0.404567	0.637362	1.212967	-0.777991	-2.345406	-3.947854	5.166421	-1.66206	-0.037823	1.369113	0.188424	1.753793	-6.163442	-2.96735	-1.544514	-1.327806	0.725415	-0.648363	4.515205	1.092538
MAP4	2.320515	3.143791	1.750482	-6.742873	-1.833614	5.18261	-0.086691	1.462495	3.016867	-0.583466	-4.282728	1.146548	-0.753057	2.091943	0.375101	3.905373	-3.906964	-6.06862	4.646201	2.198364	0.353428	0.41359	-3.352977	-2.596223	-1.789378	-1.008729	0.381324	-1.894572	-3.693682	1.706818	1.273085	-3.483118	0.739559	-9.130747	-1.776143	-4.37266	-5.381495	3.779076	-3.262999	1.380583	2.773275	4.170637	1.374335	1.022158	-4.553495	-4.826669	2.689465	-1.750478	4.570179
MAX	3.398223	-0.140464	2.075074	3.258398	-3.029848	-0.078779	-0.336231	3.182671	-4.363824	2.825795	-5.177155	-3.422687	-4.376307	2.69457	-0.649901	4.047371	-1.128002	-2.296227	-4.858201	-6.771667	-0.221152	2.49729	5.101822	2.213308	0.408621	-1.524301	1.343569	4.294207	-0.057123	1.148901	1.339134	1.688125	-1.183539	-3.869535	4.407915	1.790771	-0.889821	7.249063	-3.289338	0.608359	-0.737668	-3.401511	-6.368521	-2.834908	-0.069712	1.574725	3.890503	-0.661633	-0.712725
MCF2L	4.384302	-4.199212	0.550579	-1.517823	-0.471407	4.675319	-4.558168	-6.033627	2.649198	-1.29455	-3.29856	6.269661	-1.146473	0.077411	-0.610805	1.138642	5.896372	-1.672588	-0.441716	-0.062188	-3.492099	4.064277	-3.711602	0.31567	3.850645	-1.227643	3.105291	1.05025	2.195496	1.872062	2.741346	-3.262745	1.212111	0.836238	2.904307	2.737268	3.498558	1.007487	-0.376971	1.105429	6.250861	6.793061	0.364974	-5.971054	0.205468	-4.385294	6.642063	3.171329	1.64426
MCM2	-1.788749	-0.341	-0.182566	-7.656502	1.418071	0.586449	5.20552	-0.326406	2.947923	0.345048	-3.253289	-3.909962	-0.53931	5.304324	2.677984	4.639631	-4.024208	-0.928872	-4.603333	0.022072	0.633218	2.744728	4.337743	1.688472	3.143606	-1.233133	-4.826003	-0.590765	-0.063969	0.795847	-2.974399	-3.75232	1.9667	-4.448383	3.70909	-1.926309	-1.178023	-4.723854	0.197057	0.40557	-1.43987	-4.310401	-5.33384	2.318781	4.420785	6.671683	-3.083049	-0.118621	1.15634
MCM3	2.281299	-4.656959	-3.140559	-2.74509	2.051756	2.467404	-3.724901	-4.285332	2.69069	1.676668	2.799546	2.490421	-0.663861	3.359601	5.861731	3.225751	2.976337	-2.765141	4.359717	-3.255168	2.17047	-1.242301	2.6716	0.551456	4.935613	4.823341	1.753759	-0.190525	-0.780637	-6.114194	-2.680013	-2.546925	-4.486049	3.366749	-4.178305	-1.273762	1.872495	-1.957842	-3.325094	4.096372	-2.050977	-0.267729	9.003063	1.507415	1.490115	-1.808039	0.154706	7.83728	-1.696595
MCTP1	0.762044	-0.052866	-1.355109	-1.179391	1.166152	-0.629493	2.990939	4.833931	2.725304	2.081124	-2.831215	-2.326826	-0.716193	5.587046	-1.821231	-0.201164	2.204103	9.238866	-1.19802	2.568203	-0.635196	2.42349	0.321772	2.110276	-0.089172	1.219206	-1.16747	-1.434052	-1.662668	-0.546797	2.67011	-1.755485	2.71476	0.883629	0.428968	1.746882	-2.240668	-0.936921	1.521727	-1.649724	1.813265	-7.165648	3.972423	-3.168341	-0.05131	-0.07495	-2.111482	-3.700741	0.103406
MED19	-5.346074	-2.172705	3.016828	-1.562556	1.257556	2.035277	6.592481	-1.366265	-0.523343	1.131892	2.160558	5.819609	-3.450088	-0.896898	1.927984	1.584408	0.839329	1.900306	-0.806106	-4.667028	-2.382278	1.48341	-6.600776	-1.012286	-0.251114	0.007938	-2.238287	-2.090243	-1.548698	-9.012877	0.346248	3.655312	4.79557	1.230202	3.153641	-1.806332	0.467829	-3.195109	2.296503	3.852932	1.285679	-1.477963	6.199065	-2.530497	-4.580685	-1.688071	-0.781452	1.387491	1.080849
MED24	2.740868	5.369788	-6.66128	6.506486	-1.736024	-2.256889	1.495519	3.435193	-0.602607	-1.38437	0.943958	-2.785545	3.52477	0.561532	4.718326	2.467366	1.87452	0.116074	-2.810184	-3.950161	3.189185	0.343976	1.726815	-1.795331	6.38687	-3.343005	-0.959742	0.555477	0.489387	-0.714318	-2.447424	-5.425092	-4.73573	4.468323	-4.734647	-0.761207	-1.395211	1.230109	-3.542456	-1.147333	2.709891	-0.110697	-4.964499	-0.194313	-1.742652	2.474133	-4.443963	-4.158538	0.370584
MEF2A	-0.954428	-0.679085	3.540366	1.92544	6.258533	-1.163425	2.035453	-3.713704	-3.273591	-2.204483	6.360728	-3.864705	5.855539	-2.294649	-2.123376	-0.457463	3.704385	2.202925	-0.437913	-6.264397	0.160876	3.50129	0.178079	-0.891297	-0.022522	0.234179	4.564251	-2.564547	-1.306586	-4.254996	3.440463	2.757354	1.326602	-1.40308	0.868052	0.739956	-1.664401	-4.092057	0.879653	4.311338	-0.871463	-0.649847	-1.202205	-2.549922	5.237477	3.251611	0.299101	-1.028066	-0.387993
MEIS2	-2.291675	4.99055	3.865879	-4.006897	1.352539	0.880964	0.002315	0.587061	2.479031	-1.635277	-1.613658	-0.902599	0.002991	-2.554442	1.759491	4.048057	1.1974	3.542127	4.89207	-2.93989	1.954661	-0.203067	1.090515	1.303565	-6.13831	-3.711621	1.338135	-2.016375	2.359875	1.094703	1.881873	2.807259	-2.430881	0.591051	4.192909	4.07452	-1.804669	0.00566	-5.796281	-6.34312	0.592509	-8.154966	-1.309668	4.323222	2.722228	-1.424102	-0.522434	1.805636	-4.717154
MEP1A	-1.687579	-1.759024	0.179337	3.777927	0.458422	-2.271775	-0.617578	1.649181	1.628233	-4.047817	-1.557797	-6.497269	-0.636217	0.985505	-0.901943	-0.517723	2.872083	-3.38781	-6.081591	-0.638086	1.18879	3.073445	-0.487642	1.242186	2.260415	0.269188	-1.964139	4.210187	-0.475906	-1.685318	1.922584	0.744248	-0.400526	1.228565	4.443839	0.908535	2.141084	-2.052082	2.364694	-5.987127	0.785742	3.942844	3.319195	-5.289225	-3.31146	-1.914139	-4.67969	-5.250764	1.228354
MEST	1.418392	-2.800957	0.006806	-1.821553	-1.655551	-4.092659	6.09862	-1.941903	-2.018725	1.827845	-1.946227	4.09514	-0.653076	5.765902	0.728046	-4.30186	4.417327	0.252467	-3.627596	-1.482288	2.719687	-0.395568	1.051902	0.701746	2.246925	-4.841154	-3.017474	2.858956	-0.43228	-2.851452	0.340688	0.681806	-1.760499	3.372966	2.103148	3.626091	1.797845	4.432806	-0.676101	-3.640239	7.316366	-3.412387	0.997421	-2.751271	5.333838	4.195215	6.702464	-2.464429	3.397653
MESTIT1	0.988429	-1.591833	-0.526143	-1.265953	1.255617	-4.89809	0.378748	-3.040442	-3.033094	-1.527294	1.719449	2.023818	-1.101137	-3.23589	2.292297	4.360635	1.179543	-0.804324	0.434864	-6.410737	1.920447	-0.839038	1.745436	-1.898533	-2.046591	-1.705318	-0.269427	-0.042551	1.125682	-1.245386	-1.964948	0.816706	3.41573	3.144569	4.430928	-3.307429	-1.076567	2.227514	-4.417583	-0.804518	1.527037	2.505308	0.629291	-10.423079	2.706262	-1.451418	0.382661	-1.787412	-3.377871
METAP2	2.369776	0.079113	-4.234281	2.122166	4.294942	-1.526237	1.489454	1.165582	0.148386	2.331005	2.133902	0.787302	1.268654	7.866912	3.363897	4.496755	1.816368	1.969267	-4.874044	1.130647	1.746377	-2.86981	-5.612097	1.40678	1.666342	2.504991	-0.668154	-6.411274	1.05929	0.554681	0.521222	-5.145105	0.697907	-0.865812	-0.105761	3.077879	0.949809	-4.763815	-6.60659	-5.426232	2.055631	0.553561	-3.578637	0.373623	-3.799514	0.704858	-2.901054	-5.432225	-1.49592
MFSD1	0.506035	-8.419671	-2.620799	-2.176018	0.72318	-5.40203	0.699801	1.96363	-4.849605	-2.067396	-1.673272	-0.436259	-8.672016	-2.151829	-2.307732	-2.508295	2.250765	1.877091	0.584285	-0.325613	0.394349	-2.567513	-2.920784	9.021633	-2.670061	-2.307307	-3.278447	-3.873716	1.953683	1.065458	-1.514769	4.864183	3.452361	0.281069	-1.20971	2.500887	2.934047	5.450579	-1.356676	-1.121301	1.582104	-2.074806	-0.511017	-1.914392	-1.896655	-2.480539	2.078332	0.400931	4.725241
MGC23284	1.015931	0.882662	-2.099197	-2.834357	-1.036077	-0.046959	5.891271	3.273427	0.718092	-1.372645	-3.142387	0.978859	-0.091837	-3.181744	-5.319553	-2.870171	-1.47131	0.544445	4.730031	0.209472	-1.003481	2.247796	-3.723327	1.825887	-5.585909	3.601713	2.075571	0.786258	-3.589522	0.027464	-2.479684	-1.417642	-4.605074	-3.454375	-4.404891	-1.176871	2.824851	1.84278	-4.64902	4.784734	4.277402	-5.303857	3.127223	-0.742593	-3.325658	-2.094316	-0.0715	-2.092797	-3.674482
MGC72080	4.63611	1.873015	1.006032	4.707338	2.885583	-1.637269	-3.280264	-0.039429	-0.06616	2.181992	10.762309	2.195006	4.261482	-3.011078	5.583552	-1.419268	2.249367	-5.653717	0.520808	0.513671	-2.063751	-3.123225	4.741578	-4.587557	-4.23739	5.144738	1.229161	-0.878982	1.256255	-0.886427	-0.652563	-1.166025	4.626991	4.132661	2.642652	-0.286875	1.094689	-3.02871	2.76275	-2.030888	-3.238487	-1.304316	3.385626	5.519623	2.842526	-0.656505	-0.511577	-3.142559	-0.742805
MGC87042	-2.562741	-4.088294	-0.14724	1.419976	-1.543795	-0.577999	-1.137428	2.890354	0.421115	0.066742	-4.126845	-1.91642	4.276295	0.410623	0.263952	-3.584402	2.203508	-6.036447	3.424936	1.998272	0.767316	2.793155	-0.183668	0.372743	-4.597258	0.041167	2.572972	0.482873	2.92677	-0.737252	1.561764	6.392287	0.680445	0.563685	3.010762	2.192013	2.138516	-1.558344	-3.907049	-1.0927	-0.817283	1.843948	-6.385296	-1.470941	1.17918	-1.655432	6.712995	1.40269	-0.062194
MIA3	3.549395	2.589529	3.743063	6.283765	-1.232843	3.361298	-2.512086	7.078715	1.792686	-3.356016	2.920185	2.073916	-1.582731	-5.958676	1.343121	5.766258	-2.332992	-1.820185	4.109043	-0.483527	0.065894	-1.94814	-3.555142	0.563456	-2.462503	-1.362829	-5.276921	2.108497	3.607209	-0.396572	-0.84857	1.947778	-2.885999	0.391251	2.593652	6.255808	-4.769559	0.139471	-3.958332	2.144155	4.037693	-1.864489	-1.381199	2.784406	-3.903616	5.855361	-0.940667	0.796218	0.257131
MIB1	4.456642	-1.428459	2.948561	-2.125444	-0.899987	-1.465923	2.981953	1.821369	-4.411122	1.676197	3.735198	-3.047386	3.516669	1.023081	3.808257	-2.577376	4.543169	2.896179	0.256051	-1.160273	1.417549	0.283046	-1.72759	2.527621	-1.633888	4.96727	-6.588775	1.927748	2.850856	-0.598179	-1.507936	-1.70461	-0.645317	-4.94011	-0.259181	-3.354631	1.943942	-0.459986	4.639194	-1.360133	-1.560915	6.45848	-3.404685	-2.197186	-1.462156	0.267191	-1.034798	0.465808	0.538934
MIP	-0.664686	-2.401538	-4.928087	1.469791	1.476546	0.850157	-0.06572	1.310691	0.93563	2.732409	3.823307	0.257621	-5.135386	-0.908319	-0.669692	-4.169962	0.857641	-4.670229	-2.313465	2.193896	-4.116879	-0.207314	-5.986428	1.474699	1.739095	-5.576608	1.936417	-0.254667	0.784149	2.464135	-1.395278	5.130603	-2.113368	-0.606301	0.671936	-0.305712	-5.479579	-2.72694	-2.755902	1.252762	0.665767	-3.013263	1.054034	-1.816552	-1.397277	-1.374198	-0.584014	-0.062538	-4.821513
MIR103-1AS	-0.127707	-5.303392	-0.472297	0.841442	-0.429091	-4.383881	-0.842613	-2.207303	3.916516	5.010408	-2.113695	4.657817	0.082903	-1.845582	1.560164	-0.563611	0.334243	-0.849585	0.798678	1.331248	1.505914	-0.083219	1.931124	0.522095	-1.243342	0.092858	-0.92207	0.205347	-0.3402	2.889257	3.111486	-0.117962	-2.38246	3.382154	3.059092	-1.422663	-3.332994	1.617457	-3.545057	4.820592	-0.514205	-6.031016	-2.152007	2.723501	5.447091	0.045305	5.728418	6.408197	3.935582
MIR103-2AS	3.712551	-2.884898	4.502133	-2.121989	3.412087	-0.748855	-2.278798	-3.188232	1.448959	4.623003	-4.338639	-7.429569	-2.174418	-2.121017	-0.56345	-0.9929	1.87715	-0.451828	3.91321	-2.480195	5.283021	-1.576325	-5.137419	5.169786	3.163517	-3.655141	-2.696778	-1.633323	5.430558	3.928283	0.4547	-1.568371	0.728603	1.21378	-2.849144	1.158245	1.822175	-2.520518	-1.268961	-0.676746	1.306625	-3.778324	-6.809133	1.289865	-2.57623	-1.416104	2.399709	-1.031183	0.415763
MIR1182	-4.585754	-0.536034	2.683796	-3.431056	-3.380079	1.984453	0.629881	-4.668694	1.620755	-0.616681	3.015747	-4.703312	-3.745699	-0.618034	-2.689522	-0.662317	3.891901	-1.531536	-1.952743	2.094203	-2.664487	2.631621	-4.343892	0.10365	2.654176	3.267838	1.625512	-2.590606	1.228895	-0.815678	2.869387	0.714742	3.160939	-6.726676	-2.449146	-1.939043	-3.430486	1.397293	-2.446737	2.932499	-1.968577	-4.921713	0.675541	-2.524516	2.648087	-0.591537	3.385159	-3.413922	-2.095899
MIR1227	-2.243397	0.539322	-1.808087	0.110236	-1.325146	-3.912162	4.848726	4.578411	-1.660789	-3.013205	1.919524	-5.011323	-3.547392	3.091232	0.008496	-3.714147	3.86239	-0.10848	-3.271487	-0.134138	0.897307	-2.390914	-0.057253	-1.386817	-1.263414	-4.226469	1.405897	-1.26607	-0.602209	1.995618	0.716554	0.979695	-5.13648	3.407335	6.067024	-4.602336	-1.072208	3.717036	-3.720439	4.168771	-7.236593	-2.155604	2.047323	2.023096	3.287139	-5.179363	-2.559207	0.931003	-2.167234
MIR1262	1.514958	5.449469	1.505304	-1.392389	1.176245	-2.188755	-7.095262	0.332944	-1.183176	4.170292	-2.008393	0.210936	2.118942	-1.267408	0.907534	3.97674	-0.728949	0.483195	-1.402678	2.889719	7.602296	8.116093	1.829472	-5.547027	2.504679	-3.737626	-0.894983	-0.113327	-2.242012	-1.135924	2.571204	-4.97001	-1.000531	-1.680237	-1.673085	0.031294	-3.910087	3.327974	-2.177076	2.026683	-2.305253	-5.369359	0.677741	3.255031	-2.04905	3.102897	-1.47572	-2.623354	0.489499
MIR1274A	-6.72911	0.413232	3.708823	-0.693468	3.403784	-1.288187	-1.501319	-3.427865	-0.82137	-0.786037	-5.379671	-4.653011	5.397549	4.830613	-0.99611	-0.095947	-1.056205	-1.02065	-0.981171	-0.369015	6.640062	0.83535	-0.818485	0.428599	3.157718	-2.004544	-4.955268	8.236259	-6.35637	-6.285679	-2.533215	1.063624	0.806093	-3.284237	2.310777	0.022644	4.748648	-0.315382	-1.844037	-0.716477	3.076195	3.159466	-0.013353	0.894894	4.832308	-2.73567	0.123901	-3.222016	3.504288
MIR1279	-3.784945	0.71714	-0.34422	1.413883	1.254406	3.868572	0.11909	1.405097	3.003981	0.420139	-6.545114	-0.390474	-1.027815	-4.73179	-3.221971	2.115102	2.27332	1.987228	-7.867447	2.866356	0.639645	-1.03532	3.277111	-5.472512	0.019634	2.526383	1.054727	3.259415	0.224667	3.100626	-2.593064	-1.268678	0.551102	3.120055	-5.158068	-1.005993	-3.129582	1.312404	-2.593458	0.165013	-7.880278	-1.519533	-2.722347	-4.688345	-2.307759	-0.557802	4.862319	2.707013	-2.940742
MIR1291	2.312479	3.036044	-2.835196	3.646739	5.488115	1.997918	-3.274029	4.293816	3.812763	-3.14473	-2.112111	-2.255495	-0.664381	-1.316327	-4.991907	1.483152	-3.317401	2.387277	-1.299742	-1.658917	-0.600346	0.061138	8.718602	5.030269	1.366797	2.000786	0.660169	-3.092972	1.58	-5.654909	-1.889462	0.04883	2.111623	-2.37465	4.087844	-0.588999	-1.165095	4.43567	4.141248	4.054917	1.602453	6.162776	-1.720118	4.820071	1.187637	2.739888	-0.68836	-2.793006	-0.872751
MIR1324	-1.35021	0.874274	1.261871	4.244229	-2.256574	-2.070521	1.481597	-0.645838	0.988516	1.642266	-7.726148	0.443995	-0.91303	7.460007	1.325955	-4.998849	0.950867	2.119229	7.327705	-0.70118	-2.056229	-0.500824	2.948483	5.611306	1.484204	0.102254	-1.862865	-4.065871	-2.845156	-7.318345	-2.232943	0.335281	1.802328	-8.053508	-0.628548	0.552648	-1.542732	3.739959	7.709195	-1.563638	-3.505214	-1.673629	-3.583638	-3.276254	1.347133	-4.334391	-2.208636	-0.431812	1.798716
MIR137	0.077361	-1.241478	-0.190828	-0.648193	-1.733236	1.48137	1.971701	-1.250325	0.776961	1.462834	-0.083035	3.309975	0.151781	0.29562	-0.385636	0.52717	-2.960599	3.408835	-1.653417	-0.92384	3.956072	5.415752	-2.558541	1.647756	-4.435734	-2.642206	-2.166896	1.151293	-1.74781	2.075704	-0.975523	-1.242533	0.370121	1.033502	1.496854	-0.669372	5.423291	0.027972	-6.770218	-4.790436	-0.89863	-2.372284	6.019799	-1.100155	-3.923389	-4.22386	1.482319	-0.252145	0.275313
MIR140	-2.10109	0.14781	1.110619	-0.957293	1.353263	-5.163399	-1.378651	2.423241	1.158964	-0.29977	-1.171033	-7.590145	-0.772675	0.391324	0.948881	-2.212297	-6.666995	0.999401	-3.569701	3.103332	-2.867617	3.04297	4.808471	0.347858	2.077292	-0.725681	0.995115	1.160742	3.761729	-1.640264	4.821317	3.258608	-1.54442	-1.655289	-2.037096	2.550972	-5.588698	1.318431	0.418374	0.830785	2.077143	-1.625281	4.847965	0.512638	-1.406744	-0.697451	-0.160006	3.653174	6.85989
MIR1469	7.184417	-2.17696	-5.473344	0.777625	7.021027	3.007907	-0.488536	-0.317285	-3.359545	0.527112	-5.03134	-2.75871	3.921293	2.027849	-3.076456	5.665994	4.085758	-1.677018	-3.480321	0.692655	3.485987	9.443983	2.810515	0.530445	-2.889242	-3.290092	1.121303	-1.917211	-0.767048	2.129015	-0.780326	-1.446638	-1.757276	1.737801	0.884882	1.659118	2.814745	-0.447506	-1.428828	-1.171983	-2.820006	-0.817347	-3.727485	-3.381359	0.317174	0.727991	-4.516879	-0.352614	-1.931865
MIR153-1	-2.967002	2.391478	1.453971	-1.513963	-1.55692	-2.697868	-8.196416	1.001109	-0.156767	0.970134	0.060032	1.826078	2.357498	2.268127	5.43934	4.942625	2.310084	5.643443	2.170114	5.851287	-4.466471	2.274649	-2.899423	0.502132	-1.697571	2.035637	-4.059564	-3.412682	2.102338	1.302183	-0.314839	5.503789	-1.777755	-2.681655	-1.133446	-1.519995	1.631616	1.133491	-5.115633	0.786386	3.535195	3.025335	3.493339	2.672324	6.014883	2.606027	-1.635655	-0.23074	1.851294
MIR1539	-2.287869	-3.947058	-0.043302	-4.966446	-5.879648	1.37438	0.267876	-2.421848	-0.87926	-2.635595	-1.355471	2.773768	1.301887	-1.45531	2.752622	-1.595355	-0.359521	-2.320471	-1.757133	0.097539	-0.08859	-2.38018	0.263771	-2.0492	-1.409757	-1.607899	-2.238492	-1.537676	3.960388	-0.842498	-1.834872	-4.576291	-0.800443	-0.788345	-3.589713	1.598109	-0.157818	1.373956	4.254469	-0.623817	-0.116467	-0.77433	1.50351	2.587337	5.02771	0.150337	0.662387	4.266472	0.358818
MIR155	1.144947	0.964107	-0.169542	-2.555175	-1.298506	-0.908918	-5.593557	6.326397	3.564729	-2.45644	-4.056612	-2.12395	2.51242	4.029034	2.050366	-3.430789	0.788213	-6.935834	-5.892764	-0.126236	1.82128	1.441514	2.975622	-0.058599	0.556956	-0.751685	-2.850339	4.428188	6.136602	-2.347645	-0.511214	1.061744	-2.844749	-1.593434	-1.234909	1.414269	5.256637	3.743066	-0.854835	4.934723	-0.97073	-5.037608	-1.680831	-1.322934	0.080804	-0.419464	4.326111	2.854779	-1.655176
MIR17HG	-3.119198	-3.196601	2.274624	-0.461661	2.000357	0.012004	1.151752	-1.041285	-0.0351	0.596802	6.404437	-0.575415	-1.500461	0.546132	-1.771679	-0.900042	0.733519	-4.410574	-1.818272	2.835518	-0.390907	0.280592	0.104448	-1.907485	2.092172	-3.335362	1.705139	-1.504738	-0.77646	-2.714261	-2.578688	1.911339	4.006344	-1.715671	-2.870774	3.149413	1.139111	-4.604655	-0.616175	0.673418	-1.601693	2.381146	2.073684	-0.222191	3.620147	-5.223761	2.096208	-1.5762	-1.868227
MIR196A1	-6.766339	2.054817	3.457398	1.888687	1.187266	0.679717	-0.57167	2.131925	2.705783	0.498635	0.349648	-3.854595	-0.164676	-0.986999	-3.390172	-0.551472	3.167017	-2.547509	-1.386801	-3.66501	0.38497	0.148053	-7.724726	0.20319	0.621008	-1.605542	-0.357349	5.346874	-3.480858	-3.379453	2.762135	-1.022521	-2.807214	0.756313	4.130582	-3.088979	9.40639	-1.452501	-0.738808	-1.796018	-0.130818	-1.597797	-1.311321	1.343395	-0.669313	1.154675	-4.665069	-6.376219	1.416814
MIR196A2	-0.664015	-3.0653	-2.158201	3.317865	-1.812789	-6.684377	0.93152	-0.006245	-5.700662	1.333037	-0.290605	-2.860608	3.788535	-0.82718	-3.061874	2.272677	0.221348	-2.892943	3.360426	0.412929	-0.608162	-2.275246	0.808636	-0.1662	-2.846485	0.438976	-1.592217	-4.512959	-4.067832	-2.205475	2.268826	-0.471836	3.185577	1.292243	-2.022293	-2.089631	-0.36213	-0.643171	3.163606	0.166438	1.283619	0.67016	0.046889	3.415756	4.620054	-2.094324	-4.938692	2.164326	-0.103157
MIR1973	-3.795965	2.497773	-1.155042	-1.336774	1.941306	-0.344885	-3.403846	-1.136209	0.449026	1.216372	-1.207623	-2.885951	-0.832927	-0.920745	-2.93775	2.408528	-1.269589	-0.954449	-0.52815	-0.909621	1.424429	1.342501	0.385271	2.974768	-2.73288	-2.910911	0.541005	1.343383	-3.175199	0.83036	-2.779032	0.166343	4.983542	-4.341968	0.131974	2.123363	4.454943	1.347304	-0.879734	0.116406	3.203139	0.553232	-2.385507	-1.150649	1.910902	2.95047	0.358925	-2.928098	2.268927
MIR210	0.613727	3.32371	2.779988	1.938884	4.645175	2.757258	0.801745	1.945506	0.989999	2.232932	-2.570141	-0.628255	-2.021746	-3.81553	-2.129943	-0.590939	3.710534	-2.430812	0.652966	3.087391	-0.140811	3.233115	-1.802203	-1.849907	-2.608814	2.955666	-3.605516	0.132085	-3.050786	-1.187304	-7.117667	-3.781471	1.29135	-2.577463	-3.771053	-0.141662	-3.233568	4.117425	-6.020144	3.97913	-2.061932	-6.217858	3.141976	0.178618	-2.671582	-3.811579	-1.608902	-2.405135	5.673382
MIR24-1	0.790299	1.577185	1.160973	3.272817	-2.600092	7.978874	-1.888334	-0.486972	-1.918282	0.863546	2.480053	0.854107	0.902718	1.960598	-2.312547	3.381865	-0.052846	1.541531	1.286591	-2.086599	3.195431	3.246064	1.506618	1.746833	-0.009166	-2.406159	-0.210449	-2.087047	-6.758461	-3.099875	1.252359	-0.069181	-0.292878	-2.185883	1.084973	2.775294	-1.380164	-0.027273	4.265462	-3.968198	2.348671	3.325112	0.48038	3.803578	-1.357092	-0.626608	-0.278294	-0.336405	-2.833837
MIR26A2	-0.152508	1.763125	-7.536746	3.103542	-2.439235	1.802798	3.041229	0.279438	1.707838	-0.000786	-2.836227	0.21802	2.637491	-3.488703	2.962653	0.070827	-4.992225	-1.040934	-0.313793	-3.560641	3.704603	2.96128	-1.420964	-1.300213	5.218137	-0.309178	6.450764	4.562547	5.276541	-3.238655	-1.9488	-3.609586	-1.787953	1.612725	-3.794489	3.129973	-2.377194	-1.373381	0.435685	1.182957	5.545871	-7.963377	-7.231069	6.640247	-5.806343	1.884625	2.243359	1.81655	4.013498
MIR298	2.529134	-1.950471	-0.349159	-0.044967	-0.088095	3.11708	0.352235	-0.238563	-0.334228	2.489676	8.030684	-2.338207	-2.236795	4.586415	-7.786428	3.925502	-2.312053	-0.319963	4.245685	-3.894413	-4.561541	1.341384	-1.854831	0.214095	-4.63497	2.932114	2.885824	-6.598579	0.574168	-4.590382	-3.132483	-5.350232	-0.467689	-2.045997	1.102299	2.096186	-2.439231	0.410591	-0.146802	0.999286	2.656529	6.790978	3.958194	-0.571172	-2.246942	0.268082	-1.31484	0.145503	-2.65797
MIR320A	-2.961287	3.696124	-1.729567	4.285088	-2.649954	-1.422988	-7.49143	-1.930498	-3.913497	6.103671	-0.081445	-1.985566	-0.251922	1.246521	-0.218817	-1.461643	0.943206	-2.851891	-4.056419	1.779053	0.587057	2.339118	-1.559108	1.493024	-4.402379	0.091842	2.919657	3.003919	2.504825	-2.969042	3.520987	1.265114	-5.86753	-0.38772	3.244906	-1.497225	-0.123429	5.801057	-2.436252	2.168641	3.924822	-5.16001	5.610355	-1.080739	-0.523352	6.659589	4.692776	-3.343495	-3.465634
MIR340	-0.480256	-2.412562	1.512069	2.875047	0.923221	0.191707	2.054478	-3.823982	-0.314379	-1.665132	-4.079092	-1.22448	0.894799	2.444892	-0.718244	2.507275	-1.784278	-0.606836	-0.951355	-0.674863	-1.139625	-5.036751	4.612877	-1.187463	-1.581907	3.411034	1.461208	2.737928	2.851565	-1.677898	-0.739131	3.550644	-0.334016	0.768844	-3.175012	0.682593	0.536375	-2.021262	-1.818191	3.88128	-1.666218	-1.490505	1.553224	-4.592463	-6.539087	-3.157995	-2.229845	4.203404	0.196131
MIR34B	2.699346	0.666945	2.20325	3.77641	-6.071191	-0.410579	1.608095	-1.333808	3.355037	1.374178	-0.330387	-0.619388	2.309725	-3.245754	-3.919297	-2.213307	-2.214082	4.33164	0.036599	7.640168	1.49125	-0.677901	1.582181	-0.106159	-0.803883	-1.772534	1.413591	-2.815716	-0.609973	-2.674316	6.140586	1.260739	-0.227192	-2.216447	2.972477	-1.720067	0.643096	-0.807976	0.407753	-1.26135	4.20985	-0.134737	6.931767	-2.982303	-0.28402	-1.197455	-1.76491	4.070205	-1.077252
MIR411	-3.821563	-2.050324	-0.26696	0.810887	-2.410467	2.637211	2.491624	1.988417	5.599128	-2.699602	-2.935618	0.21645	-1.406913	0.403602	0.039174	-0.559329	2.504178	5.231976	-1.074801	-1.579224	-0.397565	2.167509	1.125516	1.565206	-1.213719	0.869249	3.741786	0.578631	5.091367	-0.513816	4.154903	2.528937	1.253906	0.453752	3.572767	2.665016	2.054089	1.619841	-2.509438	1.56377	-2.873691	-4.586049	-0.143533	-1.529787	-2.512613	4.484722	-0.405594	-0.053421	-4.003604
MIR491	3.113422	3.326645	4.779513	-2.212829	5.302384	-3.843131	0.266108	3.103311	-5.336827	3.026827	-1.626331	-0.805978	1.057262	-2.492879	1.759216	-0.352627	-2.191848	1.197292	2.207686	-0.562788	3.629327	-2.037449	-0.91943	-1.412404	5.90928	-3.860081	3.271414	1.051466	1.6235	-0.889594	0.557135	-0.871714	3.650369	-3.28903	2.259299	-4.475082	0.698581	-1.796588	1.10017	-2.347928	0.431103	-5.317436	7.407626	-4.215561	1.596239	1.727934	-2.592969	-0.443265	-4.254258
MIR499	0.37058	4.657524	0.669668	-2.659091	-5.063487	4.926916	0.787681	-2.245604	-1.022203	3.632756	6.244445	0.34401	2.773823	-0.542544	0.793593	-6.671107	-4.070893	-0.092442	1.25188	-2.915519	-0.369966	4.882837	6.078919	-3.832044	-1.649732	3.983035	-0.513126	1.435795	-0.311674	-0.001924	0.719152	4.638469	3.155238	-0.545378	-1.606079	-1.054086	-4.447474	-4.889033	3.03608	-0.068799	0.628251	1.798999	-0.712742	2.145739	-0.484917	0.871175	1.308337	-2.020674	-4.019224
MIR508	3.371902	4.234885	-1.906244	-1.337099	2.391805	0.736213	3.169262	-0.309743	1.342067	4.214765	2.380925	-3.983122	3.344038	1.442218	2.726171	-1.676913	-0.72433	4.999011	-2.848653	-8.974264	-3.688427	-1.890306	-5.530901	3.634166	1.321329	-1.604764	1.366051	-3.57542	1.40879	2.100719	1.741436	-1.60104	-3.31435	-6.43939	4.855836	2.057822	-1.380239	-2.084998	2.187156	-1.332217	-2.081842	4.537322	-0.996704	1.097547	-2.944365	2.98009	-3.202561	2.956771	-0.066536
MIR526A2	-1.449063	0.372344	-2.297905	7.323981	-0.346604	-1.872069	-0.737637	6.703233	-4.611248	4.752396	-0.728627	2.08958	-2.041833	-5.637331	2.2747	4.479661	-4.2107	2.87988	0.642533	-2.392079	3.457767	4.772305	-0.557375	-0.1058	-0.426531	-0.935222	1.722271	0.774829	1.375715	-1.063306	-5.329386	2.809892	-3.025967	3.070779	0.626432	3.519516	2.622678	-0.907985	2.281102	-0.9018	-4.976084	-2.333998	-1.285865	1.313693	-5.124679	-2.389301	-0.422098	1.464496	2.866026
MIR575	-1.966996	-0.766002	-0.854958	1.245191	-0.304964	7.127003	-4.034834	3.256845	5.103009	4.331752	-1.998271	8.163109	0.400031	-1.146354	-3.804292	-2.519872	1.055564	-0.664398	4.251532	-1.655919	-2.902968	4.541773	-4.955507	2.535241	-3.377744	1.354328	-2.24369	-0.895983	4.838773	-0.993704	-3.257082	3.31716	4.981873	-0.112035	-2.136841	1.706092	0.975679	-4.191053	1.04036	1.170658	3.814752	0.491144	5.939805	-2.352564	2.585036	3.096675	-4.516396	4.153431	-1.533941
MIR598	-3.328585	-4.460636	1.589734	7.850449	4.260888	-1.280631	2.853075	-0.283963	-0.205993	2.031167	-2.39833	0.10945	2.39061	0.050222	2.737121	-2.12272	-0.732686	1.465133	-5.981688	0.184833	3.404434	-3.588407	-4.487879	-2.397201	-1.399333	-5.239807	3.229891	-3.01114	0.015574	-2.420805	3.049788	2.33382	-0.770862	-1.639366	2.428814	1.848029	-4.875436	-1.211597	0.166497	1.566723	-1.971292	-3.389682	1.610918	1.7011	3.568307	0.922943	0.924907	-2.796162	0.277179
MIR623	4.735128	2.105414	0.233423	-3.656843	3.317723	2.049642	-3.232287	-0.729875	-0.152559	2.805221	-1.681231	6.524519	-0.537053	1.134558	2.230505	-2.77048	4.906358	-2.532458	1.099713	6.248471	-0.717746	-0.728341	2.356527	-0.318391	0.070039	-3.062399	3.608741	2.779426	-0.346849	-4.553905	3.76967	5.439066	5.701507	-0.430921	-3.476451	0.020271	-4.568138	-0.990568	1.081737	-1.998025	-0.240374	0.204746	3.054729	-1.28195	-0.263889	-0.234098	-0.840047	5.537952	-3.600794
MIR644	0.89978	-5.702028	0.538701	0.402613	2.356667	1.108044	1.834863	1.371803	1.642228	1.567393	0.865481	0.812937	0.731421	-1.000562	4.108191	0.182869	-0.673081	1.780402	4.576753	-1.095216	6.061513	0.598072	-2.322078	-1.015936	-2.92299	-2.161785	1.684498	-2.20152	-3.211599	-0.762868	-8.234923	0.639264	-3.378762	4.277175	1.378809	5.108199	0.346866	5.892616	-1.975142	-2.496759	-1.294854	-1.107964	4.074371	2.752424	4.207129	-1.466342	4.80103	1.942949	-3.444986
MIR675	1.453486	2.580017	-3.900044	2.442722	3.844236	0.838603	0.148284	-7.365489	-0.122637	-3.473668	-2.004448	2.482675	-0.476235	1.059143	3.229772	0.135372	-2.367295	2.008962	-2.493922	1.728434	1.137684	-2.162931	3.921401	1.459272	3.239791	-0.102609	2.185728	3.155351	2.399176	0.418611	-0.929436	-2.361304	-0.358965	-0.245012	-2.511579	-3.775587	-6.551549	1.01173	6.791445	-2.124852	-2.545761	3.375087	-2.121942	3.531035	-3.55824	0.275953	5.614072	1.688751	0.386122
MIR766	0.958163	-1.6231	5.474594	4.449461	4.103374	-1.104023	3.681703	0.96182	5.377381	-3.64413	-5.261518	-0.099406	-3.138272	0.439989	0.185773	-4.972648	1.225298	5.092398	0.023669	-3.859607	0.249271	-0.246628	3.117903	0.542363	-1.611887	1.276871	1.445414	-0.14618	-0.031697	-3.208716	-2.782523	-1.155452	4.712026	-2.129536	2.983314	-1.565194	-3.302107	-5.007505	5.491873	4.463423	-3.676809	-4.595144	-4.453131	0.639341	4.095901	1.768866	3.803975	-5.540299	-3.291765
MIR892B	1.370518	-6.720983	-1.011494	-3.641227	-0.266089	-0.179078	-1.850055	2.469887	1.657979	-0.32374	1.758183	0.90389	0.378533	0.055191	-1.644554	0.274908	-7.901113	-8.594949	4.888108	5.902671	0.428077	0.649515	3.178306	-2.422585	-2.205904	-0.565654	5.995493	1.936462	-1.97637	-1.260167	-2.316167	-1.233186	-0.886378	-1.116857	-4.773356	-0.849969	0.824055	-2.924758	2.691635	0.85489	0.504413	1.233208	-0.661437	-1.683079	-0.491395	-2.673083	-1.551798	-2.200445	2.472275
MIR92A1	-3.415686	2.942184	-1.453973	-2.41699	4.215902	-3.727219	-3.579996	-0.462271	-1.997409	-1.630573	0.004831	1.039875	-2.146346	-3.291119	2.341169	-2.611671	-0.303049	3.006727	0.2232	-1.370791	-0.798477	-1.042822	-2.900714	-1.999239	-4.683448	2.634305	2.129784	2.154347	5.517817	0.957698	-0.926545	1.790746	4.224491	-0.937553	6.865706	2.386397	-2.21264	-3.833122	1.676749	-3.844273	0.51112	-1.829456	0.335536	1.967261	3.854012	1.116294	0.452836	0.859323	1.049333
MIR96	-1.578097	1.60055	0.526542	3.60494	-3.737666	0.483481	-3.076069	1.752201	0.957958	5.045071	0.995784	0.052761	3.662478	-3.209007	-1.563841	-1.12973	5.65683	2.055156	-0.121038	-1.181768	-1.348463	3.348534	-8.242313	4.220222	-0.845659	2.458182	7.471971	-6.231887	-3.462076	-2.967075	-5.367331	-2.8088	2.648049	1.885519	-3.422792	-1.487454	0.481379	-1.547281	-2.533465	2.673207	0.03282	1.606608	1.223422	-2.751917	4.676816	1.51753	-1.252529	0.270932	1.378441
MIRLET7A3	0.708484	5.270287	-1.538875	-0.251229	-0.878278	-0.280786	-2.59536	3.606671	-1.509617	-0.689345	-1.930439	-6.462531	2.683679	7.549354	-1.701428	-2.44792	-1.477436	3.764541	2.681785	5.547279	-4.457971	5.266717	1.272216	3.701023	0.614586	-6.345389	-1.021262	-4.527154	-2.143765	2.15954	-0.378575	0.935777	5.068743	-2.584501	5.902808	1.828507	1.571578	0.793103	-1.437866	-3.021546	-2.761807	1.584041	-1.711643	0.304515	2.859685	-0.528299	-6.26101	2.322206	-2.275298
MKNK1	0.917023	-3.255274	-0.19881	-1.552051	0.29844	-3.225886	-4.44127	3.189215	1.636418	-3.847411	3.997827	-4.262005	5.224511	-3.559445	0.922348	-0.765391	-0.618761	2.517848	-1.893055	4.594609	1.327533	1.577923	-2.442007	-0.116302	0.374684	-2.437304	-0.888673	1.003705	-2.594905	-0.517444	3.924328	3.781033	0.013395	-2.798606	0.707453	-4.247712	1.121979	5.406403	7.742945	2.416654	2.78085	-2.595852	3.301169	0.310806	2.821646	-0.372439	-3.689417	4.029433	-0.349762
MMADHC	-3.039247	-2.361938	5.411194	-4.568895	0.385969	-2.199243	-1.688148	0.36979	0.718348	0.594807	-1.451845	2.486267	-0.269228	7.018959	2.685091	2.563193	-3.260607	0.286665	1.755846	-1.711059	-2.577392	-1.892666	6.253734	-2.381485	-1.497471	4.027946	-2.085491	4.102582	0.064151	-0.760597	2.250999	-2.820739	0.684155	2.028683	-2.415854	-1.073461	-4.03868	3.169823	-0.708475	4.72124	-0.479621	-0.435528	-2.48212	-4.18905	-3.55574	-3.804198	2.803175	6.577237	-2.924818
MMP14	-0.250102	5.704532	-3.561227	-3.668432	-0.391693	-0.833262	3.855532	1.511844	1.674532	3.734072	0.119225	-1.063587	-2.974094	-1.901668	2.710085	-6.837964	1.261501	-2.483195	2.521556	-1.031193	-1.89448	0.443004	0.080847	0.356802	-0.08062	-1.509104	-2.604235	-3.973612	-4.044545	-0.873714	-1.920351	3.503588	1.386684	2.39096	1.506784	0.189336	0.887525	2.139144	-5.238065	2.338339	-4.169946	1.688848	1.867823	-3.843945	-2.699526	-1.787893	-2.228449	-0.858728	-0.488793
MMP21	-4.358143	-3.59584	0.701455	-1.743258	-4.945222	4.036174	-1.773896	-3.786661	1.902417	-1.355598	-3.851158	-1.509645	0.251577	7.030185	2.384294	5.18847	2.676223	1.637742	3.817056	4.677292	-0.718058	-1.002815	-0.638287	-1.830406	-6.030702	-2.867123	0.619608	1.051018	1.227241	-2.750686	2.262737	3.899619	0.645461	8.372042	1.858789	-2.442319	-2.641499	2.14884	5.791747	0.896184	-2.579539	0.904375	0.528764	2.099691	-3.242439	-1.765487	-2.630828	3.617834	2.575697
MND1	-2.773536	1.107452	-0.954897	2.311263	-1.459967	-0.428931	2.022594	4.901182	0.486249	0.164874	-1.60971	0.294749	3.895154	-4.020952	4.542739	0.784594	-0.326647	1.550311	-2.578038	0.867008	-0.534882	-4.578549	-1.00196	-2.925594	-0.79828	-0.662263	-0.00112	6.936788	-0.111003	-2.384881	-5.422378	2.795516	-0.070519	-1.424678	-1.246527	-4.115112	1.516014	2.650699	1.175185	0.896199	-1.762856	0.627325	1.874803	-1.893203	0.09002	1.257745	-3.107081	-0.386606	-3.920356
MOCS1	-1.719544	1.511364	1.365367	3.22181	-3.586683	-1.305995	8.046891	0.908746	-1.895541	1.666179	0.59348	-5.584309	-0.798699	-0.512255	0.857573	-1.159063	-2.093977	-0.09345	-1.052581	6.494648	1.112464	-3.564765	0.838454	-0.885351	1.070531	-5.227098	3.135996	3.975114	-0.240848	5.899746	-0.782792	4.584688	-3.847021	-4.381082	-0.221441	0.105968	3.339468	0.828306	0.557953	2.29752	-2.019526	-0.410503	-1.664156	-0.34545	2.66276	3.590768	0.59995	6.716093	4.221543
MORC3	1.53811	-3.400402	2.713413	-0.135713	-2.816875	2.254916	-0.960053	2.466458	-0.404798	3.279679	7.387469	3.390811	-2.591431	4.386771	-3.015192	4.066775	-3.310017	-3.292595	-1.412602	1.874662	-3.639045	-2.109821	-1.834603	-3.86809	-0.939823	3.038342	2.06629	-5.764683	-0.786069	-0.597147	-1.312733	-1.268651	1.515404	3.639827	-0.06764	6.008285	-5.075943	0.035555	4.464535	2.151512	2.31282	0.048921	-0.100647	0.919916	-2.819747	2.935394	-5.646744	1.178573	-1.853629
MPHOSPH9	2.180827	-2.034652	-1.359812	3.034041	4.264123	-2.762842	1.844439	3.654525	1.715829	-0.091883	3.23977	-10.075248	0.177809	-2.137403	-1.415205	-3.909824	2.495508	2.447052	-2.511948	-3.949737	-1.250391	6.525942	0.500303	-1.816119	-4.444368	-1.704665	5.561322	0.867603	4.126935	-2.557003	0.520144	-0.42144	6.367841	4.499289	2.313475	-3.150002	-1.401349	3.135307	-2.21612	6.84559	2.689523	0.312444	-2.755295	-5.98233	2.027063	-1.822562	-4.908538	-5.503452	-0.051158
MREG	-2.626354	3.031615	2.301979	0.930747	-0.988803	3.857656	4.934706	-0.685225	2.346979	-4.139992	1.598912	0.376925	-2.301115	-3.945679	-1.742176	0.641524	3.331466	-1.040423	3.597524	3.45081	3.322969	-4.749135	-4.352987	1.012129	-1.58653	-2.118992	-3.094612	-4.3282	-0.885972	3.760926	-2.580533	-4.718591	-2.934775	0.359459	5.941437	-0.502405	1.451687	3.708722	-2.338936	1.990424	0.634882	-4.174389	-1.205677	4.991449	1.092045	-2.833163	0.262541	1.044679	-1.775141
MRPL11	-2.756712	3.090251	1.00586	-1.614351	-2.197626	0.780005	-9.136222	0.058824	-1.24924	-2.293457	-5.079946	6.108886	-0.876034	2.32324	0.714719	-0.687219	0.995221	1.10174	-3.488458	-2.125379	6.011462	-0.245665	3.501721	-7.175366	3.12961	2.068407	-2.311761	-3.109691	-3.916968	-1.872796	-1.549324	-0.020297	-5.035118	-4.497681	1.110927	6.049263	3.326144	-1.739374	3.632836	2.712131	0.722106	-0.106468	-0.05586	-1.493091	-1.887251	7.644891	-1.697006	0.542796	1.507278
MRPL55	0.762071	-1.587184	1.53708	-2.834607	2.041896	-1.934447	2.277876	-4.536732	1.081854	0.752778	0.697695	-0.945142	-3.450029	0.834121	4.272282	-4.615167	-1.433761	-3.648808	2.506557	2.605449	2.075348	6.001117	1.528423	0.857786	-1.729411	-5.627693	-0.597403	-1.615307	2.654423	0.680647	-0.247477	-1.790102	-4.176453	2.909897	2.533292	1.245268	-1.246912	-1.622021	1.665079	-1.063635	-0.31044	-2.734979	0.405128	-8.394046	-0.107468	0.202929	-1.244467	-1.828437	0.688789
MRPS10	0.749184	2.986153	1.678143	0.458557	2.641973	3.474181	-7.379875	-6.897166	-1.620614	-3.799805	-4.841583	-2.810337	2.121849	3.907926	1.015428	0.392905	1.021168	-2.674309	-1.75256	4.482878	1.471147	4.383075	-0.414293	1.028308	1.773008	2.178763	0.363909	-5.565597	-2.523222	1.752577	0.863729	-0.846467	-1.004849	-4.349815	-1.980888	0.634566	0.59782	0.582277	2.502024	-5.201314	-2.998394	-3.857553	1.34392	1.05124	3.698232	-3.3666	0.295325	-3.392613	-1.552389
MRPS33	-4.16789	4.088857	-0.094401	-4.639002	2.725866	-2.447545	-2.951418	-0.660954	7.439418	1.955824	2.968836	-3.165053	-0.165588	0.243075	2.784911	4.660151	1.473002	-4.753505	-2.625572	1.194513	-1.360059	-4.274404	-0.258926	4.87803	4.926783	-0.073269	2.22437	0.496052	4.180908	-4.438423	-0.720879	3.375187	1.551835	1.307607	3.474656	-0.700783	1.368066	-2.301609	0.933311	-4.421795	0.650109	-2.025134	-4.39723	-0.341841	-1.905741	-8.208586	3.439443	0.163621	-1.300539
MRPS36	2.727973	2.192026	4.920927	3.471524	-2.171616	-0.661613	-3.414117	4.813808	4.913571	-1.193183	3.093339	2.288484	2.60563	0.945571	-5.708389	-5.482606	-0.289686	3.111689	0.531119	-0.406212	2.394585	2.589613	-1.05086	0.663129	5.779781	-2.733925	-3.375547	-3.372802	3.82783	-2.831648	1.843007	7.306168	2.881337	-0.829421	-3.51332	4.983565	3.83506	3.018178	3.036775	-3.745638	-3.07603	-0.974351	-2.406362	-2.430023	4.816116	1.447386	-4.975514	3.996685	1.059429
MRPS7	-1.530379	0.571424	-0.744674	5.954678	3.109312	0.879845	-4.248517	-0.009183	0.991062	0.348761	1.184785	-1.448042	3.670472	-1.182861	0.991973	0.561525	2.744729	0.938874	9.944035	5.439444	-0.355854	1.557749	1.349381	1.588258	3.181966	0.11012	2.970356	0.262529	0.670895	2.372489	-0.189932	2.071766	-0.599103	-4.668578	-8.115651	-3.20537	-7.737262	4.010029	-0.175422	3.316942	1.840219	1.682749	-4.191259	-1.802416	-1.780326	0.423743	-2.493389	0.949235	1.732388
MRTO4	-1.962424	2.89687	2.373897	-1.241094	3.422643	2.934638	-0.748421	1.635687	0.14552	-2.952584	3.710644	1.486623	1.876779	5.447113	-0.109826	-1.071391	2.832522	4.249363	-0.747046	0.745482	0.309726	-1.944206	5.77845	-0.240139	5.058701	-0.64199	2.747783	-0.461391	2.851403	-1.566506	0.829419	1.357217	-3.143185	-2.812988	3.245281	4.431633	-2.125027	1.191928	-4.727594	-0.555316	0.621713	-1.536677	-3.234147	5.232239	-0.920776	-0.897627	-1.116858	-0.740633	2.006362
MSLN	0.769076	0.201518	1.12563	1.269412	-1.235758	4.706059	1.427791	3.482996	5.7075	-2.942296	0.969719	0.253454	3.535514	-1.539094	-4.393115	-0.70136	5.029735	5.501435	-4.794708	2.236897	-2.718118	-5.04533	-0.417618	-3.212136	0.779198	-0.90609	-2.626281	2.290616	1.688826	2.03801	1.766086	1.815714	2.975215	3.117889	-0.530124	0.978294	3.706994	-3.779694	3.435309	-0.175857	2.445687	-0.482426	-1.340986	4.615961	1.923542	1.166549	1.114371	-7.71355	-4.438363
MST1P9	-0.039877	-1.242737	-2.280517	2.867776	0.617785	0.939447	1.732451	2.444279	-2.019822	-4.45476	5.891786	-2.085239	-1.893691	1.911592	2.827178	1.945217	-3.572089	1.792039	-1.715841	-0.994938	4.769603	-3.490113	-0.470486	1.225105	2.900553	-1.2515	-0.013517	-5.490934	-3.28069	3.246377	-5.820343	2.200906	5.257062	1.194905	5.95027	-4.194766	-2.108061	2.194696	-1.443063	-2.381445	3.107755	4.454064	1.930687	-1.442879	2.235571	-0.149708	-0.128046	-2.829008	1.512822
MST4	-1.711809	-1.149048	0.642963	-3.457443	1.325741	3.447908	3.450229	-4.625757	2.073573	4.220739	0.009914	2.066596	-1.154201	2.893899	1.769069	2.871909	1.135042	-3.424772	0.115457	-1.733406	2.674559	-0.647101	8.133701	-2.715935	3.82819	-7.033996	-0.274632	2.182258	-1.53228	1.385367	0.416992	-0.82936	-2.87671	-3.31475	1.708247	-0.593579	-1.831077	3.447895	1.958514	2.675763	-0.849386	-0.588428	-1.618942	5.687004	0.882463	-4.623531	2.441458	4.102174	-3.620804
MTCP1NB	-2.677538	0.370615	3.107183	-0.030225	2.674909	-7.15156	-0.841269	2.568265	3.451087	1.3	6.641313	-3.977546	0.404633	1.295329	5.457852	0.825894	2.241964	2.588635	1.554206	1.253495	0.252771	-1.333092	-3.59113	1.823721	2.583484	1.022704	1.907684	-1.366232	-0.923512	-2.074501	1.707609	-1.611009	2.612928	-2.956758	-2.688387	-3.615476	-1.284219	1.038225	5.113048	0.412762	-6.640473	-3.958254	5.259336	-3.594713	-1.722595	1.560757	3.110994	-2.078703	-2.681151
MTHFD1L	-3.279741	-1.5374	-2.02748	-1.633485	-0.211861	-2.205266	-0.571916	0.083053	1.719845	-0.9829	2.428493	2.565009	0.543118	1.033218	0.137247	-0.601001	1.95328	-3.374769	1.835899	-4.475775	3.035531	3.729299	0.124955	-0.680571	-8.133939	-0.822496	-1.358794	0.907081	-0.649319	1.277625	7.953911	1.524804	0.847218	-3.710485	-1.408903	2.479318	0.478053	-1.274266	4.606603	-0.819337	-4.686564	-5.5468	-0.752516	-0.089062	-3.312965	2.707046	-2.451681	4.456755	-1.562262
MTM1	-4.061273	0.546823	-4.927255	3.930724	-1.14388	5.450973	-4.34819	-1.529268	-0.654608	-4.018714	0.901531	0.783177	3.481453	-1.938619	2.344217	1.475149	1.358345	-2.326204	0.261694	3.278344	-3.572366	-3.871461	3.24578	7.56184	4.8337	0.070691	0.394144	-2.288253	0.43642	1.568954	1.332104	-4.237696	5.928586	2.206217	-4.517122	-0.235327	3.883025	0.473296	1.635197	4.039238	3.968308	1.014895	0.978501	3.565266	0.861763	-0.215776	-3.72489	-0.826228	-1.044925
MUC6	-2.388202	-3.193902	-1.873866	-0.252284	1.91954	0.425597	0.259403	5.706034	1.373645	-1.730367	-1.133286	-1.707837	3.0055	8.621756	1.436076	1.971596	0.448015	-1.592366	3.916158	-0.446407	4.393589	5.052111	-0.736865	1.90103	3.019743	0.708617	-1.265601	-0.034506	1.113461	3.31036	-0.017147	4.58919	1.637478	-3.618024	4.499045	-1.392508	3.090145	-1.417595	-4.999149	4.032044	0.085259	-4.219175	4.826553	4.899011	1.694081	1.758017	-1.726665	4.073256	0.447928
MURC	1.299137	5.280077	2.880439	1.532971	3.876531	3.171597	3.383788	4.170337	0.135221	-3.550214	-1.09824	-0.178859	-3.917718	2.720988	7.970717	-1.290888	2.840956	-4.099463	-2.404909	-2.00975	-8.297412	5.245261	-1.908395	-4.982355	4.496144	-5.00948	-3.821011	-4.033988	-4.991318	-1.72684	-0.507575	-1.642941	0.726952	6.175795	-0.36065	-7.714136	-0.470354	6.390636	-0.511782	0.171531	-0.209812	-2.261656	4.87348	3.378787	2.262404	2.441467	0.822696	-6.236592	-4.369278
MYB	5.128495	0.406221	-5.530565	-4.272924	-0.060397	-1.653003	-4.773851	3.972917	5.85239	7.253592	0.266558	2.087308	-4.133406	-3.425069	2.913569	-1.666032	0.277262	-0.408074	-1.594388	1.067543	1.777156	2.471831	2.309271	-1.626974	1.408871	-3.982881	-2.790216	0.046015	1.563843	-0.727723	-3.735325	1.27498	-0.880001	0.989852	-0.381816	-0.637793	-5.884175	8.567488	-0.147089	-0.212086	1.62118	-1.143055	-1.40904	0.240505	-1.742709	-5.009246	-9.359375	0.388072	2.14961
MYC	2.258338	-1.415162	1.899855	1.782776	-1.648671	-2.284676	1.670044	-1.177372	1.421248	-4.054329	0.882142	-0.794147	0.654103	0.018725	-6.159005	-1.69961	1.00734	-1.738119	4.447737	3.765219	3.42657	0.46615	-0.745687	-2.378432	0.154661	-2.476888	-0.62814	-2.575452	0.977389	0.801535	-1.478679	-3.77176	-0.525058	-1.844854	4.057086	2.075145	-1.63568	-2.520828	0.497265	2.349027	-0.321052	0.05488	-3.380783	-2.01606	0.960476	-0.627016	1.131364	2.54673	2.204503
MYCN	1.076521	-1.005259	-4.476426	1.707374	6.73062	-1.310376	-1.082756	2.630891	-1.354783	4.805441	-4.413047	2.046962	0.063462	-1.34621	-1.506102	-5.750127	0.204839	3.714275	2.081757	-2.394969	-2.64475	4.137102	2.432433	0.753925	-1.271854	-0.629804	1.678864	-4.837731	-1.430992	3.191974	9.2144	-2.426705	6.372475	-4.250493	-1.449419	-0.711071	0.126683	-0.266376	-3.567264	-2.386559	-0.99932	0.071967	3.633548	-7.321178	2.717979	4.814101	2.540737	3.742208	0.649117
MYH13	-1.216241	0.492728	1.755135	0.59913	-3.403992	-3.784961	0.808493	3.744458	-0.544888	1.260975	-3.152138	-2.226044	-0.790246	0.834835	1.533457	-0.802904	6.070508	-4.136488	-1.35803	-0.330786	3.272027	4.291287	-2.082291	-1.348709	-4.018933	4.151547	1.919327	2.696332	-1.529872	2.833068	-1.114052	1.577278	-0.258552	-1.780829	0.726116	0.154652	0.337644	-1.173719	-3.708492	6.188551	1.644862	1.102761	-0.422065	-5.828186	4.297468	4.76552	1.126166	-3.545221	0.208795
MYH2	-0.398157	-2.101522	6.837049	0.188589	3.828466	-1.473582	-0.753646	0.823859	3.272068	2.922121	3.841091	-1.047292	-4.040802	-6.640445	-2.098944	-2.084729	-2.273497	-0.813111	-2.408696	-1.107618	-0.411685	4.293729	-6.389474	3.148521	-3.445655	-6.077976	-5.315951	0.321438	-0.151253	-6.929548	1.473617	-1.485278	-2.990624	-1.834379	-1.970601	0.843576	1.927687	-2.062383	2.759395	-0.578731	-1.095922	-4.977839	-2.796457	0.661666	0.951765	-0.7576	-2.182472	-3.651367	-0.87834
MYO10	-3.287512	3.826905	0.300872	1.737173	-1.145322	3.070858	3.986202	-5.677839	3.491364	1.953238	-2.458235	0.145821	-1.629284	0.91435	5.175687	1.945392	-3.8156	0.88811	1.590499	-1.705926	2.970522	1.006268	-4.709026	-0.194893	-3.219024	1.11283	9.91445	0.831626	0.197196	-4.18111	0.883908	2.207454	2.013131	2.836473	-2.945851	1.939099	3.443216	1.914326	1.408563	-2.0262	-2.41315	-2.194904	1.26003	-1.204072	0.813595	1.009721	-0.573544	-1.591747	-0.325696
MYO9B	7.32609	0.828185	2.642758	3.146807	0.525229	4.960564	-0.935351	2.358408	-3.844767	3.471406	-2.16976	-3.32923	-2.757997	-4.842728	-2.122821	-1.306772	-0.515147	2.585477	-2.475774	2.281541	0.641051	-0.295461	-2.94132	-6.623707	-1.717421	3.265767	-1.171948	2.246924	0.129761	2.246331	2.248362	3.397482	0.635602	0.727394	-2.063437	-0.531388	-0.681394	2.250669	-1.304671	-3.002841	2.775337	-1.390245	-2.928592	-1.677922	1.286417	-1.418608	0.6833	6.642236	5.890966
NAA11	5.021004	0.878946	-5.019973	-0.313367	-1.332145	4.686529	4.138663	-1.694288	-0.631566	3.108936	0.903379	5.598553	-5.735618	1.648437	2.540324	-1.158558	1.163036	3.504159	-5.63605	1.864201	-4.230505	-4.509252	-5.615926	0.182276	-0.722483	2.250227	2.468102	-2.303187	-0.127555	-3.428196	-4.291944	-0.246716	-0.124486	-1.721667	0.827023	8.115499	-4.047843	-3.432125	1.082614	1.189534	-0.461688	0.114743	1.734525	1.697453	-1.648011	-2.955932	0.930557	-1.688727	-4.777949
NAA35	9.325887	-2.225504	-2.612831	-7.232073	-2.613263	-1.40328	0.991431	1.656156	-1.002207	-3.414902	1.885655	6.894871	-3.708802	1.008711	1.491085	-0.798631	-2.774237	2.142282	3.377029	1.920931	-0.040987	5.604372	5.100887	1.933695	-1.742334	-3.700455	3.02655	-3.448965	-1.839312	-0.912904	0.711881	-1.659051	-0.732204	-1.872397	-2.520568	-2.173879	-0.245402	-1.941768	-0.97984	3.212675	0.121698	1.23782	1.383254	-1.669951	1.581775	4.527599	3.703952	4.07693	2.727971
NBEA	-3.811012	-0.641012	0.02084	-2.428584	1.059249	7.247863	0.317593	-0.314487	1.209557	-1.91039	-3.6885	0.149676	0.277318	-1.762304	1.236114	-1.341119	2.283569	-3.31597	-0.642999	-3.544532	-1.848828	-4.313226	1.083937	-6.36403	1.678584	-5.730969	-0.972003	2.328409	1.444254	-1.921115	-1.630548	-9.005012	-5.844867	0.252823	-0.563116	0.041537	3.522736	-5.988971	0.767494	-4.704308	6.169825	-3.82858	-3.503392	-4.004782	-1.17254	2.220656	1.894303	-2.468482	-1.381219
NBPF14	-1.928919	1.676886	1.239751	-2.807212	2.51586	0.195922	-1.689901	-2.81429	-1.45612	-1.743412	0.621259	-6.566267	1.208314	0.390963	-1.425325	-2.59058	-0.655128	-0.335026	4.191623	-6.331779	4.223936	-0.642532	-0.988498	0.693957	1.965999	1.732173	2.659497	-0.846388	3.555591	3.913689	-3.392712	5.446725	-1.518521	-0.644114	-0.750527	-2.166779	1.795572	0.856657	-4.232197	-1.258779	0.948067	-2.449702	1.178599	0.826332	3.691244	-1.680848	2.918766	3.760537	-3.382929
NCAN	1.221199	-1.947957	-2.943062	-2.743671	-3.533516	0.389912	-3.84142	-0.067609	4.81841	-1.684875	1.822916	-0.87017	1.55107	3.219606	4.087543	-5.29241	-0.130696	-4.748104	3.141974	-3.474103	-1.293848	-0.468297	3.796794	1.433526	-2.870645	-1.707573	-5.213869	-1.683878	-0.033596	1.094882	2.45835	-1.522566	3.591772	1.023464	-1.198132	2.695316	2.413236	3.423501	-1.757083	-1.251234	-5.870782	0.243513	-0.330423	0.633327	0.814787	-2.852498	3.583157	2.417097	0.043296
NCRNA00176	-0.907164	2.285658	1.257588	-4.603688	-0.050502	-2.530632	1.793491	-3.021953	-4.908495	4.552704	0.838775	-1.281615	-3.557873	-4.869316	0.915499	-1.609477	1.254548	3.867173	4.992218	1.119367	4.99835	-1.005357	3.166359	0.447904	-4.564452	-2.594595	-3.469057	0.638801	1.287677	4.153921	0.370931	-4.288078	3.18459	0.982268	4.116156	-2.926817	-1.38344	0.675959	0.538268	-7.451658	-2.763247	3.250789	2.448624	-0.654824	-3.481842	-0.803287	-0.041901	-2.834115	-1.268173
NCRNA00182	-4.448373	4.737709	-3.529946	-3.35843	-3.262887	1.622774	-1.613898	-6.01859	-5.464109	-1.588826	1.393414	1.22763	0.549343	1.442698	3.807714	1.810084	7.024656	-0.873959	-4.635114	0.553099	-0.074923	-1.034481	-1.226641	-1.638508	-0.924218	-1.463492	-3.854316	-4.86682	-0.243779	0.800305	-0.636571	-2.848844	5.066986	-0.567543	0.636243	-1.477684	-4.891772	1.541371	-0.982607	-2.743736	-0.339432	2.75831	-2.452078	1.705291	-1.741139	-2.431842	3.461151	0.880057	3.884742
NDUFS2	0.529442	1.475269	1.547021	-5.049944	-4.379154	1.791536	-2.327863	-1.485869	-4.305186	4.396913	3.366515	5.891945	0.990069	-2.852774	1.36613	0.346344	3.72995	2.930586	1.604026	-2.260579	0.599429	-0.027511	-0.200218	0.559909	-0.086309	-3.362854	0.756691	-2.185139	-1.256077	-3.843073	3.004649	0.819711	2.156767	2.099103	1.038646	1.600655	1.298701	-0.558506	4.011661	1.007322	-0.262801	-0.805235	2.507847	-2.651548	5.692988	2.536074	2.415266	0.074614	-4.187969
NECAB3	-1.823273	-1.601175	-1.606091	-3.219917	-1.306706	4.292828	5.144122	-3.882837	4.959296	0.81947	-3.655197	-4.84615	2.193951	-3.243921	-2.757151	-2.861788	0.511284	5.212215	-1.681198	-6.468035	-0.945624	-4.268438	0.155677	-1.055763	-2.842361	5.148368	1.393893	2.018572	2.010156	-0.701862	2.321266	-2.485328	-1.982246	-0.972538	1.73171	-2.157818	-0.763748	2.265733	-0.579467	-7.241191	-1.133758	-5.020508	-2.446593	-0.254164	4.569646	1.749713	1.40074	3.231791	3.183761
NECAP2	-1.577781	4.32014	-1.387964	-0.221259	-0.837546	-0.200479	0.97369	-7.054033	-1.821157	0.719456	1.863833	2.229306	-2.341751	4.374566	2.457191	-3.447856	1.606083	3.955961	1.475827	-0.299625	0.901372	-0.992246	-5.236168	-3.764302	-3.341913	-5.641173	5.276498	2.021693	3.89056	1.307097	0.421556	-0.53626	-0.159051	4.630999	0.347679	-0.799761	-3.53442	-4.005791	3.671432	2.256944	-0.914338	1.651872	1.229367	-5.760389	-2.352475	-0.967207	6.456837	4.845619	-2.142912
NEUROD2	-3.182124	1.184548	0.193042	6.584279	1.967048	-0.693978	-0.753283	3.944997	-4.802737	3.459246	5.856661	-0.283781	-0.277478	4.215392	3.678134	-1.930317	-1.367931	-1.445697	3.976017	0.967015	-1.579036	6.260943	-1.245499	3.365002	1.823016	-1.506074	3.702599	4.726742	-1.467144	-0.88868	-0.191558	-3.871413	-0.933098	-3.314629	1.383427	-3.215561	-1.275435	3.26965	0.93023	0.673748	-6.441987	2.737422	-3.315773	-0.175093	2.069622	3.607467	0.742946	-5.087003	0.578511
NF2	3.249853	2.304276	-4.643716	-5.987316	0.801423	-2.23117	3.523344	0.141598	-0.398446	2.139958	0.595983	-0.710058	-1.619456	2.413667	5.543695	-1.406318	-4.021359	1.346346	-1.581183	-0.983055	-1.639843	-3.118556	4.058777	9.289433	0.47026	-2.59304	2.372208	3.937743	2.829016	3.040883	-8.043382	-2.611035	0.278703	2.158308	4.735352	2.523206	-3.506307	-0.30416	2.740036	1.755689	1.910774	-1.092848	5.002225	6.23213	0.511949	0.784306	-5.5666	-4.220437	0.068867
NFATC2	5.630318	-0.120443	3.676921	-0.221874	-0.719246	0.575676	-1.928535	0.451133	-3.611119	4.172454	3.276558	-5.778685	-2.265259	0.324499	0.970027	-0.847434	0.692725	0.243851	-7.399777	1.971644	-1.97232	-1.131089	-4.25538	3.043781	1.409665	-4.534487	-0.931452	0.721349	-2.24837	-0.94977	6.862104	2.582678	-3.580528	1.740752	3.609245	-0.429144	-0.690041	3.489838	1.867738	2.436452	-0.026994	8.753237	-1.739816	1.254219	-2.514196	1.816911	2.665682	0.713068	-0.638775
NFE2L1	4.585107	-1.155328	2.625964	1.950547	-0.575327	2.531446	-4.866524	3.714948	7.398357	-1.987363	-5.717579	-1.892773	1.469731	3.489792	3.626863	0.978644	-4.30289	1.610677	-5.64674	-0.678511	3.808371	0.24315	2.633564	-0.27069	-2.014461	-3.366009	-5.726188	-4.032843	3.268524	2.663368	3.758717	1.917315	2.291615	3.472425	-3.961148	4.113074	-2.499617	-4.24645	1.363331	-1.36621	1.515111	-4.759857	-4.191306	0.297934	-7.677474	-0.891041	-3.162054	-1.652401	-2.918143
NFE2L2	-2.70837	1.860713	3.425174	2.226967	-2.283579	-0.302722	5.765708	2.058241	3.10776	-2.440648	-1.181909	2.171044	2.577154	0.474661	-2.370005	-2.21183	0.306658	-2.522821	-3.437485	1.605094	3.260026	3.582203	-0.53606	1.671385	1.932488	1.866307	8.344965	-2.542416	-1.810037	-1.244466	0.791444	-1.059008	1.300511	2.610429	0.333523	3.293634	-3.128359	1.542612	-5.534704	0.799427	1.158172	1.622634	-0.047621	1.470737	-0.806976	3.685158	3.470368	-0.102055	-0.403028
NFIC	1.053099	5.365206	3.544046	-5.172927	-11.083165	-2.176496	1.55219	2.25235	-1.265288	0.653368	3.241891	0.204193	0.986006	3.046259	-1.933109	-0.633265	-0.821146	-5.396095	-2.49077	-5.039087	-1.475733	-0.540859	4.728581	0.375489	-8.644018	-2.344294	3.767101	0.776203	2.01143	-0.837024	2.566013	-1.75488	3.076664	4.567353	0.317125	-3.081698	1.675147	-0.748574	0.898829	-3.391238	4.056585	2.081769	4.957271	-0.733395	0.773725	-0.243995	-2.230856	-2.268261	-0.444984
NFIL3	-3.834148	-4.02924	0.140092	1.300473	7.360808	-2.998103	-0.310783	-2.226238	-7.392336	4.43325	-1.779388	-0.310209	2.342018	3.570612	2.117578	-2.068258	-3.683577	1.984819	-0.109133	2.331005	2.810974	-3.367115	3.327495	0.329899	-4.024886	-3.800762	-3.095234	0.503366	-2.119205	-5.374406	0.951126	-1.091996	-5.39876	0.073781	1.614647	0.223397	5.981159	2.909355	-1.450965	-0.553296	6.537116	-4.578957	5.557558	-1.714654	4.851079	1.145907	6.088103	0.092958	3.07109
NFKB1	-0.544489	2.075465	-1.726662	-4.096788	2.98989	-2.63935	-1.2108	-0.37598	0.554678	1.051318	1.238641	-5.600912	-1.851887	-1.624678	-0.281876	5.888894	-0.087103	0.593412	1.724483	-3.830582	4.937147	-2.247537	-2.276478	-2.091599	5.77745	1.082196	2.933046	1.87182	3.489047	-2.004403	-0.413526	0.213652	3.068991	0.904013	0.084924	-1.653089	7.49067	-2.054418	3.005218	1.139037	3.327472	3.56787	1.297092	-0.492865	-5.686316	-1.961556	4.322685	4.08301	2.723726
NFYA	-3.842244	0.879068	6.630013	2.194076	-0.333241	2.290004	-0.360419	0.713246	-3.830026	4.769118	-6.327487	5.305988	-2.313829	5.534397	-2.085297	0.127326	0.451815	-3.581932	6.537715	0.637427	-5.028542	2.374185	3.137905	-0.566974	1.390419	-1.089191	-4.727442	-2.079789	0.194872	-2.604085	-1.975016	2.300519	3.464995	-0.423173	-1.831142	7.602355	-0.682678	0.589335	1.514353	4.170502	-3.281284	-6.907385	-2.766778	2.371274	3.412568	-0.158089	-0.834272	-5.15657	0.249921
NHEDC1	-0.307912	-0.378013	-5.697161	5.397181	0.981261	3.08737	-0.744175	-2.546057	-3.209762	-2.088428	0.484311	4.926523	2.003592	-0.90728	-2.219589	-1.85166	1.738958	-5.252368	2.673431	1.348126	-0.45482	2.435845	-0.225665	-1.845993	-0.780589	3.52011	1.65779	0.322255	0.03365	1.814855	-2.53361	4.795616	0.214901	0.63192	0.949798	-2.176455	0.706918	-5.442023	-1.200941	-0.344541	-1.670109	-1.416546	-2.226982	1.803361	0.928296	-1.83026	-3.841489	-2.941016	-5.304876
NHLRC1	-0.849914	-0.118456	-0.388074	-0.540427	-8.54604	-6.312088	-0.410832	-0.813945	-0.075492	-1.081209	0.401772	1.014141	3.489271	0.839696	3.857344	-4.999646	-0.675095	1.226994	-3.636045	-1.004532	-3.333279	3.305979	1.351741	0.537183	3.030708	4.082484	5.384764	0.228289	-0.292631	5.251189	2.628216	4.649444	-0.269293	1.98362	-1.373919	4.606487	-1.907086	1.368664	-0.687591	-2.707812	0.528845	3.981878	0.425393	4.187056	0.512273	-2.655058	1.975424	1.600874	2.920317
NHLRC2	2.291374	-3.592406	-8.031028	-5.809538	1.445269	-3.100872	5.11641	-4.009538	8.117538	0.747644	-2.727684	-3.311361	-0.140341	-2.356913	4.961491	-1.348168	2.585733	1.850377	2.018603	-0.456792	4.297401	-5.463014	2.574675	1.744002	-3.197193	4.547791	0.480412	-3.885105	3.700179	2.128663	-4.40064	-0.219527	2.079332	-0.899078	4.676915	0.950166	-6.423778	-3.459865	-0.394331	3.560206	2.452411	-1.865906	4.711576	2.718818	0.474351	-2.680957	-1.334983	0.381733	-2.807477
NINL	0.07185	2.556711	0.450775	2.548778	-1.793483	4.631546	-1.670859	2.455474	-2.258549	1.014035	-1.743519	7.760752	-3.9682	-2.378661	4.769829	-3.673788	0.61576	-1.680128	-2.640224	3.319652	1.173276	-0.348076	0.761215	2.129716	-0.670424	-5.841541	1.820311	1.382113	2.671495	5.471474	0.294894	-6.534658	1.032602	1.096403	5.087019	1.643585	-0.820981	2.856878	-1.997785	-1.360193	-2.88251	3.192642	0.781646	4.212975	-1.335283	-3.180375	3.293793	-3.525937	0.147395
NIPAL1	5.242434	1.728591	1.497699	-3.552256	5.005099	-0.961546	2.859292	1.067421	6.9543	-2.454094	-9.788034	-2.9067	-0.336533	2.575872	-1.410034	-1.330626	-2.224302	-0.813928	3.159291	-2.090478	-2.699078	2.437922	3.899981	-4.171444	-4.308122	-0.92074	-1.229691	-6.377876	-2.589162	-0.017905	2.823302	0.303693	-0.595024	-1.868369	-0.770257	4.02156	2.543229	6.380921	2.320267	4.279252	1.056886	7.087293	-5.228836	2.599524	-3.266121	-4.04366	0.54352	-0.54258	-1.677755
NIPBL	1.1906	4.499611	0.204969	1.550939	-1.133723	0.370304	-0.563992	-4.021211	0.386303	-3.263187	-3.687164	-4.889071	-1.676159	-3.021853	2.45	-0.66048	3.135644	0.332063	0.695398	-1.24784	-3.242695	-0.199224	-1.909386	2.492128	2.81169	5.289728	-3.777	0.78082	-4.055003	5.130139	1.34429	2.836768	2.117951	1.153484	-1.584088	2.192033	-0.595388	-6.634964	0.861905	0.053486	2.202739	0.967994	1.288039	4.927875	3.574541	-0.757167	1.20866	-2.445039	1.860464
NKX2-2	2.373935	-0.135398	-5.266984	3.188146	3.224564	-1.3891	-0.967427	-2.949626	-2.356408	-6.628962	2.089148	4.333662	1.91523	0.483699	-1.026725	-4.890016	-5.634372	4.806351	0.700763	1.080851	-0.282621	-1.272913	-3.147197	-2.610275	2.40521	4.636317	-3.709581	-1.652861	-2.584722	0.568129	-0.337565	-3.905668	0.13251	2.577757	-3.935044	-3.11925	2.336844	0.390968	-5.015415	-2.554497	-3.083875	3.167208	-2.197115	6.212557	2.225276	2.405988	-0.71226	3.398663	-0.118057
NKX2-5	0.545983	0.170863	6.080158	1.173996	-1.779353	-3.357013	-3.35371	1.270246	-2.947154	0.409135	0.612372	-4.810458	-2.266397	3.160773	2.09468	1.629625	-5.784485	5.632264	0.794865	6.978365	-0.888914	-1.460899	-1.342728	2.517106	-0.107846	-4.902516	2.174569	-0.143857	-2.387413	0.955037	1.695374	6.894019	-2.09128	-0.47814	3.844862	-6.222268	-1.655643	-2.202771	2.352567	6.418205	1.36557	-0.844337	2.238037	-1.220824	2.192218	-1.051449	-1.234989	-2.407744	-2.661404
NKX2-8	0.007426	1.193364	-6.150874	-1.5273	1.224121	4.681539	6.418185	7.015424	0.16847	-2.336395	2.092493	-1.604789	-2.26068	0.526888	1.479146	1.902597	-2.9195	2.863553	-2.662223	1.568631	-0.457602	1.248167	-1.227008	1.989168	-1.091631	2.237637	1.267753	-0.021935	1.631752	2.513108	-0.145466	2.392189	-1.125382	-2.226631	2.822445	-1.745995	0.337973	-0.783751	2.647772	-1.642138	-4.811855	-0.986369	3.686552	-0.47855	-1.453217	5.187467	-0.714864	1.253789	0.952709
NKX3-1	0.477398	-2.254259	-1.137978	1.242299	-1.986476	0.161638	-4.195988	4.891667	-1.514295	3.022307	-2.407132	2.395175	-5.819302	3.020873	-0.26541	2.314584	4.554478	1.81341	0.070521	-1.044246	6.234226	4.916117	0.375463	3.069397	1.010155	-4.403588	-0.04193	-1.798488	0.253107	-3.616064	0.773042	1.156212	3.547361	1.701116	-3.709468	0.66635	2.015081	0.435432	0.14994	0.893696	-1.536842	2.310843	4.502434	1.24764	-7.658271	-3.164796	0.255941	-1.29599	-1.104695
NLGN4X	2.666808	-1.33301	0.272707	1.009018	1.743187	0.058104	-5.33119	-6.757185	-0.797945	2.657305	-2.181598	2.166729	1.083971	1.64967	2.225513	2.022916	0.707874	0.913425	-2.548582	-3.928126	3.123139	-1.68363	-5.582925	5.598321	-4.175802	1.567342	2.007029	-3.106221	-1.953922	-1.911793	2.03142	3.6722	-1.672551	-3.91515	4.620162	0.67517	-1.492546	-5.177628	2.071355	-4.348713	-1.538205	1.78703	-2.801299	4.126924	-4.32178	-3.877891	1.477249	-1.26877	-2.851476
NMUR1	0.998984	3.485872	1.546164	-0.528723	-0.308626	-1.912937	-1.254434	1.777419	-5.823481	1.833717	4.46104	-1.828819	-1.131767	3.030699	-2.095551	-0.814165	-2.567362	2.101084	-0.155114	3.490006	-4.412069	2.172707	2.037469	-2.099498	3.173767	1.813285	-4.176847	-4.018567	-1.793289	2.808778	4.985275	2.489612	4.840103	1.576916	0.084769	-2.339397	-5.898558	-4.861829	-3.580345	3.396161	-3.000592	-4.176104	-1.809497	-0.485601	3.306865	1.795234	-2.156744	2.495968	-0.236934
NOL7	-1.283464	0.346149	-2.907467	1.153382	1.645422	0.736105	2.872434	0.138737	-1.626636	0.017465	1.458694	-1.174662	-5.109021	5.108312	0.132039	-1.04424	-4.265379	1.283441	-2.01356	1.568147	-0.173794	1.699313	-6.111378	0.319672	1.773688	-6.551079	0.885632	-0.943259	1.908775	-2.33239	-0.02478	3.867758	-8.843955	5.667768	-4.890501	6.609531	0.295197	1.082434	0.697304	3.424532	2.605228	-1.063865	-2.184694	4.379307	3.439393	6.494676	6.207917	-0.020768	3.028342
NOTCH2NL	-0.341658	6.07871	0.159709	-0.723352	-2.088363	-4.747876	-2.979353	-0.500161	-0.896848	1.481729	-3.724563	-3.447902	3.089362	0.976095	3.461558	4.286361	-4.447861	-0.35938	0.950795	1.91231	-4.245854	-0.882514	1.234383	0.523948	1.635877	5.117154	4.563164	2.327881	-1.249942	1.355569	-2.307778	1.593098	-3.678741	-3.029466	2.14436	1.24831	-2.60036	3.656881	3.877135	4.052329	-3.819798	4.086082	2.251333	-2.506977	0.49057	-2.354049	-3.90808	-3.850523	-3.794179
NPPA	3.52211	-1.027595	0.114985	-4.331474	-0.442086	-0.842018	-3.580481	2.491165	2.176961	0.494646	0.82234	1.752768	0.227031	-2.585384	1.582065	-3.202853	-1.437198	5.735478	-8.037754	2.131353	1.635955	-0.464862	-1.590726	-3.417346	-3.428258	-0.396634	-3.727225	0.555107	0.023517	3.702387	-0.490933	-2.895563	1.63276	-4.516376	1.107638	-1.088221	-4.668059	2.367818	9.609383	-3.118637	2.650438	2.126527	-2.575759	-1.719032	2.174139	7.695023	-3.667319	-1.149647	-2.659874
NPR3	-1.702384	-0.903867	-5.941671	-7.808855	4.300884	2.485499	2.977644	-0.532385	-0.360629	-6.456759	-1.55951	2.647189	3.127098	1.298764	-0.129383	1.008545	1.132486	-1.235347	-5.464826	0.870459	2.550157	0.784544	-1.928742	4.898648	2.319946	-0.80063	-4.110157	-5.750746	2.004929	-1.82123	1.037031	0.941572	-2.161293	1.734831	-0.067221	2.950113	2.000339	0.412128	-2.166964	1.737474	-3.2715	-6.382975	4.615072	0.459714	-3.16171	-1.087114	1.058001	1.651041	0.663537
NR1H2	1.449074	4.708622	-4.114712	2.620119	3.337051	1.457036	2.254062	-0.434918	1.754203	0.831878	-0.359456	-3.292573	2.232698	5.944158	-2.475048	2.514474	-1.389984	-0.03172	2.64486	-4.091185	-2.730094	-6.18156	-0.834163	0.237779	-0.778619	0.705619	1.74332	1.788441	2.261406	-4.213291	-3.498056	0.660737	-3.651263	-0.0807	1.224078	-2.296531	4.280098	4.292326	2.216268	-0.781878	-0.775769	-3.789146	-4.031967	-0.568972	-3.022174	1.425816	-1.555696	1.823784	-0.905166
NR2E3	4.841633	1.908843	-1.548099	-0.128126	1.057284	-3.910317	-3.272462	-1.038053	2.620096	1.145054	-3.986992	2.325798	2.65232	0.311954	2.705628	-0.653218	2.976765	-0.402886	-0.450172	0.296131	-1.898458	-1.767013	0.418217	-1.471515	3.490141	1.945041	5.474828	0.782545	-1.199692	-5.298061	4.659666	2.745681	2.395418	-0.489351	-3.621817	-3.112038	-1.057526	-3.404287	-0.215301	3.810868	0.718996	0.412946	4.730111	-3.371013	-4.039184	1.431095	-2.466524	-5.440364	-1.467109
NR2F1	-5.770543	-2.338922	3.008458	2.071857	-1.260299	-3.134402	1.71614	-4.284474	-2.758377	-1.98303	-5.054779	-6.060152	-3.247774	1.472549	5.249172	4.49516	-2.377703	-1.103433	-0.177419	-1.07235	-0.317432	-3.550495	2.680704	1.046154	0.009362	0.276574	-3.71025	1.395099	3.611541	2.667274	1.690267	-0.986397	-2.993549	2.735412	4.524407	-2.026233	4.497829	0.547179	-1.110096	3.188896	3.904693	-0.107771	-3.239874	-3.656183	2.099647	2.438759	4.656019	-3.221582	4.071515
NR3C1	1.289588	-5.327442	-5.16905	0.129185	1.792764	-3.961381	-0.324083	2.890637	0.708761	1.299068	-0.514038	-2.500309	-0.255671	5.76058	1.967797	-3.746733	-3.135869	2.619748	-3.689824	2.036582	-4.548625	8.365061	1.522736	4.890307	0.188908	0.65229	0.119526	3.950533	4.81827	-2.234825	1.029309	5.956219	-3.22155	-3.806409	1.454946	-2.650399	2.489262	-2.841559	1.745626	2.130424	1.060531	-1.928326	0.427332	-2.370056	0.431864	0.140623	-3.797093	-4.942317	-3.219581
NR4A2	3.647918	1.268244	2.882044	1.405008	0.879831	2.913185	-3.677145	-1.723983	3.690061	0.887842	-0.889826	-1.77675	4.304924	-0.129019	-3.043692	3.772972	-3.539661	-1.559493	-5.347994	4.401334	-2.604562	1.822768	3.839494	4.891665	-4.837423	-8.411376	1.537957	-0.562224	2.587858	-1.628144	-0.892795	0.090689	3.659727	2.142348	0.803296	-4.58195	1.335283	0.652549	1.479926	-4.471441	-2.878832	1.628742	0.109398	-7.326575	-2.910706	-4.232461	5.375371	-0.981126	2.229586
NR5A1	-4.947579	-7.904091	2.31022	-2.064725	4.991832	1.021705	4.624049	6.410948	-2.927503	-1.776002	2.565116	-1.261373	3.564361	-1.024041	2.145699	-3.432196	6.451162	-2.952669	0.523124	3.4937	-8.951089	1.200448	-7.817144	3.467257	8.238872	3.160293	2.057335	-3.198909	6.774684	0.525061	2.300865	5.826124	3.145831	-5.677791	2.154087	-5.417392	-2.35836	-0.617938	-2.039705	-1.366024	1.938155	-2.765285	-0.281638	-4.091238	-1.415353	-3.005597	-4.47812	2.393892	-3.448427
NRG4	1.536612	-2.057706	-5.888593	1.831042	0.127494	-0.414796	-3.705237	-1.973543	1.589524	-2.337149	-1.698393	-5.274103	-5.714437	-3.738816	-1.130867	-2.301276	4.811566	5.142484	-2.469717	-0.222247	0.922287	4.844764	-0.772764	3.783704	-0.844387	7.012958	-1.068995	-1.059403	0.592192	-1.179772	1.074349	-2.741008	-1.547116	1.086153	1.161209	-4.010442	1.825478	0.356113	4.246501	2.545269	-1.36246	-0.890619	6.240799	2.306978	0.245558	-4.820014	0.641787	-4.742105	-3.084177
NRIP3	2.209933	0.887242	-1.052764	2.608679	-0.27979	-0.305543	-1.941511	-1.232116	4.357357	3.482897	1.561224	-2.40554	6.555658	-0.635022	1.040438	-2.821192	-0.614904	2.700063	-2.825649	-1.898874	0.424009	1.116782	0.787671	3.256855	4.023718	3.184967	4.407502	4.000539	2.960201	-0.615395	1.157621	-3.305785	-3.245462	1.475885	5.852675	-2.154344	-4.400288	-5.766659	2.746871	-0.038902	1.977324	-1.741236	-0.01064	5.436722	-5.057572	-4.813131	-2.417779	-9.087163	-0.724363
NRXN3	-0.573672	2.430598	-5.100154	3.620731	5.226091	-5.362448	-1.10606	-3.600286	-3.41454	-4.922744	2.003374	1.332807	1.41652	-6.114088	-1.451174	0.032694	-0.051683	-1.270519	4.785133	3.756526	1.650513	1.711365	0.796258	0.972028	-2.3494	1.75318	3.187744	-1.340529	-0.364043	1.06149	-3.523436	2.934393	-4.057669	-2.597398	0.429958	3.405276	-4.218399	2.100485	-0.097784	3.37907	-0.974586	-3.108165	1.554884	5.04547	2.09783	4.244924	-3.491921	-2.456627	3.152234
NSUN5	-0.450043	0.949281	1.860704	-2.841401	-3.889024	4.776481	-0.04794	-4.394042	0.047954	2.20389	0.423948	-1.157146	1.731698	2.975719	-0.401809	-1.336595	-3.209382	2.142409	-5.721814	-2.003555	2.966328	-1.253868	4.7199	1.185178	-0.760611	1.723246	1.920017	-0.427136	3.501317	-1.360356	-0.204737	-0.135615	-0.43345	3.967895	4.425129	0.541746	-1.340097	-4.229371	0.513385	-0.735735	-6.179146	0.022471	-8.232882	-1.947497	-1.69558	1.962653	3.673883	0.131068	6.486708
NT5DC3	-1.51373	1.281607	-0.40571	-0.727226	-2.752094	0.592484	2.313496	3.166867	2.199646	-0.44022	-1.282479	-2.259361	1.397217	1.325219	-1.338915	-2.050465	1.050499	4.543532	-1.82184	-3.082188	-5.392077	1.102946	4.023112	-0.593969	2.945043	1.521362	-6.362564	1.5138	0.790434	0.566932	2.978366	2.149623	-2.546731	-0.199043	3.847275	-1.216668	-0.833273	1.873911	-0.067577	-7.785167	2.213298	-0.933515	5.029061	-3.141207	1.507329	4.215414	2.940871	3.158946	-3.462314
NTNG2	-0.021266	0.414522	1.438	2.528099	1.806379	-0.252999	0.391265	2.117007	5.872365	0.525098	-1.618898	-3.830526	-2.383957	4.524155	0.629815	0.976462	1.286903	0.31732	-0.860123	-1.348464	-1.979939	1.658532	0.547688	1.787544	-3.991705	-2.395892	7.003325	-1.958851	0.344854	-1.979403	3.644223	0.832466	-4.660533	1.239412	3.433697	-3.264297	-5.138295	-0.686334	-6.435007	6.986191	-3.281736	0.596932	-4.180107	1.469231	2.672065	-1.800713	3.594798	-3.5794	0.599919
NUBP2	5.754784	2.606763	2.002322	0.096874	1.704668	-1.012117	0.818801	-3.196657	5.029538	3.393085	-2.635314	-0.179871	-6.811069	2.728121	-1.296249	1.207639	2.906323	2.479492	1.65197	3.326631	-0.22688	1.366109	-3.600113	-4.05364	-4.022581	-3.375941	-2.8647	5.995054	0.130604	1.548573	-3.377346	0.138179	2.340193	-0.716161	0.756862	5.907454	0.617906	1.179863	-3.348808	-2.083509	1.074843	7.469599	6.106391	-1.79729	2.931522	-1.167731	-6.041937	-1.629498	-6.460617
NUDT19	-0.332233	-3.39489	3.692681	4.556559	3.5933	5.520666	2.028899	-6.199619	-5.799086	2.144511	0.517258	1.324748	4.964195	-3.695154	-5.019369	2.245723	2.052888	-2.316152	-0.196439	-3.205227	-4.765292	-4.167619	3.000662	3.228972	3.826035	0.616258	0.092461	1.266287	4.956145	-3.046845	1.06369	-3.401437	-1.301393	-0.295571	-3.981581	0.741448	2.596182	2.125195	-1.329555	-1.278344	-2.896529	0.559873	3.154615	-1.978712	3.452442	0.083714	-3.825102	-0.003248	-5.278619
NUDT9P1	3.471172	4.154081	0.474886	0.34064	-0.24166	3.024738	-2.122569	-1.103481	3.618449	5.908239	0.292437	5.601576	1.760232	-1.658146	0.51799	-0.71118	-8.120942	-5.054388	0.345954	-0.779709	-1.075442	-0.156588	5.1475	-2.573421	-1.2726	8.077576	-7.305517	0.643125	-2.481873	-2.405869	-1.815044	2.795564	-2.119193	-5.269103	-1.276747	2.023853	-1.369231	0.134899	-1.141586	0.233185	2.687906	1.891939	-5.020243	0.884665	-4.057649	-1.729458	4.494281	-4.393067	-2.145901
OAT	4.341586	0.693992	0.494963	-1.507227	-0.74011	-0.979616	1.765271	-2.449681	3.719593	2.369525	0.204401	-1.309603	-2.466126	3.44994	2.238867	3.009682	-1.934116	-4.313336	0.703091	0.688636	3.831018	-0.439932	-2.71154	6.601684	3.63955	-0.393735	-0.884206	-6.976492	1.75983	2.866807	1.098644	-1.305245	4.565841	0.365341	6.184674	0.854816	2.613813	8.25245	-2.293569	3.84147	-2.721416	-3.560847	-1.414545	-3.294828	0.168845	2.505532	-3.038424	2.648327	0.165915
OBFC2B	-0.281235	1.78204	6.483439	-2.347953	-1.067358	2.794095	0.452223	-1.237454	0.263693	-3.132021	3.9507	-1.296047	3.138333	6.003306	-1.365478	-1.304277	5.792089	1.060765	4.604113	0.169326	-1.291015	2.223069	2.081077	-0.696494	1.388977	4.172551	4.560682	-1.448574	3.531399	1.063778	-1.403511	4.899524	-5.542919	2.731008	-2.421759	1.438301	1.498021	-3.248022	-1.505921	1.506154	-2.741919	0.083126	-6.038684	1.396037	1.131763	-5.04045	-2.094832	-1.09142	2.436014
OLFML2B	1.983912	-2.533701	1.217429	1.709853	0.591824	-1.116052	-3.446647	-0.7733	0.009726	3.163031	-0.057345	0.624665	-2.215458	2.229701	3.52428	-1.255898	-3.556592	-1.130898	-1.386171	-1.90121	-0.733611	2.851523	-0.738623	-2.369375	1.653345	1.85384	-3.130043	-1.454111	5.082708	0.91757	3.05849	-1.562628	-1.324314	0.469229	-1.330151	0.559793	-3.052328	-1.056751	2.688843	0.19965	0.422691	4.192055	-0.557248	0.758447	1.223216	-3.81604	5.503575	-0.21844	-2.086438
ONECUT1	-1.156147	-2.441594	-6.773885	2.360153	1.018571	4.40855	-2.490381	0.315183	1.450035	1.436492	-3.343045	-4.230752	-0.169494	-2.827445	2.38295	2.405699	3.0956	1.103101	0.190351	-0.217257	5.046724	-5.810037	-1.879495	-0.995538	4.695398	0.74931	-3.30515	3.522234	-1.3131	3.281636	-1.6947	1.876004	-0.789014	-0.104651	-2.27272	1.732648	-1.089683	-0.003622	-0.786677	-3.127813	-2.918098	-0.395214	-0.309923	-0.990481	-2.57866	0.012545	-2.905141	-2.923267	-2.889791
OPLAH	-0.174638	-3.112395	-0.899017	2.236784	-2.533253	-3.660524	0.749236	-6.493265	3.747863	4.886751	-0.667001	-2.332296	0.879104	2.744441	1.784487	-2.934347	-1.662423	3.657342	0.227935	1.914664	3.79306	-0.772606	0.782474	1.763877	-0.932967	4.264924	5.034192	1.823414	1.29679	-2.927722	-1.364168	0.834077	1.252387	2.982523	-5.163457	-0.244351	4.270973	3.551369	-2.039135	-3.451294	1.642544	3.278422	0.282169	-1.170841	-4.588285	-1.928864	-6.910174	-3.687471	3.536912
OR10A5	-3.366761	2.668408	1.974189	3.767493	2.075482	-3.519383	4.170359	-1.208866	-3.479578	-0.46607	-5.912439	-3.516048	2.490972	-0.999059	4.35243	2.905027	-4.862756	3.685329	4.171238	-0.632738	-6.249797	-3.491008	-0.996331	3.888238	3.861435	-4.571828	2.305509	-3.20041	-0.346584	2.056423	4.122848	1.880502	0.673719	2.201939	1.209152	-0.130571	-0.602744	1.721732	-4.669998	0.423553	0.182173	-0.965233	-0.194418	2.15444	-0.352041	-0.866468	2.426166	2.534949	2.073707
OR10G8	-0.332634	-1.243928	0.251753	-1.165606	0.638294	-0.672299	4.070798	1.826844	3.369678	-4.22239	-0.868511	-0.912467	-0.343982	2.618963	-1.910679	-2.39438	-1.803173	-2.580561	-2.288088	0.278827	-1.282194	-0.396255	-0.213173	3.966688	-4.721931	1.095415	-0.535666	-0.602128	4.901835	-0.509602	-5.276902	-2.703678	-3.648469	-1.094051	1.890466	4.263417	-2.66287	-2.598118	2.446871	-2.995341	3.681383	2.270848	-1.997916	-1.439925	3.146053	2.752441	-0.944493	-0.752424	-1.332842
OR13C3	5.123991	0.151444	4.530895	-0.915536	3.040104	-3.98486	-2.687777	3.861707	-0.20551	-0.781012	-0.193368	-3.487183	0.688215	1.713507	0.007745	-0.2545	5.89589	-2.81113	6.658011	-2.480007	-4.826794	0.722119	-4.10555	0.255041	-1.662787	-1.598321	-3.134019	-5.502162	3.859968	0.085155	3.5474	1.135794	-1.493099	-1.555708	3.623867	0.36529	2.715842	-6.330842	-4.358248	2.407255	-1.317509	0.02546	-1.526096	3.808591	-0.688321	2.284225	0.62737	-0.639918	1.988327
OR13C4	-3.255836	2.44583	-1.334076	3.559839	1.076908	-4.983107	2.402704	-1.306584	-3.312067	-1.423847	-2.320643	0.973519	0.426018	-3.648381	-2.09083	-1.982548	2.332353	5.39202	5.201289	-0.795215	2.589822	2.417278	-0.040475	-5.003719	2.001783	4.14344	-3.501375	-2.806546	0.416072	-8.968644	5.322606	-2.054545	-1.008088	0.727626	0.838313	-4.911395	-0.052062	1.83825	-3.405436	-4.638641	1.081862	1.024048	1.991289	-0.719145	0.611093	3.401412	-2.239482	0.033967	-2.215704
OR1N1	-0.420713	-3.762402	-2.363828	-2.073033	0.132283	-3.670066	-1.979014	-0.704794	2.505661	-2.331433	-4.75948	-0.751328	-0.861752	0.392171	-0.284322	-0.646645	3.20365	0.318302	-2.517383	-7.855361	-2.970372	0.145771	2.330937	2.927239	2.263333	0.907953	1.248958	-6.727926	-2.706147	1.469174	2.10296	-0.283444	2.294832	-1.717684	-1.775125	4.845982	2.958845	2.86332	-2.775569	3.153913	1.944326	2.830806	3.851702	2.301513	3.951267	-4.481362	0.329674	2.626528	-2.371427
OR2A12	2.498403	-2.98497	4.975708	-3.533203	-0.637757	-1.260307	-2.059352	1.213493	-6.348022	4.623785	3.746792	-0.64825	3.504819	3.399268	-0.950148	-2.642132	-0.80298	2.16893	2.560245	1.617503	1.220916	1.679312	-3.414243	4.308682	-0.842231	6.024801	0.787014	-2.42922	-3.567063	-1.3721	0.374761	-1.408296	-1.443768	-1.098625	-1.299635	2.582479	6.804958	3.46407	-4.476733	1.774469	-1.953937	2.199312	-4.756404	1.804578	-0.992629	-3.916271	-2.129031	-5.146551	-0.435733
OR2K2	4.165499	-0.396147	7.192517	-3.812959	2.260615	6.69139	0.972134	-0.047462	-2.463917	-3.726652	2.427825	2.757267	2.585712	1.653065	1.022625	3.033139	-3.191783	0.409423	-1.346217	0.604483	0.692571	1.272859	1.661162	-5.739162	1.129923	0.9814	-5.253506	1.273131	7.832736	2.154932	1.87562	-2.828584	0.022838	2.696619	-7.576247	-4.857373	-4.55202	-0.98293	-0.792306	0.408152	0.932017	-0.608463	-4.758194	3.025211	2.2012	-5.128258	2.329847	-1.570833	2.334938
OR2L1P	-0.664099	-2.182011	-1.525093	-3.786268	0.711984	-0.203685	1.70724	-1.557107	-0.057261	-1.031481	-0.048404	-3.251883	-7.419145	-0.867651	-2.860555	0.30294	-0.039031	-0.237752	-2.027867	4.939534	-1.150325	-1.24224	0.368331	0.482891	-0.865102	3.687459	-3.269129	3.249659	2.476422	3.802605	-1.215693	0.322373	8.01675	-7.131738	5.371286	-5.398577	-1.971353	1.68065	-4.185477	4.332219	1.187433	5.238106	1.832331	-1.318919	0.983808	-3.893687	0.091518	1.151756	4.852561
OR2T1	2.881026	-3.046319	-1.145161	0.238194	-2.86596	-2.511772	2.360507	-2.165813	1.052397	-1.773366	5.393951	3.082214	0.722645	-5.871695	1.048862	-1.108881	-1.185875	-2.17135	-2.069919	-1.686004	2.915989	-3.238623	1.862239	-3.037908	0.514237	-0.201812	-1.106531	-3.464904	-2.959639	-2.103609	-2.826665	-1.775919	1.591471	2.217526	-0.845585	3.25218	3.614352	1.641307	4.034958	4.578186	-1.581599	1.395891	0.650172	0.448152	-2.796137	0.413925	-2.229228	0.842748	2.391721
OR4C6	-4.840133	1.631841	1.879114	-0.882451	2.263598	1.866385	4.645112	-0.534312	-0.225329	0.822854	2.623071	-0.436715	4.902321	-5.155751	-2.10263	-1.86707	-1.594522	2.537455	0.182274	-2.96846	0.927882	-0.79348	5.654027	2.768646	4.290985	1.234789	-2.101118	-1.51033	-4.159178	0.308474	-0.628876	-0.562541	1.678603	2.537522	0.549505	0.860595	2.521473	-0.301157	-2.899399	3.505539	-6.361194	0.603986	0.38447	6.628692	-2.513049	3.760702	2.186	-3.259144	-5.68087
OR4K1	5.323276	1.902425	-1.817432	-1.907243	5.585914	-2.062143	-3.738698	0.230219	-0.846122	0.880275	-0.057899	-0.477118	2.045073	-2.708023	3.169332	8.323137	1.625179	3.493666	0.408952	8.873299	3.012954	2.162082	6.008044	5.645302	2.225552	-1.264715	1.260641	-0.160373	-0.500346	-2.67308	-5.092692	0.703203	-2.304438	1.617876	-3.875605	2.91241	-1.587564	-6.027466	-1.912883	-0.282213	-1.7502	-3.824848	-0.305736	-2.851652	-0.87626	1.897227	5.51363	-1.969733	-2.639246
OR51T1	0.335469	1.474154	-1.487812	2.911663	-3.104636	-2.395114	-5.831985	4.033304	-1.729699	-2.778051	-2.681407	-4.162137	-2.256284	1.129652	-0.454145	2.55003	3.235379	1.918595	-1.032378	-6.710587	5.287168	-4.172637	0.771322	0.600131	1.264472	2.310001	-6.867055	-1.655358	-0.428858	-6.345163	-3.370371	-1.708157	1.698939	-4.01155	-1.072023	-1.32172	3.89242	3.48461	-0.97704	-2.679089	-3.33208	-1.048515	5.520256	-2.799612	-4.97936	1.238168	-0.255105	-6.48026	-3.458829
OR52B2	-1.3097	2.925316	2.228357	0.006334	-1.200646	1.388975	1.196251	-0.320133	-1.454169	4.857049	-2.625	-2.68515	0.913176	2.249127	2.507868	-0.994553	-2.613327	0.725863	-1.68809	2.43587	-0.850539	-2.19577	-3.922365	-1.000158	0.811567	-1.53546	-1.090845	5.656258	-2.358519	9.052334	0.128862	6.994611	2.239698	1.034047	3.815339	-2.027488	5.760274	-8.367507	0.372692	-1.836927	-3.899206	1.938519	1.232024	1.436979	2.280633	-2.065231	5.351695	2.982603	2.233741
OR52M1	3.462771	-1.349207	0.345806	-2.711328	-3.059337	0.193893	-3.997805	1.460284	1.186075	4.032741	-0.634135	-0.621049	1.656557	-2.538223	2.195595	-1.102572	-2.757127	1.887042	6.380584	0.353154	-1.606436	-3.013302	6.34111	1.96892	-6.425002	-1.837699	-1.382186	1.723321	-3.472492	-1.058557	-0.075251	1.007482	4.220689	-1.619837	6.608049	-5.9717	-1.004636	8.110557	-0.2013	-4.990158	-2.889021	-7.52947	2.696901	-5.101537	-4.549516	4.321718	-1.056944	0.918466	-1.495384
OR56A1	-3.990367	-2.773373	-6.833725	-0.250143	-5.293505	-1.493679	2.095751	2.560732	-7.217856	1.081743	4.464679	0.840672	2.311574	-0.851061	-0.216173	5.02218	-3.459402	5.967635	-1.796948	0.717304	-3.395862	-1.656829	-0.085326	-0.000082	-4.660316	3.893544	-3.067036	-1.046582	0.510487	5.87399	-3.792268	-2.221316	-1.308943	6.654211	2.938602	2.295622	3.560892	2.309917	-7.353253	0.171818	1.687939	-2.312873	0.891613	7.350315	-2.875199	1.695981	-3.4134	-4.189417	-0.626496
OR5T3	-0.927948	0.400044	-4.02609	-1.430485	-3.312612	2.771613	2.048068	3.322099	2.457157	1.144226	2.828391	1.405763	-1.632515	0.519941	0.802952	-0.947492	1.150978	2.582261	3.904317	-2.83114	-0.231913	-1.136637	4.991094	6.34664	1.613652	-0.437005	-0.739365	3.081635	1.949024	-1.919724	0.353142	-5.304221	3.477315	7.43196	0.681443	0.908541	-1.582976	-2.634104	0.361087	5.917218	2.567736	7.56676	6.467228	5.831236	3.781881	1.46821	-0.389265	1.497059	-2.523529
OR6Y1	-2.536654	-3.145062	-1.996884	0.328692	-1.507757	0.24494	1.390658	1.620099	-2.191591	2.848678	-4.796331	1.19916	-1.581276	-0.215453	-2.522766	0.823241	0.141964	-2.608315	1.082436	-0.826233	-2.005501	-0.184345	-0.19904	-1.433919	0.939101	-4.007328	-0.048489	-0.567532	-0.104693	2.218593	0.755516	2.568234	-3.483471	-0.304196	-4.183908	-2.130638	1.198057	-2.320994	-3.318083	1.676682	-4.105427	3.977356	1.441953	-1.210362	1.007883	0.332724	2.227109	-0.418011	2.108237
OR7G1	-0.413936	-1.417243	-4.375832	2.861005	5.181501	-1.474994	5.575044	2.4307	-0.607859	-4.421282	-2.246848	-5.431811	2.470829	5.893567	1.253452	-2.818032	-2.247515	-3.388599	0.340005	2.66444	2.642094	2.030923	0.99347	1.141993	-0.354024	-1.919574	-4.386106	-3.332437	4.644238	4.397561	-0.916984	2.75783	-0.392489	0.624278	-5.352583	-0.817793	3.396453	4.381907	-3.605735	0.246401	-2.074344	-1.828862	1.328828	4.960254	-3.818405	-4.094699	-0.901261	-0.350724	3.790017
OR8U8	-2.262464	0.448602	-1.94893	-3.574884	-0.079691	3.236981	0.732869	-1.405072	-1.464778	-1.91818	-0.787001	-1.985428	2.239499	1.734874	3.331008	3.167816	3.603755	-7.055171	1.042277	-8.652605	-4.222941	0.57261	-3.002219	0.172405	1.675916	2.051056	1.115558	2.653481	-1.383938	-2.126819	-0.833569	1.273384	0.705403	3.099024	4.256742	1.929	1.901089	-1.80238	0.218617	-1.844197	-0.471574	-4.093209	3.326156	0.956215	-4.536934	1.525179	-0.430143	0.620354	0.747259
ORAI1	-2.662335	-1.38589	3.195223	-1.567214	-1.876638	2.749525	-0.337796	-6.069856	-0.252609	3.249714	0.306033	-2.739469	1.764757	-6.738452	0.650799	-0.686867	4.286256	-1.184019	1.388838	-0.146074	1.567541	-0.779269	-1.952696	-0.191786	0.035857	7.966169	2.739381	0.655004	0.579424	3.660587	0.114734	-2.666693	1.643908	-2.415938	-0.799877	-4.680847	4.170623	-0.719211	1.165495	6.349144	-3.311828	2.240727	1.324219	2.085103	-2.707258	4.336598	2.383647	2.485925	2.814945
ORC6L	0.975172	-1.064635	6.77867	0.511158	2.127518	-1.657037	-0.376644	-4.111851	-4.048125	0.440883	-3.050179	0.541157	-3.261116	4.048389	1.531742	-5.268956	3.767419	4.760853	-3.640791	0.232854	-1.660249	1.109136	2.82743	-5.324879	1.461438	-2.559667	6.226181	-2.18195	0.011699	-4.010099	0.236575	-1.575202	0.695061	-3.570529	3.702355	1.080695	3.455639	-3.726238	-2.96353	3.053564	7.118254	5.44595	-1.410388	-1.993956	0.894355	5.28077	-4.990682	-0.935601	-5.05021
OSBPL9	2.817021	0.843543	4.517198	4.52517	-1.141693	4.821348	0.34433	3.529154	-0.904945	3.978569	-0.451475	-2.482157	2.215518	-3.682308	-4.612259	-1.767293	-4.313279	1.146116	2.31	2.515857	-5.671265	3.013463	2.920574	6.637091	0.178055	2.699247	1.418741	-3.256123	0.419733	2.317775	3.638137	-1.969235	1.246822	1.717455	2.030343	-4.346909	1.628257	-4.976097	2.436027	-0.64713	-6.093852	2.097832	1.640691	-3.359684	1.243597	2.062638	4.713416	2.183003	-1.406438
OST4	-1.797269	4.204949	-1.620488	6.722431	-1.899136	-6.045272	2.186689	2.542037	8.002295	4.401772	-4.627645	2.291335	0.398757	-2.435179	2.457711	-3.719881	-0.004282	-0.906181	1.808732	0.068599	-3.814209	-0.41609	1.235534	3.709159	-3.637167	-1.442057	-5.977666	3.610623	2.847491	1.734011	-3.838564	-4.659486	-2.440557	-1.471609	0.093563	-3.271846	2.915033	-4.618489	3.231988	-3.859171	3.684591	0.552665	-2.233777	7.918748	-0.448782	1.706574	-0.437195	1.492108	-5.208995
OTX2OS1	0.289377	-3.409159	1.07021	-1.583668	0.506165	0.555613	-2.923385	3.186719	3.198316	1.360331	4.953148	2.593656	-2.141639	-4.19992	2.19901	-1.259305	-3.916841	0.696764	-6.703429	0.763424	-2.110588	-4.771699	7.266717	0.771052	-1.816958	0.115835	0.968608	-9.132624	-0.20314	-0.014404	-0.105988	-3.64539	2.745402	-0.720907	-2.124353	-1.82787	4.855881	0.635466	1.726929	-1.434113	-3.496151	-0.219261	-4.790297	-2.325549	-3.695891	3.204325	-5.214525	-4.918007	-1.685369
P2RY13	2.987812	-6.172091	2.503118	4.737073	4.599087	4.083307	1.845625	-2.397297	-2.888099	-1.579738	4.12012	0.858516	-1.566935	-2.801077	-2.257297	3.072094	0.516436	1.692762	1.974557	-0.320834	3.379287	0.995029	5.692235	2.231705	8.278288	-2.226051	-1.27188	-5.605791	-4.01875	-0.159109	-2.118076	-0.970766	-3.409903	2.801351	0.666226	-0.069468	-1.936357	0.447314	4.384354	-1.945641	-3.745605	-0.286531	-0.017748	-3.565762	2.720496	-1.519123	-1.353182	-0.45174	3.240463
PAPD4	-3.363845	1.360735	-2.563939	2.441938	1.165583	-2.439951	4.097598	-6.28763	-0.622916	5.951849	3.865466	-3.936813	0.977396	1.264075	2.368409	-0.408985	8.889907	0.325504	2.259359	3.315638	2.920522	-3.405232	1.087046	-0.043206	2.216787	3.495966	-1.738146	-4.712631	1.055721	2.315007	-1.88147	-1.392386	-0.686683	-2.1786	2.369428	1.841638	-1.671724	1.960481	1.321737	-5.831621	0.528338	-0.453107	-1.083445	0.138087	1.277111	-0.375282	1.488693	4.862028	-2.799462
PAPLN	-0.748303	-6.142183	2.079246	-6.568433	4.21481	-0.814846	-0.614066	1.214097	-1.296154	-4.048224	0.310007	2.256865	0.410961	2.880064	2.71288	-0.188487	6.643317	0.640393	-4.589872	2.058355	2.959021	-1.794091	0.634121	3.281884	1.827996	0.918235	-0.629111	6.146851	-1.989891	0.056633	2.283751	0.695683	1.60569	-0.078221	2.888448	0.407705	0.208428	2.616703	-6.434395	-3.315301	-4.362749	-4.260986	-1.51098	-7.879201	-5.161126	3.468567	-1.450119	-2.979129	-1.143795
PARP10	-4.992137	-2.902462	2.703951	3.46415	0.131095	-0.438665	6.424403	1.064517	-1.358679	-0.150075	1.131917	2.350635	3.074219	0.346031	-0.976035	-0.150877	-1.188347	-3.888204	0.29634	4.564816	0.340752	-2.667559	0.268809	1.674153	-1.675858	-1.936241	4.728246	5.300733	2.693722	-0.454245	4.561168	7.144899	-0.116848	3.065655	7.10085	-0.382949	-0.480812	-0.706685	-4.377928	6.724691	-2.893792	0.003902	-3.289571	-3.327474	1.95278	0.422641	0.522941	1.071622	-0.131583
PAX5	1.112176	-3.193293	0.334827	2.016055	-3.358451	3.082068	2.192575	3.895629	0.188415	1.199629	0.462225	0.080291	0.975793	-0.091211	-0.497026	-1.533028	0.377926	4.166052	5.837823	0.982481	3.487813	-3.255606	-0.228298	-3.052632	-1.135673	-1.329445	-1.133874	-1.096996	-4.079008	-1.5847	-2.96504	2.571078	-0.402095	6.298979	-1.49378	-0.08273	-0.981347	-5.221568	-0.789781	2.53404	0.619379	-5.120693	1.868068	-2.986027	1.654262	2.024782	-3.285982	-1.205167	-3.319477
PAX6	-1.807125	5.852709	0.765766	4.178213	3.277219	0.575142	-3.15445	2.838771	0.783313	1.300976	4.916701	2.516841	5.967156	2.017478	1.894243	1.48021	-1.034288	-2.696213	3.593462	5.518022	-0.053371	3.611049	1.291953	2.731148	-0.418636	5.659185	2.900937	-2.408542	2.252879	2.682087	0.647312	0.833903	2.612899	-4.03738	1.375127	2.035887	4.699276	-2.211206	0.792456	-1.566161	-2.923584	5.753086	2.61069	-2.626955	-4.807126	2.008018	-1.958857	-1.509262	2.632672
PBRM1	-0.419931	6.162875	-0.231537	-3.27539	-1.519463	0.323814	0.986792	-0.580962	1.553642	-1.782593	-4.544461	-1.013451	0.294533	3.262975	-4.819236	0.793652	1.873056	3.750877	0.002823	-3.948086	-2.736492	-4.401308	3.218383	4.103627	0.389282	-2.034848	-4.660098	7.973886	2.388663	1.857715	-0.723312	1.495623	-2.934006	-1.163667	-1.84256	-3.783701	-1.591855	-0.606257	0.62389	2.554606	0.84329	-3.521086	-4.630263	-2.821662	-1.20884	3.164307	-3.405318	2.803854	-2.563087
PBX1	-4.065902	2.645805	1.142324	0.119602	-0.879249	0.375112	-0.865283	0.566919	3.30709	3.32955	-5.57781	2.264501	-1.945135	0.731408	5.33028	1.301467	0.774782	5.041056	0.601954	3.337005	-3.346297	-5.101511	-0.901027	3.992938	-1.548106	-4.072902	-2.010212	-5.760001	-3.639257	0.829515	-1.239882	-1.738303	2.614057	1.587618	-0.724961	4.573001	5.764476	3.222449	0.604445	-2.054414	-0.466165	1.505983	-2.074672	4.128722	-0.804477	-0.293626	-1.048235	-3.669793	-3.943658
PCCA	-3.333319	0.832366	-3.13075	0.827038	0.563798	-3.757121	-0.215058	-5.207429	0.819203	-3.073449	0.456921	-2.749496	4.121394	-7.388063	-0.512004	4.136141	2.334217	-1.167443	-1.85566	-4.292845	0.382462	-2.768098	0.873157	1.642506	1.248096	-2.651143	-0.107254	-5.167349	1.124207	-0.462869	3.421355	6.348232	-5.782744	-1.58005	3.272235	2.796839	4.449357	-0.868343	2.572699	-3.63474	0.735579	-0.72501	-6.300211	-0.127365	6.537017	5.730139	-2.973011	1.785717	-1.260652
PCDHA1	3.480346	-2.725701	-0.914702	-0.958688	-3.324809	0.384012	2.408985	2.70912	-2.822187	-0.609585	-0.535121	-0.162559	-1.181699	1.324122	2.522012	5.643672	0.427439	-12.142729	0.967849	-0.80863	-2.052611	3.81536	3.772736	-1.301711	3.589962	4.169464	1.019945	-3.640578	1.098933	-5.542007	0.736482	-1.057717	1.473043	-1.384364	-2.475125	1.506814	-4.316532	2.850509	-0.650949	-0.775181	-7.178366	2.347204	-2.561249	6.94061	0.874859	2.229466	2.673536	-1.494661	-5.003758
PCDHAC2	3.87323	0.654407	2.813621	7.120063	-7.574435	-7.14417	-0.469297	-2.129467	-2.532146	-4.013072	-1.23247	3.420388	-0.623631	-0.001937	-2.99106	-2.364526	-1.414229	0.129158	1.079004	-3.499899	4.984958	0.8648	-1.135493	1.213801	1.254881	-7.003668	-1.843276	-5.913874	-2.32716	-3.318484	1.375625	1.668311	-2.936147	3.75841	1.468015	1.086251	3.233956	5.404312	-1.99508	-1.666743	-0.390778	0.958301	-5.716743	0.157718	2.436253	-4.685524	0.786163	0.838158	1.630823
PCSK6	1.670262	0.680667	-4.074751	-2.108504	-3.413754	4.197633	2.333415	1.103305	0.550477	2.067283	-4.381504	0.691726	3.378253	-2.100914	1.714058	3.635029	0.477396	-2.376914	-0.247147	3.876518	-4.17579	1.933747	4.346114	7.386064	0.655205	1.309711	0.576616	-7.567308	-0.326696	0.544819	-3.168742	6.076612	-5.01229	1.306684	-0.352194	2.277436	-0.017311	-0.381972	3.496926	4.690804	0.303236	4.271586	-5.599195	-0.302788	4.475873	0.796053	-0.672489	7.851508	-5.291892
PDE6G	0.00374	0.839858	-2.419091	-0.902074	-0.037889	-1.686685	-0.850675	1.553862	3.094738	3.784967	-2.07238	0.052767	-2.290274	-2.17179	4.562501	-0.319021	2.67796	-2.872229	0.227644	-1.312651	-4.642757	3.260523	-0.165666	0.987986	-2.468079	-0.535919	-1.477338	-1.198752	4.762493	0.512094	2.37682	6.126544	-1.460037	-0.513256	-1.697326	-2.010219	-1.309875	3.731936	-1.457652	-0.784242	6.515652	-1.0155	2.345411	0.621871	1.688492	3.695815	3.433492	-2.437115	-2.881486
PDGFRB	1.805635	2.713761	6.011548	2.425991	-2.263045	1.839311	2.750318	3.206659	-3.420172	4.854098	1.389945	2.712923	-1.87285	0.429977	1.158646	2.289441	-2.169544	0.861091	-0.867885	1.989104	-0.527337	-1.959405	-0.90979	-2.66251	-3.891912	0.557803	0.447552	-0.718119	-1.166992	-4.478595	3.110294	1.202751	1.273532	3.43381	-6.260805	-4.654528	-0.815077	-1.015697	4.407762	-0.190534	-1.222849	1.59772	-2.755722	-0.477373	-4.826222	3.44066	-6.787316	-1.530409	2.283194
PDZD7	-0.537796	1.207335	1.931988	-1.190281	0.133038	6.803775	2.412172	5.433269	1.687735	-0.012762	3.474116	-5.273936	-1.201628	-0.626618	1.867422	3.81653	-1.180029	1.392529	-5.642916	0.524932	-1.412179	7.870699	-3.779859	-2.056476	-2.603815	-1.731284	-3.66153	-1.927472	4.221887	-3.832001	-1.227647	1.132365	-1.437414	-1.093043	-3.726818	6.405611	-2.827172	-0.782239	-2.12675	3.626926	2.959574	-2.927504	3.048892	-4.16177	-2.306997	6.893756	0.242046	6.083411	0.855199
PEA15	-1.411903	-0.693981	-3.139009	-2.49289	-6.630218	1.331713	-4.216104	4.333382	-2.74408	-2.986956	2.595969	-4.065429	-4.76878	-0.47383	-2.362583	-0.670519	2.976089	-5.410537	2.879325	0.074816	4.587157	1.355302	0.122621	-0.584463	1.569351	2.517382	-2.242295	0.024346	1.501642	3.680832	1.574625	-5.473214	1.74915	1.04112	-8.47106	-0.925994	-1.781981	-3.087539	0.837684	-1.502505	-0.650414	-0.420631	-2.092615	5.393439	1.580604	-2.157276	7.702511	1.010182	4.138526
PENK	4.331627	0.731007	7.050417	5.886661	-2.748451	-0.831341	-0.350311	-0.967106	3.560283	-3.406752	2.958623	4.624234	4.964575	3.954162	-6.10391	1.96796	-2.766305	-0.583637	3.227857	1.422354	-0.256952	1.356435	1.41578	0.277896	-2.482279	6.160891	-0.795744	0.998581	-7.047805	-5.151486	3.046686	-1.585961	3.482184	0.452147	2.787435	-3.998321	-0.317153	-4.81835	2.082043	-2.639658	7.219236	-1.042904	5.622164	-2.124099	-1.931243	0.763676	-0.192458	-1.821098	1.981355
PER2	-1.088437	4.374843	0.79119	2.596371	1.171595	6.440796	-1.248417	-4.960209	2.207378	0.636523	-1.150559	-0.693778	-0.124702	-1.551822	-0.921938	-2.704994	-0.141559	-1.883427	-5.528316	2.982584	-4.39281	0.009139	4.816434	-3.090922	2.412732	1.087169	-5.423725	2.043968	0.985867	0.486393	-4.373414	-2.524381	-1.060533	-4.733993	-0.487755	-0.287494	0.088249	-2.437587	1.118668	-1.503178	-3.002367	1.289349	3.122436	3.781975	-3.448562	-5.833918	2.239034	-2.688757	-2.926861
PERP	2.394411	-0.416012	1.470746	-0.921873	2.453894	1.479743	-1.750031	-5.287694	0.834531	1.341849	0.197296	2.406339	-1.542534	2.223707	3.524433	-2.569894	1.135752	0.718187	-3.771704	-2.132312	-3.220322	1.797641	1.35054	-4.381693	1.461327	-1.082148	-5.433841	-6.183076	-2.796323	5.369901	-1.776661	0.816634	-2.070704	0.159903	-0.300211	-6.082624	-2.556447	-6.507657	6.530062	1.36436	-4.882302	2.138476	-2.414874	3.177864	-2.715048	4.601913	-0.446533	-1.433104	-1.281489
PEX10	2.907621	1.355325	-1.421774	-0.090722	-3.610886	2.530713	3.359704	5.653473	-2.809769	4.295763	1.23732	2.264471	-0.811108	0.895854	-3.901411	-3.131843	-2.810594	-2.264773	1.924416	-2.124039	3.888581	-5.51807	2.051881	3.64116	1.940473	-0.878348	-2.528215	-1.118614	-0.302156	-1.376309	2.831401	-0.253239	4.869689	-4.436711	-0.791351	-1.704475	4.614711	2.638849	-2.2143	-0.464795	9.435883	-1.158019	-1.326174	-0.142257	-3.923735	2.458493	1.96955	0.049915	5.665882
PEX5	-1.193521	2.602677	-0.487865	-0.741784	-3.408224	-1.117226	-1.975051	6.898993	-0.458318	2.755417	0.182135	-0.446582	5.912386	3.098356	2.119041	-1.388048	-1.803391	-2.644782	1.473123	1.546568	-4.578295	1.313752	3.037453	0.097477	-1.973908	-3.168549	-0.602835	0.684781	1.571195	0.648973	-1.799432	-5.443886	0.377895	2.148557	-2.869692	-0.19812	2.42163	0.595206	0.612224	2.323979	-2.020187	-0.950084	-5.673861	2.77232	-2.24527	-3.970711	-0.975597	2.835678	3.574816
PFDN2	0.657797	-2.170316	-1.74008	0.486159	-0.028736	4.027851	1.666167	5.016534	0.410302	4.263131	0.882286	1.743964	2.124019	-0.158638	-2.23703	1.618067	2.245468	0.74457	4.179539	-2.451448	3.679433	2.335039	2.911364	0.808776	1.198553	2.409243	-3.334143	2.197536	1.308626	-0.339089	5.505591	1.160594	4.276802	1.668018	-2.90496	3.03979	2.4085	0.193105	2.659028	-4.200603	5.094603	6.537008	1.671283	5.473463	0.858031	3.721073	-5.32872	-0.355637	-2.906871
PGAP1	2.775617	5.224405	4.997058	2.835365	-0.315135	3.019525	0.966324	-1.955795	2.853684	8.119789	-2.358252	5.594832	2.135225	0.060186	-3.247179	1.723041	1.459972	1.105977	1.74198	-3.929928	-3.102765	1.08641	4.988901	1.790224	1.329195	-1.382181	-1.590623	-2.323132	-6.665848	1.160147	-3.217807	-5.877482	0.811427	5.87866	1.697676	3.554587	1.725051	1.455816	1.067382	-3.191174	-0.061578	-1.614364	-0.332785	-1.521069	2.162654	2.857291	-3.501355	-1.534147	-0.945467
PGF	0.775744	2.782202	-1.617199	-1.511936	1.865088	-1.907973	-1.699378	-2.889187	0.506639	-2.573573	-0.734483	5.914656	-0.327686	-0.833227	-2.423749	-1.370527	-0.397152	1.559932	4.859954	0.465904	3.100725	-0.992733	3.504468	-0.270798	-0.117254	-3.299077	0.581345	-5.082201	-3.459088	-0.775569	-1.515757	1.470868	-4.658593	-1.948854	-4.440559	2.673794	-3.087519	0.205799	2.03401	2.541205	1.873959	0.453651	3.970496	1.401009	6.937527	1.349789	-1.308659	-3.732563	-2.288722
PGS1	-3.753668	-6.634419	0.061087	-0.291099	6.443568	-3.728495	3.685675	-0.783757	1.929657	-3.488824	-2.859584	-1.052204	-3.332758	-0.666959	-0.605623	5.827086	2.754961	2.857852	-6.874245	0.043716	-3.19503	3.783356	-1.17591	-3.834998	-0.320663	1.374119	-1.950002	6.58236	0.986752	7.648967	1.118508	-1.791991	4.225109	-5.83284	-4.847896	2.59189	0.615648	1.746216	-5.668163	3.122624	2.457017	-1.20406	-0.399407	-0.668459	-6.122242	1.310905	-4.731589	1.071481	3.004598
PHF3	6.134788	1.955948	-2.285982	-2.302141	-2.710554	1.623668	0.677261	0.394793	-0.354874	0.810022	-0.104919	-0.640029	1.350034	-3.245598	0.094372	-2.907249	1.555256	-3.696834	-5.301974	-0.49024	-0.243498	2.4453	-3.99864	2.074962	3.777114	2.53641	0.130731	1.347309	0.954574	4.566102	2.498047	-3.744024	-0.184814	0.340396	4.719065	6.867528	3.095801	-5.866353	1.535494	2.324103	-1.394237	4.939364	-3.012412	5.799784	1.526797	-0.337294	-2.359168	-2.480075	-2.047372
PI4KA	-5.246485	-1.616326	0.886131	5.082621	3.137055	-3.760694	-2.021322	0.789044	0.155701	-1.430909	-4.156489	-4.565506	-0.696452	1.761609	-1.528265	-1.148319	1.092084	3.078667	0.826855	-6.511837	1.105553	2.21246	-2.336997	-0.051499	0.207321	-1.373286	0.63814	2.83323	0.911191	-0.067215	2.739183	-5.50769	4.228456	-1.629848	1.462168	1.555014	-1.869128	-1.441649	0.556345	0.103175	1.294262	-0.297146	2.570072	-0.641058	1.600186	0.727371	-5.048488	0.039789	3.304006
PIAS2	2.990786	2.387197	-5.787799	5.115752	4.359418	-2.825942	-2.634115	-4.368668	1.451807	4.193037	2.565411	0.618883	-0.422579	-2.727938	-0.910949	1.237683	0.500094	0.789804	-6.795277	1.048858	4.113611	-3.156412	2.196421	0.729455	-1.887105	-0.072821	-0.754583	-4.948278	1.67178	1.547412	0.502766	-3.419012	1.737579	2.259838	-0.558497	-0.176692	3.31452	2.685432	-4.373138	-1.548498	-2.740946	1.966493	4.181473	1.693034	0.971111	1.125233	2.826796	-0.032358	3.213586
PIGG	-1.367449	0.675158	2.053161	-0.788522	-0.933033	4.312749	-0.072009	-0.856818	-3.10021	-8.307168	-4.980474	-1.745695	2.972678	-2.178419	3.37943	-3.433855	-0.283326	-2.04956	3.643568	-3.404586	2.539789	-0.810742	-8.874599	-1.96236	2.733383	-2.275893	2.529171	2.84865	-4.653899	-6.947996	2.265277	-5.785415	-1.119855	0.779847	-3.180022	-0.792123	1.988769	4.61832	-4.719176	1.499769	3.822132	0.020525	3.153942	-3.824455	5.752388	3.062747	-0.975231	1.896207	-4.761591
PIGZ	2.887046	-3.268696	-4.04622	2.057991	0.362692	-0.556512	1.106809	4.863866	0.809745	5.438254	-8.111599	0.427129	3.514932	4.279532	-5.121709	-2.850342	2.650519	-2.117862	3.671147	0.106504	2.466391	-1.575574	4.583914	-1.787245	0.255602	-4.785635	-4.026463	-5.447603	-1.558705	2.592905	3.729904	-2.177692	1.652995	0.307786	-2.458591	3.44493	0.873789	4.760542	0.756192	1.534924	-4.848552	-0.778075	2.879018	-1.643811	-0.334203	-4.287667	0.347695	-3.452833	-0.649614
PIM2	-2.389545	-3.125429	1.522305	-3.294256	-1.74631	0.19562	-3.212334	0.723926	3.86426	-3.065308	-5.783422	2.10495	-0.427516	-2.362518	-1.604699	0.596597	-4.465982	3.913475	-2.953644	0.390586	-6.9007	-3.293121	1.94116	6.651711	0.405067	-1.295633	3.358527	0.089214	3.709227	1.038488	0.258355	4.857671	0.258386	3.926649	-5.351125	9.357254	4.33422	4.825923	-3.157159	1.424179	1.114212	2.276145	3.922956	1.135068	0.494348	-5.129484	-0.111352	0.130381	-5.873847
PIN1	-3.021438	3.727907	-0.915494	-2.338024	5.768147	1.704846	-2.254318	-4.902898	-0.301794	-4.043449	6.241233	-1.102562	1.981065	-1.883603	4.741061	-1.44832	0.441497	-5.440188	2.762662	2.776666	5.129692	0.285294	0.462139	2.338891	6.549254	-0.606105	1.534589	-2.39076	-0.053005	4.106313	-3.997165	-0.219572	-2.621824	-3.481947	1.762769	-5.53551	-5.056088	-1.966166	2.261499	-0.932327	-2.003485	5.894416	1.468984	1.694575	-2.780495	-2.157151	-0.006767	-6.544485	-0.76822
PITPNA	3.030637	0.754784	1.88263	1.350823	2.618923	-5.380012	5.889605	-1.754833	1.040071	-0.84107	3.216486	2.280823	-1.058805	-1.498001	2.558323	-3.839768	0.229884	0.865145	3.836099	1.294021	-3.138852	-3.083534	-2.185549	6.303635	-1.162192	-4.206602	-3.552644	0.439405	0.088039	2.805049	1.452487	0.27736	-4.802287	1.191634	2.464213	-1.251165	2.875585	-1.305942	-0.175103	0.71542	-3.975117	-1.969553	-0.947842	7.414338	3.642779	-0.373737	-2.442894	6.737286	1.884391
PJA1	-1.139103	0.998046	4.419363	2.023454	-0.789116	6.377869	1.339943	-0.366705	4.168314	3.67311	-2.870686	-4.538544	1.119964	-0.676216	-1.455857	-0.925968	-5.575184	3.033822	2.00437	-2.98609	-1.850315	4.443223	2.365816	-4.45802	2.866587	-1.442966	0.752325	0.048203	-2.452539	3.800561	-0.376661	-0.362029	-3.445069	-1.338365	-0.654474	-0.4665	-1.609801	-1.002783	0.104333	1.617846	-6.25821	-4.064211	-1.784499	1.236956	-1.552712	5.968218	-3.645234	0.347141	3.918524
PKIA	-2.564626	-1.21849	-3.84421	2.459122	2.72829	4.581225	1.058679	-2.862237	0.91088	-3.703383	-4.06243	-3.860168	-0.72416	0.88285	-0.939716	-1.831861	1.169698	-3.16536	5.356869	0.484698	-2.727944	2.092015	0.750828	3.310011	1.495957	-0.313567	-0.402215	-2.153963	5.892088	3.861789	-2.653906	-1.64	-1.024645	3.654896	-2.737836	-0.529552	4.017026	0.243309	-1.55925	1.093705	0.252028	0.907072	-10.516091	3.370362	-1.033844	0.412569	-3.725018	3.438604	2.244612
PKIB	-2.620101	2.157558	-3.952566	-0.856904	2.952341	0.63881	0.489127	0.028129	1.774113	7.02595	3.15665	0.77113	-0.818026	-0.96283	-0.358251	-4.907333	-2.915878	-2.552589	1.08397	-3.759857	-3.99727	-2.527951	3.050799	-2.585217	0.925112	2.24106	5.23408	2.102802	-0.464734	-3.254998	0.255882	-3.78009	0.178774	-3.477294	2.776919	-0.271195	3.622015	1.406599	0.768023	-0.446123	0.429094	-2.353894	-0.102725	-1.237742	-1.597375	1.157126	3.156579	-1.209966	4.305728
PKMYT1	-3.326258	0.92732	-4.451545	-3.660731	0.969119	-5.886788	1.486954	-0.224513	2.047833	-1.289419	-5.118058	-7.296489	-1.516813	-1.276767	-3.604789	0.640147	-2.648122	-0.958901	3.679829	-3.148699	1.453635	-3.405142	-0.575914	-3.259779	2.523799	-2.952637	-5.222505	4.578113	-7.548232	-0.179119	-6.886367	-2.011139	4.900303	-2.94963	-1.555477	-3.483801	-3.755554	1.018262	1.827079	0.699141	2.757574	1.041423	5.926053	7.724908	1.96046	1.909079	2.646847	1.450374	-4.518524
PKN3	-0.33873	0.893828	-1.705861	-4.81367	2.73174	-5.005552	1.183564	-4.396983	1.046077	4.063199	-1.765737	-4.885755	3.031947	-5.249235	3.715685	-2.793413	-2.764107	-2.360581	1.943721	-1.272764	0.743893	0.169207	-3.125112	-2.631435	-0.08723	2.234038	-0.535681	2.002949	-3.261795	2.982315	-3.687725	-0.759075	1.21318	-1.536622	-0.130553	-2.693839	0.438343	0.303577	0.591096	-1.628232	1.893947	-5.041241	6.747258	2.41392	-0.284037	4.026675	-1.070929	3.348073	-3.513661
PLEKHA7	2.279421	-3.631121	-0.706607	-1.588232	-3.810062	3.405584	-1.345193	-0.465184	-3.485395	6.376791	6.307931	0.26492	1.215874	-5.205381	3.307399	-5.098881	5.120348	6.180504	5.990736	-0.543124	0.619498	4.869633	-2.137508	6.206596	-0.448079	2.111197	3.550421	-0.288418	3.258497	-3.163629	-1.571359	0.935492	-3.229377	2.501497	3.548172	5.124328	-0.316895	-3.561374	-6.081638	5.729064	-7.049664	-0.736698	6.3771	-5.770168	-3.618767	0.095868	3.025971	-0.179808	2.646192
PLEKHG4B	0.813497	1.368673	-3.833976	-1.463359	1.846531	-0.90915	-2.477613	-0.193421	2.223353	-3.830804	2.327039	-4.845132	0.946291	1.051089	-3.683679	-5.40529	-3.853149	1.090518	-3.998518	-3.724198	2.475539	-5.070347	0.279042	3.460735	-0.25045	-2.541831	2.483494	-0.188257	-0.758005	0.517121	0.406847	-0.250822	1.49836	6.253683	-4.448577	3.382625	-4.059744	0.79506	-3.027342	-0.733389	-1.887044	-0.59363	-4.424325	-0.762689	1.488644	-2.076688	-5.243203	-1.257137	0.599726
PLIN5	4.382248	0.313247	5.469119	3.478103	5.719807	-0.152686	1.018175	-2.240516	-3.106959	0.115915	-2.587569	-1.842155	4.182605	0.065567	1.281594	-1.884022	-4.615781	2.21413	-1.019051	-3.120274	-1.784206	1.298618	0.044612	-2.376136	2.146275	3.024843	-1.54776	-1.21994	-3.596637	0.885287	-1.957234	2.843787	-0.123903	1.852528	2.421952	-2.316022	-3.626277	3.373852	-5.32534	-2.724922	-0.515974	0.650548	2.145402	3.089398	1.442343	1.000604	-1.051848	-1.507417	-3.80124
PLOD2	-0.705929	-1.818225	-3.997658	-5.796184	-2.664266	-4.28081	0.800432	-4.539451	-0.474724	-1.066292	5.42716	3.517545	-2.129026	-1.557713	-2.196751	-0.238433	1.876656	-0.018919	0.355657	-5.046601	1.506357	1.265228	-6.299755	2.540759	3.933643	-2.929887	2.886552	0.897468	5.568495	0.157308	-3.047332	-0.319459	-1.993752	-0.02554	4.110788	-3.773107	-0.508446	-1.271622	0.985724	0.710594	1.831779	-2.097149	5.439952	2.064735	2.356997	-1.961867	4.032723	-2.220243	-3.194946
PLOD3	1.847031	3.300825	2.243345	3.06658	2.079507	-0.149179	-0.430966	2.775399	2.877529	4.973421	0.960174	0.707073	-4.05579	3.88792	-0.955014	-0.101348	5.021244	-0.295779	4.636766	0.163396	-1.414435	0.604136	0.060797	0.302218	1.571976	1.305413	-4.907511	-5.144636	-2.608434	-2.691632	-1.879737	1.376976	6.594836	-8.172103	-1.061305	0.229175	5.697293	-6.775092	-2.347234	5.219892	-1.812594	1.130373	-2.044902	1.832554	-1.964842	-4.668279	-1.918848	-3.193042	1.677863
PNLIPRP2	0.274676	-0.636041	-2.049729	2.969515	2.693662	1.765837	0.695731	-1.686509	4.349347	3.581615	2.162623	0.406654	3.945903	-2.435032	1.965518	3.082288	-3.732538	1.76375	-1.358872	2.558273	0.033749	3.614	-4.456948	-5.917797	0.969555	-2.103821	4.540013	-0.263784	-2.682403	1.479387	0.38811	-2.326579	2.551761	-5.05347	-0.208619	1.362558	6.259548	-0.874184	-2.283334	3.396236	0.308687	-0.643122	3.271628	-2.185673	0.502747	-0.040231	-3.19566	-2.913069	1.436813
POLB	6.596876	3.66931	-3.198008	-5.634747	-3.801885	-1.69565	2.827734	-2.272995	3.222337	0.690148	-2.201098	5.572401	2.210137	1.651434	-2.055465	-4.215956	0.25155	-0.548542	-4.487039	-3.092845	3.131456	-1.570964	1.933253	3.689911	2.768402	5.04807	1.37637	-3.248528	-1.917396	1.216341	4.734303	0.043802	0.329092	1.706509	0.324042	2.125647	2.067091	-1.469056	5.277907	3.85643	9.793705	6.109126	-2.22173	-0.770948	1.554812	1.305605	-1.983337	0.317406	5.831258
POLDIP2	1.641205	-1.472646	3.557128	0.081499	1.027849	3.104187	-1.083217	3.927616	4.378771	1.918305	5.737459	-4.315674	6.425994	2.828738	-0.604742	5.311317	1.081172	-2.048064	-1.99576	-4.191109	5.346432	4.926111	3.149916	0.948105	5.773725	1.036164	0.693405	-3.103614	-0.352122	-2.662126	-1.884376	-2.104159	1.101252	0.09018	0.934403	4.283811	-0.847367	-0.8711	-4.52631	-6.214636	-3.361887	-2.138432	0.845648	0.198197	2.058266	-3.537959	-1.066954	0.382678	0.812275
POLE	-1.247211	1.185943	0.821906	-2.687117	-1.406238	1.622507	-3.542797	-3.549739	-2.58662	1.025596	-4.765969	1.365399	-0.011762	-2.863797	-2.638516	-1.957584	2.540005	-0.888849	4.244759	0.957982	-3.187997	-4.536654	4.003085	-5.216462	2.870581	-4.63332	-3.446522	-4.486558	-2.529665	0.251341	-1.177827	-1.167788	3.043115	-1.033843	1.811654	-0.971677	-2.010323	-1.317003	1.128324	-0.323165	4.820019	-1.018876	-0.514917	-1.906381	-1.516443	0.489365	6.433869	2.989635	0.695169
POLG2	2.620066	-1.153474	-1.066801	-4.132993	1.86851	0.913157	-2.268485	2.994005	1.403512	-5.014941	2.603466	5.170785	3.650371	3.930984	2.892453	-0.447071	1.0606	-2.489698	3.23083	4.498791	-0.651145	-4.526812	0.270701	3.324489	-3.676759	2.449972	1.000005	2.291162	1.971607	2.30996	1.781338	-1.01733	0.889537	1.186261	-3.959714	-3.415953	-1.648763	0.368691	3.041103	-0.162226	0.317469	3.276161	-5.784339	-2.11163	-3.125392	1.073567	-0.814735	2.952011	-1.862198
POLR1B	0.380237	0.208851	-0.840548	1.073035	2.268874	0.471665	5.778138	1.723082	-0.062994	-1.494512	-3.518149	0.546715	-3.538565	0.403186	-1.49344	3.050147	0.306186	0.899475	-0.858526	5.504334	2.011048	0.461957	2.141234	-1.612979	1.895199	-1.438977	-2.50542	2.548455	-6.037623	-2.519911	2.962207	-4.533533	7.025101	0.290947	-3.76387	3.930095	-0.108305	1.086998	0.522874	-0.20276	5.109257	0.472769	-2.355721	-7.628253	-3.931046	-0.329816	-2.531863	-3.129026	-2.653842
POLR2A	2.227273	0.502428	-0.454875	2.40937	3.272921	1.113858	2.58807	-3.222768	6.369068	1.149972	-1.643237	0.393902	-0.329199	-3.708457	-6.558398	-1.544925	-2.372666	-2.331	-4.210944	5.659364	-5.145784	-5.502706	2.972174	-1.008047	0.406189	0.761265	-1.005688	5.783188	4.260806	-7.719835	-3.016138	-1.011021	3.417792	2.655479	0.39466	2.158245	-4.969251	6.358132	2.849613	2.913033	0.861878	-2.368178	0.493303	-0.987201	-2.183721	1.347284	-0.714364	-5.105151	1.75254
POLRMT	-0.338574	1.922339	1.128516	0.448522	-3.875728	-0.74261	-1.413074	-2.534861	-2.602183	1.152041	-1.843987	-1.512898	1.591791	1.371457	0.244385	-1.670903	5.363587	0.150071	3.639455	-3.188531	1.099919	1.772275	-0.362095	-3.042661	-4.628021	-5.167657	-4.47534	-2.61458	2.212272	-4.871963	-4.733436	4.530032	-3.806893	-1.229315	-0.875324	1.378875	2.698625	-3.055859	-3.350221	-2.166906	-2.093527	0.920093	-2.341993	6.306935	-0.638964	-0.899734	2.01577	1.063415	0.562355
POMT2	-3.632294	4.389225	-1.453522	1.268757	-1.736618	-3.444939	1.686195	-1.877489	0.445208	1.180255	1.314516	0.272908	-7.201273	3.867637	4.20075	0.752043	-2.762468	-2.630882	-3.226959	-1.061633	2.838276	-1.670804	1.606741	-5.342571	1.305855	-1.040974	5.534535	-4.618348	-2.190982	-2.66353	-2.770575	-2.912348	-2.558013	3.075317	-2.290547	-3.162964	-3.342881	3.719111	-1.514673	2.85127	1.073972	-0.66	3.433199	-3.990244	-2.094344	3.737645	1.206459	2.359038	0.75822
POPDC3	2.051784	2.651111	-4.575489	1.019033	4.64129	-0.675651	-0.506488	-4.78857	-2.323633	4.984967	-0.468098	-0.663483	-2.413997	-1.5108	-4.57498	1.377107	-8.001615	3.349481	-1.185148	5.452508	-6.596123	0.16475	4.041465	-7.762823	-1.789781	1.42212	0.433259	-1.003591	-0.848713	-4.071849	3.786641	-6.229643	4.58336	-2.202426	0.295224	1.577094	-0.964345	-2.691862	-2.657313	-1.171622	-4.933378	-6.013103	0.35629	-0.275781	-5.329148	1.668575	-3.074582	-3.373752	1.469851
POU4F3	0.047979	0.196449	0.980511	2.383679	-3.879477	0.182736	-1.39266	-0.574929	-0.072895	1.219721	0.860734	-2.22167	1.235085	2.764661	-3.979616	-2.117114	2.487062	1.175515	-0.626489	-2.260352	-0.402939	-3.822028	-4.495949	-0.993353	-4.181174	1.933143	0.830081	-0.623678	-0.491417	-0.756097	4.486481	0.092605	5.73169	1.751361	2.466722	-1.021598	5.095356	2.223917	0.117702	4.816462	-0.98804	1.65229	1.279635	1.168754	0.517155	6.134001	-2.778158	2.93476	-2.266821
POU5F1	2.345266	-4.596742	1.935582	-1.652698	0.287948	6.395498	2.332614	-0.74808	3.217	2.040445	-1.020782	-3.674429	-2.696811	-3.119629	-2.458613	5.288194	0.282113	1.886479	4.327543	-0.261287	0.40173	-1.688666	-6.295211	-1.964889	3.079337	-3.377934	2.571994	-3.35177	1.783199	1.996415	1.077094	-1.975587	1.93054	2.844546	2.436783	1.991684	-1.795937	-2.46163	5.43129	-1.79298	0.710938	3.011837	3.866306	0.293695	5.437707	3.868033	5.757835	1.869046	4.02879
PPAP2C	3.973072	-2.533592	-1.593949	-1.263839	-1.166181	5.362426	1.516201	0.906694	-1.469257	1.931315	3.176337	-2.491615	-2.63846	-9.557236	-2.208296	0.536566	3.561236	-1.114466	2.933993	-2.240666	3.896088	2.537574	-1.669589	5.208037	-2.058339	-0.099471	2.532046	-0.927853	-4.978663	0.346119	-2.686813	-4.281719	4.800953	1.36791	2.32197	1.579213	1.512526	3.660075	0.497196	-0.516823	4.458092	3.584898	0.734974	-1.618164	-1.424343	0.427109	-1.753515	-0.225845	5.01972
PPARG	0.29191	-3.09501	2.320263	-1.785622	-0.765429	5.146708	1.661808	-0.682756	-1.064904	-2.723203	0.512347	0.101757	-2.449982	0.008659	5.952644	-1.211543	1.701174	-0.54738	3.916144	-3.935648	2.270316	-1.544995	-1.70917	1.111511	-0.314031	1.339975	0.754122	-1.382396	-2.108389	4.545634	-2.594335	1.470084	2.192242	5.393682	1.714119	2.916144	-0.76938	-0.062086	0.428987	-4.338724	-0.285396	-3.426866	-0.491052	-2.254899	3.164512	-2.070933	-0.17765	2.941514	-3.228944
PPIAL4B	2.73264	0.367752	-0.920551	0.434574	4.118852	-3.166941	2.236383	-0.475345	0.957649	-3.239097	-0.685514	-1.183138	1.864936	4.310893	-2.644458	2.434067	-1.049622	0.922702	4.025461	3.967132	-1.555903	0.794938	-3.662843	-4.084966	7.683914	-0.902011	4.444982	-1.269068	-5.883727	-1.735733	-0.765499	-0.29542	-1.471513	1.027562	-2.301896	-1.855556	-0.620826	1.402768	0.137956	7.669783	-3.919176	-0.599307	-0.39637	-1.382851	2.488399	-1.533356	-4.536376	-0.168356	2.050785
PPIG	5.723651	0.866825	-2.642662	4.941853	5.656304	1.325891	-3.585975	2.695275	-0.214342	2.955915	-0.92208	1.142036	-3.837171	-2.717811	3.312092	2.018352	-2.341861	-3.857963	6.021427	1.381284	2.959939	-6.375074	-0.090428	-2.563607	-1.146603	1.83407	6.128332	-1.133943	-2.884539	-4.521983	-0.133312	-4.677449	-1.986305	-0.997217	4.267366	1.311242	-3.191945	4.169369	1.088468	0.070581	3.736475	3.924688	-4.421467	0.505962	0.855552	-7.318595	-2.215123	0.211303	2.598683
PPM1N	-3.733182	-1.936611	-0.44946	-0.281192	-0.018522	-3.628588	3.720836	-2.907415	1.777548	-2.843454	6.509188	-0.606199	0.402903	-2.248703	-1.825242	-1.768259	-1.991246	-0.852319	-0.228837	2.583347	-3.841908	2.728888	3.056358	-0.062513	1.037768	0.330213	-5.910089	-4.808921	-4.031802	-2.841178	0.626858	-4.931675	0.87197	-0.675536	-5.550576	2.894469	-5.699785	0.341032	0.827762	3.526496	-2.332768	-3.054999	-1.366544	3.460032	0.889729	-3.008452	0.428887	0.306943	-7.90606
PPP1R14A	4.182314	0.868448	2.018379	0.631608	-4.092052	2.016674	-2.536128	3.007808	-0.932117	1.263756	-0.230917	1.065398	-0.079465	0.595558	1.778063	-1.345205	0.886875	-0.042795	5.66024	0.634767	2.845834	6.110078	-4.45921	5.968751	4.386954	-1.571482	0.501769	4.088276	1.765077	-1.890482	2.688459	3.301909	2.50313	-0.532991	-1.383437	1.301388	-5.074992	-1.851818	-2.556513	-5.420481	-4.299768	0.003463	-4.192807	-0.483598	-3.729444	0.78555	-4.092846	3.400982	-3.619581
PPP2R5E	-1.646506	-1.380692	-0.563087	3.093165	1.668695	-5.948368	-3.376855	2.192981	-2.287299	-2.53788	-1.136712	-0.957945	2.461408	-6.014321	-0.861681	-3.5269	3.805352	-4.349532	0.200219	2.035331	-0.701211	2.680214	-0.506215	-2.941671	-0.658256	-3.206014	-2.14761	3.57572	-3.995873	0.011078	2.581223	-2.962504	-3.42566	3.491281	-1.505627	-3.53391	0.117002	-1.852113	4.364361	-1.676546	4.000969	-1.748533	-4.197609	1.067468	-0.221624	-4.728565	-0.697618	1.802256	5.854476
PRAMEF20	-2.969935	-0.049299	0.166514	-3.306269	-0.360307	-3.894758	-4.801833	1.64083	2.369104	-0.216585	2.627865	5.300373	-5.54428	-2.378629	-5.600109	-2.509371	-0.911123	1.391339	1.018738	-0.94355	-1.254271	-0.915949	-0.766299	-2.036279	3.189112	-7.01043	2.442489	2.062862	4.967087	-0.110134	0.017529	3.636407	5.195708	1.687205	-2.43242	-4.684298	2.663609	-1.072793	2.255692	-2.802747	-0.299984	-4.29905	3.527998	-0.235368	-4.386321	-0.073075	0.137039	-1.122979	-2.101775
PRAMEF5	0.875614	-0.954978	-0.355572	-2.237504	2.916058	-3.119694	6.945982	0.323674	-1.508947	0.479178	3.827874	-3.006616	0.327987	0.58607	1.837046	0.415958	-3.250849	4.764432	-1.041549	3.752688	0.515083	-5.219422	2.111524	2.768142	-3.149064	-1.550626	-7.126396	0.12565	4.04815	2.266234	-0.151424	4.713877	-0.034075	-2.300952	2.741456	-0.819214	-2.581911	0.129464	2.872413	-4.185046	-3.385439	-2.094252	-3.475111	5.291659	-5.04058	-2.881996	0.206058	0.199593	-1.454266
PRB1	1.975691	-4.531267	-5.794402	-7.619088	0.558879	-2.014179	-3.163616	6.534707	0.129102	-1.369046	2.33353	-2.018195	-0.371913	-6.851202	1.502143	-3.204891	-4.265915	-2.138028	0.503647	-2.895104	-0.181129	0.02761	1.440058	2.474511	-0.539735	0.393655	1.454595	-0.275695	0.103605	7.659692	-0.082538	-3.84328	-1.386955	-1.826201	-1.901346	-0.512411	1.567455	-7.193999	-1.025912	3.858746	0.108278	6.847412	-4.18962	0.574287	1.206594	-0.529389	2.220145	-0.608364	1.079061
PRICKLE1	2.992724	-0.223286	5.028008	-0.692283	1.478967	1.100064	-4.29921	2.774144	2.600329	-2.648244	0.287284	-3.297251	-2.881718	-0.233822	2.927684	0.455438	2.666988	-1.675584	1.619386	5.741996	-0.279623	1.838824	3.992067	2.76696	-1.106372	-0.323686	0.545521	-0.4563	-1.625898	-1.818798	2.485021	-0.302933	-3.01112	-1.441564	0.459767	-1.371263	-0.422817	-1.347219	-2.298035	3.250614	4.11689	-3.011863	0.613632	-2.568181	0.62774	4.367437	-1.792568	4.160125	-4.543435
PRKRIR	-0.395183	0.256738	1.292377	-0.53797	-0.758481	0.704078	1.095351	-2.469037	3.476746	1.207927	4.92127	1.254337	3.74972	-2.851829	-3.398706	-5.734314	-2.803994	3.852287	0.710103	1.129488	0.214782	0.770617	-3.066447	-1.659968	-1.093392	0.37141	-0.000068	6.564164	-0.161137	1.05901	-1.327668	-1.656064	2.62164	1.826156	9.527922	-6.34536	-2.542662	-4.393809	-1.76233	2.514308	-3.152655	-2.138936	1.891349	-0.557854	-0.406862	0.417886	-0.38727	-3.430017	7.289048
PRMT1	-5.129732	1.406478	-3.838032	-3.709411	1.839713	2.45133	0.127997	-1.610844	-1.931387	3.035706	0.735397	-2.06896	2.891129	-1.985322	-3.995233	1.15548	-1.828857	1.120881	3.090694	-3.006814	2.887461	5.726555	1.976867	-0.068841	-6.013782	-4.806466	-1.505432	-2.039346	5.159542	0.815997	1.334064	-1.854138	-2.17847	7.498049	-7.324842	-3.959515	-1.418492	3.257768	-1.856445	2.364515	-0.597102	-4.684654	1.260263	2.867098	1.28288	0.019959	-3.103261	3.113006	-1.067429
PRMT6	0.687194	1.176298	3.620378	-4.345514	-3.366532	1.947879	-1.729919	2.77453	1.0901	1.422736	-3.215498	2.916073	1.152416	2.230351	-1.664937	0.67338	-3.096931	2.338077	-0.107342	-1.856688	0.143569	-1.793023	1.52969	1.517231	-9.066793	-0.956548	2.760874	-0.207188	-2.720143	4.753058	-0.031385	1.498969	-3.428333	1.203459	3.07939	-5.770104	6.182566	0.651646	2.811715	4.614101	-1.684428	5.64869	-4.320028	-1.650986	0.887081	-0.708305	-1.065404	1.545336	-0.11063
PROM1	-3.480295	-1.710633	-4.449444	5.210159	-6.298174	-1.729201	-5.185641	-1.441007	2.573139	-2.559271	3.144508	-0.855207	-0.496975	2.451323	2.671703	-3.868797	-4.175261	-8.748349	3.663903	-1.193778	5.329276	-2.690893	10.778319	-1.80894	0.600216	1.121148	2.850969	-0.041884	2.680638	2.181302	-3.878507	-5.757515	2.173054	-1.593733	5.584248	-0.515594	-1.606995	-2.056946	1.93677	0.498049	-2.775945	0.32742	-3.06529	-1.447491	-4.222927	-1.876766	1.147982	2.291055	1.865175
PRR15	2.222283	-5.7133	1.428208	-4.033561	4.792736	0.101687	-0.162621	4.551816	0.668782	3.324418	-1.939578	-4.144176	-5.465822	1.646674	0.093725	-1.357043	-7.690961	-2.425675	3.403046	-1.39324	2.537793	1.625715	-4.229307	1.277372	-1.010764	-4.51761	-1.925658	-2.397869	2.798044	-2.105802	-5.736232	-3.779602	1.036311	-3.519741	-1.196085	-3.054989	-3.609791	-0.792841	0.460855	10.078935	-0.522896	-3.943092	-3.489878	-2.742769	-2.121541	2.600152	0.004502	0.411719	-0.17992
PRR19	0.501144	-0.697807	-5.303593	4.878726	3.304828	1.517854	4.964021	0.894077	-1.592255	-1.94872	-4.412666	1.274892	-1.050238	1.505433	3.934893	-2.91324	4.122902	-0.935744	-0.586544	2.169394	1.625837	6.735417	4.986584	-2.42862	1.277934	-3.250375	-1.528046	-2.216205	0.804193	5.606359	-4.48916	2.37528	5.08063	-2.0965	1.747425	0.346588	1.735163	-0.199172	-1.317793	1.054644	-0.139262	-0.033247	1.565316	3.130011	-3.615744	3.34695	-2.753308	4.464929	3.179908
PRR5L	1.119209	2.257878	-2.293725	4.547266	0.318449	1.777413	-4.082674	-2.29346	1.354198	2.121978	-2.813737	-5.414087	-0.023123	1.754827	4.924035	3.049987	1.505379	-3.289912	0.485087	1.041865	-2.10282	1.075285	1.214562	1.432729	5.940055	-6.435849	-1.143277	0.257527	-1.60824	1.143619	-1.801847	-4.827113	1.130689	3.807688	1.378198	-3.260638	-2.20743	1.966114	-2.110345	-4.375694	2.121934	-2.146163	1.756926	1.353952	2.288143	-3.232692	-4.521511	2.810292	2.342598
PRRG1	0.995078	4.50995	7.525832	-0.864854	-5.791148	8.834029	-0.968298	-3.040402	-1.069643	4.365804	0.752539	-1.73272	-3.556975	-3.308731	0.748333	-5.918353	0.717596	2.680697	-1.665088	-3.202093	-3.114304	1.92047	-4.130205	2.088481	3.226368	-4.293272	1.671362	-2.849985	-1.742436	-0.143364	4.431859	4.683057	1.170284	5.193353	-1.991374	4.294846	-2.964785	-3.498798	-0.598208	-3.790313	-1.420017	2.649652	-1.909027	-5.632621	-2.476017	-0.682892	-0.249329	3.069868	3.245936
PRRX2	2.197224	1.059126	-2.814055	-1.620783	-4.986164	2.056347	-2.798989	-1.703692	2.742024	-1.800873	-2.759992	0.491949	1.473754	-3.097106	-1.232956	1.415406	5.293689	2.159237	-5.965449	-5.904221	2.583235	2.89095	-1.911837	1.672854	2.412359	3.678779	-2.058038	2.452145	3.81817	0.396481	-3.979267	-0.002521	-2.585638	1.828121	0.160961	-2.383245	-2.66181	-1.162752	2.274796	-1.154639	5.293274	3.333599	4.483723	5.124641	-7.94303	-1.569378	0.947796	0.879803	-0.246957
PRSS48	-0.168711	-3.19391	2.918692	-1.758717	4.264596	0.360405	-0.490966	-1.412675	1.082084	3.596445	-3.479245	-3.145414	-3.169662	0.621231	4.042674	2.434846	2.605028	6.723408	2.076	-1.681725	-8.841938	0.51638	5.244603	-2.240562	6.139943	3.055616	-7.614042	-5.977826	0.32824	1.546993	0.028778	6.97193	-0.181603	0.058636	4.160774	-3.336069	6.44913	-2.169793	3.358836	1.723975	1.28802	0.11557	-3.096707	-0.384999	-0.673425	-1.469909	-3.369022	0.995633	0.806062
PSAT1	2.575148	-2.121875	-4.196683	0.363535	2.209036	-1.517368	-1.519426	1.105052	-3.378771	3.252267	-7.477952	1.868746	-2.233743	-2.056867	2.768295	1.901011	-5.684714	-4.702452	0.959041	-0.509197	-2.387365	-2.28363	2.962032	0.941639	1.114075	-1.043212	-0.213619	-0.233575	2.51634	4.286222	-2.54421	-2.054032	3.763968	5.126024	1.323588	5.753501	0.899246	3.020964	-0.347977	-5.898174	5.846501	3.737316	0.704626	-3.864812	1.972737	1.27742	-9.020263	-2.856096	0.855732
PSD3	0.935779	0.235126	-2.524701	3.33073	3.762129	-0.103333	-1.34892	2.071931	2.785828	-3.893673	6.371781	1.202934	-3.198888	4.424682	-1.95002	-0.603717	-4.179677	-0.676536	3.797133	-3.119063	1.084106	-4.141023	-1.711194	-1.802815	-0.121386	-0.609285	2.133107	-0.368937	-0.472169	-0.511578	3.541415	-0.579672	-2.039333	2.091855	0.357036	0.307116	5.32461	-3.153358	-2.612867	-2.962939	3.536986	1.719277	3.958521	-2.676907	2.882597	0.504879	3.505365	0.983226	4.426093
PSMB10	-2.248924	-1.889765	3.206435	-2.625245	1.195024	-0.062183	2.764121	1.292262	-5.42768	2.341192	5.936863	5.48168	-3.646999	3.353533	2.185293	4.246117	1.408635	-5.588747	-2.083238	-1.608368	-2.72963	0.671032	2.972139	-1.901449	-0.547073	0.659364	-2.853349	1.812108	1.616529	0.954507	0.161515	-1.478947	-3.862869	-3.642497	4.243979	4.936347	0.246651	-0.734699	-0.724059	0.247748	0.752188	1.994004	-2.514497	1.593176	1.226505	4.418104	0.978669	-1.945372	0.463382
PSMD4	6.308495	0.785516	2.002793	3.099098	0.058777	1.002793	0.654928	-2.845544	2.340123	1.125298	-0.085954	1.491447	-4.730077	-2.106526	0.440702	-2.24014	-2.398808	-4.813249	-4.416591	4.729406	2.095939	-3.857805	-3.238142	-0.973379	0.743843	0.706014	-4.104514	0.622011	0.071158	-4.749689	2.263919	-3.987538	2.988164	0.465669	-1.89893	6.615455	5.193405	4.81442	-3.873534	1.973475	-1.141249	1.280486	5.725296	3.126714	-0.330323	-1.54176	0.045358	-1.39366	-1.664013
PTAR1	-3.610989	4.144424	-4.445449	1.946932	0.916834	0.429178	-2.082106	3.758187	3.289503	-3.321035	-2.978588	-2.540803	-2.641969	1.154172	1.963451	1.435659	4.03519	3.122695	1.543469	-0.15761	-0.944865	-1.424104	-2.847998	0.821835	-2.515494	-1.357093	-0.639456	2.04754	-6.169758	7.759065	-2.501215	2.724078	-2.699315	-1.689299	-4.883078	3.792675	-2.501914	-2.602393	0.165264	2.404987	-0.992044	2.859343	-2.691649	-0.86218	0.766688	-0.643574	-1.415195	2.191915	0.591663
PTDSS2	-0.080146	1.338223	-1.963989	0.036457	-3.335535	2.632015	0.73665	-1.164921	-0.83132	-2.745344	-0.934963	-0.124325	-4.122566	-2.38971	4.381185	-0.411382	-5.72068	2.958952	2.985764	3.618995	3.888733	0.504933	1.807118	3.14307	1.159192	2.232226	-0.251395	3.206443	3.164581	-0.240074	-2.945228	2.767257	2.54642	-1.636749	-4.744656	-1.222127	-2.251005	4.106383	3.153614	-1.271404	3.672352	3.12155	-5.234766	3.092531	2.224144	-2.118956	-1.488677	-3.833923	6.111796
PTGIR	3.464898	-0.30339	0.741583	4.540898	-0.405157	-0.129016	1.147948	-0.086927	-0.979175	0.573795	0.298645	-9.737623	2.415458	1.70415	2.539081	0.13924	-0.923127	1.585207	3.34836	-1.696952	0.431477	4.475784	-1.589035	0.519615	5.68923	4.625762	3.144117	-1.178886	3.884699	-2.044322	-2.634985	2.606965	0.353105	-0.540111	1.554355	1.421814	0.354384	3.236732	-1.326798	1.734439	-1.898601	4.311553	-5.899643	3.017359	2.939416	-2.154594	-0.973823	-3.31039	4.582346
PTGR2	1.369984	3.861669	-1.188279	5.492128	-0.03235	0.148591	-2.631298	-0.869472	2.148026	1.921277	-2.483753	6.296789	2.124941	-1.745908	2.591434	0.087771	5.007413	0.430975	5.849601	4.172886	0.7119	-1.867837	-0.542024	-0.657288	-1.355329	-0.596194	0.097955	6.858381	1.923224	-0.847198	3.797166	0.885985	-2.616326	1.008767	0.145808	0.752663	1.35631	1.248986	3.565174	-1.422279	5.486649	-1.977241	-2.840386	-6.61078	2.409964	0.761755	1.637301	2.903616	-2.308104
PTMA	-2.525334	2.398433	2.656394	2.0431	-1.590871	4.87762	4.088972	0.733623	-0.536946	1.126018	-2.902787	-1.350947	-0.651984	-1.280375	-1.841785	-2.142593	-6.208037	0.262954	-6.343892	1.589963	-1.749967	1.598922	0.190275	-2.041847	-4.466384	1.404975	1.527539	-3.996432	1.042158	-4.720347	-1.667358	-2.719025	-1.148327	3.374723	-7.495257	-1.593453	-1.775666	4.198263	-3.174197	-1.75424	0.326517	5.939485	-6.927258	-4.789231	5.45539	-3.362901	-2.387845	5.54285	2.346991
PTPRQ	1.689688	-2.438297	-0.854829	2.94437	-2.693513	0.505278	4.172966	-0.780759	-2.191831	-0.631604	-3.398192	-0.000277	5.9239	-3.560581	-3.440231	-4.474624	2.767645	-3.044793	2.526686	-2.273387	-1.089797	0.671687	0.481717	0.057135	-0.199739	-0.924894	-3.550664	3.094134	3.268387	-1.046706	-6.014629	-3.734169	-1.396354	-5.990749	1.72918	4.496525	-1.970371	2.237419	1.666037	-6.188054	3.7345	4.206075	-3.003121	-3.745172	0.853934	-2.907908	2.432872	-3.395374	-3.886646
PTRF	-3.103831	-2.494794	0.992203	-0.488291	-1.895448	2.602358	5.122264	3.526859	2.261212	3.808355	4.516688	-0.565848	6.422038	-0.634571	0.831113	2.091046	-4.088874	5.44835	-0.980531	-1.684416	0.296694	4.39149	4.965243	-2.869402	-1.839825	-1.53571	1.105598	-5.565533	-0.832559	-1.070288	4.256838	-3.321282	-3.239398	-2.758662	1.257523	3.206787	4.570406	6.355015	-5.358971	-0.33014	4.128333	1.624645	0.168086	4.840599	0.637581	1.301315	-0.035291	-1.122157	-1.662769
PTTG1IP	0.68565	-0.591295	4.224878	1.747407	8.328025	4.271335	-2.609441	2.901544	1.600987	4.072814	-2.8759	-4.280363	-0.905993	1.358084	-0.2477	-2.453433	2.888332	-3.684638	2.714467	0.876588	-2.160085	1.607863	4.628959	-1.959845	1.693355	-9.150144	2.287421	1.406059	0.692323	3.486786	3.795201	-4.161487	1.736025	2.097792	5.96012	0.001872	-2.427341	3.456638	2.241829	0.389371	3.496311	3.760611	-3.560772	2.198262	-1.143551	4.65163	0.97946	-3.695283	-1.41316
QKI	-2.262177	3.830685	-5.996998	3.163961	-2.505079	-3.142739	3.755077	-2.063097	-4.93891	-4.575588	3.364853	-1.66543	0.647773	-6.586151	2.860765	-1.179762	-4.652747	-1.782136	0.312533	-3.979203	-0.083283	-0.790828	-0.149072	-8.234878	4.421685	7.548541	-0.644114	-4.280636	3.476735	-3.280076	4.375559	0.436572	-0.936194	-1.384515	4.520741	-2.687611	-1.180371	-1.351258	0.319511	-1.726089	-0.856721	-0.129167	-1.298295	1.87018	-4.870053	1.802213	2.081081	-0.494042	-1.151441
RAB10	-3.422074	-0.420023	-0.935871	1.686806	8.249332	4.593104	-0.700948	-2.100453	0.007245	1.789783	0.067817	5.198567	2.107594	-6.123659	1.047843	5.35169	-0.721147	-0.489958	-4.264256	3.521065	3.281579	-1.18037	2.037793	-4.765511	-1.010062	0.248442	-1.248606	1.308948	-9.42403	3.145527	-0.920144	-1.744592	6.93617	2.51442	-0.526833	0.485661	5.550791	2.825858	-4.458318	2.852853	-0.634259	-2.158219	-2.303352	1.578437	-2.629578	6.98674	3.448715	-0.718108	4.119482
RAB33A	-2.271528	-3.881932	-0.083153	4.994597	0.86343	3.662261	-4.944149	-5.093979	2.403446	-5.987203	0.051302	-4.279674	-1.006385	0.762059	5.531066	1.536744	-0.72865	2.176985	-3.22036	-0.791444	-3.725253	-5.582963	-3.379162	-6.991796	-1.009274	3.365137	4.733767	1.78212	-2.523021	-1.434894	-4.0694	0.603183	4.45824	4.661564	0.231782	0.510322	-3.424022	0.76671	1.8814	2.732389	0.047981	3.476964	0.243215	3.751468	-3.38908	3.920351	-4.110795	0.571321	0.019202
RALGAPB	1.176409	-3.428181	-1.457928	1.353882	2.964957	-2.297778	2.798021	3.061599	-3.339197	-3.265863	5.11933	7.217504	-1.794125	6.478118	-0.779709	-2.065963	3.267698	-2.274205	-0.350664	2.991654	1.443141	-1.12685	-1.838557	-2.405158	1.813027	2.815752	0.980817	-2.362	-2.011865	-1.256507	-2.469038	1.29927	-2.004612	2.020916	4.17241	4.75094	2.137292	6.160179	-0.741013	1.929279	-1.024753	-4.521798	-2.078053	1.498589	-1.649382	-0.820107	-5.333485	0.179001	-0.070136
RARS	2.440471	1.044812	-0.711229	-2.9332	-2.596257	3.906822	2.746813	-2.021475	3.193367	-1.988587	-2.521793	-1.195952	0.163843	3.403686	-0.361897	7.452889	1.089007	1.781883	0.855219	-0.792695	0.791621	8.907746	-0.203672	-5.0777	3.228798	0.035069	0.214728	-3.950575	-2.105643	1.216702	0.249981	0.55434	-1.235963	-3.322385	-1.623452	-1.22964	0.72937	3.144555	0.205048	-1.110667	-2.255209	0.154783	-10.653572	2.186153	1.30617	-2.615174	-0.370313	-3.173482	3.672461
RBM33	-0.507685	-2.200145	-2.182664	3.442022	-5.401069	0.041709	0.515425	1.281334	-3.416188	-2.333074	-3.19937	3.424804	4.066391	0.657718	-0.918191	2.184633	0.297958	-6.374749	-1.630565	1.645755	-2.537528	0.014128	1.078538	5.997591	-0.040363	0.980237	2.503587	2.90527	0.574461	-3.930151	-1.66168	1.439192	-4.80532	-2.716639	2.019014	2.98444	-5.027364	3.182298	0.242289	1.092049	-1.650036	0.382135	-0.725657	0.069718	0.898902	-6.447172	9.397325	1.437614	-1.114878
RBM45	0.79274	0.946474	-2.411119	6.626709	-0.015667	-2.588819	2.511901	-0.18332	-0.688078	-2.704517	4.137793	-2.970427	-2.155188	-1.102293	3.148607	2.313152	-0.714279	1.827816	2.08174	1.154507	2.186661	1.836926	-2.130206	3.697302	4.261068	-0.435004	-1.494958	2.687334	2.104502	5.230899	-1.787031	3.097854	-7.561326	-3.094098	-2.108149	0.366883	0.313588	3.725996	3.776466	-1.040215	3.326457	-5.182235	-1.752861	0.1822	0.297938	-1.697438	-3.098043	1.403238	-2.086204
RBMY1B	-3.653555	-3.739001	0.838792	-1.2053	-4.811557	1.637754	-3.723942	-5.371119	1.416205	0.697927	-0.572281	-4.24121	-0.132789	-0.067316	-4.609019	1.45974	-4.443715	-0.245535	-0.375629	0.544408	0.927427	-3.390261	-4.009109	2.720027	-1.0231	-1.451417	-0.121195	-7.97028	5.602574	1.335674	-2.702689	-6.214607	3.549915	-3.416037	-2.543383	-1.391949	1.649029	-1.799994	-0.337164	3.124915	-1.069111	-4.134733	3.393693	1.107916	0.385919	-1.782099	0.636469	-5.714575	2.801407
RBP3	-1.864124	-0.910512	0.184865	5.270703	-2.100159	-2.519349	3.522231	0.361086	-1.903578	-1.068956	-5.268867	0.887103	-0.141308	-2.822748	4.049106	2.448388	4.044279	-3.258798	2.103308	-4.859027	4.505196	-5.565052	0.606251	0.41217	4.008403	-10.052307	1.975895	1.928578	-1.977116	-0.507581	1.442625	2.586601	0.680706	-3.581694	-0.397687	-5.657798	-6.008033	1.14095	3.448119	0.748862	-2.798606	-5.21807	1.666615	0.83348	0.849319	-0.349829	4.336608	-2.076865	2.713951
REC8	1.400629	0.321885	2.568387	-2.188752	-0.239716	3.924233	3.32699	-5.58679	1.435317	2.306897	-1.809118	3.838731	-5.528971	-3.293	1.187502	-1.726472	1.084301	2.695609	-4.749036	-1.097948	2.540956	-1.240607	-1.925606	-1.238729	-3.605886	-3.806886	-2.423726	1.755799	0.808347	-1.831124	3.059623	4.544785	-0.719778	1.783125	-1.193159	-0.910374	3.283405	0.241028	3.084895	-1.033978	1.314718	-0.200395	-0.988171	-0.032825	-0.052894	-5.343755	-2.170995	0.891077	2.632305
RECQL	-0.206386	0.111304	-3.249514	0.420964	-3.416793	5.312049	-0.576425	-1.464286	-3.878308	0.464472	1.564651	5.509478	-2.986478	1.195895	1.474316	-10.638036	4.105304	-0.910666	0.440955	3.198842	-2.853084	4.489468	4.255079	2.129255	-3.441172	-1.596734	-1.378193	-0.056951	3.33318	-2.970914	-6.112809	-0.268238	-4.542853	-2.337783	-0.75868	-3.797418	1.753082	1.622129	-2.981935	0.854347	4.960319	4.21753	-3.048492	0.850943	0.787712	1.01472	-2.934723	-1.741665	3.728602
REEP6	-1.118629	-0.541981	0.618905	-0.802658	1.726967	-7.322481	-2.868911	-0.167971	1.41857	2.949584	3.737393	0.214217	0.663651	-0.83387	0.4431	5.312772	-1.573516	3.35615	2.028811	-3.412774	7.583522	4.853986	3.307905	-3.515077	1.661737	-2.004485	-0.055754	-0.055983	-3.158865	3.354142	-1.943348	4.051209	-4.203202	-3.030129	0.664523	-3.570167	6.891305	0.625463	2.702551	-2.586797	-2.522159	-0.491424	0.708617	3.469356	-1.509988	-0.979584	-3.821311	2.474884	-3.295274
REL	2.849058	0.569651	-4.488753	3.157748	-0.129151	-4.539322	0.276998	2.66179	-1.786946	2.32143	-5.155544	-3.686326	-0.870562	1.006316	0.190663	1.221237	-3.470485	-2.986479	-2.1164	0.10173	3.234424	-1.342512	0.242381	-2.07758	-1.192227	-2.854124	-2.634437	3.535604	-3.459828	1.446437	-0.62869	0.098264	-0.017171	-2.34009	-0.572042	7.116328	-0.489502	-2.559624	0.254666	-5.967382	-3.282211	0.243555	0.97635	4.444422	-3.698257	-3.081399	2.268079	-0.505725	4.016417
RELA	1.177743	2.452835	3.746233	-5.896813	-0.54566	0.254976	0.429728	-1.057035	-3.292458	-0.400714	-0.017456	1.468598	0.167042	-2.832813	-1.102549	-0.461552	-1.754558	-4.319655	3.568216	0.852134	-5.590387	-1.170595	-5.051131	3.815266	-6.280173	2.518178	-2.730831	-3.227977	-1.958733	6.658993	-3.161051	1.478111	-3.784944	1.217521	2.110394	5.018073	3.075395	-0.205134	-0.681501	-0.741002	-2.635566	1.386201	7.523144	-0.831246	-3.308566	0.880965	-0.369002	-6.987131	-2.320094
REM1	-0.231694	0.676631	3.223587	-2.549011	2.307309	-0.741342	-2.667333	-2.856937	-0.797168	-3.131223	5.373581	5.876228	4.004364	0.150272	-1.575053	-0.442425	-1.109448	-0.26708	6.108071	-3.809292	-0.704472	-2.895533	-2.287118	1.236141	-1.918697	-1.102158	0.580986	-0.448532	-4.874735	3.747884	2.395049	0.306362	3.298464	-0.313287	-3.205545	0.983828	-2.084777	-0.864761	-1.640552	1.559758	-0.626387	1.670805	-1.22824	-2.893082	-2.512807	3.292609	0.769157	-4.705158	-2.488034
RFPL2	-1.513906	-1.844637	0.149796	-1.354288	-0.837253	3.048011	-0.408601	0.29084	1.782193	-0.962204	-1.261275	-3.633759	-2.263647	5.455884	6.346224	4.324226	-4.30131	0.16961	0.811896	2.553344	-3.739835	-0.47595	4.505829	-2.89744	-6.429826	-1.842768	0.949104	1.724423	-3.052859	3.492334	-1.557479	0.576553	3.120361	0.027416	-0.842456	2.623671	-2.385308	-0.582412	-1.58795	-0.404188	0.751868	-0.906877	0.528818	-2.817972	0.449773	-2.10685	1.532877	-0.680223	0.063096
RFPL4B	-4.560244	1.685967	-2.391276	0.224097	-1.213205	1.630883	7.782599	1.671181	1.895752	6.366282	-5.172569	2.830177	-2.721895	-1.587845	-4.758204	5.84784	3.002419	1.98146	-4.486464	0.060065	1.349049	0.805582	1.265032	6.144737	3.911614	-3.40952	-1.148774	2.949795	-0.82435	-3.59096	-1.495138	-5.250191	-5.00952	-0.458823	-3.771861	2.634689	-0.557845	2.718704	-3.59208	-0.641359	-1.673823	-0.641503	0.985438	3.329718	-2.483494	-3.125371	2.042408	-0.274696	3.956717
RFX7	0.165226	-0.602772	-0.569559	3.017439	-5.372506	3.210625	0.862883	3.889117	-4.555509	-1.01891	2.837621	2.075778	1.403155	0.861903	1.418491	-3.902695	0.371665	-1.55871	1.185658	1.653859	4.32077	-1.333505	-1.809171	4.598047	0.682143	4.049638	1.43324	6.547654	0.126395	-2.536704	4.521697	-2.13897	-5.327557	-6.338895	-0.267984	-1.197726	0.812121	2.367677	-3.042837	-3.368067	4.146832	2.24798	3.738379	3.507538	1.50096	-3.330555	2.117102	0.282886	5.123358
RFXANK	-2.087203	-2.176923	-1.48054	1.987639	4.916874	-0.440618	0.389336	4.855613	-0.637065	0.346192	-2.294071	0.883675	-0.208089	1.423068	-2.862069	-0.009591	1.804281	0.825071	2.004252	3.11581	-3.210983	0.788384	3.555658	-3.470699	2.903787	4.659519	3.243009	0.822306	-1.31495	0.449662	-0.968819	-2.061777	6.797486	3.149462	0.075538	0.899595	4.656251	-0.994229	3.979073	1.898336	1.059919	-0.886676	-2.655785	0.625748	-2.728009	-0.985881	-3.752018	-3.161846	1.071896
RGS11	-1.217195	-0.577692	6.053914	-2.082873	-2.536838	0.521531	-3.835414	-0.341129	3.374716	3.99257	0.081889	-4.01089	2.801002	2.526439	0.312775	-0.788187	-4.350961	0.040565	1.321963	4.371084	-0.21621	-2.074276	-0.819085	5.263283	-4.421372	3.042064	-2.089786	-1.138154	1.350002	-5.281204	1.470804	-0.753324	3.378507	-7.028669	-0.805094	0.364987	0.237874	-3.660488	0.26018	1.14213	3.983632	-2.27928	1.000758	1.730381	2.363135	5.846901	0.195115	0.671156	-3.164741
RGS14	-4.861691	4.716051	4.169473	-0.070438	0.855739	0.180217	1.390465	0.4016	-4.165221	2.601042	4.595819	-7.176434	-1.720647	-4.390314	4.258721	-3.562733	5.753025	-2.309679	0.890749	-2.011177	-0.443113	-3.875231	-2.52673	2.138892	1.935728	-1.898558	-1.290814	1.190058	-0.385282	-6.062363	2.699912	1.385687	1.773552	-3.593155	-2.701675	1.880355	2.035695	0.878717	-2.003569	0.500982	1.929975	-2.369304	-1.063784	1.203982	-0.4061	0.846545	1.992296	-2.968886	-2.554003
RIMKLA	-1.034148	-2.252047	4.907861	0.924266	-5.307305	-0.526399	-1.673258	-4.135183	-1.398774	-8.368759	-1.787765	0.696603	1.620726	0.948994	3.323084	-4.413994	-0.876443	-2.149426	-5.567534	-2.593331	-0.726089	-2.697836	-1.382692	-1.130115	-7.386348	-1.96053	1.595832	-2.146237	-1.698865	-3.326427	-2.449955	0.071167	0.50292	-2.642003	1.638694	2.163891	-1.773302	-7.135387	2.366981	-0.776682	0.46236	2.439354	6.314017	-1.812867	2.917385	-2.310103	-4.358279	3.477922	1.416659
RIMS3	-0.832414	-2.216909	-6.360861	-0.169411	1.446266	1.40421	-1.509769	-2.402586	-1.684479	-2.997213	-2.517539	1.434302	3.043207	0.135257	5.829474	3.782031	0.069016	2.707853	0.559167	0.174028	-0.565682	2.387398	-1.494869	-4.485724	-4.337513	-2.86012	0.560976	1.456243	1.314048	6.213183	2.986917	3.352605	-3.722069	-1.363346	-0.455627	4.429781	6.527292	1.047051	-1.476297	-2.713974	0.979978	-6.677818	3.886598	3.43346	4.983271	1.234785	3.054547	9.229983	2.68822
RINT1	0.635609	-1.243656	-1.505306	-4.435977	-6.747298	3.903683	1.943811	3.192641	0.146614	-1.252208	4.493516	-2.91198	-1.710665	2.465602	-0.087432	0.824748	3.126979	-2.467407	-0.167313	0.694269	-0.140035	-1.325243	-1.381507	1.584062	-1.565049	4.17173	5.573555	6.388798	-6.962036	1.22463	-4.45711	-0.157366	-3.592578	-0.875141	-4.194238	1.344462	-1.797857	3.371596	3.681233	-7.72414	-1.902717	-1.828439	0.988348	0.668821	0.109911	-0.408245	-2.568668	-0.574528	1.877315
RMI1	4.230722	3.981603	-4.313659	0.042252	4.546713	-2.887297	5.040663	-2.737851	-2.046661	-0.230174	1.9528	-1.772862	1.025546	-0.552675	0.406501	1.15923	-1.285379	-3.426533	-6.541546	-1.248968	-3.979009	-1.206881	4.104994	-7.387432	-1.391464	-0.821388	-2.562787	6.527057	-5.356305	-3.011997	-1.252153	-0.988992	3.466983	1.956983	-6.85665	-0.487373	-2.932787	0.057074	1.094103	7.389288	-1.870632	-6.467169	-0.517632	-4.46327	1.635253	-2.463278	2.828692	1.189207	2.389635
RNASE4	3.626191	-5.499164	0.87491	-0.015797	2.124482	2.775811	-1.664091	-5.286843	2.316376	2.154345	-3.908189	-1.109672	3.380255	4.94316	2.869754	-5.899059	1.489948	2.496254	0.39049	0.741664	-1.572626	-10.265659	0.790075	2.830303	-1.395166	-2.152924	3.038259	-2.250354	-5.299355	-2.428207	-1.220331	-0.416933	-0.46483	-2.092534	-1.352009	0.109353	-0.663106	-0.66428	-3.125698	2.808617	7.567089	3.95045	3.592053	4.860954	0.83071	3.169368	-0.955019	-2.322543	-0.456381
RNF112	-0.715426	2.837873	3.586939	1.653987	5.871951	0.208799	0.892288	7.918003	0.27926	1.60821	2.535002	4.693887	-3.158428	3.248892	1.67014	0.99594	-4.232846	1.663197	-2.949764	5.005175	-0.783973	3.871351	-3.136897	-2.823198	0.109365	-1.625785	-7.099514	-3.565931	1.353383	-1.407224	-2.278542	2.729794	-0.20775	3.449302	0.819481	1.114611	2.720694	3.479912	1.843853	5.054234	3.653661	2.625531	-2.438037	0.595598	1.56561	2.229475	-1.149094	-0.407257	2.05936
RNF113A	2.429989	5.904216	-6.024298	-1.945842	-3.401722	-1.750895	5.055484	-3.639029	4.104484	1.515153	-5.297752	1.010628	5.661877	-0.69731	0.335806	0.406857	1.100259	-3.605942	3.904768	-4.592657	3.835916	-4.956146	0.114093	0.235511	-1.479379	1.226812	-0.670609	0.884929	-5.444222	0.774769	3.841366	2.072953	-3.07903	8.184224	-0.746085	-1.162645	-1.926618	-0.725119	3.92308	-2.599013	2.518213	3.830222	-3.127989	2.439982	4.229157	1.511174	0.6424	-4.359372	-5.619046
RNF133	1.362843	-0.44109	0.926657	1.370823	-0.167811	2.922349	1.933603	3.881819	1.399681	0.599783	3.571613	0.869976	5.342182	2.496939	5.686666	-0.830585	0.79591	-0.378294	0.469649	-3.655549	-7.336526	3.11663	6.088887	-4.637687	-3.8299	4.835032	-3.504749	0.887387	0.204887	0.936367	5.532568	1.665992	0.62599	-3.594997	-1.550641	-2.449781	-0.823236	-1.079962	0.60974	1.126107	-3.8715	-5.535767	-2.393963	0.655078	-6.749144	-0.300862	2.853642	-2.0706	-1.774595
RNF150	0.361769	0.170462	-2.742353	0.756312	-3.948865	0.689858	1.050216	-4.035396	2.352666	1.123702	-3.74395	-2.601143	2.005655	-0.226852	1.263442	2.27294	1.449055	1.587626	5.743982	-1.324757	9.033311	-4.689935	0.723158	4.910003	-2.59514	0.233315	-2.11651	1.845123	-7.370014	2.463568	-0.30731	5.173862	0.69201	0.879254	1.653722	0.260986	-2.50745	0.163625	0.622444	5.840083	-0.879847	1.122768	2.827245	6.093756	0.685439	1.858554	0.102655	-1.338037	0.417101
RNF2	-2.64683	6.037439	5.441579	1.754806	2.739612	-4.056328	1.752728	1.985394	1.566916	3.294426	-0.393656	-2.848315	-6.589538	4.690755	0.742588	0.94058	3.906459	5.736304	2.551365	-4.243639	-2.773876	3.150398	-1.423611	1.027287	-2.589619	2.400394	4.386886	-0.147131	1.870609	0.636027	-0.950402	0.716001	0.010752	-1.829104	-1.179932	-1.617616	-1.804776	5.33478	-3.816295	1.454154	6.221447	-2.031018	-0.089636	-3.438959	0.734456	-1.653797	2.498339	0.103436	-3.186082
RNF212	1.295768	3.095131	0.23	1.971828	1.79305	-4.415518	2.442827	6.47414	-5.194069	-0.169915	0.116012	-1.24764	3.659552	-2.643881	-2.109813	0.444139	6.12963	0.65954	-3.270104	0.34691	3.250115	-1.938488	0.144104	-6.099781	1.072555	-0.474649	-1.671503	-2.994694	-1.038171	1.423374	-1.180395	2.875677	-1.997407	-3.926238	0.072897	0.412815	-0.740797	-2.083316	0.551484	1.093584	-0.498991	-0.401328	-1.34545	0.06794	-1.963842	-6.180635	3.261025	-2.567747	-1.673771
RNGTT	4.045927	-6.723483	4.849156	-3.507706	-3.527153	-2.133883	-1.177254	-2.900387	-0.317894	-1.061143	2.716035	-0.260954	0.302628	-0.403247	0.452941	-0.999026	-3.383353	-3.483433	-3.004623	-4.63323	-1.576399	-1.563791	0.145955	-1.826346	-3.271272	2.666201	3.199207	2.361551	-0.529858	-4.286717	-1.192669	4.045855	0.15397	3.016648	0.124215	-2.244991	-3.388967	0.669489	0.427544	3.415268	1.367279	-4.087671	7.373017	-6.075964	-1.453968	-0.182288	-3.217183	-3.100957	4.902392
ROD1	-2.371423	-6.651318	-2.539782	0.950438	-5.525903	-1.768115	3.521576	0.596521	-2.141805	5.825833	3.567153	2.668322	-1.567338	-0.460183	0.39377	2.760032	-1.857867	-4.948505	-2.340749	-0.12026	1.413996	3.064898	-1.037768	-2.035217	1.312667	0.867164	0.451408	5.399881	5.130145	-5.628309	2.756724	5.834709	-5.564717	0.427862	0.193344	0.366928	-1.719387	-5.343258	-2.212752	0.75333	2.329488	3.326801	5.59258	4.793571	3.699597	-1.806299	2.806034	2.861592	-0.816256
ROM1	-1.766276	1.703355	0.505874	2.193383	-2.02693	8.036286	-3.141887	-5.343606	-1.645845	-4.416823	-0.481564	-0.283211	-0.958941	0.650721	0.564814	-1.780806	-0.791134	2.975889	2.709091	2.416777	2.148879	2.099517	-0.620637	-5.237769	-2.1727	-4.228157	3.687358	-1.144569	-0.955239	6.963095	0.786335	1.413849	3.423447	2.228034	-2.31791	-1.096263	-2.85031	2.673485	0.199842	0.946082	5.482042	6.475274	1.46158	2.684667	-1.87792	2.327382	0.49701	3.430358	-3.26583
ROPN1	-3.487278	-0.772677	-4.249902	-0.836477	2.747519	-6.957617	3.236059	-1.905992	-2.612579	-0.104954	3.076972	0.830388	-3.844179	-0.730444	2.816593	-1.578818	-0.778697	-3.747113	-5.736441	2.463856	1.776189	5.485099	0.785429	2.823819	3.031963	-0.574155	1.228715	-0.811297	-3.275156	0.715768	-0.701948	5.52572	5.357323	6.968974	-2.326343	6.041716	4.03137	2.185288	0.961901	2.324424	-2.357791	1.221354	-0.89351	4.672471	4.918573	-4.830618	4.578593	4.404144	-1.933303
RORA	0.252279	1.02444	-0.809238	3.318531	-0.522642	4.394095	2.318341	-0.869059	-4.981655	-1.497952	-1.041977	0.447067	0.000832	-4.292906	1.564863	1.863097	2.725375	-4.423119	-0.760333	-1.509024	-0.603402	-0.351324	2.650665	3.472289	1.942137	-0.869241	-3.444621	3.716481	-0.326413	-4.775946	-0.235799	-0.975649	0.976873	-1.187142	-0.074344	-4.338605	2.240073	4.6027	-2.621004	5.103145	-3.38835	-4.165174	-1.017497	-0.154384	-2.566073	1.878243	-3.23545	-6.167933	-3.148618
RPE	-2.481177	-3.279576	0.623727	-0.928369	-1.578651	3.743017	-1.796707	1.248602	-3.641767	5.959504	2.814561	-2.057066	2.292295	5.217367	-0.547502	2.690957	2.308038	-0.354041	-2.564091	1.30401	2.250591	-5.244089	2.96118	-3.512199	-0.707029	-0.121366	2.636058	1.76529	2.575951	0.236099	5.214925	-0.772792	-7.647534	2.199424	-5.004729	0.803356	-1.388889	-7.837306	2.138309	3.601949	5.02173	-2.644778	0.2581	4.704137	5.12602	-3.141653	2.13567	-0.815554	-2.709633
RPL21	0.626256	2.049704	1.116525	-3.030257	-0.398834	1.883252	-2.012001	-2.397138	3.801071	-1.709928	0.466249	5.990212	-1.720484	-1.073838	2.722753	0.699673	-0.439435	3.81175	-1.247522	3.505672	1.189795	0.880563	-3.486836	-0.644595	-8.016195	-0.448886	3.041922	1.832639	1.188766	-0.568592	0.466625	-1.923744	-0.72409	-1.209435	-0.961353	-0.947781	-3.646348	-2.366015	1.345527	-5.042214	8.503385	-0.066269	-0.121689	-4.100659	-0.507662	3.369358	0.837258	-1.541889	-1.010778
RPL39L	-1.230092	0.445055	-2.815919	-2.398704	-1.520756	0.033472	-1.115119	-0.545216	3.439262	2.375202	-0.553153	3.796336	0.68987	1.675141	-2.332393	1.842047	0.415471	-2.086152	-5.934179	-2.785832	5.547445	-2.533711	-0.019516	-4.580012	2.89228	1.249084	-4.422116	4.031978	1.188561	-1.469218	-2.311122	2.526968	2.922474	-2.200748	-2.827416	-1.330832	2.076091	-1.147609	3.081307	-0.219879	-1.19446	0.267175	-0.500059	-1.695335	3.307193	-0.612675	2.410116	-4.063417	2.040646
RPS26P11	0.451101	-1.051364	-0.942191	-1.868451	7.268165	0.898484	-2.969394	1.828739	5.463059	-3.814316	2.359617	-0.420073	0.192668	4.871098	-5.220892	1.102273	1.884576	1.585762	-2.76197	1.419448	-3.103289	-3.350758	4.478442	-1.75651	-1.89077	-4.145545	5.888332	2.401658	-2.425641	0.248774	3.874536	-1.764049	4.164006	-5.881075	0.832897	-3.044059	-2.080477	-3.023613	2.38752	-2.832241	-8.171291	1.78741	2.842315	-1.032248	0.027086	1.88933	-3.623444	0.298033	-4.387014
RUNX1	-0.261213	-0.16632	3.623654	-2.747392	2.751966	2.063985	-2.190502	-3.900362	-4.365665	0.156369	-0.18922	-2.947014	0.667663	-0.237165	0.962513	-4.66029	3.364044	-2.094693	-0.104543	-5.232143	0.53288	-4.900797	-2.933944	2.935116	2.279345	1.24047	-2.192578	-3.419263	1.338173	2.151274	1.269849	1.689487	9.512493	0.706575	-2.265375	-4.077763	2.960765	-0.375474	0.302916	7.185638	2.263729	3.133216	2.011941	-3.475489	-5.501794	-6.219518	-3.158627	1.482759	0.512731
RUNX3	-0.279495	-0.346196	1.930815	0.452661	6.916896	-5.066076	-2.531689	1.141849	-2.996235	1.25851	-4.784446	3.816662	0.903352	-2.44155	-0.116003	-4.931417	3.043271	0.133955	-1.53135	2.570895	2.983609	0.188779	-4.850284	4.143226	-2.601962	-2.028191	3.930437	-1.105053	-2.921926	-1.613596	0.969234	1.100083	0.773427	-0.998011	2.918156	2.720857	1.670866	-0.402323	2.460842	-2.649187	3.427659	-1.589327	0.319593	0.964526	-1.725251	1.537595	-1.281045	3.537268	3.227468
RXRA	1.143445	-4.042238	-0.727592	-0.240131	-4.620435	-2.10498	0.754835	0.987352	-1.461041	1.082723	7.028871	-0.042527	-2.52187	-0.542718	-6.000694	-3.451781	-3.203282	1.079521	5.874834	-1.63089	-2.260103	0.396857	3.889952	3.405715	-1.079375	0.865181	-5.502933	2.186401	1.479932	-1.774077	2.703366	-3.075781	-1.748504	-4.150339	-1.634128	1.143893	-0.928636	3.454024	-2.994806	-0.237647	3.471641	-0.071694	-3.1635	2.632036	-1.032435	1.468018	-2.632185	-8.271169	4.153194
SAA4	-0.592524	4.324051	-3.322646	-1.715318	-0.150641	-2.365954	1.179863	2.462317	-0.702864	-1.516255	-0.406991	-3.622379	0.652314	2.435189	1.71108	0.050987	-0.851833	-3.231384	-1.950231	0.239603	-1.122214	3.130049	1.462526	2.710779	1.57854	-0.635347	1.232939	1.767814	1.820518	-3.321864	4.711305	-0.908049	-2.311654	0.034759	6.809376	0.521962	-4.704346	-0.143841	3.842204	-2.319369	2.041999	-0.109183	-3.957585	6.575235	2.431691	3.292744	0.10853	4.292553	-0.679638
SAR1A	-2.255174	-1.694434	2.572501	2.831589	-6.222031	0.921961	3.828784	-1.936424	0.055814	0.624737	-2.489628	3.215713	3.445534	-2.103458	2.307729	0.71626	2.224893	0.430886	-3.428258	-2.106009	1.799133	-5.352083	-5.540039	-0.876745	-1.915512	-3.296806	-2.810027	-2.061009	0.692082	1.551739	0.219625	2.79981	-5.494213	1.930062	-0.303551	2.335819	-0.670794	-4.516372	0.783824	3.672863	-1.080802	4.827458	-2.577789	3.063147	-3.011037	-2.453478	5.719922	1.212216	0.546809
SATB2	-2.432444	-1.250219	0.462963	4.884374	-2.690088	0.505193	-1.376011	-1.887272	2.660781	-1.821148	1.130695	4.029755	-2.482414	-3.633528	-3.202285	-0.535648	3.214987	-2.192145	0.87182	2.828728	0.101189	-1.165255	-2.665471	-0.449952	0.374586	-4.915336	1.977776	0.107322	3.740461	3.566368	1.929703	-1.912405	-0.040544	2.012695	1.675348	-0.063512	-0.928903	-4.114298	6.336682	1.88138	0.862497	-1.040508	1.849219	7.411256	-3.966392	-0.544591	2.236408	2.029668	4.71946
SCGBL	3.2834	1.020066	-2.899598	-5.709267	-1.58924	6.160811	-0.575363	8.929059	-0.156621	4.592403	-1.916503	1.402726	-3.424209	3.694637	4.344839	1.000789	-0.216049	3.904325	1.48295	2.209722	1.155993	-2.765894	-2.810531	-0.215463	4.192864	6.383334	-1.062885	-0.361908	1.806012	3.773631	3.744182	0.047472	1.909299	-2.358759	-1.153544	3.277561	0.241547	-2.321198	1.676729	4.639666	3.315492	1.06113	5.055193	8.167256	5.138686	-1.316107	3.279462	-1.786578	5.392058
SCRN3	3.427096	0.542033	2.315686	5.232898	-2.062686	1.539228	-1.917598	5.532706	-2.176362	6.07342	-0.754709	3.277196	4.490426	4.952151	-2.33793	-1.643096	2.91558	-4.714243	-6.813041	0.49634	3.735237	-4.08209	0.685202	0.874715	4.237973	0.846053	3.472239	-0.445574	0.143574	3.768802	4.481771	0.111712	6.458658	-3.877518	-3.609907	2.631546	0.946972	3.132278	-1.233202	-0.811657	-1.812551	0.652076	-1.353872	-1.354748	1.318071	-0.442416	3.019294	-1.521953	-3.390188
SDC3	-1.843847	0.741058	-0.317064	-1.61763	-3.291111	0.657906	0.503306	-0.724776	-4.458437	1.711305	-1.971895	3.83252	-1.844591	0.769578	-5.423092	3.15205	-5.976181	0.68001	3.350052	-2.851082	0.616439	-1.184268	3.064489	-1.798946	3.43993	4.619954	1.703977	0.887448	2.184865	0.91044	-3.131466	3.683613	-2.980337	6.54841	-1.138035	-6.222566	-3.385971	2.509079	-3.212536	-1.214991	1.283331	-3.931025	0.305581	1.974521	1.134652	-3.67154	-1.831794	-1.493522	3.077894
SDR39U1	1.292078	0.462098	3.24833	5.298736	-1.579624	-3.501378	-0.836788	2.411755	0.472035	2.660873	2.359197	-3.014274	-0.641124	-2.784332	-0.222017	0.290853	-0.300434	-1.930171	-1.791385	-2.407122	4.073061	1.620936	-2.088066	-2.145176	-0.17396	-0.484059	-4.078285	-2.68508	0.871816	-5.765765	6.361482	2.072017	-2.632179	3.550346	-0.023631	-3.965046	-2.396361	-5.177979	-3.81636	0.589174	-3.951088	-1.624506	-0.506748	-10.724907	0.822349	2.126045	2.56898	-4.96506	2.430996
SEMA3A	0.94511	5.045036	2.635721	-3.484982	1.040965	0.778622	-2.698765	-2.692268	0.189864	2.234382	1.592772	-3.845368	2.661339	-0.619616	3.510301	-8.619994	0.567078	-5.033408	3.423011	1.776572	-1.100132	-1.45937	2.539277	2.736648	2.955969	-1.056964	5.960765	-2.864721	1.522115	-1.536142	-1.30587	-8.750081	1.716149	1.942597	0.652986	2.907638	2.513698	0.891921	4.037705	0.187355	-2.087144	7.585469	1.726662	-2.170493	-0.823904	-3.55636	1.324479	-0.397283	2.300662
SEMA6C	-2.301105	0.631739	-5.407802	2.583435	4.790223	-4.337442	3.897954	-0.305176	-1.294827	2.219327	2.360215	-2.06143	-1.222695	-2.376655	3.691553	-4.885206	3.659403	4.043886	-0.247041	-1.41625	-0.437871	3.705635	1.610181	-3.712764	-0.241167	6.028615	0.929065	1.995181	-1.81007	1.914698	1.308132	1.875802	2.695893	0.788086	0.714333	-3.630559	-6.611682	-5.019593	1.386985	-2.925508	4.183122	0.14668	5.906641	-3.449267	1.508186	-2.07957	-6.220248	-2.517506	3.950038
SENP3	-4.005754	1.063965	2.952311	0.196314	2.175611	0.647585	-7.01541	-0.512996	-1.622972	0.382867	4.056305	-1.375104	-1.173153	2.121889	5.533225	-2.708523	2.069202	-2.595327	-1.203888	-5.56815	3.283718	-1.968563	-2.717325	1.745241	-1.745005	5.617907	2.096324	-3.35425	-0.197147	2.605946	1.595237	10.036105	2.140687	-3.265103	3.185596	1.072089	-1.818154	-0.592285	5.18041	-0.212236	-0.465058	1.318466	-3.848689	-0.492935	2.783728	-2.704428	-0.102337	-4.618829	2.184941
41157	-1.411107	-1.405295	1.000829	-2.648031	-1.879634	-3.56779	2.042974	0.006703	2.834421	-1.336209	4.488972	1.6318	-7.062646	1.737489	-2.494322	0.645207	3.930884	0.371076	3.314923	2.10227	1.348973	-0.833837	2.410698	-2.282041	-1.399563	0.498505	-2.285477	5.097396	2.477045	-3.660642	3.387656	-1.354982	1.096527	-0.845929	-2.736474	-1.423095	-3.202137	1.712174	-0.242857	3.151433	-0.752797	-4.388721	0.865347	3.745084	2.625392	1.759163	1.540018	4.271999	-7.002238
SEPX1	-0.034761	1.847861	0.608354	1.880812	-4.130801	1.165809	-2.6042	-2.18224	1.613817	-4.581765	0.076899	2.701894	2.84542	-2.643807	-0.524259	-3.048143	-4.890039	-0.842206	-1.248824	1.805319	-6.976123	-3.317292	-1.683969	-1.658713	2.0749	2.562059	-0.77064	-2.312553	-0.811746	-1.786124	0.687833	-0.894825	-0.107574	0.239075	2.651672	3.484808	-0.612736	0.11705	5.576267	0.58438	0.160024	-0.192675	-0.20512	0.349098	-0.200492	2.492419	1.609928	-1.879012	-7.609777
SESN3	-2.09892	5.439568	-2.342045	-0.57705	-2.085974	0.331805	-1.815189	-5.868064	-5.079338	-2.056047	-1.504244	-0.924076	1.302202	1.29545	2.326954	-0.704891	-3.433868	1.216268	2.740155	1.098078	0.434433	-1.495095	0.642996	3.10962	0.180541	2.344731	-0.680652	-1.086492	0.972698	2.836326	2.853499	2.849807	1.170387	0.323993	-3.715043	-5.998426	-0.211071	-2.53361	-0.595638	-0.915976	-2.765219	0.780239	0.034196	-1.245544	-0.791848	4.724395	2.301583	-4.224323	-1.724232
SETD2	0.824063	-1.06638	0.224603	-3.222816	1.019119	-0.684564	1.98186	3.593494	-0.53072	-1.379261	-1.437051	-1.266136	-4.542728	5.283591	6.086234	-4.240705	-3.139865	2.402297	-1.405323	-0.66522	0.036262	-3.686579	2.364597	-0.79146	-1.686893	-1.594397	5.823657	-1.015508	3.59978	-4.334046	-2.390602	0.090766	-2.626965	0.667415	-2.13516	0.513403	-3.242349	4.287634	5.225196	-2.022713	-1.344729	0.983233	-1.653399	3.556228	-0.244676	-2.743204	-3.153994	-1.996409	0.478361
SETDB2	-2.851013	1.75034	-1.563219	5.654996	1.490952	0.015682	-3.559413	1.199896	0.799383	-6.041888	5.876458	-0.65102	-0.855182	4.055739	-0.288491	4.381865	0.774682	-2.461319	-3.058301	3.629069	1.533874	2.516528	-0.517018	2.440798	-3.559846	5.176402	-2.81221	0.135642	0.005056	-3.934723	2.259039	-3.057631	1.613243	-2.631533	-4.122177	3.726359	0.487424	2.801061	-4.650409	-0.008628	-5.534619	-0.571174	1.604861	3.33654	-1.035209	2.416576	0.468732	-0.560504	-3.911881
SF3B14	3.827085	0.242786	-4.140748	3.044185	1.98829	1.396513	-4.03669	3.202121	-1.331086	-0.030495	-1.947726	1.383792	-2.057256	1.478698	-0.10734	-0.955139	0.948393	0.003884	-0.079859	3.09192	-0.024355	-5.522273	-0.998573	5.670394	-2.000919	-2.10088	2.129063	-3.726845	-1.10182	-2.667541	2.841104	1.285209	0.690033	-0.533544	2.094145	-0.62512	-2.046765	-0.004457	-0.550618	-0.532182	4.483525	1.42582	-0.60738	1.24082	6.393526	2.491771	-0.818619	-2.827623	-4.574713
SFRS1	-0.08281	-0.39445	2.958418	-7.069676	-2.056706	2.776724	-1.725179	2.692965	1.783461	0.151229	-1.152524	-3.171319	-8.370727	-4.158241	0.929909	-2.266298	1.506071	0.985534	-4.582085	4.226961	-3.36668	2.360707	2.777642	-1.293443	0.933604	-3.297801	6.10976	-3.119273	1.371588	0.992247	1.903424	2.577002	-6.745622	-3.675102	-1.442898	-3.710979	0.592155	3.112507	5.171876	2.899918	-3.567508	0.368454	0.032857	0.826661	0.309347	-0.254062	5.126526	-1.71033	0.767001
SFTA1P	2.168015	0.918022	-1.841067	-6.347525	5.69401	1.062211	4.016076	-8.284098	5.445875	0.148022	-0.530624	7.566221	-1.219513	-1.024148	1.217537	9.535624	-1.527598	1.986534	0.946204	-1.016763	1.967062	9.100217	2.141889	-4.960044	-0.420743	-2.560084	2.825482	5.435498	-1.719336	0.279416	0.612635	-0.862091	0.29523	3.662852	6.942722	-4.069062	-4.24227	-1.069352	2.394157	-3.516895	-1.152415	0.216998	-1.986371	-2.373259	-5.814232	2.506697	-1.765028	0.264416	1.522471
SH2D2A	0.14191	-2.477953	0.54877	-1.151286	1.521859	0.095133	-5.757263	-1.855769	-1.018189	-5.513733	0.946208	2.798578	-0.12067	-2.784491	-5.457157	-0.417294	-1.090794	1.400306	1.233893	1.785343	-3.750877	0.879172	2.617878	0.078097	-1.977551	-2.536745	-0.060164	2.581109	0.816717	-2.130182	0.308628	-0.21659	3.524765	1.290035	-1.239948	1.223004	-0.79457	2.444815	1.028482	-1.019827	5.030512	4.038822	-10.863601	4.997823	0.639253	1.719543	2.35744	-2.073083	2.695244
SH3BP1	3.136974	1.404144	-2.538422	0.15752	-6.18492	-3.465083	2.273313	0.389425	-0.420993	2.457956	-1.949864	-6.624972	-0.338182	-3.365148	0.993728	-6.152086	-0.362397	0.431227	0.608642	10.058546	1.803985	3.052683	-2.025054	1.762242	0.247118	2.504134	1.027499	2.096562	-1.350987	-4.207881	-2.606232	-0.465329	-1.806052	-2.194978	5.145128	-2.640749	-1.341535	-1.131998	3.148288	-3.725812	1.70973	0.41685	1.110888	2.342423	4.800064	2.861846	-4.137685	-2.006961	-1.91822
SIGIRR	-3.078054	6.732892	3.38434	-8.458633	0.933354	-1.065939	-0.536365	-0.746436	-0.77224	0.92297	2.74271	-2.909521	2.132879	0.419946	0.876294	2.065537	-4.038	-1.280688	1.642649	0.411478	2.182349	0.762465	2.193101	-8.464839	1.713838	4.747265	5.328967	-2.766343	0.479282	2.485592	-2.083895	-3.478157	-2.918059	-3.776113	1.213091	1.861801	5.675814	3.112028	-1.534944	1.677306	-0.457731	-2.936759	-2.915192	2.623455	4.987653	-4.933668	1.403372	-0.631832	4.34868
SIGLEC15	3.690888	-0.054462	1.416368	1.686881	-3.959678	1.853813	-2.605819	0.357072	-0.551	-3.407063	-0.968618	-1.249938	5.002008	1.418519	-2.757014	3.457697	1.16044	-1.346443	1.173989	-8.684519	5.295846	0.621427	-2.606339	-3.399174	1.421941	1.236938	-2.569784	-0.485039	-1.772471	5.108586	-2.442234	0.793597	0.346093	0.11637	-2.441573	-3.523524	3.604581	0.709127	-0.215227	-5.016753	0.111567	1.337085	-5.465875	-0.160764	1.904784	-2.966851	3.481125	1.181562	2.606808
SIK2	4.281639	-3.991503	-2.836136	4.234523	3.425212	-6.033823	1.506831	-2.98464	0.478199	-4.417545	2.248986	-0.523356	-0.432817	1.214336	-0.353261	-0.987563	-0.536541	5.600447	1.44439	2.871383	-4.034464	0.520091	4.189998	1.798944	-1.922904	0.744444	-0.841164	0.154178	-3.250442	2.545179	-3.44629	1.291804	3.201992	-0.631279	-5.933469	-1.093281	-2.080651	-5.281094	1.723473	-5.169532	-2.165983	3.424681	-2.092128	-4.234552	-2.643945	1.885403	0.166005	1.730289	-2.478751
SIL1	1.023595	-0.501761	2.501631	-3.355597	5.722986	0.535909	2.296953	0.806989	-3.590729	-1.003099	0.367528	0.171157	-2.104773	0.71255	0.897973	-3.63884	1.514777	-5.030537	4.749787	1.240231	-0.965096	-3.044909	3.226737	2.539536	-0.108753	-5.418281	4.037243	-4.454209	-0.911776	1.220183	-2.545952	3.599305	-3.787098	-0.047931	-4.74403	-0.172186	-1.005311	2.85649	2.071475	0.805297	0.412258	2.670751	0.314942	1.398081	0.440247	-4.710896	5.526956	2.362721	-0.937032
SLAIN1	1.173224	1.440503	-4.750204	0.732247	3.571118	6.167857	2.015206	0.312082	2.258483	-4.195237	-3.727174	-2.586693	4.153213	2.665273	-0.167441	0.918733	0.187694	1.298106	-0.058933	-1.198587	3.27302	1.601012	1.616907	2.712205	-0.109257	-1.344848	-2.612829	-3.144996	4.30109	-1.298237	-0.608402	-1.927253	-3.277737	0.705184	-1.137356	1.784045	-0.109946	-4.107098	1.838009	-1.506168	0.911571	-1.574009	-3.78193	-0.020106	1.448899	2.604715	-4.800563	3.904661	-3.210305
SLC15A5	0.963238	3.804893	2.383442	-6.10352	4.077314	3.965941	-1.687471	0.418123	-2.258441	2.301488	4.645608	-5.064847	1.967671	-0.001764	-2.019842	-6.474359	-0.919498	4.502663	1.457678	0.787755	2.546118	-1.529992	-3.66294	-0.221748	-0.187995	-3.086985	-3.563421	-0.267063	1.765942	2.907952	-2.283812	-1.178305	-1.040497	-0.421372	-2.14625	0.0443	2.115577	1.105623	5.914176	-0.198297	4.432366	3.362717	-0.013162	3.732353	-1.199522	-9.193865	-0.815703	-3.214761	2.584474
SLC16A13	9.18246	2.710662	9.992311	-2.665471	0.172254	-2.590564	1.565367	1.880954	1.64457	-1.939958	-3.315711	0.718796	-2.611421	-6.061509	-3.105085	0.113494	-10.158752	2.149336	-1.728326	4.185025	4.967114	3.068504	5.041526	0.431549	-1.862305	1.199117	-2.146546	-5.557823	-0.413935	-2.524148	7.955416	0.469775	-1.06183	-1.894883	0.149765	-3.634126	-6.229132	-5.223756	-0.714389	-3.026665	-3.479861	-3.856742	5.647407	-4.99755	1.076638	1.929668	2.906423	-4.542401	1.179782
SLC17A8	3.635545	1.001381	-1.402543	-7.58933	2.068295	-2.024229	-2.232691	-0.150109	-3.579543	-8.138276	-0.854744	2.336213	-0.91073	1.066187	-2.535187	0.702017	2.529632	4.440077	1.326673	-2.211854	0.529014	3.493929	2.686945	-0.925938	-2.622917	-0.648964	3.303242	-2.015166	0.765841	3.895199	0.217066	1.086028	0.754451	-3.405196	1.555362	5.584912	-2.091178	-1.53233	5.239767	3.841705	1.21106	2.180549	-0.74946	0.865261	0.872311	-1.406794	4.239457	-0.346286	-1.479359
SLC25A44	-2.763878	-5.348108	2.25045	-5.113001	-1.30214	-0.159584	1.980394	-1.134794	-1.88079	-1.800015	3.20771	-5.365715	0.427503	-0.324311	-0.465104	-1.001136	-2.012065	-0.109146	-4.274851	4.512529	-4.807607	8.591566	-2.102518	-0.884589	-2.017668	5.851671	-0.715055	3.180871	3.15018	-1.918032	2.335358	0.478902	0.710695	2.759006	-0.695916	1.037587	1.39557	3.431686	-4.887757	8.622218	4.477067	-5.449651	-0.856932	1.123139	-0.386514	-7.834536	-1.718429	-0.267485	-3.253721
SLC29A1	-2.207102	-3.094275	1.352586	0.907052	-2.063209	0.7264	-2.147386	3.404995	3.486016	5.401722	-0.275209	0.281153	1.031419	1.767722	-0.726549	3.195019	1.524885	0.444665	-0.004926	0.334785	-2.088233	-2.124077	-2.990121	-5.146129	1.600169	0.977125	-2.641911	-4.850031	7.736355	-3.300457	2.828489	0.20817	2.561979	-5.33298	-8.411636	-2.366527	1.887254	0.800297	-1.439175	3.245697	1.981584	-2.218309	-7.135392	-3.62237	0.742196	2.230366	-1.597416	4.567011	0.182498
SLC30A7	2.352222	2.763581	0.672238	0.283109	2.857021	-2.814862	-5.639141	1.467576	0.133821	-0.97555	4.829773	1.287347	2.970225	-1.433455	1.86236	-1.209963	0.800044	0.57536	-1.644013	-2.54326	-0.80469	0.084078	0.275959	-0.936924	-1.789905	-2.668586	5.52816	0.804894	-3.321984	1.922352	5.162801	2.111523	-5.411227	1.16321	-3.818044	-1.424693	-1.319671	-1.865365	0.869851	-2.655263	2.217985	2.30427	-2.934679	-5.073651	1.043148	3.919281	-3.943396	-2.754938	0.549869
SLC38A8	0.12689	1.445593	2.223654	3.695757	1.717349	-3.658673	4.238751	2.645556	-4.320617	3.078794	-2.946867	0.141399	-0.888017	-0.044531	-2.205811	-1.081395	0.940751	-2.266333	-0.312279	6.551208	1.063713	5.411155	4.612168	0.928334	2.119516	4.488107	2.082485	3.386449	-0.941644	-0.355414	-4.056633	4.449958	0.168272	8.371961	-5.758509	6.168167	2.953103	-4.395875	-2.535569	4.150958	-0.558309	0.677139	3.78751	3.817784	-1.317855	-1.921729	-1.866851	1.716339	-3.070633
SLC41A3	2.255244	-1.174138	2.731928	1.697733	-5.821892	3.37287	3.101272	-2.191409	-5.150376	-3.986452	-6.288762	2.259701	-0.101786	-3.12063	0.399233	-1.180873	-1.109354	-0.852562	-2.102054	-2.653377	2.166523	-0.220584	-0.944518	-2.297618	5.107945	8.479916	0.053169	-4.611698	-4.31843	-0.24298	-1.86612	3.453057	-2.685252	-3.068609	0.570138	-6.326282	-6.243613	-3.676948	-1.643809	2.063022	-1.045991	0.052422	-3.888466	-1.064683	2.133739	4.440602	-1.499025	0.411043	-0.443211
SLC5A6	-0.556097	0.333086	0.690931	-4.171364	6.856997	1.665174	3.419581	0.208113	0.224002	0.65863	-7.001361	4.851814	5.097813	5.731452	-1.325879	0.929489	-0.149753	0.860677	-2.479051	-6.896364	1.005633	-1.350007	3.693578	-0.311554	2.19248	-0.713457	-2.783131	-0.446464	3.433851	-2.475533	-3.571811	-4.355642	6.09765	3.354072	0.659229	0.158706	-1.975434	4.253284	2.843504	0.149893	0.607066	-3.673189	-3.66767	0.268625	2.269128	-3.953373	3.79576	0.90813	-4.457823
SLC6A9	3.293372	4.92092	-2.715633	-4.687676	-1.873967	-2.163386	-3.133455	2.6949	-0.357361	-1.741256	-2.383341	1.999407	-0.297915	4.503164	1.23961	0.676994	1.801797	1.995325	-2.205614	0.967586	-0.123396	-3.303775	-0.228748	-3.654468	-0.935502	-0.441854	1.261279	4.211202	-2.277994	-0.677009	-5.066703	-7.19711	3.211223	-4.007939	0.223319	1.390223	-3.664247	4.901654	-1.273777	-3.602107	-4.164108	0.905034	-2.227048	-0.982157	1.658505	1.92236	-1.44658	4.940733	-1.686924
SMARCA5	-0.127012	-0.306071	0.169638	1.787607	1.445659	-1.613428	-1.062411	-4.397509	0.215398	3.290175	-0.733442	0.627632	2.90344	-5.110216	2.558288	3.81974	4.685114	-5.362105	-2.501524	-4.722539	-2.151787	-0.548665	5.28649	-1.278968	-2.166798	-0.692859	0.485668	0.508466	-2.868596	1.993373	-0.724716	0.90686	-3.479792	2.400138	-1.715688	2.759777	2.40967	-2.429765	3.575423	-0.891804	2.006259	3.495569	3.387214	-1.79077	-3.960489	-3.942824	2.083791	4.935772	4.19016
SMARCD1	-1.908561	0.709594	1.181545	1.884575	-1.30277	4.108293	-1.90753	1.522251	-1.608284	-0.679855	2.236851	1.118117	0.753701	2.208826	1.037028	0.503886	3.730149	3.775811	-5.06642	0.499207	-4.759615	2.920796	2.028666	2.281884	2.215892	1.115054	4.493197	1.786456	-8.566802	-3.324904	-3.362437	-0.040303	0.478488	-2.070154	0.544671	6.776605	-2.214136	-0.81629	0.864711	-1.312007	-0.100396	-0.006015	5.925909	4.892685	0.64466	-3.992025	2.981562	1.714222	-3.386642
SMC3	-1.057544	6.372794	-1.481308	5.417713	-0.82672	2.608355	-2.052619	-5.336308	7.460391	0.931719	2.02607	-0.791623	-1.167203	-2.8916	3.485461	1.438923	6.69824	2.912464	0.629134	-0.645015	-1.4479	-3.67403	2.225429	-5.290015	-4.244035	-1.080223	-0.7817	-1.293364	3.046578	3.267311	-1.747981	-1.808261	2.744464	-2.319974	2.252649	-1.062149	-4.352948	-3.95981	4.465001	0.251117	-0.347023	-3.053745	-3.685235	1.960797	-7.333615	1.337569	-0.362316	-3.998329	-1.504751
SMC6	-7.958184	-5.316012	1.659668	1.160919	-0.297873	3.843664	-2.27415	0.22711	-3.937266	1.097421	0.090567	1.361912	-6.804571	-1.718336	-4.669465	0.079218	5.721194	2.7786	-4.034598	5.963911	-1.788429	-7.053052	-0.109039	0.813865	-3.998374	-1.393908	4.746606	0.880436	1.452813	-3.174523	-1.148318	1.017964	-1.509725	-3.326736	0.600526	0.899239	1.20985	-0.743226	4.967695	-5.568642	-4.78359	-0.17442	-0.270406	-1.6894	-1.534137	-1.170296	2.384561	4.118104	-3.797944
SMCR8	-2.536399	1.996605	1.736649	-1.656749	7.063331	-0.631332	1.634141	4.276079	-1.490576	0.213729	-3.209382	-1.824361	-6.665698	2.763728	-1.353579	-1.697234	2.203285	-0.671538	2.139552	3.85482	1.431986	-2.415761	0.040668	1.31511	-3.003499	-0.978299	-1.850773	2.143797	-1.659911	3.963166	-0.884116	-1.91889	0.19633	-0.939982	-2.036011	3.809188	-2.934655	-2.563383	0.487992	1.802015	-2.918705	-4.469489	2.892487	3.590732	-3.651114	-0.393753	-1.068117	2.766864	5.304303
SNAR-B2	1.5998	-1.953272	-1.549348	6.750675	0.910295	-1.004997	1.443277	-2.343178	2.608524	2.352655	-1.270065	-1.56308	2.680926	3.516171	1.598303	-3.675953	-7.542766	-2.048287	4.856803	1.058775	-1.575399	3.253108	-1.530828	-2.242726	6.247909	-2.262605	1.086591	2.418141	3.365126	0.339094	1.454132	-4.888146	-0.438177	2.073085	-0.413431	-0.218395	-1.339996	1.554581	2.042147	2.319701	-1.227721	2.353598	-4.678908	0.016819	5.80432	4.227962	-1.092224	2.568901	1.238834
SNORA1	-1.696797	5.319467	-4.712501	0.84398	-4.42189	-0.757251	3.998697	1.088908	-0.486486	1.188782	1.679512	3.37308	0.751829	1.012101	1.12231	0.800546	5.372124	2.04806	1.066145	0.293811	-1.31169	-8.122507	-0.637293	-0.02509	-1.365943	-4.393059	2.445585	-0.706651	0.289082	0.140712	0.187607	-1.203051	1.450834	-1.123743	3.102715	-0.798797	3.192906	-0.815866	-1.49804	-0.90591	3.526452	1.752181	2.34412	-4.179115	2.408147	-1.728201	1.920089	-3.032047	2.891436
SNORA17	-0.592679	-5.056987	-1.845883	5.128023	0.472225	-2.310608	-0.010927	1.412069	-1.71295	0.210108	1.265153	-3.009495	1.783038	-0.265371	-0.374093	-2.813552	0.252474	1.85841	-8.446394	4.515683	2.414113	2.494244	4.691195	1.000734	2.998025	-5.712612	-1.762806	-1.466018	0.614221	0.766844	0.943803	-0.215306	1.153999	-2.941213	-4.346313	0.803316	6.173374	1.684699	0.416567	-4.015031	-1.896865	-1.361423	1.793638	7.842149	2.629021	-0.958032	2.56704	-2.08964	1.094747
SNORA24	-3.98784	-1.809286	3.182306	0.134574	2.127032	-0.067041	-1.810574	-2.858717	5.119907	-2.982978	0.507959	-0.531602	6.352955	-3.238448	-3.765972	1.839187	-2.114427	-2.586977	0.263356	1.97385	-3.812116	-0.165502	5.752154	-0.414777	-1.395107	-0.26093	-4.853811	-2.2785	-1.234992	1.586051	2.121782	1.239207	3.485402	-1.651485	0.814212	-5.348336	-1.517224	0.629462	2.143654	1.438506	-0.072576	2.636743	-1.624296	5.696293	-1.050175	2.084672	5.149148	-0.899165	2.240716
SNORA36C	1.672312	-5.300886	1.638281	1.197487	6.137147	-0.085721	4.488067	-4.639447	0.896271	3.803427	-3.801421	4.409412	0.731975	-1.736476	-0.966293	2.213632	0.481019	-1.635426	-3.036421	6.72429	0.183217	0.483988	5.444322	-0.385295	0.446698	3.636166	-0.834399	0.373654	6.173846	-3.447635	2.679	0.953036	-3.535344	-2.82568	2.697661	-4.712164	-1.732882	-1.397021	-6.177628	3.774123	-2.982392	-4.695602	5.845076	-0.507933	-0.971841	1.875252	0.172011	0.231489	3.521091
SNORA39	-2.396515	-1.980517	5.329958	-0.508889	1.455674	0.23187	4.921353	-2.251515	-6.346735	1.190627	-0.101117	3.161537	-3.91477	0.808688	2.943208	-2.657517	-0.924196	-1.762121	1.874074	-7.609049	2.614824	-2.295953	-0.357906	5.162233	0.878586	-2.300627	4.109008	-1.863835	1.172278	-0.140137	-7.06772	1.09383	2.427974	-4.107467	-3.680147	-1.207941	0.969639	5.56468	1.692803	-3.150398	-2.130777	6.217598	0.680318	-1.723631	-1.723087	-3.659004	-5.740118	1.086246	7.066878
SNORD113-3	3.201823	-4.653874	0.253039	1.902281	-1.583736	0.488017	0.674623	0.841852	3.407226	-3.528353	1.182758	-3.923894	2.087872	-2.598601	-5.764998	-2.765683	3.058003	-6.591303	3.831452	-0.335839	-0.141832	4.412319	-2.734728	-0.74095	1.654827	1.692367	3.688175	-4.854175	-5.542051	2.82952	2.380539	-0.097454	2.585325	-1.432842	1.194976	-6.993864	0.319068	2.491869	3.352818	0.928029	1.80914	5.447749	2.439043	-1.319372	0.870981	-3.536794	0.094026	-1.860723	-1.49442
SNORD113-7	1.870989	-2.75738	-0.361826	-1.524941	-0.260667	-1.581723	-0.802748	1.621709	-3.891292	0.146935	-0.502543	1.688334	2.406143	0.982928	-3.608663	-0.156669	-1.064943	-0.836937	-3.186938	2.615511	-4.633037	2.380318	-1.569928	-1.797847	-5.310911	-2.822716	0.231867	1.863349	3.161659	-0.611288	-3.927125	0.505837	0.344604	-5.138588	-4.135806	0.7648	1.337425	0.74184	0.907818	-0.317293	-3.016848	0.90218	1.586132	5.223121	-1.365724	-5.720222	2.362495	0.788626	-1.250538
SNORD114-13	-3.353296	6.802146	1.259426	-2.3452	2.860761	5.228723	-0.161394	-0.374584	-3.948401	-1.389301	1.300749	-6.224009	-6.829838	1.151767	-3.07638	0.443781	0.332976	-2.283565	1.961953	-2.733547	-4.238697	2.542373	-1.973144	1.78544	3.435633	3.557617	0.444965	2.134972	-3.406136	1.677746	2.473447	-6.308801	8.119186	-0.831315	1.16419	-1.134148	-3.089745	-3.721458	1.934346	1.867532	2.645206	-1.028993	-0.29801	0.670351	-6.092617	-0.972011	-2.826708	-2.597228	-1.174052
SNORD114-31	-9.974	-1.391406	-1.647516	-2.165382	-0.185961	-5.158379	-3.134592	0.101684	0.921155	-4.521716	-1.331049	0.726804	-0.298012	1.925455	2.748823	-4.023874	-2.065412	1.058016	-3.61976	-1.93099	0.347557	-4.674209	4.669757	-3.855879	1.425852	-2.623348	-1.627353	0.441976	-0.966667	-5.318417	-0.37935	-3.664333	-2.950716	-0.238969	4.273361	-5.984912	1.699379	1.749798	-0.757473	-1.185216	4.632266	3.582858	4.357158	2.466589	-3.202542	-4.223753	-1.096279	-0.710662	-2.188476
SNORD114-8	0.196245	2.792117	2.452039	-5.641814	1.435555	-5.006158	-1.357663	-8.135028	0.507205	5.156088	4.033804	0.540384	5.139403	5.978661	4.033561	-0.323931	-3.559762	0.710225	0.047274	-4.328597	-0.28173	-2.849504	4.898996	-6.622003	-5.359502	1.093788	-4.034808	-1.220793	-0.950652	1.708581	-0.557852	-2.819928	3.088647	2.732374	-0.121538	-0.740803	2.642891	3.32659	2.320388	6.063739	1.323835	3.006427	0.89034	-4.143206	3.705557	-2.186066	0.584035	2.660374	-0.954802
SNORD115-12	1.489562	1.280664	3.296683	-0.778808	-0.220206	-2.57796	-1.656876	2.883471	-1.107566	-0.038487	-4.332172	2.634523	-0.802965	1.142721	-3.196155	-5.464489	-1.947621	-0.511631	-5.465575	0.010935	-2.385779	2.877505	0.394326	-3.07082	-1.815348	3.963607	3.551929	-0.215972	5.177914	-1.834466	-1.151693	-0.908537	0.610803	-0.920215	2.177286	-2.077035	1.578623	-7.028827	-2.258381	4.550752	2.298865	0.453395	2.079662	3.451282	0.395671	4.622897	0.427426	5.811674	-0.100363
SNORD116-13	3.521871	2.103428	-0.496927	6.355188	3.972773	-1.572333	-5.344188	-0.029341	4.171316	-2.064686	1.419209	-1.52249	-2.449653	1.433454	2.197641	6.091457	-3.735254	-3.281403	-1.271836	3.128622	-3.180711	2.134552	2.196084	2.517243	-0.52309	4.620082	-1.043294	-0.490242	0.347093	-2.876088	1.8202	-3.974346	-2.745661	2.052181	1.641885	-0.609464	4.779431	-1.131958	1.834352	1.872598	3.706633	-1.172386	0.21722	1.951855	0.189425	1.965062	-0.984683	2.407102	-0.093504
SNORD17	3.126673	-4.386999	7.26033	-3.788706	-1.425374	2.180838	-2.137398	-1.162248	-2.021014	-4.376136	4.891781	-4.736806	-1.325657	-0.903951	-1.867792	-3.433291	1.996826	-1.633751	4.808145	-1.148283	-1.521393	-1.136135	2.401012	2.826545	-2.660561	0.025333	-0.614498	2.995271	-0.745485	-0.099114	2.784638	3.097687	-1.599036	2.894762	3.695442	-0.586919	-1.849912	3.263834	1.881553	0.606046	0.957407	2.837828	-0.489157	-3.139189	4.584866	-1.936462	0.804072	6.501963	-2.101647
SNORD35A	0.677437	0.807861	5.907239	-1.902705	3.253985	5.849707	-2.76728	-5.199289	0.993318	-0.255884	1.994452	1.628541	-0.561429	-1.012596	2.302426	-0.613406	4.599945	1.108859	3.052686	4.482068	1.983828	-4.057552	2.332046	-2.385859	2.233692	0.174063	-3.223819	1.258301	-2.625624	-4.481251	0.273418	-1.355948	1.719816	0.412222	-3.643687	4.515998	3.406578	2.134098	-1.955484	-1.772371	-0.140956	-4.459635	-2.679387	1.514743	3.773308	0.142601	-1.250507	4.910792	2.046309
SNORD43	-2.139497	-0.730061	0.369243	1.555099	-2.502196	-0.206276	-2.579987	1.576693	-3.86287	-4.639898	-4.785182	-0.563025	2.015711	-0.555009	-2.158216	-3.688709	-2.703332	1.632406	3.441251	-1.459925	2.748033	5.306908	4.125305	2.692818	-8.171908	4.962325	1.456005	-1.992585	0.28571	-4.382385	4.055966	1.015707	2.739055	-5.379814	1.825012	-4.015873	-2.504413	-0.329056	4.649188	3.547765	1.009116	2.737499	3.638728	2.713404	0.344008	-2.767633	3.3272	0.224491	1.909997
SNORD45B	-5.753255	-1.899915	-0.53192	-2.988695	-2.102525	-6.078011	-0.145989	-4.863985	1.340424	-2.293022	1.999919	4.659473	-0.064543	-5.567545	0.174151	0.557504	3.960728	-1.176208	3.429977	3.646218	-2.573409	-2.426409	1.601088	1.32337	5.301691	1.579212	3.864639	-3.702937	0.335683	-4.1752	2.770896	5.743987	1.14672	-1.817084	6.728721	0.853847	2.33156	-2.606117	-3.65556	0.065114	5.966851	-1.987419	-1.023229	-2.626944	-0.22032	-3.429183	-2.451415	-2.258841	0.797203
SNORD57	0.634046	2.680172	0.208603	-5.507286	-3.760381	2.531282	1.285822	-1.673656	-1.391977	0.732336	-3.275234	-3.37514	-3.569199	1.966323	1.773759	2.888945	5.579121	6.334425	2.057878	1.081427	-1.216115	-2.213484	-1.250967	-2.595444	1.509734	-1.693833	5.298977	-1.544174	2.19202	-5.88859	-0.31892	5.013447	-0.414252	3.121065	-4.011465	-5.512023	3.771059	3.866936	0.162213	-0.013329	2.495426	0.005179	-5.661988	2.887146	8.872434	2.09973	-1.386011	0.975852	-3.070367
SNORD6	-2.143887	1.593066	-1.075474	1.396123	0.432958	-0.126194	-3.415568	2.788312	4.431879	0.106185	-2.578014	-3.151385	0.607868	2.483055	-0.443735	5.508005	0.894119	5.311604	3.552396	-2.404685	-6.049217	-0.607275	1.636451	1.723334	-4.789813	0.762138	-2.286306	-4.84276	1.758371	-3.907407	-3.822372	1.240394	1.079124	1.604128	-0.980341	-10.192524	2.521203	4.561006	-2.132959	2.515699	-2.472012	1.925254	-0.783501	2.319098	2.345442	5.229168	-5.000257	-1.075769	3.069713
SNORD78	2.626703	-1.689598	2.500316	3.170238	1.68971	1.669503	-0.454868	2.807509	2.052056	-5.591559	3.385928	-1.423224	1.737614	-7.791397	0.598215	-2.896595	0.91887	-0.151443	-7.776962	2.678144	-4.197189	-0.879706	-0.081619	-2.648722	4.871427	-6.067992	-3.366044	5.64112	-2.97003	3.441116	2.529498	0.768768	1.484518	4.774681	-0.553781	1.689638	0.906153	-0.441461	-3.384579	9.55601	-3.214463	-0.442831	-6.01974	-0.235524	2.150481	-0.217913	-5.984439	-3.079458	0.654834
SNORD96A	4.628129	-1.577817	-1.934259	-0.041869	7.787643	-1.183232	-2.158737	5.458796	-2.220738	-2.187253	1.58556	-0.023523	-0.190924	1.079417	3.010032	0.474835	2.137738	1.497877	4.263157	-1.991486	2.637813	-1.080029	0.906059	0.169245	-1.846595	-2.228085	-2.917012	1.007159	-2.311466	-1.779142	-1.269488	-2.851246	-1.695375	3.279386	-0.139584	1.353898	2.630436	-2.901678	-1.354996	0.152752	4.25101	1.359156	-3.6249	-2.275616	-4.50359	-2.178658	-2.132752	-1.677729	-4.655618
SNRPA1	-4.319143	1.014908	2.441156	0.439668	0.082317	0.371794	-1.053609	-2.937582	2.760182	-3.104422	-1.036531	-0.701533	-0.608186	2.382197	-5.784582	-0.645013	5.074987	0.287156	-5.318004	1.288307	0.455009	-4.138895	3.353534	0.379867	1.10676	-1.170811	4.122061	-0.561584	-1.742433	2.765785	0.662672	-2.758262	0.972714	3.968166	4.636537	-1.753657	-4.535351	-1.400067	-3.268467	-4.97149	2.034492	-3.259958	4.006716	3.080847	-0.65317	-1.543244	-4.860536	2.532895	0.47218
SORCS2	2.645823	-2.303472	-2.795882	2.563374	-2.355759	-4.237045	5.272128	-1.357336	-1.957268	-0.271713	-1.298335	-1.638478	-1.733688	-1.526361	4.735185	5.580982	1.722288	-0.192692	4.151177	-3.474476	-1.566511	-1.586728	-4.40058	4.286369	1.119746	2.053354	2.901426	0.017089	0.921231	0.151998	1.301552	-0.661635	0.653977	0.441925	-2.563858	-2.040987	0.813894	3.702288	-1.032441	-0.719902	-2.951253	-2.593181	1.915821	3.87336	3.036172	0.119515	-0.328875	2.352654	-5.887685
SOX10	-4.219182	1.371082	-8.011288	1.87223	-7.156158	1.74853	-3.706173	2.178653	-2.858726	-3.513153	-0.613811	-2.14007	1.231555	2.155596	2.958696	0.052658	4.404323	-6.711761	0.567198	-2.693653	0.739444	-2.425218	7.733898	-2.59952	-0.457133	3.582742	-0.675223	-3.736575	3.55024	-4.470435	0.625938	-0.582186	0.50574	3.749284	-0.709244	-2.93707	0.135873	5.084878	-4.483862	0.024803	0.804271	2.171574	0.642062	4.476928	-1.377915	-0.659269	-0.780186	4.258609	0.076132
SOX14	-1.785357	-2.567833	6.276439	-3.627138	0.117104	-4.113476	-1.782465	0.156586	0.169545	-2.645681	2.050607	-0.507371	4.880558	4.976253	-4.475435	0.299903	-4.358356	2.046392	4.1176	5.335622	2.070091	-1.783693	-1.49392	0.025834	-2.221191	-4.696397	3.625121	-4.087641	3.936958	0.331066	0.96992	-2.337564	3.812577	0.691067	-3.742182	-0.616054	1.773906	-3.069815	-0.983429	1.305889	-1.418929	-1.48277	-0.026412	-0.436047	-2.1419	-1.868214	5.198771	-6.230552	2.601779
SOX18	3.402989	3.73195	0.005416	4.852007	5.56383	-4.433601	-1.469265	1.054906	1.040405	-1.885909	3.025652	1.229565	-0.498348	-0.791216	2.105321	3.311075	2.21051	-0.724187	0.733527	-1.232328	2.856364	0.870753	1.019092	-0.624549	-7.632339	5.46748	-1.807063	-3.135382	-1.731603	-0.022885	-8.130586	1.152826	2.814153	-3.860798	-2.917467	3.031272	2.031704	4.726391	2.099342	3.437995	2.559659	-0.710362	6.44438	-6.768813	0.460419	0.80648	-6.282667	1.647845	1.914651
SOX2	-1.504819	-6.914735	3.808096	4.413481	5.352419	1.825369	-2.354971	-0.124615	0.857464	-1.499221	6.083714	-2.469255	3.888298	-3.431752	-1.365946	0.165715	1.507828	1.885422	2.152908	1.993878	1.871935	-0.998549	1.611497	-0.112323	-4.654983	-1.785567	0.548742	-5.337416	3.090637	-0.512528	-3.005916	-0.637222	-4.201908	-2.634688	0.948288	1.677745	-2.694324	-0.301046	-2.586409	0.204842	-0.310071	0.034514	4.388844	1.526985	-5.432856	-0.662306	-0.772018	3.387847	-1.257714
SOX5	-2.141291	-5.544665	-7.21887	-3.128543	2.535777	-0.654877	-3.471106	0.996374	1.707226	-5.074278	-6.36053	2.598091	-1.019542	0.554561	2.402941	3.412984	-2.397009	2.503348	-3.140788	-0.144485	-0.922351	-0.504214	1.151521	-0.991095	-6.28149	2.961649	-0.759054	1.107464	-4.825606	3.096121	-0.028391	-4.235363	-1.577666	0.41209	1.146776	-2.304805	0.621138	4.205898	0.798528	7.426718	5.88252	0.917542	3.997238	3.309615	1.851488	-2.912144	-5.530117	-0.404424	-0.620766
SP1	-1.498596	1.00698	-1.587269	1.056203	2.259235	-0.236664	-2.129798	2.668555	1.878344	-3.360898	1.725709	2.543398	-3.12673	0.058428	1.053437	4.11502	3.340287	-2.210938	1.677479	0.027386	5.157669	1.82021	3.088585	-2.084982	4.542009	-4.111323	-1.291241	5.351287	3.040096	-1.66578	-2.928607	-0.169816	-1.037184	-0.856957	6.333377	-1.543305	-1.349564	-2.901261	0.418224	1.918201	0.056646	3.151721	0.935593	-2.806616	7.543656	5.15833	5.983363	-1.413235	0.303786
SPAG5	-2.505125	3.267515	4.012271	0.219897	2.009805	-0.346473	0.790179	5.346742	1.322696	3.640637	-3.238923	0.040098	-0.571343	-0.271823	-0.050053	-0.887181	0.987962	0.401776	0.699443	-0.424863	0.557248	1.591249	0.191073	-2.107893	-2.877996	0.37452	3.097217	5.956801	2.590636	-1.174082	-6.361456	4.149942	-1.978622	1.290538	2.584821	-5.023024	-2.740861	1.833491	8.622237	-3.402071	5.158675	2.584547	-2.211421	-2.260993	0.651607	5.215118	-4.968843	-4.135179	-4.711218
SPANXN4	-0.601634	3.456687	4.0317	4.004897	1.919026	-6.498176	0.698794	-0.491523	3.97389	-0.883333	2.410641	-1.387938	0.236369	-1.242096	-5.342853	3.246817	1.503284	-4.014991	-2.298517	1.273976	-0.977448	-3.485641	2.598018	-0.4127	-0.697508	-0.684583	-1.699514	2.499068	-1.946046	1.835819	-1.960542	0.64184	-0.19549	1.461284	-0.404971	-6.839858	-3.682304	-3.282953	0.726612	0.804119	-0.079536	4.384628	-7.482708	0.910539	-1.679756	2.984016	-2.093587	-0.145427	-1.316679
SPATA19	5.847506	-2.850781	3.481246	4.032487	5.429319	2.673508	1.417397	5.132694	3.928526	-7.23556	-0.71581	2.770694	-2.971611	4.390135	0.471629	-2.980072	-0.456784	-5.7272	2.386534	0.911753	-3.49271	3.627238	-1.375679	-0.86996	1.978294	-1.286415	1.977724	-0.616677	-4.685715	6.271442	-3.4592	-3.619963	-0.534489	-4.211944	1.248767	-2.036708	2.118084	-0.955524	1.886211	0.911125	2.800064	5.560185	0.215145	-1.801783	-1.864659	1.31423	-1.692763	6.014462	-0.381317
SPC24	-2.873551	-0.279431	-2.260647	-2.04062	-1.562305	-5.405391	-1.241413	0.865643	3.006325	-0.247783	0.832144	-4.578458	-3.837319	-2.960955	3.704672	0.81354	1.523916	1.025923	3.149166	-2.540273	-0.395216	-3.5427	1.373108	-1.200739	2.751963	-1.70639	2.357002	-0.754551	0.497321	-0.612587	1.871226	1.972404	-0.241686	-0.872878	-2.270699	-0.531278	-2.66455	0.703324	1.809167	-6.42182	-3.967189	-1.079272	1.618407	1.721812	3.846958	1.450092	-3.29412	3.734638	0.419308
SPC25	-1.240235	0.413382	5.311048	-0.733556	-3.227604	5.333709	-0.209914	-1.944741	3.771789	-0.207147	0.731368	0.052464	-0.459949	1.95065	-5.803871	0.449947	2.727014	-7.57993	-2.315161	-0.019619	-1.251281	5.430546	-3.951651	0.136106	4.752641	-0.307312	3.141248	-2.649367	-0.85306	-2.13915	-2.204879	0.542921	4.472529	-3.251698	-5.795095	0.075283	-4.750658	-0.349169	1.485449	-2.23311	5.445264	-2.279128	1.578803	-5.669058	-0.683987	-7.685013	0.705049	4.666864	1.554102
SPCS1	-6.685737	1.375955	3.104188	1.821477	1.761636	4.572012	4.083203	2.706637	-0.318519	-5.694435	-0.110003	-8.482915	-1.344336	-3.713068	-2.408557	-1.915547	0.79313	7.460745	-3.001632	1.36396	-4.64397	0.429412	-2.87594	0.295652	2.471099	3.92705	-0.56842	-5.06668	-0.308325	1.798131	-1.350085	6.96975	0.77578	-4.579469	2.738391	1.928295	2.943177	2.873322	-4.087935	1.490432	1.979666	-2.108744	-1.593251	-2.901545	1.391434	7.410103	1.4186	-1.801216	-2.696724
[truncated: 152 more rows]
[truncated: 1 more columns]
