# Supplementary material for: Passing Messages between Biological Networks to Refine Predicted Interactions
Source: PLoS One. 2013 May 31;8(5):e64832. doi: 10.1371/journal.pone.0064832 (PMC3669401; doi:10.1371/journal.pone.0064832)
Supplement: Materials S1 — Archive containing PANDA code, input data and predicted networks. (TGZ) [file pone.0064832.s006.tgz › Version0/ToyData/ToyMotifData.txt]

TFAP2A	CLCN6	1
TFAP2A	CLCN6	1
TFAP2A	CLCN6	1
TFAP2A	CLCN6	1
TFAP2A	HDAC1	1
TFAP2A	DFFB	1
TFAP2A	AJAP1	1
TFAP2A	RNF2	1
TFAP2A	AJAP1	1
TFAP2A	RIMKLA	1
TFAP2A	KIF17	1
TFAP2A	CDK11B	1
TFAP2A	CDK11B	1
TFAP2A	CDK11B	1
TFAP2A	CDK11B	1
TFAP2A	DFFA	1
TFAP2A	ZNF124	1
TFAP2A	TMEM54	1
TFAP2A	SEMA6C	1
TFAP2A	CDK11B	1
TFAP2A	RUNX3	1
TFAP2A	ATP13A2	1
TFAP2A	ARHGEF2	1
TFAP2A	SDC3	1
TFAP2A	CDK11B	1
TFAP2A	DFFA	1
TFAP2A	KIF17	1
TFAP2A	ATP13A2	1
TFAP2A	ATP13A2	1
TFAP2A	PTMA	1
TFAP2A	BIRC6	1
TFAP2A	POLR1B	1
TFAP2A	PTMA	1
TFAP2A	POLR1B	1
TFAP2A	SLC5A6	1
TFAP2A	SMC6	1
TFAP2A	SMC6	1
TFAP2A	SLC5A6	1
TFAP2A	MIR153-1	1
TFAP2A	IHH	1
TFAP2A	STXBP5L	1
TFAP2A	SLC41A3	1
TFAP2A	SLC41A3	1
TFAP2A	SLC41A3	1
TFAP2A	FAM114A1	1
TFAP2A	AFF1	1
TFAP2A	NIPAL1	1
TFAP2A	AFF1	1
TFAP2A	FAM114A1	1
TFAP2A	INPP4B	1
TFAP2A	RNF212	1
TFAP2A	INPP4B	1
TFAP2A	RNF212	1
TFAP2A	PROM1	1
TFAP2A	PROM1	1
TFAP2A	PLEKHG4B	1
TFAP2A	CCDC69	1
TFAP2A	ZFR	1
TFAP2A	BOD1	1
TFAP2A	MCTP1	1
TFAP2A	HOMER1	1
TFAP2A	BOD1	1
TFAP2A	SLC29A1	1
TFAP2A	SLC29A1	1
TFAP2A	SLC29A1	1
TFAP2A	QKI	1
TFAP2A	QKI	1
TFAP2A	QKI	1
TFAP2A	QKI	1
TFAP2A	POPDC3	1
TFAP2A	C6ORF146	1
TFAP2A	CITED2	1
TFAP2A	CITED2	1
TFAP2A	CITED2	1
TFAP2A	KRBA1	1
TFAP2A	LFNG	1
TFAP2A	LFNG	1
TFAP2A	ADCYAP1R1	1
TFAP2A	FASTK	1
TFAP2A	FASTK	1
TFAP2A	CRYGN	1
TFAP2A	FLJ40852	1
TFAP2A	ZNF696	1
TFAP2A	PENK	1
TFAP2A	FAM135B	1
TFAP2A	OPLAH	1
TFAP2A	MIR320A	1
TFAP2A	NTNG2	1
TFAP2A	SSNA1	1
TFAP2A	COL15A1	1
TFAP2A	FSD1L	1
TFAP2A	FSD1L	1
TFAP2A	GALNT12	1
TFAP2A	FSD1L	1
TFAP2A	RMI1	1
TFAP2A	LHX3	1
TFAP2A	PTAR1	1
TFAP2A	LHX6	1
TFAP2A	LHX6	1
TFAP2A	VWA2	1
TFAP2A	LDB1	1
TFAP2A	ANKRD16	1
TFAP2A	PDZD7	1
TFAP2A	ANKRD16	1
TFAP2A	ANKRD16	1
TFAP2A	STIM1	1
TFAP2A	MADD	1
TFAP2A	ROM1	1
TFAP2A	MADD	1
TFAP2A	MADD	1
TFAP2A	MIR34B	1
TFAP2A	MRPL11	1
TFAP2A	PRKRIR	1
TFAP2A	MRPL11	1
TFAP2A	NRIP3	1
TFAP2A	MRPL11	1
TFAP2A	SIGIRR	1
TFAP2A	SIGIRR	1
TFAP2A	MIR210	1
TFAP2A	PEX5	1
TFAP2A	ORAI1	1
TFAP2A	PEX5	1
TFAP2A	PEX5	1
TFAP2A	PEX5	1
TFAP2A	AMDHD1	1
TFAP2A	DUSP16	1
TFAP2A	POLE	1
TFAP2A	PRICKLE1	1
TFAP2A	BIVM	1
TFAP2A	MIR17HG	1
TFAP2A	MIR17HG	1
TFAP2A	BIVM	1
TFAP2A	FLT1	1
TFAP2A	FLT1	1
TFAP2A	FLT1	1
TFAP2A	FLT1	1
TFAP2A	RNASE4	1
TFAP2A	PAPLN	1
TFAP2A	REC8	1
TFAP2A	C14ORF50	1
TFAP2A	REC8	1
TFAP2A	ZBTB25	1
TFAP2A	PGF	1
TFAP2A	POMT2	1
TFAP2A	AKT1	1
TFAP2A	AKT1	1
TFAP2A	ISLR	1
TFAP2A	CSK	1
TFAP2A	USP3	1
TFAP2A	CSK	1
TFAP2A	ONECUT1	1
TFAP2A	PCSK6	1
TFAP2A	PCSK6	1
TFAP2A	PCSK6	1
TFAP2A	PCSK6	1
TFAP2A	PCSK6	1
TFAP2A	PCSK6	1
TFAP2A	SNRPA1	1
TFAP2A	PCSK6	1
TFAP2A	PCSK6	1
TFAP2A	CCNF	1
TFAP2A	MSLN	1
TFAP2A	ABCC1	1
TFAP2A	ABCC1	1
TFAP2A	MSLN	1
TFAP2A	ABCC1	1
TFAP2A	BAIAP3	1
TFAP2A	ORC6L	1
TFAP2A	ABCC1	1
TFAP2A	ABCC1	1
TFAP2A	C16ORF61	1
TFAP2A	PKMYT1	1
TFAP2A	RGS11	1
TFAP2A	RGS11	1
TFAP2A	PKMYT1	1
TFAP2A	GAA	1
TFAP2A	GAA	1
TFAP2A	GAA	1
TFAP2A	CRHR1	1
TFAP2A	CRHR1	1
TFAP2A	MRPS7	1
TFAP2A	ASPSCR1	1
TFAP2A	SENP3	1
TFAP2A	CRHR1	1
TFAP2A	CRHR1	1
TFAP2A	ELP2P	1
TFAP2A	SPAG5	1
TFAP2A	LRP3	1
TFAP2A	FXYD5	1
TFAP2A	FXYD5	1
TFAP2A	HDGFRP2	1
TFAP2A	REEP6	1
TFAP2A	FXYD5	1
TFAP2A	CIC	1
TFAP2A	FXYD5	1
TFAP2A	HDGFRP2	1
TFAP2A	PPAP2C	1
TFAP2A	ADAMTS10	1
TFAP2A	BCAT2	1
TFAP2A	PLIN5	1
TFAP2A	FAM71E1	1
TFAP2A	GMIP	1
TFAP2A	LILRB3	1
TFAP2A	LILRB3	1
TFAP2A	BCAT2	1
TFAP2A	TRAPPC6A	1
TFAP2A	PPAP2C	1
TFAP2A	TEAD2	1
TFAP2A	BCAT2	1
TFAP2A	PPAP2C	1
TFAP2A	POLRMT	1
TFAP2A	C19ORF35	1
TFAP2A	BCAT2	1
TFAP2A	ZSWIM3	1
TFAP2A	SOX18	1
TFAP2A	MORC3	1
TFAP2A	ABCG1	1
TFAP2A	NF2	1
TFAP2A	NF2	1
TFAP2A	NF2	1
TFAP2A	NF2	1
TFAP2A	HSCB	1
TFAP2A	SH3BP1	1
TFAP2A	NF2	1
TFAP2A	41157	1
TFAP2A	NF2	1
TFAP2A	NF2	1
TFAP2A	HMOX1	1
TFAP2A	NF2	1
TFAP2A	NF2	1
TFAP2A	TBC1D10A	1
TFAP2A	PI4KA	1
TFAP2A	LOC646851	1
TFAP2A	UPRT	1
TFAP2A	MST4	1
TFAP2A	MST4	1
TFAP2A	MST4	1
TFAP2A	UPRT	1
TFAP2A	CHRDL1	1
TFAP2A	FAM58A	1
TFAP2A	ZMYM3	1
TFAP2A	RNF113A	1
TFAP2A	PIM2	1
TFAP2A	UBL4A	1
TFAP2A	ZDHHC9	1
TFAP2A	CHRDL1	1
TFAP2A	CHRDL1	1
TFAP2A	FAM58A	1
TFAP2A	ZDHHC9	1
TFAP2A	CHRDL1	1
NFIL3	PER2	1
NFIL3	P2RY13	1
NFIL3	STATH	1
NFIL3	STATH	1
NFIL3	GRAMD3	1
NFIL3	COL15A1	1
NFIL3	NAA35	1
NFIL3	OR10G8	1
NFIL3	GOLGA5	1
NFIL3	LRRC28	1
NFIL3	LSM12	1
NFIL3	HOXB2	1
KLF4	OSBPL9	1
KLF4	CLCN6	1
KLF4	TATDN3	1
KLF4	OSBPL9	1
KLF4	CLCN6	1
KLF4	CLCN6	1
KLF4	TATDN3	1
KLF4	TATDN3	1
KLF4	CLCN6	1
KLF4	OSBPL9	1
KLF4	TATDN3	1
KLF4	TATDN3	1
KLF4	RIMS3	1
KLF4	MRPL55	1
KLF4	MRPL55	1
KLF4	MRPL55	1
KLF4	MRPL55	1
KLF4	ARHGEF2	1
KLF4	ARHGEF2	1
KLF4	ATP13A2	1
KLF4	MRPL55	1
KLF4	ARHGEF2	1
KLF4	MRPL55	1
KLF4	MRPL55	1
KLF4	MRPL55	1
KLF4	LMX1A	1
KLF4	LMX1A	1
KLF4	ATP13A2	1
KLF4	ATP13A2	1
KLF4	TMEM214	1
KLF4	ALPPL2	1
KLF4	WDR54	1
KLF4	STK11IP	1
KLF4	PPIG	1
KLF4	TMEM214	1
KLF4	CYS1	1
KLF4	MIR153-1	1
KLF4	ATP2C1	1
KLF4	ATP2C1	1
KLF4	ABCF3	1
KLF4	ATP2C1	1
KLF4	ATP2C1	1
KLF4	C3ORF25	1
KLF4	RPL39L	1
KLF4	CPNE4	1
KLF4	PBRM1	1
KLF4	SMARCA5	1
KLF4	FAM190A	1
KLF4	GRPEL1	1
KLF4	MRPS36	1
KLF4	MYO10	1
KLF4	SIL1	1
KLF4	ZFP62	1
KLF4	BOD1	1
KLF4	BOD1	1
KLF4	ZFP62	1
KLF4	C5ORF60	1
KLF4	SIL1	1
KLF4	SLC29A1	1
KLF4	GLP1R	1
KLF4	HIP1	1
KLF4	POLB	1
KLF4	KCTD9	1
KLF4	MIR320A	1
KLF4	GCNT1	1
KLF4	GCNT1	1
KLF4	ZCCHC6	1
KLF4	C10ORF82	1
KLF4	STIM1	1
KLF4	MIR210	1
KLF4	LOC100335030	1
KLF4	ORAI1	1
KLF4	C12ORF5	1
KLF4	ADCY6	1
KLF4	SETDB2	1
KLF4	MIR17HG	1
KLF4	MIR17HG	1
KLF4	GOLGA5	1
KLF4	PGF	1
KLF4	AKT1	1
KLF4	AKT1	1
KLF4	CASC4	1
KLF4	USP3	1
KLF4	CASC4	1
KLF4	FAM174B	1
KLF4	GOLGA6L6	1
KLF4	TUBB3	1
KLF4	CCNF	1
KLF4	MAP1LC3B	1
KLF4	TELO2	1
KLF4	PKMYT1	1
KLF4	SEPX1	1
KLF4	PKMYT1	1
KLF4	ELP2P	1
KLF4	PTRF	1
KLF4	C17ORF28	1
KLF4	NEUROD2	1
KLF4	POLG2	1
KLF4	MIB1	1
KLF4	CNDP2	1
KLF4	COLEC12	1
KLF4	PIN1	1
KLF4	NCAN	1
KLF4	TBXA2R	1
KLF4	PPP1R14A	1
KLF4	C19ORF35	1
KLF4	TBXA2R	1
KLF4	DDRGK1	1
KLF4	ABCG1	1
KLF4	L3MBTL2	1
KLF4	SH3BP1	1
KLF4	CYTH4	1
KLF4	TBC1D10A	1
KLF4	MTM1	1
KLF4	PIM2	1
RUNX1	CDK11B	1
RUNX1	CDK11B	1
RUNX1	CDK11B	1
RUNX1	CDK11B	1
RUNX1	CDK11B	1
RUNX1	CDK11B	1
RUNX1	FGFR3	1
RUNX1	FGFR3	1
RUNX1	FGFR3	1
RUNX1	INPP4B	1
RUNX1	INPP4B	1
RUNX1	PDGFRB	1
RUNX1	HTR5A	1
RUNX1	UBE2H	1
RUNX1	UBE2H	1
RUNX1	SFTA1P	1
RUNX1	PTDSS2	1
RUNX1	GPRC5A	1
RUNX1	SNORD114-13	1
RUNX1	FBXL22	1
RUNX1	C5AR1	1
RUNX1	KRTAP6-3	1
STAT1	LMX1A	1
STAT1	LMX1A	1
STAT1	AMIGO1	1
STAT1	SMC6	1
STAT1	SMC6	1
STAT1	CISH	1
STAT1	CISH	1
STAT1	KRBA1	1
STAT1	CASP2	1
STAT1	CASP2	1
STAT1	ORAI1	1
STAT1	FLJ37307	1
STAT1	FLJ37307	1
STAT1	TEP1	1
STAT1	EIF3C	1
STAT1	EIF3C	1
STAT1	PKMYT1	1
STAT1	EIF3C	1
STAT1	PKMYT1	1
STAT1	EIF3C	1
STAT1	CCDC102B	1
STAT1	ZNF283	1
STAT1	BCAT2	1
STAT1	BCAT2	1
STAT1	BCAT2	1
STAT1	BCAT2	1
STAT1	ZMYM3	1
MYCN	MRTO4	1
MYCN	NPPA	1
MYCN	FAM150B	1
MYCN	C3ORF25	1
MYCN	SLC41A3	1
MYCN	GALNTL6	1
MYCN	SLC29A1	1
MYCN	NHLRC1	1
MYCN	LFNG	1
MYCN	LFNG	1
MYCN	LFNG	1
MYCN	NSUN5	1
MYCN	NSUN5	1
MYCN	WDR86	1
MYCN	NSUN5	1
MYCN	NSUN5	1
MYCN	DCAF13	1
MYCN	UBE2V2	1
MYCN	MIR320A	1
MYCN	HNRNPH3	1
MYCN	VWA2	1
MYCN	HNRNPH3	1
MYCN	MIR675	1
MYCN	C14ORF118	1
MYCN	GOLGA5	1
MYCN	C14ORF118	1
MYCN	SNORD115-12	1
MYCN	SNORD115-12	1
MYCN	FAM174B	1
MYCN	TELO2	1
MYCN	RGS11	1
MYCN	RGS11	1
MYCN	HAMP	1
MYCN	C19ORF6	1
MYCN	C19ORF6	1
MYCN	ETS2	1
MYCN	FAM83F	1
MYCN	ARX	1
FOXA2	CD5L	1
FOXA2	NHEDC1	1
FOXA2	NHEDC1	1
FOXA2	PHF3	1
FOXA2	OR13C3	1
FOXA2	PEX5	1
FOXA2	KLRG1	1
FOXA2	PEX5	1
FOXA2	PEX5	1
FOXA2	PEX5	1
FOXA2	PJA1	1
FOXA2	PJA1	1
FOXA2	PJA1	1
ESR1	RBM45	1
ESR1	STXBP5L	1
ESR1	SETD2	1
ESR1	AFF1	1
ESR1	DCBLD1	1
ESR1	NTNG2	1
ESR1	TMOD1	1
ESR1	LHX3	1
ESR1	OR52M1	1
ESR1	BIVM	1
ESR1	BIVM	1
ESR1	OR4K1	1
ESR1	STOML1	1
ESR1	ORC6L	1
ESR1	GIT1	1
ESR1	GIT1	1
ESR1	NF2	1
ESR1	NF2	1
ESR1	NF2	1
ESR1	NF2	1
ESR1	NF2	1
ESR1	NF2	1
ESR1	NF2	1
ESR1	NF2	1
ESR1	NF2	1
PPARG	CDK11B	1
RXRA	CDK11B	1
PPARG	CDK11B	1
RXRA	CDK11B	1
PPARG	ANP32E	1
RXRA	ANP32E	1
PPARG	CDK11B	1
RXRA	CDK11B	1
PPARG	CDK11B	1
RXRA	CDK11B	1
PPARG	CDK11B	1
RXRA	CDK11B	1
PPARG	SDC3	1
RXRA	SDC3	1
PPARG	CDK11B	1
RXRA	CDK11B	1
PPARG	COX7A2L	1
RXRA	COX7A2L	1
PPARG	ATP2B2	1
RXRA	ATP2B2	1
PPARG	ATP2B2	1
RXRA	ATP2B2	1
PPARG	NPR3	1
RXRA	NPR3	1
PPARG	POU4F3	1
RXRA	POU4F3	1
PPARG	LOC644936	1
RXRA	LOC644936	1
PPARG	NOL7	1
RXRA	NOL7	1
PPARG	WBSCR26	1
RXRA	WBSCR26	1
PPARG	CASP2	1
RXRA	CASP2	1
PPARG	CASP2	1
RXRA	CASP2	1
PPARG	MIR24-1	1
RXRA	MIR24-1	1
PPARG	ADAMTS8	1
RXRA	ADAMTS8	1
PPARG	KCTD14	1
RXRA	KCTD14	1
PPARG	PLEKHA7	1
RXRA	PLEKHA7	1
PPARG	SIGIRR	1
RXRA	SIGIRR	1
PPARG	LARP4	1
RXRA	LARP4	1
PPARG	IGFBP6	1
RXRA	IGFBP6	1
PPARG	LARP4	1
RXRA	LARP4	1
PPARG	LARP4	1
RXRA	LARP4	1
PPARG	LARP4	1
RXRA	LARP4	1
PPARG	LARP4	1
RXRA	LARP4	1
PPARG	LARP4	1
RXRA	LARP4	1
PPARG	LARP4	1
RXRA	LARP4	1
PPARG	RNASE4	1
RXRA	RNASE4	1
PPARG	HOMEZ	1
RXRA	HOMEZ	1
PPARG	SNORD115-12	1
RXRA	SNORD115-12	1
PPARG	WDR61	1
RXRA	WDR61	1
PPARG	ACSF2	1
RXRA	ACSF2	1
PPARG	SSH2	1
RXRA	SSH2	1
PPARG	CCL14-CCL15	1
RXRA	CCL14-CCL15	1
PPARG	CCL14-CCL15	1
RXRA	CCL14-CCL15	1
PPARG	ZNF826	1
RXRA	ZNF826	1
PPARG	C19ORF34	1
RXRA	C19ORF34	1
PPARG	C19ORF34	1
RXRA	C19ORF34	1
PPARG	NECAB3	1
RXRA	NECAB3	1
PPARG	NECAB3	1
RXRA	NECAB3	1
PPARG	SH3BP1	1
RXRA	SH3BP1	1
PPARG	MIR892B	1
RXRA	MIR892B	1
NFE2L2	SPTA1	1
NFE2L2	MAP4	1
NFE2L2	MAP4	1
NFE2L2	MIR575	1
NFE2L2	PDGFRB	1
NFE2L2	SPDYE2	1
NFE2L2	ABCC1	1
NFE2L2	ABCC1	1
NFE2L2	ABCC1	1
NFE2L2	ABCC1	1
NFE2L2	ABCC1	1
NFE2L2	MIR140	1
NFE2L2	CCDC102B	1
ARID3A	OSBPL9	1
ARID3A	OSBPL9	1
ARID3A	MRTO4	1
ARID3A	TATDN3	1
ARID3A	PRAMEF20	1
ARID3A	PRAMEF20	1
ARID3A	PEA15	1
ARID3A	PRMT6	1
ARID3A	C1ORF77	1
ARID3A	NOTCH2NL	1
ARID3A	OSBPL9	1
ARID3A	AGRN	1
ARID3A	TATDN3	1
ARID3A	TATDN3	1
ARID3A	HDAC1	1
ARID3A	OSBPL9	1
ARID3A	CDK18	1
ARID3A	OSBPL9	1
ARID3A	PRAMEF5	1
ARID3A	OSBPL9	1
ARID3A	CD53	1
ARID3A	SLC30A7	1
ARID3A	PSMD4	1
ARID3A	CD53	1
ARID3A	CDK18	1
ARID3A	OR2T1	1
ARID3A	LCE1F	1
ARID3A	LCE1B	1
ARID3A	RNF2	1
ARID3A	CDK18	1
ARID3A	DUSP27	1
ARID3A	OR2L1P	1
ARID3A	CYCSP52	1
ARID3A	SNORD45B	1
ARID3A	TATDN3	1
ARID3A	TATDN3	1
ARID3A	SLC30A7	1
ARID3A	OSBPL9	1
ARID3A	CELA2B	1
ARID3A	SPTA1	1
ARID3A	ALG14	1
ARID3A	LMX1A	1
ARID3A	RIMS3	1
ARID3A	INSL5	1
ARID3A	MKNK1	1
ARID3A	LMX1A	1
ARID3A	ASB17	1
ARID3A	CD5L	1
ARID3A	TBX15	1
ARID3A	AMIGO1	1
ARID3A	DFFA	1
ARID3A	MKNK1	1
ARID3A	C1ORF156	1
ARID3A	LRRC40	1
ARID3A	OR6Y1	1
ARID3A	USP33	1
ARID3A	USP33	1
ARID3A	LPGAT1	1
ARID3A	PRAMEF5	1
ARID3A	ZNF124	1
ARID3A	MKNK1	1
ARID3A	ANP32E	1
ARID3A	C1ORF152	1
ARID3A	CNR2	1
ARID3A	PFDN2	1
ARID3A	KIAA0495	1
ARID3A	USP33	1
ARID3A	DFFA	1
ARID3A	ANP32E	1
ARID3A	MST1P9	1
ARID3A	SNORD78	1
ARID3A	UOX	1
ARID3A	MKNK1	1
ARID3A	MKNK1	1
ARID3A	ASB17	1
ARID3A	PPIAL4B	1
ARID3A	RUNX3	1
ARID3A	ELTD1	1
ARID3A	LMX1A	1
ARID3A	MIR1262	1
ARID3A	MIR1182	1
ARID3A	COQ10B	1
ARID3A	CYBRD1	1
ARID3A	TMEM214	1
ARID3A	HOXD8	1
ARID3A	ITGA4	1
ARID3A	RPE	1
ARID3A	CYBRD1	1
ARID3A	INO80B	1
ARID3A	GAL3ST2	1
ARID3A	PTMA	1
ARID3A	RAB10	1
ARID3A	CCT7	1
ARID3A	BIRC6	1
ARID3A	RPE	1
ARID3A	WDR54	1
ARID3A	CCT7	1
ARID3A	POLR1B	1
ARID3A	CCT7	1
ARID3A	IL1R2	1
ARID3A	KCNJ3	1
ARID3A	PPIG	1
ARID3A	UGT1A9	1
ARID3A	TMEM214	1
ARID3A	CFLAR	1
ARID3A	PTMA	1
ARID3A	IL1R2	1
ARID3A	FAM117B	1
ARID3A	POLR1B	1
ARID3A	CCT7	1
ARID3A	CCT7	1
ARID3A	CCT7	1
ARID3A	LOC100133985	1
ARID3A	KIAA1310	1
ARID3A	LANCL1	1
ARID3A	SLC5A6	1
ARID3A	MMADHC	1
ARID3A	SATB2	1
ARID3A	PGAP1	1
ARID3A	CDC42EP3	1
ARID3A	TGOLN2	1
ARID3A	MREG	1
ARID3A	GKN2	1
ARID3A	LANCL1	1
ARID3A	LANCL1	1
ARID3A	ASB18	1
ARID3A	FAM150B	1
ARID3A	C2ORF7	1
ARID3A	SATB2	1
ARID3A	SATB2	1
ARID3A	SPC25	1
ARID3A	SNORA36C	1
ARID3A	KIAA1310	1
ARID3A	SLC5A6	1
ARID3A	FAM43A	1
ARID3A	FLJ10213	1
ARID3A	STXBP5L	1
ARID3A	ZNF660	1
ARID3A	CD200	1
ARID3A	MFSD1	1
ARID3A	SOX14	1
ARID3A	MFSD1	1
ARID3A	USP13	1
ARID3A	HTR1F	1
ARID3A	ABCF3	1
ARID3A	CCDC66	1
ARID3A	CCDC66	1
ARID3A	CCDC66	1
ARID3A	CD200	1
ARID3A	KIAA0226	1
ARID3A	MAP4	1
ARID3A	ATP2B2	1
ARID3A	CADPS	1
ARID3A	MAP4	1
ARID3A	C3ORF67	1
ARID3A	SLC41A3	1
ARID3A	CADPS	1
ARID3A	PLOD2	1
ARID3A	TM4SF18	1
ARID3A	MAP4	1
ARID3A	IQCF5	1
ARID3A	CADPS	1
ARID3A	P2RY13	1
ARID3A	RPL39L	1
ARID3A	STX19	1
ARID3A	CPNE4	1
ARID3A	PBRM1	1
ARID3A	PBRM1	1
ARID3A	ATP13A3	1
ARID3A	PLOD2	1
ARID3A	MAP4	1
ARID3A	MAP4	1
ARID3A	SLC41A3	1
ARID3A	SLC41A3	1
ARID3A	ATP2B2	1
ARID3A	THAP9	1
ARID3A	STATH	1
ARID3A	SMARCA5	1
ARID3A	FAM114A1	1
ARID3A	PRSS48	1
ARID3A	PIGG	1
ARID3A	FAM190A	1
ARID3A	FAM190A	1
ARID3A	BMP3	1
ARID3A	CXCL13	1
ARID3A	PIGG	1
ARID3A	NIPAL1	1
ARID3A	UCHL1	1
ARID3A	SNORA24	1
ARID3A	MIR1973	1
ARID3A	AFF1	1
ARID3A	FAM114A1	1
ARID3A	CSN1S2B	1
ARID3A	STATH	1
ARID3A	PROM1	1
ARID3A	PROM1	1
ARID3A	PROM1	1
ARID3A	ADH6	1
ARID3A	ADH1B	1
ARID3A	TMEM154	1
ARID3A	NHEDC1	1
ARID3A	CORIN	1
ARID3A	NHEDC1	1
ARID3A	ADH6	1
ARID3A	COMMD8	1
ARID3A	HNRNPD	1
ARID3A	RNF150	1
ARID3A	HNRNPD	1
ARID3A	HNRNPD	1
ARID3A	TMPRSS11B	1
ARID3A	PROM1	1
ARID3A	PROM1	1
ARID3A	PROM1	1
ARID3A	MIR575	1
ARID3A	HNRNPD	1
ARID3A	MRPS36	1
ARID3A	GRAMD3	1
ARID3A	BNIP1	1
ARID3A	PCDHA1	1
ARID3A	PCDHA1	1
ARID3A	NPR3	1
ARID3A	RARS	1
ARID3A	PCDHAC2	1
ARID3A	BNIP1	1
ARID3A	HSPB3	1
ARID3A	BNIP1	1
ARID3A	BNIP1	1
ARID3A	PCDHAC2	1
ARID3A	PCDHA1	1
ARID3A	CARTPT	1
ARID3A	PAPD4	1
ARID3A	PAPD4	1
ARID3A	PAPD4	1
ARID3A	SRP19	1
ARID3A	GRAMD3	1
ARID3A	GRAMD3	1
ARID3A	GRAMD3	1
ARID3A	GRAMD3	1
ARID3A	MIR103-1AS	1
ARID3A	AACSL	1
ARID3A	MYO10	1
ARID3A	CCDC69	1
ARID3A	CDH9	1
ARID3A	ZFR	1
ARID3A	CAPSL	1
ARID3A	CDC25C	1
ARID3A	ZFP62	1
ARID3A	BOD1	1
ARID3A	BOD1	1
ARID3A	CDC25C	1
ARID3A	ZFP62	1
ARID3A	CAPSL	1
ARID3A	C5ORF60	1
ARID3A	MIR340	1
ARID3A	MCTP1	1
ARID3A	PKIB	1
ARID3A	TRIM40	1
ARID3A	HINT3	1
ARID3A	HIST1H4J	1
ARID3A	MEP1A	1
ARID3A	PHF3	1
ARID3A	SLC29A1	1
ARID3A	SLC29A1	1
ARID3A	SLC29A1	1
ARID3A	DCBLD1	1
ARID3A	HIST1H3H	1
ARID3A	PKIB	1
ARID3A	CCDC28A	1
ARID3A	ZNF451	1
ARID3A	PKIB	1
ARID3A	ZNF451	1
ARID3A	MTHFD1L	1
ARID3A	TBPL1	1
ARID3A	CCDC162	1
ARID3A	C6ORF165	1
ARID3A	RFPL4B	1
ARID3A	HBS1L	1
ARID3A	HIST1H3F	1
ARID3A	MCM3	1
ARID3A	C6ORF146	1
ARID3A	AKIRIN2	1
ARID3A	GSTA4	1
ARID3A	FRK	1
ARID3A	MRPS10	1
ARID3A	CITED2	1
ARID3A	POPDC3	1
ARID3A	TRDN	1
ARID3A	RNGTT	1
ARID3A	TPMT	1
ARID3A	NHLRC1	1
ARID3A	MOCS1	1
ARID3A	HBS1L	1
ARID3A	CITED2	1
ARID3A	CITED2	1
ARID3A	VNN3	1
ARID3A	VNN3	1
ARID3A	HBS1L	1
ARID3A	MOCS1	1
ARID3A	LOC100132707	1
ARID3A	RBM33	1
ARID3A	PRR15	1
ARID3A	WIPF3	1
ARID3A	LOC100132707	1
ARID3A	OR2A12	1
ARID3A	RINT1	1
ARID3A	MEST	1
ARID3A	GATAD1	1
ARID3A	SPDYE2	1
ARID3A	MEST	1
ARID3A	HYALP1	1
ARID3A	ZNF138	1
ARID3A	ZNF138	1
ARID3A	ZNF138	1
ARID3A	ZNF138	1
ARID3A	SPDYE2	1
ARID3A	MRPS33	1
ARID3A	AMPH	1
ARID3A	SEMA3A	1
ARID3A	ASB10	1
ARID3A	ASB10	1
ARID3A	TBL2	1
ARID3A	ASB10	1
ARID3A	MRPS33	1
ARID3A	RNF133	1
ARID3A	UBE2H	1
ARID3A	FASTK	1
ARID3A	FASTK	1
ARID3A	CRYGN	1
ARID3A	SRCRB4D	1
ARID3A	UBE2H	1
ARID3A	PLOD3	1
ARID3A	DDC	1
ARID3A	AGR3	1
ARID3A	GTF2IRD2P1	1
ARID3A	MGC72080	1
ARID3A	FLJ40852	1
ARID3A	AMPH	1
ARID3A	MGC87042	1
ARID3A	MGC87042	1
ARID3A	DCAF13	1
ARID3A	FABP5	1
ARID3A	PKIA	1
ARID3A	POLB	1
ARID3A	PKIA	1
ARID3A	BREA2	1
ARID3A	DEFB106B	1
ARID3A	UBE2W	1
ARID3A	CNGB3	1
ARID3A	DKK4	1
ARID3A	OPLAH	1
ARID3A	ADAM2	1
ARID3A	ATP6V1H	1
ARID3A	DUSP4	1
ARID3A	ZFAT	1
ARID3A	CYP7A1	1
ARID3A	DEFB106B	1
ARID3A	PENK	1
ARID3A	ATP6V1H	1
ARID3A	ZFAT	1
ARID3A	TPD52	1
ARID3A	MIR598	1
ARID3A	TPD52	1
ARID3A	TPD52	1
ARID3A	ATP6V1H	1
ARID3A	LOC340357	1
ARID3A	ZFAT	1
ARID3A	UBE2W	1
ARID3A	NTNG2	1
ARID3A	GCNT1	1
ARID3A	GCNT1	1
ARID3A	C9ORF150	1
ARID3A	CEP78	1
ARID3A	PSAT1	1
ARID3A	COL15A1	1
ARID3A	TRAF2	1
ARID3A	FSD1L	1
ARID3A	FSD1L	1
ARID3A	CEP78	1
ARID3A	TMOD1	1
ARID3A	GALNT12	1
ARID3A	GCNT1	1
ARID3A	FSD1L	1
ARID3A	MURC	1
ARID3A	NAA35	1
ARID3A	PSAT1	1
ARID3A	GCNT1	1
ARID3A	GCNT1	1
ARID3A	MIR491	1
ARID3A	TMOD1	1
ARID3A	IFNW1	1
ARID3A	ZNF322B	1
ARID3A	TOMM5	1
ARID3A	C9ORF98	1
ARID3A	OR13C4	1
ARID3A	OR2K2	1
ARID3A	C9ORF114	1
ARID3A	PTAR1	1
ARID3A	ZCCHC6	1
ARID3A	UBQLN1	1
ARID3A	OR1N1	1
ARID3A	TOMM5	1
ARID3A	TOMM5	1
ARID3A	C9ORF130	1
ARID3A	C9ORF130	1
ARID3A	SNORA17	1
ARID3A	KIAA2026	1
ARID3A	UBQLN1	1
ARID3A	OR13C3	1
ARID3A	TDRD1	1
ARID3A	ANKRD2	1
ARID3A	SMC3	1
ARID3A	VWA2	1
ARID3A	PNLIPRP2	1
ARID3A	CYP2C18	1
ARID3A	ANKRD2	1
ARID3A	NHLRC2	1
ARID3A	CYP2C18	1
ARID3A	MMP21	1
ARID3A	GOT1	1
ARID3A	RBP3	1
ARID3A	CTNNA3	1
ARID3A	IDI2	1
ARID3A	LDB1	1
ARID3A	CTNNA3	1
ARID3A	ZMYND17	1
ARID3A	CUBN	1
ARID3A	FLJ37201	1
ARID3A	OAT	1
ARID3A	SFTA1P	1
ARID3A	LOC100128811	1
ARID3A	OAT	1
ARID3A	SIK2	1
ARID3A	OR5T3	1
ARID3A	OR4C6	1
ARID3A	KIAA0652	1
ARID3A	OR51T1	1
ARID3A	C11ORF57	1
ARID3A	C11ORF57	1
ARID3A	SPON1	1
ARID3A	KIAA0652	1
ARID3A	PRR5L	1
ARID3A	PRR5L	1
ARID3A	C11ORF57	1
ARID3A	KIAA0652	1
ARID3A	PRR5L	1
ARID3A	CRTAM	1
ARID3A	PRR5L	1
ARID3A	MADD	1
ARID3A	KIAA0652	1
ARID3A	KIAA0652	1
ARID3A	OR10A5	1
ARID3A	F2	1
ARID3A	OR10G8	1
ARID3A	OR8U8	1
ARID3A	MED19	1
ARID3A	SAA4	1
ARID3A	SESN3	1
ARID3A	OR52B2	1
ARID3A	KCTD14	1
ARID3A	CARD16	1
ARID3A	PLEKHA7	1
ARID3A	MRPL11	1
ARID3A	PRKRIR	1
ARID3A	MRPL11	1
ARID3A	SNORA1	1
ARID3A	MRPL11	1
ARID3A	HBD	1
ARID3A	SIGIRR	1
ARID3A	MUC6	1
ARID3A	SNORD6	1
ARID3A	SIGIRR	1
ARID3A	CARD16	1
ARID3A	OR56A1	1
ARID3A	UTP20	1
ARID3A	PEX5	1
ARID3A	LOC100335030	1
ARID3A	DDX11	1
ARID3A	LGR5	1
ARID3A	LARP4	1
ARID3A	HIP1R	1
ARID3A	PTPRQ	1
ARID3A	LARP4	1
ARID3A	METAP2	1
ARID3A	KLRG1	1
ARID3A	KIAA1467	1
ARID3A	CCT2	1
ARID3A	OBFC2B	1
ARID3A	LARP4	1
ARID3A	PEX5	1
ARID3A	PEX5	1
ARID3A	PEX5	1
ARID3A	DDX11	1
ARID3A	LARP4	1
ARID3A	LARP4	1
ARID3A	CLEC9A	1
ARID3A	HNRPA1L-2	1
ARID3A	DDX11	1
ARID3A	LARP4	1
ARID3A	LARP4	1
ARID3A	MIP	1
ARID3A	TMEM194A	1
ARID3A	MPHOSPH9	1
ARID3A	PRB1	1
ARID3A	ARHGDIB	1
ARID3A	TAS2R14	1
ARID3A	C12ORF36	1
ARID3A	GIT2	1
ARID3A	GIT2	1
ARID3A	DUSP16	1
ARID3A	TAS2R20	1
ARID3A	PRB1	1
ARID3A	PRICKLE1	1
ARID3A	HOTAIR	1
ARID3A	APOBEC1	1
ARID3A	EIF2B1	1
ARID3A	GIT2	1
ARID3A	SLC15A5	1
ARID3A	GPR109B	1
ARID3A	ADCY6	1
ARID3A	GIT2	1
ARID3A	TMEM194A	1
ARID3A	GIT2	1
ARID3A	PRB1	1
ARID3A	NT5DC3	1
ARID3A	KLRA1	1
ARID3A	GIT2	1
ARID3A	MIR26A2	1
ARID3A	KRT2	1
ARID3A	MIR1291	1
ARID3A	MIR1279	1
ARID3A	FRY	1
ARID3A	PCCA	1
ARID3A	SLAIN1	1
ARID3A	TNFSF11	1
ARID3A	FAM124A	1
ARID3A	SETDB2	1
ARID3A	PCCA	1
ARID3A	MIR623	1
ARID3A	MIR92A1	1
ARID3A	FLJ37307	1
ARID3A	FOXO1	1
ARID3A	SUCLA2	1
ARID3A	DCT	1
ARID3A	DCT	1
ARID3A	FLJ37307	1
ARID3A	LOC144776	1
ARID3A	GNG2	1
ARID3A	SNORD114-13	1
ARID3A	RNASE4	1
ARID3A	C14ORF166B	1
ARID3A	SNORD113-7	1
ARID3A	REC8	1
ARID3A	MMP14	1
ARID3A	PTGR2	1
ARID3A	PTGR2	1
ARID3A	RNASE4	1
ARID3A	C14ORF118	1
ARID3A	C14ORF50	1
ARID3A	CGRRF1	1
ARID3A	LRFN5	1
ARID3A	PTGR2	1
ARID3A	C14ORF118	1
ARID3A	REC8	1
ARID3A	SNORD114-8	1
ARID3A	SNORD113-3	1
ARID3A	SNORD114-31	1
ARID3A	ATL1	1
ARID3A	MIR411	1
ARID3A	NRXN3	1
ARID3A	C14ORF178	1
ARID3A	OR4K1	1
ARID3A	C14ORF178	1
ARID3A	CATSPERB	1
ARID3A	SDR39U1	1
ARID3A	TEP1	1
ARID3A	HEATR5A	1
ARID3A	PPP2R5E	1
ARID3A	SV2B	1
ARID3A	CASC4	1
ARID3A	CASC4	1
ARID3A	SNORD115-12	1
ARID3A	ZWILCH	1
ARID3A	FAM138E	1
ARID3A	ZWILCH	1
ARID3A	SV2B	1
ARID3A	MIR1469	1
ARID3A	WDR61	1
ARID3A	TTC23	1
ARID3A	ONECUT1	1
ARID3A	VPS33B	1
ARID3A	TTC23	1
ARID3A	MEIS2	1
ARID3A	MEIS2	1
ARID3A	MEIS2	1
ARID3A	MEIS2	1
ARID3A	NRG4	1
ARID3A	FAM174B	1
ARID3A	DYX1C1	1
ARID3A	GPR176	1
ARID3A	SNRPA1	1
ARID3A	MEIS2	1
ARID3A	MEIS2	1
ARID3A	TRPM7	1
ARID3A	TTC23	1
ARID3A	TTC23	1
ARID3A	TTC23	1
ARID3A	TTC23	1
ARID3A	DYX1C1	1
ARID3A	GOLGA6L6	1
ARID3A	MEIS2	1
ARID3A	LOC91948	1
ARID3A	LOC91948	1
ARID3A	TTC23	1
ARID3A	DYX1C1	1
ARID3A	KIAA0513	1
ARID3A	ABCC1	1
ARID3A	ABCC1	1
ARID3A	ABCC1	1
ARID3A	LPCAT2	1
ARID3A	EIF3C	1
ARID3A	LOC342346	1
ARID3A	ORC6L	1
ARID3A	APOB48R	1
ARID3A	ABCC1	1
ARID3A	ABCC1	1
ARID3A	TELO2	1
ARID3A	ERCC4	1
ARID3A	EIF3C	1
ARID3A	MIR140	1
ARID3A	KIAA0430	1
ARID3A	EIF3C	1
ARID3A	ZDHHC7	1
ARID3A	C16ORF3	1
ARID3A	ZDHHC7	1
ARID3A	SEPX1	1
ARID3A	LOC613037	1
ARID3A	SLC38A8	1
ARID3A	LOC644649	1
ARID3A	EIF3C	1
ARID3A	GAA	1
ARID3A	CACNG5	1
ARID3A	GAA	1
ARID3A	GAA	1
ARID3A	CISD3	1
ARID3A	POLR2A	1
ARID3A	SMCR8	1
ARID3A	CACNG5	1
ARID3A	SLC16A13	1
ARID3A	DNAH2	1
ARID3A	EVPLL	1
ARID3A	PTRF	1
ARID3A	C17ORF28	1
ARID3A	DNAH17	1
ARID3A	MYH2	1
ARID3A	SFRS1	1
ARID3A	LSM12	1
ARID3A	KRT10	1
ARID3A	CORO6	1
ARID3A	MIR196A1	1
ARID3A	SFRS1	1
ARID3A	NEUROD2	1
ARID3A	DHRS7C	1
ARID3A	POLG2	1
ARID3A	SPAG5	1
ARID3A	PITPNA	1
ARID3A	MED24	1
ARID3A	HOXB8	1
ARID3A	MYH2	1
ARID3A	MED24	1
ARID3A	HOXB2	1
ARID3A	CA10	1
ARID3A	CA10	1
ARID3A	CCL14-CCL15	1
ARID3A	CCL14-CCL15	1
ARID3A	POLDIP2	1
ARID3A	COL1A1	1
ARID3A	UTP6	1
ARID3A	CNDP2	1
ARID3A	CCDC102B	1
ARID3A	CNDP2	1
ARID3A	CABLES1	1
ARID3A	CCDC102B	1
ARID3A	LOC284233	1
ARID3A	CABLES1	1
ARID3A	TYMS	1
ARID3A	MIR1539	1
ARID3A	TCF4	1
ARID3A	COLEC12	1
ARID3A	TCF4	1
ARID3A	CDH19	1
ARID3A	KIAA1632	1
ARID3A	LOC727896	1
ARID3A	LOC284441	1
ARID3A	PRMT1	1
ARID3A	TBC1D17	1
ARID3A	PRMT1	1
ARID3A	RFXANK	1
ARID3A	C19ORF62	1
ARID3A	PPM1N	1
ARID3A	FXYD5	1
ARID3A	FXYD5	1
ARID3A	SULT2B1	1
ARID3A	NUDT19	1
ARID3A	ZNF283	1
ARID3A	TBC1D17	1
ARID3A	FXYD5	1
ARID3A	PRMT1	1
ARID3A	ZNF480	1
ARID3A	CHAF1A	1
ARID3A	C19ORF62	1
ARID3A	FXYD5	1
ARID3A	PRMT1	1
ARID3A	RFXANK	1
ARID3A	AKAP8L	1
ARID3A	TBXA2R	1
ARID3A	ZNF826	1
ARID3A	PPP1R14A	1
ARID3A	OR7G1	1
ARID3A	BCAT2	1
ARID3A	PLIN5	1
ARID3A	BCAT2	1
ARID3A	ZNF772	1
ARID3A	CARD8	1
ARID3A	LOC284440	1
ARID3A	BCAT2	1
ARID3A	ZNF878	1
ARID3A	ZNF772	1
ARID3A	BCAT2	1
ARID3A	TBXA2R	1
ARID3A	REM1	1
ARID3A	RALGAPB	1
ARID3A	SNORA39	1
ARID3A	SNORD57	1
ARID3A	MIR644	1
ARID3A	NKX2-2	1
ARID3A	DDRGK1	1
ARID3A	SUMO1P1	1
ARID3A	WFDC10B	1
ARID3A	NINL	1
ARID3A	WFDC10B	1
ARID3A	MIR298	1
ARID3A	MIR103-2AS	1
ARID3A	ABCG1	1
ARID3A	ABCG1	1
ARID3A	ABCG1	1
ARID3A	MORC3	1
ARID3A	KRTAP6-3	1
ARID3A	MIR155	1
ARID3A	DSCAM	1
ARID3A	KRTAP25-1	1
ARID3A	KRTAP19-8	1
ARID3A	NF2	1
ARID3A	NF2	1
ARID3A	FAM83F	1
ARID3A	NF2	1
ARID3A	NF2	1
ARID3A	L3MBTL2	1
ARID3A	DEPDC5	1
ARID3A	NF2	1
ARID3A	TRMU	1
ARID3A	NF2	1
ARID3A	NF2	1
ARID3A	NF2	1
ARID3A	NF2	1
ARID3A	DEPDC5	1
ARID3A	PI4KA	1
ARID3A	TBC1D10A	1
ARID3A	LOC646851	1
ARID3A	RFPL2	1
ARID3A	PRRG1	1
ARID3A	GAGE12I	1
ARID3A	PRRG1	1
ARID3A	GAGE12I	1
ARID3A	RAB33A	1
ARID3A	IGBP1	1
ARID3A	GAGE12I	1
ARID3A	HNRNPH2	1
ARID3A	MST4	1
ARID3A	MAGEA9B	1
ARID3A	MST4	1
ARID3A	RPS26P11	1
ARID3A	FAM48B1	1
ARID3A	HNRNPH2	1
ARID3A	SPANXN4	1
ARID3A	VCX3B	1
ARID3A	PRRG1	1
ARID3A	PRRG1	1
ARID3A	PRRG1	1
ARID3A	FLNA	1
ARID3A	NLGN4X	1
ARID3A	ITIH5L	1
ARID3A	PJA1	1
ARID3A	ZDHHC15	1
ARID3A	ASFMR1	1
ARID3A	ZDHHC15	1
ARID3A	ZDHHC15	1
ARID3A	ZDHHC9	1
ARID3A	MAGEA9B	1
ARID3A	FLNA	1
ARID3A	PJA1	1
ARID3A	ASFMR1	1
ARID3A	ZMYM3	1
ARID3A	ASFMR1	1
ARID3A	ASFMR1	1
ARID3A	ASFMR1	1
ARID3A	PJA1	1
ARID3A	MIR508	1
ARID3A	TCEAL5	1
ARID3A	ZDHHC9	1
ARID3A	RBMY1B	1
ARID3A	RBMY1B	1
ARID3A	RBMY1B	1
ARID3A	RBMY1B	1
EN1	COQ10B	1
EN1	PAPD4	1
EN1	PAPD4	1
EN1	PAPD4	1
EN1	FGF10	1
EN1	FRK	1
EN1	KRBA1	1
EN1	NR5A1	1
EN1	SPATA19	1
EN1	PRKRIR	1
EN1	LARP4	1
EN1	LARP4	1
EN1	SLC17A8	1
EN1	SLC17A8	1
EN1	LARP4	1
EN1	LARP4	1
EN1	LARP4	1
EN1	LARP4	1
EN1	LARP4	1
EN1	MIR26A2	1
EN1	SETDB2	1
EN1	MSLN	1
EN1	MSLN	1
EN1	C16ORF3	1
EN1	POLG2	1
EN1	RFXANK	1
EN1	RFXANK	1
EN1	OR7G1	1
EN1	CSTB	1
EN1	DEPDC5	1
EN1	RFPL2	1
EN1	SNORD43	1
EN1	PIM2	1
NFATC2	MRTO4	1
NFATC2	TATDN3	1
NFATC2	C1ORF38	1
NFATC2	PRAMEF20	1
NFATC2	PRAMEF20	1
NFATC2	PEA15	1
NFATC2	PRMT6	1
NFATC2	C1ORF77	1
NFATC2	TATDN3	1
NFATC2	TATDN3	1
NFATC2	NDUFS2	1
NFATC2	HDAC1	1
NFATC2	DFFB	1
NFATC2	CAMTA1	1
NFATC2	CDK18	1
NFATC2	PRAMEF5	1
NFATC2	CD53	1
NFATC2	CD53	1
NFATC2	CDK18	1
NFATC2	LCE1F	1
NFATC2	LCE1B	1
NFATC2	NDUFS2	1
NFATC2	RNF2	1
NFATC2	ITGA10	1
NFATC2	FCRLB	1
NFATC2	CDK18	1
NFATC2	C1ORF38	1
NFATC2	C1ORF38	1
NFATC2	OR2L1P	1
NFATC2	CYCSP52	1
NFATC2	TATDN3	1
NFATC2	TATDN3	1
NFATC2	CELA2B	1
NFATC2	SPTA1	1
NFATC2	ASAP3	1
NFATC2	SLC6A9	1
NFATC2	ASAP3	1
NFATC2	ALG14	1
NFATC2	KIF17	1
NFATC2	LMX1A	1
NFATC2	RIMS3	1
NFATC2	CDK11B	1
NFATC2	CDK11B	1
NFATC2	INSL5	1
NFATC2	MKNK1	1
NFATC2	ANP32E	1
NFATC2	LMX1A	1
NFATC2	CD5L	1
NFATC2	TBX15	1
NFATC2	AMIGO1	1
NFATC2	CDK11B	1
NFATC2	CDK11B	1
NFATC2	DFFA	1
NFATC2	CCT3	1
NFATC2	KIAA2013	1
NFATC2	ARHGEF2	1
NFATC2	ARHGEF2	1
NFATC2	SH2D2A	1
NFATC2	SH2D2A	1
NFATC2	MKNK1	1
NFATC2	LRRC40	1
NFATC2	OR6Y1	1
NFATC2	USP33	1
NFATC2	USP33	1
NFATC2	LPGAT1	1
NFATC2	PRAMEF5	1
NFATC2	TMEM54	1
NFATC2	SH2D2A	1
NFATC2	SH2D2A	1
NFATC2	MKNK1	1
NFATC2	ANP32E	1
NFATC2	SEMA6C	1
NFATC2	C1ORF152	1
NFATC2	ITGB3BP	1
NFATC2	CNR2	1
NFATC2	CDK11B	1
NFATC2	PFDN2	1
NFATC2	ATP13A2	1
NFATC2	OLFML2B	1
NFATC2	KIAA0495	1
NFATC2	SH2D2A	1
NFATC2	ARHGEF2	1
NFATC2	USP33	1
NFATC2	SDC3	1
NFATC2	SLC6A9	1
NFATC2	CDK11B	1
NFATC2	DFFA	1
NFATC2	ANP32E	1
NFATC2	MST1P9	1
NFATC2	SNORD78	1
NFATC2	MKNK1	1
NFATC2	KIF17	1
NFATC2	MKNK1	1
NFATC2	PPIAL4B	1
NFATC2	RUNX3	1
NFATC2	ELTD1	1
NFATC2	MIR1262	1
NFATC2	MIR137	1
NFATC2	CCT3	1
NFATC2	CCT3	1
NFATC2	ATP13A2	1
NFATC2	ATP13A2	1
NFATC2	COQ10B	1
NFATC2	CYBRD1	1
NFATC2	HOXD8	1
NFATC2	ITGA4	1
NFATC2	RPE	1
NFATC2	CYBRD1	1
NFATC2	RBM45	1
NFATC2	INO80B	1
NFATC2	GAL3ST2	1
NFATC2	RAB10	1
NFATC2	ALPPL2	1
NFATC2	RPE	1
NFATC2	IL1R2	1
NFATC2	CFLAR	1
NFATC2	KCNJ3	1
NFATC2	STK11IP	1
NFATC2	PPIG	1
NFATC2	UGT1A9	1
NFATC2	CFLAR	1
NFATC2	IL1R2	1
NFATC2	FAM117B	1
NFATC2	IGFBP2	1
NFATC2	CHAC2	1
NFATC2	LOC100133985	1
NFATC2	FKBP7	1
NFATC2	SLC5A6	1
NFATC2	PER2	1
NFATC2	MMADHC	1
NFATC2	SATB2	1
NFATC2	AAK1	1
NFATC2	PGAP1	1
NFATC2	CDC42EP3	1
NFATC2	TGOLN2	1
NFATC2	MREG	1
NFATC2	GKN2	1
NFATC2	FAM98A	1
NFATC2	SMC6	1
NFATC2	CYS1	1
NFATC2	SATB2	1
NFATC2	SATB2	1
NFATC2	FKBP7	1
NFATC2	SMC6	1
NFATC2	SPC25	1
NFATC2	SLC5A6	1
NFATC2	MIR153-1	1
NFATC2	ATP2C1	1
NFATC2	FAM43A	1
NFATC2	FLJ10213	1
NFATC2	ATP2C1	1
NFATC2	CD200	1
NFATC2	MFSD1	1
NFATC2	SOX14	1
NFATC2	SPCS1	1
NFATC2	MFSD1	1
NFATC2	USP13	1
NFATC2	ABCF3	1
NFATC2	CD200	1
NFATC2	ATP2C1	1
NFATC2	ATP2C1	1
NFATC2	CISH	1
NFATC2	MAP4	1
NFATC2	CADPS	1
NFATC2	LAMB2	1
NFATC2	MAP4	1
NFATC2	C3ORF25	1
NFATC2	C3ORF67	1
NFATC2	SETD2	1
NFATC2	SLC41A3	1
NFATC2	CADPS	1
NFATC2	PLOD2	1
NFATC2	TM4SF18	1
NFATC2	MAP4	1
NFATC2	IQCF5	1
NFATC2	CADPS	1
NFATC2	P2RY13	1
NFATC2	RPL39L	1
NFATC2	SLC41A3	1
NFATC2	STX19	1
NFATC2	PBRM1	1
NFATC2	PBRM1	1
NFATC2	ATP13A3	1
NFATC2	CISH	1
NFATC2	PLOD2	1
NFATC2	MAP4	1
NFATC2	MAP4	1
NFATC2	SLC41A3	1
NFATC2	SLC41A3	1
NFATC2	THAP9	1
NFATC2	STATH	1
NFATC2	SMARCA5	1
NFATC2	FAM114A1	1
NFATC2	PRSS48	1
NFATC2	STIM2	1
NFATC2	AFF1	1
NFATC2	PIGG	1
NFATC2	FAM190A	1
NFATC2	FAM190A	1
NFATC2	MND1	1
NFATC2	BMP3	1
NFATC2	CXCL13	1
NFATC2	PIGG	1
NFATC2	NIPAL1	1
NFATC2	UCHL1	1
NFATC2	STIM2	1
NFATC2	STIM2	1
NFATC2	GUF1	1
NFATC2	GALNTL6	1
NFATC2	FAM114A1	1
NFATC2	STATH	1
NFATC2	FSTL5	1
NFATC2	GRPEL1	1
NFATC2	PROM1	1
NFATC2	PROM1	1
NFATC2	PROM1	1
NFATC2	ADH6	1
NFATC2	ADH1B	1
NFATC2	NHEDC1	1
NFATC2	NHEDC1	1
NFATC2	ADH6	1
NFATC2	NAA11	1
NFATC2	HNRNPD	1
NFATC2	HNRNPD	1
NFATC2	HNRNPD	1
NFATC2	TMPRSS11B	1
NFATC2	FSTL5	1
NFATC2	FSTL5	1
NFATC2	PROM1	1
NFATC2	PROM1	1
NFATC2	PROM1	1
NFATC2	PROM1	1
NFATC2	MIR575	1
NFATC2	HNRNPD	1
NFATC2	GRAMD3	1
NFATC2	NIPBL	1
NFATC2	NIPBL	1
NFATC2	PCDHA1	1
NFATC2	PCDHA1	1
NFATC2	NPR3	1
NFATC2	RARS	1
NFATC2	PCDHAC2	1
NFATC2	HSPB3	1
NFATC2	PCDHAC2	1
NFATC2	PCDHA1	1
NFATC2	CARTPT	1
NFATC2	PAPD4	1
NFATC2	PAPD4	1
NFATC2	PAPD4	1
NFATC2	SRP19	1
NFATC2	GRAMD3	1
NFATC2	GRAMD3	1
NFATC2	GRAMD3	1
NFATC2	AACSL	1
NFATC2	CCDC69	1
NFATC2	SIL1	1
NFATC2	PDGFRB	1
NFATC2	ZFR	1
NFATC2	CAPSL	1
NFATC2	CDC25C	1
NFATC2	BOD1	1
NFATC2	MCTP1	1
NFATC2	HOMER1	1
NFATC2	FGF10	1
NFATC2	BOD1	1
NFATC2	CDC25C	1
NFATC2	CAPSL	1
NFATC2	LOC644936	1
NFATC2	C5ORF60	1
NFATC2	MIR340	1
NFATC2	SIL1	1
NFATC2	MCTP1	1
NFATC2	TRIM40	1
NFATC2	NOL7	1
NFATC2	HINT3	1
NFATC2	HIST1H4J	1
NFATC2	MEP1A	1
NFATC2	PHF3	1
NFATC2	SLC29A1	1
NFATC2	SLC29A1	1
NFATC2	SLC29A1	1
NFATC2	HIST1H3H	1
NFATC2	LRRC1	1
NFATC2	CCDC28A	1
NFATC2	AIM1	1
NFATC2	ZNF451	1
NFATC2	BTN1A1	1
NFATC2	ZNF451	1
NFATC2	MTHFD1L	1
NFATC2	GLP1R	1
NFATC2	E2F3	1
NFATC2	CCDC162	1
NFATC2	C6ORF165	1
NFATC2	RFPL4B	1
NFATC2	HBS1L	1
NFATC2	HIST1H3F	1
NFATC2	PERP	1
NFATC2	MCM3	1
NFATC2	POPDC3	1
NFATC2	C6ORF146	1
NFATC2	GSTA4	1
NFATC2	FRK	1
NFATC2	MRPS10	1
NFATC2	CITED2	1
NFATC2	TRDN	1
NFATC2	RNGTT	1
NFATC2	NHLRC1	1
NFATC2	MOCS1	1
NFATC2	HBS1L	1
NFATC2	CITED2	1
NFATC2	CITED2	1
NFATC2	C6ORF155	1
NFATC2	VNN3	1
NFATC2	VNN3	1
NFATC2	HBS1L	1
NFATC2	MOCS1	1
NFATC2	LOC100132707	1
NFATC2	TRIM56	1
NFATC2	PRR15	1
NFATC2	WIPF3	1
NFATC2	LOC100132707	1
NFATC2	RINT1	1
NFATC2	WBSCR26	1
NFATC2	HTR5A	1
NFATC2	CASP2	1
NFATC2	CASP2	1
NFATC2	MEST	1
NFATC2	CCT6P1	1
NFATC2	LOC100093631	1
NFATC2	HYALP1	1
NFATC2	ZNF138	1
NFATC2	ZNF138	1
NFATC2	ZNF138	1
NFATC2	ABCB8	1
NFATC2	ZNF138	1
NFATC2	LFNG	1
NFATC2	ITGB8	1
NFATC2	AMPH	1
NFATC2	SEMA3A	1
NFATC2	ASB10	1
NFATC2	DDC	1
NFATC2	RNF133	1
NFATC2	PLOD3	1
NFATC2	DDC	1
NFATC2	AGR3	1
NFATC2	GTF2IRD2P1	1
NFATC2	MGC72080	1
NFATC2	LOC100093631	1
NFATC2	FLJ40852	1
NFATC2	AMPH	1
NFATC2	MIR96	1
NFATC2	DCAF13	1
NFATC2	FABP5	1
NFATC2	CA3	1
NFATC2	ZDHHC2	1
NFATC2	UBE2V2	1
NFATC2	BREA2	1
NFATC2	UBE2W	1
NFATC2	PENK	1
NFATC2	PARP10	1
NFATC2	DUSP4	1
NFATC2	CNGB3	1
NFATC2	FAM135B	1
NFATC2	DKK4	1
NFATC2	PSD3	1
NFATC2	ADAM2	1
NFATC2	ATP6V1H	1
NFATC2	DUSP4	1
NFATC2	ZFAT	1
NFATC2	CYP7A1	1
NFATC2	PSD3	1
NFATC2	TPD52	1
NFATC2	MIR598	1
NFATC2	MIR320A	1
NFATC2	TPD52	1
NFATC2	TPD52	1
NFATC2	ATP6V1H	1
NFATC2	LOC340357	1
NFATC2	UBE2W	1
NFATC2	C9ORF150	1
NFATC2	SSNA1	1
NFATC2	CEP78	1
NFATC2	PKN3	1
NFATC2	C9ORF171	1
NFATC2	TRAF2	1
NFATC2	FSD1L	1
NFATC2	FSD1L	1
NFATC2	CEP78	1
NFATC2	TMOD1	1
NFATC2	GCNT1	1
NFATC2	FSD1L	1
NFATC2	MURC	1
NFATC2	RMI1	1
NFATC2	NAA35	1
NFATC2	GCNT1	1
NFATC2	GCNT1	1
NFATC2	MIR24-1	1
NFATC2	MIR491	1
NFATC2	TMOD1	1
NFATC2	IFNW1	1
NFATC2	ZNF322B	1
NFATC2	TOMM5	1
NFATC2	C9ORF98	1
NFATC2	ROD1	1
NFATC2	OR2K2	1
NFATC2	ROD1	1
NFATC2	NR5A1	1
NFATC2	ROD1	1
NFATC2	PTAR1	1
NFATC2	ZCCHC6	1
NFATC2	UBQLN1	1
NFATC2	OR1N1	1
NFATC2	TOMM5	1
NFATC2	TOMM5	1
NFATC2	C9ORF130	1
NFATC2	C9ORF130	1
NFATC2	SNORA17	1
NFATC2	UBQLN1	1
NFATC2	C9ORF144B	1
NFATC2	TDRD1	1
NFATC2	ANKRD2	1
NFATC2	ZDHHC16	1
NFATC2	ZDHHC16	1
NFATC2	SMC3	1
NFATC2	ZDHHC16	1
NFATC2	ZDHHC16	1
NFATC2	VWA2	1
NFATC2	ZDHHC16	1
NFATC2	PNLIPRP2	1
NFATC2	CYP2C18	1
NFATC2	ANKRD2	1
NFATC2	CYP2C18	1
NFATC2	IFIT1B	1
NFATC2	GOT1	1
NFATC2	CTNNA3	1
NFATC2	LDB1	1
NFATC2	CTNNA3	1
NFATC2	ANKRD16	1
NFATC2	ANKRD16	1
NFATC2	ZMYND17	1
NFATC2	ANKRD16	1
NFATC2	NUDT9P1	1
NFATC2	HNRNPA3P1	1
NFATC2	CUBN	1
NFATC2	FLJ37201	1
NFATC2	OAT	1
NFATC2	SFTA1P	1
NFATC2	LOC100128811	1
NFATC2	OAT	1
NFATC2	STIM1	1
NFATC2	MADD	1
NFATC2	OR5T3	1
NFATC2	OR4C6	1
NFATC2	MADD	1
NFATC2	MADD	1
NFATC2	MADD	1
NFATC2	KIAA0652	1
NFATC2	MADD	1
NFATC2	C11ORF57	1
NFATC2	C11ORF57	1
NFATC2	ROM1	1
NFATC2	SPON1	1
NFATC2	KIAA0652	1
NFATC2	PRR5L	1
NFATC2	MADD	1
NFATC2	FERMT3	1
NFATC2	C11ORF57	1
NFATC2	KIAA0652	1
NFATC2	MADD	1
NFATC2	MADD	1
NFATC2	ILK	1
NFATC2	MADD	1
NFATC2	FERMT3	1
NFATC2	GLB1L3	1
NFATC2	MADD	1
NFATC2	KIAA0652	1
NFATC2	KIAA0652	1
NFATC2	OR10A5	1
NFATC2	ILK	1
NFATC2	MIR34B	1
NFATC2	OR8U8	1
NFATC2	OR52M1	1
NFATC2	SPATA19	1
NFATC2	ADAMTS8	1
NFATC2	SAA4	1
NFATC2	TPH1	1
NFATC2	OR52B2	1
NFATC2	PLEKHA7	1
NFATC2	SNORA1	1
NFATC2	SSRP1	1
NFATC2	FADS3	1
NFATC2	C11ORF16	1
NFATC2	SIGIRR	1
NFATC2	MUC6	1
NFATC2	SNORD6	1
NFATC2	SIGIRR	1
NFATC2	SIGIRR	1
NFATC2	SUOX	1
NFATC2	UTP20	1
NFATC2	PEX5	1
NFATC2	H2AFJ	1
NFATC2	LOC100335030	1
NFATC2	DDX11	1
NFATC2	ORAI1	1
NFATC2	GPRC5A	1
NFATC2	LARP4	1
NFATC2	C12ORF5	1
NFATC2	SMARCD1	1
NFATC2	MIR196A2	1
NFATC2	HIP1R	1
NFATC2	LARP4	1
NFATC2	SLC17A8	1
NFATC2	KLRG1	1
NFATC2	SLC17A8	1
NFATC2	SMARCD1	1
NFATC2	CCT2	1
NFATC2	CCDC62	1
NFATC2	OBFC2B	1
NFATC2	TEAD4	1
NFATC2	LARP4	1
NFATC2	PEX5	1
NFATC2	PEX5	1
NFATC2	PEX5	1
NFATC2	DDX11	1
NFATC2	CCDC62	1
NFATC2	LARP4	1
NFATC2	LARP4	1
NFATC2	CLEC9A	1
NFATC2	HNRPA1L-2	1
NFATC2	DDX11	1
NFATC2	LARP4	1
NFATC2	PEX5	1
NFATC2	SUOX	1
NFATC2	CCDC62	1
NFATC2	SUOX	1
NFATC2	H2AFJ	1
NFATC2	LARP4	1
NFATC2	MIP	1
NFATC2	TMEM194A	1
NFATC2	PRB1	1
NFATC2	ADCY6	1
NFATC2	TAS2R14	1
NFATC2	TAS2R20	1
NFATC2	FMNL3	1
NFATC2	POLE	1
NFATC2	PRB1	1
NFATC2	HOTAIR	1
[truncated: 20,163 more rows]
