# Supplementary material for: Passing Messages between Biological Networks to Refine Predicted Interactions
Source: PLoS One. 2013 May 31;8(5):e64832. doi: 10.1371/journal.pone.0064832 (PMC3669401; doi:10.1371/journal.pone.0064832)
Supplement: Materials S1 — Archive containing PANDA code, input data and predicted networks. (TGZ) [file pone.0064832.s006.tgz › Version0/YeastData/YeastData_CCExpression.txt]

YAL062W	-0.410747	0.028904	0.064679	0.123281	0.116928	0.081637	0.032525	0.062220	0.029767	0.066445	0.075739	0.090936	0.160642	0.225192	0.311618	0.298125	0.280498	0.259926	0.191954	0.148014	-0.136859	0.095712	0.061230	0.046976	0.125966	0.064283	0.011783	0.012987	0.048350	0.122227	0.022331	0.047708	0.020487	0.074782	0.038520	0.041377	0.100740	0.195590	0.222137	0.285199	0.248599	0.207373	0.269625	0.129552	0.202140	0.049644	-0.062103	0.033034	0.043980
YAL060W	-0.042407	-0.012481	0.194862	0.201449	0.198666	0.158500	0.153645	0.185939	0.080027	0.109259	0.086784	0.091064	0.148553	0.234599	0.238592	0.120437	0.130270	0.100579	0.119132	0.097705	0.025104	0.051610	0.155973	0.204324	0.188713	-0.129288	-0.112737	0.163943	0.074229	0.079253	0.129507	0.078120	0.085620	0.004672	-0.028680	0.031046	0.059874	0.131469	0.139958	0.182270	0.116027	0.003925	-0.058478	0.042091	-0.053002	-0.061699	0.164321	0.052722	0.107521
YAL058W	-0.039936	0.032378	0.006376	-0.031905	0.036658	0.080493	0.046895	0.080058	0.055847	-0.011956	-0.016835	-0.013302	-0.052953	0.047916	0.046879	0.058109	0.052788	0.020504	0.045611	0.075879	-0.086822	-0.220686	-0.024598	-0.113477	-0.022023	0.000000	0.043478	0.042396	-0.050048	0.000482	-0.023500	-0.008369	-0.040305	-0.035148	-0.050414	0.032909	-0.059664	0.071985	0.026684	-0.006308	-0.005385	0.106749	0.076417	0.022591	0.018848	0.009752	-0.227141	-0.097980	-0.160386
YAL012W	-0.189982	0.097298	0.159296	0.057393	0.059446	0.114602	0.168409	0.181235	0.169884	0.115090	0.052014	0.009518	-0.037633	0.051912	0.091101	-0.006526	0.074954	0.035958	0.035249	0.110501	-0.143331	0.116407	0.084905	0.102935	0.109769	0.073999	0.076714	0.151133	0.106963	0.103264	0.081136	0.083562	0.084064	0.055772	0.074990	0.022371	-0.044594	-0.038960	0.019136	0.001719	-0.057938	-0.048176	-0.072467	0.011655	-0.012845	0.044972	0.151772	0.139660	0.083323
YBR157C	0.219335	0.017866	0.049283	-0.125761	0.003575	-0.057193	-0.182158	0.028182	-0.031608	-0.058537	-0.191709	-0.077455	-0.052031	0.118670	0.124572	-0.037157	0.031002	0.035505	0.034071	0.068161	-0.030592	0.002066	0.003317	-0.248752	0.078112	0.089006	0.058756	0.025458	0.033279	-0.048001	0.013477	-0.052014	-0.163084	-0.056300	-0.235923	-0.043440	0.020679	-0.068593	-0.017942	0.088860	0.061080	0.066196	0.033259	-0.051497	-0.054999	-0.019644	-0.530245	0.016494	-0.040023
YBR161W	0.027618	-0.072878	-0.035669	0.042665	0.061477	0.022502	0.081364	0.058889	0.021948	-0.039067	-0.028057	-0.100078	-0.087471	-0.040975	-0.005086	-0.009932	0.063803	0.087765	0.076542	0.004213	0.034466	-0.139414	-0.049266	-0.019284	-0.076906	-0.073293	-0.033016	0.037757	0.063634	0.087294	0.114079	0.035518	-0.007032	-0.026245	-0.143567	-0.079467	-0.157911	-0.207210	-0.110898	-0.042460	-0.036811	0.100534	0.104845	0.031832	0.027056	0.029760	-0.134389	-0.033319	-0.115595
YBR202W	-0.108964	-0.093630	0.230417	0.185941	-0.082289	-0.340165	-0.406687	-0.347004	-0.373318	-0.280323	-0.057057	0.126971	0.272830	0.246985	0.229845	0.147920	0.030229	-0.127153	-0.219544	-0.249826	-0.211363	-0.645381	-0.113258	-0.016048	0.093300	-0.155001	-0.104738	0.216296	0.113361	-0.082741	-0.282138	-0.309610	-0.392877	-0.346707	-0.175156	-0.084501	0.118338	0.293117	0.224917	0.207634	0.113155	-0.015660	-0.147736	-0.190694	-0.136847	-0.292475	-0.278444	-0.150078	0.004670
YDL144C	-0.009153	0.051811	0.011220	-0.007290	0.042810	0.051935	0.013686	-0.002373	0.004095	-0.018090	0.011670	0.019619	0.112306	0.097547	0.151787	0.132746	0.083399	0.090280	0.079348	0.063541	-0.038676	-0.062234	0.113597	0.053606	0.083866	0.112664	0.065849	0.013681	0.020656	0.007669	-0.029769	-0.055355	-0.107570	-0.063006	-0.019571	-0.037561	-0.030740	0.036991	0.096946	0.097202	0.063094	0.101729	0.015690	0.070766	0.037114	0.027040	0.135141	0.084462	0.057771
YDR277C	-0.005561	0.129168	0.215253	0.085566	0.035534	0.056720	0.029458	0.062662	0.004984	0.111952	0.168601	0.224393	0.388130	0.349207	0.206086	0.161517	0.063517	0.084442	0.040771	-0.030278	0.002673	0.129073	0.072212	0.127848	0.174598	0.075412	0.097387	0.202589	0.045318	0.019706	-0.041864	0.029744	0.052672	-0.012175	-0.189569	0.120203	0.286201	0.418502	0.382854	0.296399	0.087131	0.180027	0.033609	0.064544	-0.067753	0.023569	-0.256234	0.056246	0.129883
YDR279W	0.066224	-0.035369	0.109015	0.208327	0.309064	0.235549	0.162560	0.049710	0.017571	-0.031439	-0.070715	-0.098757	-0.021867	0.003316	0.109669	0.141785	0.090884	0.140907	0.069334	0.086909	0.042788	-0.104660	0.009829	0.042230	-0.006183	-0.078168	-0.030202	0.145738	0.257547	0.318554	0.266545	0.142130	0.107310	-0.015519	0.029365	-0.015613	-0.082597	-0.061313	-0.027972	0.042020	0.163318	0.222261	0.184212	0.114956	0.014555	0.006244	0.046029	0.017820	-0.061436
YDR285W	0.170588	0.075078	0.085549	0.201005	-0.019939	0.011004	0.019734	-0.024400	0.197697	-0.038042	0.009519	-0.036536	0.157309	0.000971	0.004128	-2.000000	0.061998	-0.082497	-0.090012	0.014711	0.002979	-0.031872	-0.006909	0.008716	-0.023542	0.086099	0.079407	-0.041389	-0.099077	0.045298	0.050025	-0.062565	0.125507	-0.031287	-2.000000	0.026386	-0.046132	-0.117672	-0.094638	-0.105265	-2.000000	0.033289	-0.018776	-0.037085	-0.107572	-0.033853	-0.061331	-0.110959	-0.245422
YEL017W	-0.105511	-0.193160	-0.126783	-0.149804	-0.061187	0.074100	0.119941	0.200856	0.212654	0.175892	0.103507	0.090701	0.016407	0.032486	0.124757	-0.061616	0.007259	0.050475	0.146212	0.186067	0.176556	0.105928	0.101475	0.107184	0.118917	-0.222940	-0.251387	-0.202818	-0.197995	-0.111370	-0.022691	0.087107	0.148524	0.099178	0.090557	0.122242	0.036454	0.025924	-0.080118	-0.139818	-0.140678	-0.064022	-0.054462	0.082260	0.116034	0.141545	0.036614	0.053679	0.042747
YEL016C	-0.014849	0.014589	-0.009085	0.045587	0.013834	0.017450	0.033250	-0.002677	-0.005664	0.088939	0.039611	0.063778	0.034095	0.024454	0.051508	-0.006430	0.052956	-0.008471	0.088152	-0.010453	0.156252	0.131243	0.111383	0.063383	0.032224	-0.116138	-0.085434	-0.023628	-0.063712	0.065489	-0.004625	0.046673	0.047027	0.031876	0.009012	0.013282	0.012696	0.059273	-0.039406	-0.096873	-0.022729	-0.091591	0.005803	-0.007059	0.084322	0.103478	0.111536	0.109139	0.064954
YEL011W	-0.044028	0.227369	0.333590	0.202346	0.160911	0.072288	0.018005	-0.000458	0.007629	0.082588	0.063417	0.098548	0.129516	0.081282	0.165338	0.112880	0.087511	0.155200	0.178180	0.068949	0.122662	0.017275	0.100012	0.143121	0.163241	0.308987	0.282652	0.353067	0.314745	0.173916	0.061787	-0.024272	0.091319	0.102911	0.110088	0.082296	0.089749	0.112280	0.149814	0.107094	0.122321	0.135142	0.156292	0.132524	0.091944	0.078955	0.095947	0.033372	0.121013
YER019W	0.124747	0.171390	0.015532	0.002793	0.002548	0.026367	0.025271	0.057429	0.027645	0.011909	-0.045855	-0.068504	-0.122503	-0.138970	-0.078558	-0.090940	0.034862	-0.000863	0.062062	0.042193	0.014274	0.181502	0.099852	0.072370	-0.009478	0.202913	0.041495	-0.048507	0.015870	-0.022813	0.004815	-0.007567	0.067234	-0.037570	-0.008500	-0.040452	-0.087041	-0.135922	-0.224444	-0.170672	-0.143298	-0.144529	-0.056097	0.021571	0.025627	0.005775	0.082665	-0.004151	0.014633
YER021W	0.168842	-0.022696	-0.030959	-0.034880	-0.059608	-0.099096	-0.089913	-0.067851	-0.093769	-0.028431	-0.018734	-0.017249	0.017443	-0.055656	-0.044761	-0.010336	-0.065037	-0.038678	-0.055722	-0.016921	0.066092	-0.538675	-0.105314	-0.171625	-0.036645	0.086710	0.019911	-0.000626	-0.018176	-0.002997	-0.054425	-0.032944	-0.033454	0.008257	-0.010045	0.055274	0.047859	0.015699	-0.034570	-0.071127	-0.027273	0.009377	0.073723	0.028658	0.030225	0.045827	-0.203842	-0.100806	-0.134493
YER023W	0.016122	0.006930	0.058199	-0.046762	-0.021543	-0.008095	0.007258	0.109375	0.046392	-0.086812	-0.018519	-0.023080	-0.025788	-0.029497	-0.008801	-0.028345	0.026712	0.021752	-0.004479	0.066264	-0.056522	0.260252	0.087132	0.185549	0.055975	0.103393	0.010252	0.034231	0.014152	0.100032	0.081270	0.037906	0.053495	-0.036947	-0.094417	0.065260	0.058485	0.012160	-0.026273	0.019252	0.019578	0.020968	0.043325	0.047770	0.052199	0.039738	0.185719	0.129049	0.140468
YFR038W	-0.043856	-0.158121	0.012010	0.084863	0.159636	0.085866	0.089764	0.100282	0.057987	-0.005774	0.003483	-0.039327	0.020282	-0.014706	0.005469	0.053531	0.090212	0.021267	0.060018	0.075364	0.095393	0.275853	0.033675	-0.044256	0.015819	-0.079358	-0.118530	0.000357	0.085997	0.118576	0.131299	0.143871	0.106084	0.014057	0.013874	0.034640	-0.002129	0.012707	-0.069046	-0.038300	0.010105	0.049549	0.077216	0.085977	0.048477	0.039386	-0.048459	-0.046351	-0.036107
YFR040W	-0.068272	-0.139837	-0.128911	-0.032502	-0.015463	-0.078058	-0.074618	-0.152686	-0.093519	-0.114232	-0.066521	-0.070044	-0.067296	-0.135955	-0.105806	-0.053372	-0.128998	-0.081710	-0.139738	-0.109536	-0.012309	-0.388825	-0.110339	-0.229382	-0.130100	-0.061035	-0.016861	-0.074226	-0.029674	-0.055557	0.033472	0.003742	0.051623	0.019135	0.075057	0.024385	0.035791	-0.074148	-0.079793	-0.098604	-0.083767	-0.051363	-0.041862	-0.102673	-0.059163	-0.105716	-0.283561	-0.225996	-0.206866
YFR042W	0.090066	-0.046853	0.130912	0.136227	0.176186	0.098527	0.105742	0.075192	0.099557	-0.022297	0.005742	0.034297	0.069459	0.011062	0.070315	0.060633	0.071298	0.069750	0.096189	0.031938	0.061472	0.140045	0.075455	0.143005	0.040768	0.006675	-0.043395	0.133240	0.060855	0.053767	0.057803	0.068975	-0.033834	0.065305	-0.047053	0.034076	0.038090	0.041739	0.066350	0.104722	0.036127	0.041322	0.128246	0.025384	0.022161	-0.092271	0.031969	-0.011784	0.076460
YFR045W	0.218187	0.033591	0.093284	0.068810	0.072883	0.014172	-0.014042	0.043565	-0.065577	0.049431	0.012504	0.004226	0.037260	0.087860	0.132112	0.165460	0.111521	0.147011	0.074290	0.075626	0.111617	0.216885	0.192729	0.233759	0.103965	0.033901	0.027825	0.031727	-0.005318	0.032671	-0.042611	0.010221	-0.055240	-0.009549	-0.094115	-0.071884	0.025080	0.066723	-0.059557	0.025971	0.032591	-0.089446	-0.022665	-0.044541	-0.048140	-0.002686	0.107263	0.055324	0.091479
YFR046C	0.066343	-0.074830	0.029585	0.132397	0.158671	0.138445	0.058888	-0.013268	0.008841	0.032645	-0.010292	-0.047621	-0.027176	0.010199	0.054433	0.014246	0.008077	0.055931	0.042890	0.006264	0.073041	0.125038	0.085833	0.007875	-0.005260	-0.153411	-0.058560	-0.055026	0.030785	0.131387	0.091655	0.075886	0.056211	0.005192	-0.045861	0.002091	0.064478	0.016113	-0.018831	0.008610	0.041459	0.011824	-0.044373	-0.030819	-0.013756	-0.001267	-0.029657	-0.047031	0.012943
YGL242C	0.267948	0.205158	0.229063	0.273585	0.260258	0.213688	0.174312	0.154190	0.149529	0.078759	-0.016708	-0.041409	-0.001764	0.039919	0.059950	0.022591	0.095099	0.083752	0.082060	0.072754	0.100604	-0.046384	0.128273	0.067598	0.063350	0.131940	0.092671	0.212987	0.190558	0.212543	0.182104	0.123050	0.097056	0.082977	-0.046924	-0.045236	-0.028992	0.038698	-0.152597	-0.068357	-0.029918	-0.001052	0.077475	-0.057875	-0.075980	-0.022642	0.099279	0.024469	0.026122
YGR084C	0.067757	-0.116959	-0.093978	-0.054494	-0.021716	-0.073540	-0.073265	0.038940	0.051009	-0.003946	0.026991	0.031890	0.056074	0.082587	0.101159	0.078904	0.076513	0.025368	0.049417	0.074168	0.088117	-0.134979	-0.014948	-0.018468	0.004564	-0.090343	-0.123950	-0.133829	-0.154804	-0.064919	-0.042210	-0.033460	-0.113526	-0.001360	-0.066401	-0.029144	-0.031136	0.029080	0.016459	0.085512	0.045402	0.072348	0.065088	0.001460	0.039851	0.015563	-0.301152	-0.047824	-0.137305
YGR086C	-0.358429	-0.218509	-0.142102	-0.073388	-0.084453	-0.137012	-0.168690	-0.186064	-0.210521	-0.237572	-0.249355	-0.171538	0.005810	0.167492	0.301527	0.351701	0.324729	0.261317	0.142587	0.110352	-0.092051	-0.128312	-0.098642	-0.092976	0.075947	-0.168379	-0.212156	-0.150737	-0.123202	-0.072070	-0.140364	-0.225264	-0.225029	-0.265093	-0.234776	-0.237486	-0.184877	0.004838	0.183371	0.277197	0.323563	0.204441	0.197923	0.150397	0.028875	-0.016267	0.043811	0.036973	0.043605
YGR090W	0.015710	-0.000593	-0.077345	-0.076154	-0.069043	-0.070410	-0.054452	-0.063144	-0.033561	0.033854	-0.001508	-0.015669	-0.041904	-0.044022	-0.073960	-0.022469	-0.060143	-0.100744	-0.064871	-0.057113	-0.028680	-0.543899	-0.104611	-0.175279	-0.069690	-0.052678	0.037086	-0.069466	-0.065896	-0.036473	-0.087147	-0.020954	0.048439	0.001123	0.033363	0.046325	-0.000311	-0.013094	-0.003513	-0.027914	-0.076186	-0.121090	-0.074034	-0.054856	-0.020157	-0.027808	-0.240461	-0.127537	-0.194602
YGR126W	-0.054222	0.129168	0.021763	0.034964	0.009268	0.036206	0.012147	0.025134	0.023935	0.011279	-0.030431	-0.053764	-0.094682	-0.003675	-0.028678	-0.075414	0.040593	0.001933	-0.034767	-0.009190	-0.130956	-0.315974	-0.195523	-0.283398	-0.082721	0.111920	0.113025	-0.087819	-0.045362	0.035051	-0.011585	-0.073468	-0.055345	-0.052614	-0.153553	-0.121054	-0.058263	-0.076050	-0.022748	-0.161358	-0.081873	-0.057046	-0.089120	-0.104851	-0.081558	-0.153935	-0.237227	-0.193318	-0.289250
YHR083W	0.019542	-0.096393	-0.093351	-0.137391	-0.086979	-0.054385	-0.053809	0.049253	0.002623	-0.036324	-0.007782	-0.036143	0.019881	-0.021967	0.080554	0.042294	0.094919	0.056854	0.085614	0.134709	0.044871	-0.051663	0.043535	0.062298	0.051738	-0.107216	-0.187667	-0.191895	-0.150135	-0.147317	-0.100775	-0.118122	-0.051907	-0.106936	-0.017905	-0.048985	-0.063646	-0.066444	-0.038165	-0.036758	-0.019147	-0.015781	0.015204	0.056168	0.004305	0.055200	0.059207	0.065828	0.009999
YHR085W	-0.089728	-0.176593	-0.273449	-0.267410	-0.171648	-0.134291	-0.165640	-0.099399	-0.107041	-0.048739	-0.061764	-0.101989	-0.104174	-0.136755	-0.149197	-0.204508	-0.164144	-0.204701	-0.151922	-0.144743	-0.162560	-0.139411	-0.064427	-0.027403	-0.153625	-0.133132	-0.183634	-0.309478	-0.214470	-0.216987	-0.189796	-0.166282	-0.248797	-0.135324	-0.091948	-0.075131	-0.146919	-0.179068	-0.200626	-0.177148	-0.195738	-0.279693	-0.216763	-0.208756	-0.071198	-0.158063	-0.170899	-0.174246	-0.092318
YHR090C	0.188170	-0.048662	0.016845	-0.042131	0.016650	-0.015451	0.032320	0.105994	0.089639	0.020686	0.040109	-0.052996	0.028000	0.023618	-0.029525	-0.065859	0.058917	-0.006001	0.037377	0.005360	0.090243	-0.060645	-0.015125	-0.072919	-0.027625	-0.079561	-0.140303	-0.087125	-0.050031	-0.195741	-0.032996	-0.136741	0.025810	0.030136	-2.000000	0.026123	-0.023111	-0.027026	-0.030570	-0.196748	-0.062145	-0.021733	0.028584	-0.017773	-0.138441	0.018559	-0.252770	0.037151	-0.112615
YHR132C	0.189412	0.070673	0.116413	0.075004	0.068393	0.054102	0.059585	0.090133	0.057366	-0.028386	0.017617	0.114507	0.047621	0.040827	-0.015432	-0.056747	-0.005778	-0.034240	0.008684	0.013423	0.056340	-0.198929	0.065889	0.090151	0.024291	0.128236	0.054615	0.145926	0.146824	0.117704	0.080126	0.065678	0.087562	0.049364	0.099171	0.092752	0.043174	0.038905	-0.010807	-0.068238	-0.077011	0.009403	0.024177	0.036567	0.028431	0.027122	-0.096904	0.056780	0.048626
YHR137W	0.304980	0.155291	0.036714	-0.028330	-0.039201	-0.019668	0.009055	0.123452	0.117384	0.155744	0.150117	0.112585	0.103932	0.039169	-0.007334	-0.094796	-0.042971	0.028575	0.237488	0.175111	0.285969	0.084097	0.228641	0.167526	0.168508	0.163326	0.002679	0.000774	-0.200325	-0.160315	-0.160863	-0.051923	-0.046509	0.065228	0.066551	0.030459	0.044578	0.027452	-0.086716	-0.096806	-0.213892	-0.127728	-0.066388	0.087364	0.166247	0.214880	-0.061632	0.064908	0.058004
YHR138C	0.523110	0.358488	0.377738	0.263717	0.199810	0.076544	0.074348	0.128598	0.138426	0.111424	0.029259	-0.004802	-0.044954	-0.068566	-0.068222	-0.091427	0.038719	0.003132	0.094245	0.091172	0.157891	0.096615	0.192484	0.153547	0.064976	0.439612	0.325227	0.218782	0.224648	0.183090	0.156063	0.039430	0.171471	0.067710	-0.372629	0.062027	0.084735	0.017541	-0.008736	-0.128250	-0.105551	-0.028677	0.087746	0.059415	0.000019	0.053108	0.070561	0.087473	0.085865
YHR140W	-0.031771	-0.021362	-0.005245	0.008420	-0.059185	-0.111449	-0.090010	-0.073604	0.014443	0.027167	-0.052035	-0.049494	-0.027429	-0.014751	-0.042908	-0.068155	-0.097259	-0.010332	0.033700	0.014860	-0.178706	0.138718	0.109640	0.113868	0.048340	0.105113	-0.022805	-0.041265	-0.085287	-0.064350	-0.079858	-0.100280	0.028454	-0.127274	0.107821	-0.106986	-0.072151	-0.418065	-0.170614	-0.101619	-0.070606	0.020169	-0.027556	-0.101334	-0.044337	-0.017304	0.159914	-0.028097	0.060747
YHR142W	0.289116	0.225657	0.196058	0.185345	0.160511	0.131242	0.118169	0.126348	0.086557	0.086951	0.042491	0.017466	0.045578	0.042827	0.071231	0.122556	0.111106	0.110538	0.142162	0.087417	0.118147	0.210276	0.161181	0.154095	0.098167	0.198052	0.178797	0.187244	0.176681	0.126682	0.058471	0.060439	-0.012006	0.013353	-0.100388	-0.015223	-0.030087	-0.046131	-0.039606	0.071310	0.053454	0.090456	-0.041057	0.047014	0.083231	0.045876	0.204041	0.043195	0.164715
YJL208C	0.049593	-0.083447	-0.053017	0.000095	0.113177	0.094397	0.097634	0.059834	0.056101	0.013602	0.042196	-0.030398	-0.022554	-0.033570	-0.010336	0.000055	-0.015892	-0.043043	-0.082845	-0.088225	-0.044566	0.013441	-0.099789	-0.113228	-0.098555	-0.174405	-0.135947	-0.118790	-0.046137	0.058986	0.096859	-0.000371	0.016321	-0.002740	-0.015013	-0.020138	-0.031475	-0.047705	-0.008392	-0.076148	-0.000372	-0.078560	-0.072759	-0.048516	-0.063127	-0.038526	0.056146	-0.100817	-0.121614
YJL159W	-0.547874	0.159113	0.264983	0.103214	-0.315707	-0.375526	-0.570658	-0.464384	-0.662931	-0.600909	-0.588168	-0.247256	0.041196	0.297510	0.415857	0.289155	0.228373	-0.008492	-0.110132	-0.146873	-0.564230	-0.443469	-0.420436	-0.241343	-0.002622	-0.138127	0.078701	0.127632	-0.059822	-0.271907	-0.406518	-0.582384	-0.678367	-0.864760	-0.783775	-0.704485	-0.399370	0.008683	0.215887	0.232320	0.306158	0.062621	-0.161859	-0.242791	-0.326034	-0.488485	-0.718843	-0.487562	-0.318266
YJL158C	-0.742905	-0.460854	-0.379190	-0.215527	-0.128720	0.095258	0.165258	0.213834	0.186600	0.189855	0.183337	0.181725	0.158157	0.145008	0.169745	0.061637	0.191996	0.223205	0.229464	0.281070	0.140673	0.106775	0.062214	0.156597	0.121949	-0.537336	-0.448488	-0.423869	-0.345144	-0.097938	0.007690	0.036841	0.080317	0.094656	0.007174	0.200693	0.094142	0.114356	0.071914	0.028806	0.030821	0.098159	0.093450	0.134657	0.172174	0.225142	0.114843	0.170018	0.055236
YJL156C	-0.115335	0.007446	-0.121197	-0.097637	-0.141901	-0.119339	-0.124820	-0.070017	-0.118616	-0.078297	-0.056445	-0.051449	-0.074052	-0.043910	-0.000464	-0.004958	-0.014781	-0.055592	-0.052130	-0.054756	-0.173343	-0.510351	-0.144211	-0.180519	-0.079707	-0.022921	0.004175	-0.056822	-0.134742	-0.201733	-0.112180	-0.143738	-0.160558	-0.103081	-0.074030	-0.086560	-0.102845	-0.081984	0.009849	-0.008974	-0.010987	0.007806	-0.035480	-0.007270	-0.073337	-0.012257	-0.070308	-0.105079	-0.175577
YKL216W	0.137506	0.208848	0.116465	0.089959	0.072219	0.078549	0.075779	0.108495	0.150485	0.182231	0.134137	0.087520	0.106403	0.058346	0.003487	-0.021627	-0.005989	-0.032508	-0.020232	-0.015585	0.018318	-0.259896	-0.095710	-0.113176	-0.048771	0.113045	0.155521	0.072623	-0.025181	0.054537	0.013385	0.084414	0.091258	0.127354	0.108962	0.099864	0.005463	0.086959	0.028402	-0.044828	0.009537	-0.082295	-0.167142	-0.051728	0.000186	-0.027894	-0.249062	-0.096609	-0.183851
YKL215C	-0.032331	0.057892	0.015519	0.111390	0.068713	0.036150	0.045531	-0.018644	0.040565	0.144502	0.084664	0.071941	0.068465	-0.011304	0.026999	0.007112	-0.028845	-0.028521	-0.072860	-0.076030	0.043175	-0.572996	-0.013441	-0.062453	0.015883	0.151885	0.114044	0.095460	0.194029	0.154357	0.181992	0.194300	0.016822	0.103815	0.112991	0.051634	0.062353	0.002747	0.036208	0.063120	-0.013673	0.046555	0.035623	-0.030120	0.059568	-0.052516	-0.209483	-0.093850	-0.052744
YKL176C	0.036505	0.029729	-0.062052	-0.083336	-0.028724	-0.042274	-0.024164	-0.017451	0.001510	0.029999	0.021492	0.111657	0.109672	0.061045	0.038436	0.027167	0.054508	0.061990	0.071300	0.048340	0.130803	-0.047495	0.117278	0.069056	0.073809	-0.029713	0.049846	0.008349	-0.122368	-0.076543	-0.097073	-0.108800	-0.089910	-0.074575	-0.003186	-0.018600	0.032274	0.020049	-0.002624	0.006991	-0.061756	0.028211	-0.031275	0.051476	0.034025	0.112334	-0.027148	0.050138	0.029768
YKL167C	0.270131	-0.068510	0.098338	-0.014631	0.017440	-0.033171	-0.036319	0.050098	0.064492	0.009452	0.025942	-0.001737	0.056707	0.125757	0.104396	0.167442	0.137179	0.061561	0.084334	0.054000	0.148416	-0.027463	0.166983	0.150955	0.136462	-0.051657	-0.007565	0.018378	-0.027441	-0.020149	-0.055497	-0.014661	-0.083781	-0.009967	0.010779	-0.017031	0.028870	0.058162	0.077578	0.077867	0.086683	0.055397	0.040430	0.009774	0.055265	0.021775	0.018666	-0.041964	0.121981
YLL034C	0.022064	-0.037293	-0.146033	-0.136672	-0.097431	-0.040120	-0.032362	-0.030296	-0.005821	-0.029418	-0.007008	-0.030519	-0.062016	-0.102321	-0.073637	-0.092122	-0.157664	-0.153198	-0.089972	-0.057014	0.025295	-0.090447	0.049456	-0.024160	-0.123952	-0.075895	-0.018126	-0.170712	-0.196050	-0.162240	-0.032141	0.013578	0.015747	0.013169	0.063799	0.040571	0.009388	-0.066182	-0.119966	-0.162243	-0.192828	-0.213577	-0.129111	-0.117180	-0.023798	-0.011518	-0.077771	-0.103693	-0.078012
YLL032C	-0.216621	-0.256134	-0.369999	-0.333905	-0.320729	-0.198348	-0.080619	-0.014687	-0.081590	0.043135	0.113303	-0.002133	0.015853	-0.031305	-0.116751	-0.149179	-0.149175	-0.133863	-0.087401	-0.028170	0.025732	-0.042456	-0.102039	-0.197325	-0.106965	-0.212521	-0.297409	-0.332826	-0.351928	-0.227402	-0.126487	-0.048036	0.043233	0.187719	0.105445	0.122226	0.109033	0.028740	-0.023850	-0.150398	-0.043300	-0.123847	-0.019561	-0.103110	-0.015598	0.013464	-0.073023	0.059308	-0.079687
YLR354C	-0.146289	-0.027476	-0.026812	-0.008782	0.007768	0.093355	0.060636	0.076727	0.080086	0.028431	-0.027648	-0.042276	-0.106252	-0.015667	-0.036192	0.003220	0.027787	0.052843	0.057708	0.084714	-0.045815	-0.188694	-0.078755	-0.112099	-0.038998	-0.106898	-0.095295	-0.055718	-0.096837	-0.013474	0.003528	0.030216	0.071253	-0.060352	-0.074782	-0.091033	-0.120355	-0.094619	0.025289	-0.020117	0.002698	-0.004015	-0.003767	-0.000640	0.007187	-0.003866	-0.217107	-0.016207	-0.158768
YLR357W	-0.188821	-0.032125	-0.157016	-0.163518	-0.098965	-0.042058	0.012876	-0.029950	-0.064289	-0.016820	-0.051441	-0.034181	-0.050696	-0.029749	-0.051625	-0.073951	-0.035235	-0.007335	-0.065927	-0.022725	-0.162225	-0.353570	-0.165496	-0.292242	-0.097275	0.012956	-0.088501	-0.163848	-0.055254	-0.067669	0.025456	0.107253	0.013016	0.059229	0.032164	-0.004921	-0.011537	-0.009072	0.104455	0.013405	-0.029048	0.114074	0.059353	0.054882	0.038297	-0.013446	0.136758	-0.151228	-0.068301
YLR360W	0.085156	0.008437	0.062129	0.061919	0.056316	0.070609	0.037120	0.077789	0.083086	0.094808	0.120984	0.148290	0.136183	0.146430	0.134989	0.014411	0.102630	0.054369	0.071694	0.064077	0.146046	0.352392	0.150522	0.163132	0.216664	0.016938	0.008663	0.010053	0.024623	-0.001748	0.044568	0.039266	-0.019364	0.052721	0.004762	0.050695	0.087402	0.136123	0.086366	0.046699	0.063847	-0.043147	0.059325	-0.060499	-0.042640	-0.032171	0.155925	0.085697	0.088551
YLR403W	0.072687	-0.074058	-0.159236	-0.112054	-0.161673	-0.145681	-0.123563	-0.040979	-0.086057	-0.003553	-0.063636	-0.023117	-0.023043	-0.072305	-0.060669	-0.051803	-0.061028	-0.121035	-0.126327	-0.038582	0.018823	-0.449903	-0.126050	-0.169895	-0.061044	-0.002293	-0.042721	-0.116854	-0.146791	-0.091973	-0.054750	-0.339579	-0.062865	-0.099749	-0.001402	-0.046572	0.010562	0.000064	-0.007676	-0.088774	-0.070984	-0.029107	-0.093555	-0.102505	-0.038526	-0.028211	-0.224803	-0.095640	-0.121789
YLR405W	-0.041271	-0.140806	-0.207201	-0.198823	-0.116714	-0.133332	-0.079131	-0.111336	-0.051518	-0.021697	-0.004815	-0.029379	-0.053004	-0.019063	-0.008367	-0.054321	-0.069196	-0.074778	-0.049121	-0.047773	0.013135	-0.006478	0.009526	0.005464	-0.013023	-0.160337	0.064800	-0.243787	-0.219371	-0.239858	-0.178766	-0.172055	-0.149241	-0.096202	-0.011296	-0.052556	-0.109349	-0.045321	-0.039606	-0.068218	-0.092320	-0.093063	-0.142696	-0.050816	-0.069862	-0.017834	0.182099	-0.053321	-0.009144
YLR407W	0.117148	-0.008956	-0.111146	-0.143878	-0.036441	0.002321	0.054899	-0.027640	0.088093	0.035074	-0.009189	-0.041191	-0.043224	-0.026802	-0.035346	-0.048943	0.021951	0.006878	0.057296	0.012613	-0.000560	-0.115535	0.033891	-0.041624	-0.032817	-0.051773	-0.064031	-0.043861	-0.223057	-0.126069	-0.008872	0.051315	0.065558	0.038543	0.103020	0.030086	-0.014057	-0.046661	-0.019459	-0.060138	-0.011703	-0.010366	-0.010920	0.030545	-0.034738	-0.045514	-0.048923	0.008514	0.004092
YLR408C	0.085127	-0.093990	-0.060464	-0.126222	-0.046921	-0.059207	-0.097539	0.053522	0.063072	0.013140	0.026066	-0.019408	-0.024611	-0.059779	-0.057541	-0.033537	-0.022759	-0.007635	-0.012774	-0.014182	-0.039569	-0.059114	0.042729	0.083457	-0.021429	-0.029173	-0.009987	-0.108825	-0.156873	-0.069330	0.029937	-0.057012	-0.027991	-0.036041	-0.158618	-0.063744	-0.007102	-0.007363	-0.048667	-0.035368	-0.061300	-0.065512	0.017114	0.016067	0.024215	-0.066717	0.034949	-0.023145	0.020995
YMR123W	0.139919	-0.056191	-0.044667	-0.081604	-0.044203	-0.064349	0.000139	0.059431	0.081641	0.040037	0.077571	0.033583	0.015327	0.037788	0.040454	-0.032938	0.008237	-0.040313	-0.033822	-0.000098	-0.004126	0.253101	0.088673	0.184744	0.046012	0.013282	0.004010	0.014917	-0.111114	-0.059741	0.000000	0.022875	0.000466	-0.009014	-0.067196	0.063472	0.058756	0.064396	0.099813	0.149732	0.089586	0.070040	0.025326	0.029806	0.072212	0.060721	0.285237	0.181660	0.213601
YMR125W	0.049914	-0.015488	0.023278	0.021451	0.005601	-0.040078	-0.086175	-0.102061	-0.089396	-0.037102	0.007679	0.043061	0.068987	0.008718	0.011367	0.006567	-0.028327	-0.079090	-0.055975	-0.057636	0.048509	-0.649469	-0.152017	-0.225474	-0.056590	0.044134	0.111703	0.042685	0.039251	0.052875	0.013172	0.020976	0.117547	0.076735	0.073671	0.141023	0.120841	0.099522	0.055298	0.090080	0.020491	0.092813	0.099344	0.057995	0.047515	0.011093	-0.373230	-0.181842	-0.195458
YMR129W	0.079602	-0.003787	-0.084412	-0.118264	-0.086914	-0.084289	-0.030115	-0.049953	0.016974	0.086764	0.042354	0.051683	0.063884	-0.013521	0.036886	-0.012065	-0.042822	-0.055293	0.022735	0.005858	0.092922	-0.266842	0.034497	0.020562	0.017235	-0.136909	-0.003894	-0.048304	-0.183956	-0.092187	-0.113179	-0.056975	-0.005860	-0.017959	0.039316	0.034701	-0.012485	0.039174	0.016739	0.028728	-0.074123	-0.074376	-0.076801	-0.012834	0.059989	0.054761	0.038862	0.047980	0.067024
YMR164C	0.229654	0.117557	0.110005	0.132996	0.144133	0.076878	0.103851	0.039384	0.014923	0.033157	0.004169	0.144018	-0.020187	0.019883	0.039132	0.113713	0.071839	0.068124	0.061450	0.093887	0.074479	-0.156940	-0.151405	-0.219399	-0.020765	0.251713	0.164384	0.086513	0.109039	0.113184	0.181647	0.030990	0.051860	0.026606	0.061734	2.000000	0.043477	-0.000830	0.007181	-0.005749	0.055426	0.025604	0.112551	0.057041	-0.012193	0.082793	-0.074492	-0.117223	-0.173821
YMR170C	0.040274	0.054145	-0.369177	-0.064368	0.067187	0.187728	0.061375	0.119726	0.050063	0.079020	0.165190	0.001541	-0.106427	0.026846	0.031204	-0.028667	0.032633	0.045411	-0.139117	0.067412	-0.120714	0.164466	-0.250761	-0.277973	-0.156866	0.197131	0.077909	-0.121258	0.082512	-0.045744	0.170306	0.052432	0.127503	-0.029234	-0.260787	0.047456	0.044179	0.013042	0.137311	0.030147	-0.016400	0.137631	0.051178	-0.061437	0.026183	-0.036466	-0.419575	-0.283277	-0.296522
YNL160W	-0.262212	-0.237273	0.180132	0.362120	0.253583	0.219078	0.046914	0.199604	-0.027176	-0.084613	0.160760	0.515376	0.751199	0.736047	0.649981	0.485223	0.227763	0.066927	-0.041693	-0.130693	-0.142165	-0.205133	0.186971	0.342156	0.424296	-0.228377	-0.127080	0.160248	0.319595	0.261230	0.221159	-0.009804	0.081755	-0.182300	-0.266178	0.135952	0.422029	0.770550	0.746439	0.647202	0.437902	0.318721	-0.020550	-0.138782	-0.278332	-0.197392	-0.273673	0.205426	0.303526
YNL159C	0.163793	0.148032	0.243296	0.158541	0.039678	0.045263	0.101914	0.161199	0.093083	0.098008	0.088497	0.103273	0.122155	0.095466	0.068559	0.097854	0.161325	0.050039	0.080690	0.059297	0.104023	-0.026769	0.155940	0.017185	0.111946	0.213260	0.132172	0.158355	0.150144	-0.015367	0.018892	0.075254	0.120955	0.049490	0.018912	0.106887	0.111058	0.124866	0.064675	0.001589	0.038759	0.117952	0.087798	0.057801	0.008745	0.049131	-0.223688	-0.012542	-0.039552
YNL153C	0.254881	0.064679	0.022170	0.008277	0.073143	0.000032	0.030053	-0.035901	0.098824	0.050670	0.043715	0.153670	0.070781	0.083818	0.070906	0.015289	-0.007832	-0.004143	-0.001169	-0.026826	0.038302	0.012984	0.096969	0.072569	0.059711	0.082471	0.144990	0.124163	0.057038	0.053863	-0.027342	0.082158	0.047740	0.115152	0.144095	0.121412	0.115610	0.150788	0.114122	0.131613	0.012020	0.079248	0.037741	0.050939	-0.006341	0.081789	0.038464	0.056671	0.080890
YNL151C	-0.033438	-0.023046	-0.070717	-0.107600	-0.068351	-0.083220	-0.050650	-0.018194	0.023321	-0.012220	0.037777	-0.038395	-0.051702	-0.075743	-0.093290	-0.179496	-0.137608	-0.167849	-0.152155	-0.095876	-0.035374	0.056110	-0.020048	-0.023895	-0.078669	-0.046550	0.030386	-0.207677	-0.181453	-0.149297	-0.018407	-0.049080	0.066688	0.039797	0.023332	0.045454	0.045159	-0.009210	-0.112023	-0.146180	-0.188583	-0.040795	-0.065156	-0.148695	-0.109630	-0.103594	-0.003226	-0.061184	-0.025160
YNL111C	0.105472	-0.056437	-0.185190	-0.136920	0.045288	0.059437	0.118474	0.064915	0.154262	0.125211	0.081935	0.039679	0.095018	0.071354	0.028250	-0.045292	-0.039482	-0.009718	0.023146	NaN	0.158261	-0.115317	0.125483	0.106650	0.116897	0.064582	-0.076504	-0.150977	-0.082685	-0.045169	0.052930	0.154494	0.210547	0.196116	0.196098	0.119248	0.118684	0.145654	0.042144	0.026251	-0.036888	-0.056136	-0.007510	0.070986	0.094114	0.128116	-0.013802	0.136403	0.104075
YNL108C	0.125372	-0.027873	0.020232	-0.030615	0.054790	0.006706	0.058090	0.083230	0.073537	0.005244	-0.064814	-0.054445	-0.045559	-0.072868	-0.022846	-0.019594	0.036332	0.025387	0.018670	0.040471	0.048252	-0.140876	-0.011941	0.016908	-0.016664	-0.016152	-0.027417	0.329127	0.044394	-0.003330	0.052473	0.040872	0.103483	0.003053	-0.054326	-0.018315	-0.035364	-0.058718	-0.055868	-0.028665	-0.014535	-0.005500	0.009904	0.030843	0.021431	0.031208	-0.064205	0.014885	-0.048706
YNL102W	-0.196804	-0.423597	0.032602	0.347340	0.502940	0.446225	0.264506	0.058803	-0.061134	-0.198710	-0.358091	-0.541064	-0.463738	-0.259848	0.034386	0.198959	0.214728	0.170820	0.027942	-0.045666	-0.045633	-0.184496	-0.148365	-0.229763	-0.166437	-0.506716	-0.437429	0.019539	0.380308	0.452549	0.501405	0.181562	0.118466	0.183285	-0.201577	-0.389365	-0.422217	-0.432003	-0.211398	-0.048935	0.240288	0.290539	0.270777	0.084897	-0.145081	-0.090381	-0.079997	-0.146703	-0.165885
YNL100W	0.188239	-0.008601	0.017902	-0.051185	-0.056687	0.000268	0.001105	0.046328	0.111655	0.030045	0.008709	0.022575	0.046752	0.068791	0.087115	0.015976	0.059564	0.114634	0.069649	0.064682	0.071008	0.151165	0.081916	0.233030	0.091154	-0.147426	-0.171988	-0.052155	-0.168299	-0.101330	-0.188276	-0.100010	-0.124075	-0.112183	-0.174420	-0.090337	-0.042533	0.019739	-0.067941	-0.057549	-0.000376	-0.149225	-0.128190	-0.141972	-0.052310	-0.055040	0.081260	0.045855	0.074904
YNL099C	0.064976	-0.041639	-0.024360	-0.027811	0.016221	0.015165	0.048247	0.090994	0.127870	0.055553	0.115114	0.034961	-0.007497	-0.040109	-0.079453	-0.136227	-0.049325	0.038498	0.027865	2.000000	0.089926	0.307587	0.064351	0.044782	-0.008527	-0.051034	-0.093731	-0.070144	-0.123552	-0.024659	0.022353	-0.004082	0.007297	0.055082	0.041350	0.034891	0.031980	0.008496	-0.102861	-0.136703	-0.054078	-0.048165	-0.079828	-0.066951	-0.046892	-0.015652	-0.021439	0.096323	0.022614
YOL028C	0.132539	0.076899	0.039378	0.010583	0.076281	0.064346	0.081975	0.213089	0.094054	0.133093	0.173650	0.103544	0.131989	0.137900	0.086068	0.071370	0.093936	0.081732	0.105982	0.104493	0.119441	-0.005001	0.035717	-0.053817	0.028509	-0.007595	-0.092930	-0.040440	-0.098093	-0.001922	-0.085704	0.004247	-0.039515	0.022581	-0.011865	0.030637	0.053724	0.067704	-0.009007	0.061357	-0.001747	0.028097	-0.032854	0.010257	0.024265	0.000335	-0.380126	-0.056555	-0.278404
YOR009W	-0.040335	-0.109910	-0.138276	-0.100963	-0.143433	-0.099806	-0.121260	0.030925	-0.008514	-0.102416	-0.145379	0.033955	-0.273509	-0.123550	-0.117706	-0.141368	-0.079214	0.002467	-0.153873	-0.097515	-0.285140	-0.064670	-0.084092	-0.093811	-0.133825	-0.239993	-0.221344	-0.228263	-0.217242	-0.275973	-0.195870	-0.173100	-0.163413	-0.259671	-0.279676	-0.194264	-0.224415	-0.291119	-0.193086	-0.107557	-0.250039	-0.005588	-0.197515	-0.186031	-0.245931	-0.298629	-0.186024	-0.200206	-0.682553
YOR010C	-0.148069	-0.022606	0.048492	-0.021855	-0.111991	-0.136061	-0.182435	-0.033820	-0.081364	-0.002169	-0.074425	-0.013934	0.008891	0.148416	0.132030	0.086362	0.115364	0.034182	0.099430	0.044772	-0.088619	0.003437	0.020838	0.024637	0.083736	-0.055466	-0.099268	-0.006425	-0.098359	-0.151091	-0.142162	-0.219240	-0.022663	-0.187159	-0.087156	-0.099458	-0.110655	0.003955	0.002589	-0.063297	0.005574	0.026162	-0.015461	-0.030191	-0.008990	-0.088469	0.119798	-0.076524	0.032169
YOR017W	-0.059157	-0.160049	-0.100078	0.069037	0.113910	0.071835	0.016919	-0.066729	-0.039439	0.063557	-0.017806	0.004734	-0.059832	-0.073373	0.017854	0.036423	-0.004193	0.027180	0.073423	-0.004310	0.077031	0.010179	-0.096563	-0.044187	-0.078257	-0.117263	0.000000	-0.092324	0.030217	0.131412	0.054441	0.025726	0.005790	0.065294	-0.089551	-0.068272	-0.071507	-0.059430	-0.104363	0.018465	0.075974	0.048001	-0.002083	-0.044578	0.133043	0.000853	-0.331869	-0.228392	-0.151582
YOR349W	0.022777	-0.022207	-0.039592	0.000495	-0.037145	-0.002763	-0.044861	-0.074284	-0.149406	0.007901	-0.008253	0.011645	0.046591	0.003704	-0.078369	-0.110414	-0.031665	-0.163604	-0.033533	-0.015085	0.011319	-0.030728	0.007080	0.061444	0.063559	0.076017	0.012290	0.025947	0.060548	0.023727	0.019480	0.033497	-0.023259	-0.064176	0.125610	0.007002	0.025571	-0.024949	-0.001829	-0.020121	0.034868	0.017286	-0.040586	-0.022053	0.036562	0.023728	0.114465	0.125235	0.065386
YOR353C	0.068022	0.084428	0.018956	-0.018978	0.010317	0.022869	0.051919	-0.024946	-0.037110	0.068777	0.028576	0.262947	0.272191	0.116222	0.171756	0.119497	0.026795	0.038515	0.037784	0.088203	0.090994	-0.070674	0.027521	0.039822	0.033113	0.065423	0.130609	0.094089	-0.020951	0.036578	-0.021023	0.004324	0.070142	0.069783	0.087796	0.085199	0.057270	0.120981	0.099384	0.112544	0.116588	0.131870	0.069396	0.063377	0.097124	0.119362	0.135534	0.096147	0.074254
YOR355W	-0.180421	-0.006150	0.019002	-0.022524	-0.080810	-0.133548	-0.133294	-0.093052	-0.075848	-0.025472	0.039177	0.057469	0.069831	0.046419	0.029759	0.030854	-0.032664	-0.007696	-0.082207	-0.003915	0.021862	-0.301257	-0.139224	-0.139356	0.022083	0.101803	-0.000712	-0.013105	-0.022555	-0.067779	-0.052814	-0.132230	-0.118997	-0.010995	-0.037326	0.065762	0.054132	0.024519	0.087560	0.028409	0.099059	0.018950	0.139750	0.038576	-0.082324	0.021190	-0.198616	-0.002924	-0.076524
YPL279C	-0.176803	-0.180045	-0.176633	-0.128928	-0.083919	-0.055551	-0.044332	0.010955	0.014134	0.006034	0.028416	-0.021971	-0.092830	-0.042258	-0.020790	-0.052344	-0.020652	-0.070181	-0.028272	-0.026583	-0.081039	0.227376	0.035781	0.079497	0.034281	-0.262267	-0.178311	-0.231616	-0.199649	-0.192053	-0.127949	-0.113443	-0.151539	-0.073754	-0.054604	-0.103579	-0.085733	-0.127170	-0.089667	-0.116711	-0.111439	-0.240941	-0.134262	-0.138900	-0.067820	-0.152669	0.051450	0.028392	-0.001684
YPR055W	0.021299	-0.002826	0.063912	0.068068	0.254550	0.094700	0.101179	0.084538	0.062816	0.095932	0.108885	0.089058	0.070840	0.025646	-0.022321	-0.022777	-0.000823	0.041261	0.059617	0.011366	0.134749	-0.166511	0.041559	0.027725	0.020337	0.064688	0.042124	0.062716	0.081138	0.053705	0.097933	0.112014	0.039187	0.136105	0.297582	0.021464	0.054462	0.063250	0.028877	-0.062975	0.098095	0.076384	0.069587	0.085873	0.030702	0.082727	-0.008034	0.099108	0.065903
YPR057W	0.056467	-0.101609	-0.031014	-0.020222	0.011745	-0.007368	0.029336	0.062955	0.058197	0.016589	0.029288	-0.011693	0.006798	0.005546	0.055609	-0.044411	0.046269	0.019719	0.020481	0.014539	0.006115	0.232312	0.113847	0.087634	0.034530	-0.089162	-0.152634	-0.163329	-0.058408	-0.071919	-0.070117	-0.032815	-0.069782	-0.055780	-0.085287	-0.031763	-0.016335	-0.023701	-0.108864	-0.015099	-0.107807	-0.101410	-0.076653	-0.092800	0.037401	-0.055417	0.004870	0.002271	-0.025037
YPR062W	0.064286	0.017552	0.035626	0.001873	0.019913	-0.027590	0.056848	0.061829	0.100828	0.055630	0.037095	0.003075	0.036218	-0.047446	0.004223	-0.024223	0.018073	0.013724	0.071034	0.024246	0.027472	0.315764	0.184917	0.166325	0.084184	0.032250	0.002640	0.044885	0.017421	-0.013719	-0.012140	-0.016586	0.120741	0.027795	0.083484	0.082009	0.116768	0.015873	0.004120	-0.010026	-0.012608	0.002876	-0.000193	0.047998	-0.001464	0.037844	0.250608	0.105340	0.182848
YPR066W	0.141681	-0.075475	-0.039074	-0.120380	-0.052118	-0.072596	-0.038970	0.000258	-0.062402	0.016472	0.014258	0.024208	0.238343	0.047996	0.032065	-0.014111	0.023398	0.030218	0.030764	0.324292	0.115889	-0.087544	-0.055835	-0.071527	-0.054197	0.033774	-0.008960	-0.033044	-0.070581	-0.091228	-0.078650	0.014579	-0.089898	-0.114221	-0.420406	-0.024827	-0.008621	0.003027	-0.032713	-0.079556	-0.064138	0.038209	0.038664	0.006735	0.052912	-0.074535	-0.211370	-0.083569	-0.159823
YPR114W	-0.165474	-0.130052	-0.002319	-0.109115	-0.068827	0.035070	0.019462	0.143072	0.049525	-0.039576	-0.028681	-0.096646	-0.042224	-0.018930	-0.003221	-0.038230	0.020093	-0.020165	0.034687	0.060004	-0.044822	-0.015355	0.002263	0.083727	-0.001248	-0.230388	-0.119974	-0.041218	-0.120975	-0.054125	0.041373	-0.040047	0.047438	-0.118285	-0.151828	0.019621	-0.105895	-0.066458	-0.072809	-0.087800	-0.030095	-0.006388	-0.028190	-0.019941	-0.012911	-0.028476	-0.071802	0.024153	-0.027205
YPR116W	-0.114850	-0.028283	-0.023066	-0.146961	-0.028204	-0.031541	-0.083478	0.001635	0.033484	-0.082106	-0.058922	-0.079462	-0.056867	-0.080185	-0.070310	-0.027962	-0.013685	-0.049647	-0.057996	-0.042992	-0.080281	0.255864	-0.005097	0.107122	-0.055365	-0.046841	-0.179252	-0.279250	-0.223915	-0.197999	-0.196213	-0.165857	-0.294951	-0.262951	-0.318238	-0.107050	-0.261122	-0.236504	-0.128138	-0.172080	-0.160406	-0.163931	-0.127774	-0.241017	-0.199130	-0.261275	-0.061472	-0.110544	-0.267921
YPR118W	0.102698	-0.005375	0.039042	-0.004228	-0.011163	-0.043440	-0.013230	0.042281	0.035508	0.072429	0.066088	0.071195	0.048102	0.088759	0.075624	0.003578	0.025659	0.009638	-0.008321	0.003243	0.019850	0.170255	0.095275	0.155359	0.082702	0.015061	0.013690	0.038352	-0.023802	0.021535	-0.038998	0.026322	0.004875	0.016351	0.009889	0.029801	0.062950	0.076728	0.069977	0.091262	-0.014248	-0.138366	-0.059183	0.011856	0.014115	0.008633	0.114466	0.076419	0.127818
YBL080C	-0.071735	-0.120301	-0.121803	-0.056233	-0.005365	0.044203	0.064102	-0.027100	-0.017315	0.057782	0.084944	-0.007781	-0.007216	-0.013662	-0.010537	-0.052741	-0.068192	-0.112309	-0.042669	-0.013109	0.011772	0.076117	0.017354	0.019218	0.027197	-0.095684	-0.130941	-0.146882	-0.117230	-0.011313	0.019256	0.003880	0.026164	-0.011803	0.080438	-0.043402	-0.024827	-0.072502	-0.034290	-0.066702	0.012280	0.007919	-0.029392	-0.097658	-0.005028	-0.118191	-0.058107	-0.085071	-0.028442
YBL078C	0.317443	0.183031	0.213132	0.009219	-0.025742	-0.071992	0.024481	0.083265	0.026427	-0.014148	0.000333	-0.093056	-0.048591	-0.063618	-0.066225	-0.060852	-0.020174	-0.010157	-0.037032	0.015207	-0.030614	0.148109	-0.008020	0.032150	0.013502	0.168207	0.086383	0.089072	-0.000195	0.100930	0.177614	0.179017	0.110287	-0.006319	-0.262074	0.017369	0.057578	0.020024	-0.037535	-0.122029	-0.038123	-0.043843	0.007441	-0.078204	-0.046591	-0.060465	-0.026587	-0.044253	-0.003990
YBL075C	-0.024221	-0.030912	-0.027376	0.036548	0.000582	-0.029252	0.021522	0.015248	-0.013493	0.073664	-0.004268	-0.000029	0.072589	-0.016671	-0.074088	-0.091110	-0.070695	-0.016133	-0.024943	-0.042847	0.050224	-0.078214	0.065421	0.039778	0.045009	0.049396	0.000000	-0.028621	-0.042396	0.062827	0.030265	0.107533	0.072604	0.070473	0.197851	0.036077	0.079752	0.057432	-0.037106	-0.003637	-0.022999	-0.118433	-0.004284	-0.023342	0.098326	-0.068877	-0.039669	-0.033198	0.067053
YBR255W	0.145220	0.056399	0.084940	0.095269	-0.037212	-0.087922	-0.017143	-0.055179	-0.002216	0.034058	0.005340	0.021113	0.092265	0.016100	0.070254	-0.022017	-0.074363	-0.035985	-0.009615	0.001194	0.083340	0.057149	0.143234	0.070392	0.066911	0.127035	0.071843	0.034784	0.108467	-0.032599	0.001901	0.029422	0.046702	0.044528	0.091682	0.086610	0.217883	0.027637	-0.044375	-0.045295	-0.098794	-0.000854	0.002680	-0.031562	0.038472	-0.031400	0.013627	0.033605	0.132151
YBR257W	0.124404	0.016269	-0.035998	-0.122551	-0.041808	-0.028045	0.040073	0.044210	0.045416	-0.053893	-0.014373	-0.102388	-0.021203	0.002156	-0.062347	-0.046288	0.008120	-0.035922	-0.092105	-0.138142	-0.004101	0.023209	0.046012	0.071192	-0.016081	0.130247	0.059929	-0.010391	0.037204	0.031391	0.061646	0.027994	0.041126	0.044965	0.059634	0.109084	0.137732	-0.028410	0.021787	-0.060024	-0.006356	0.087992	0.035416	-0.030698	-0.023158	0.010042	-0.071460	0.052912	0.049479
YBR263W	-0.254659	-0.001613	0.039138	-0.094762	-0.064572	0.031348	0.020897	0.130382	0.036594	-0.006493	0.063548	-0.039833	-0.122857	-0.165764	-0.144120	-0.129497	-0.085067	-0.125443	-0.193749	-0.026265	-0.306606	0.146955	-0.053300	0.020508	-0.011901	0.006332	-0.004090	-0.085659	-0.050979	-0.047770	0.059544	0.004627	0.006403	-0.071224	-0.096588	0.020894	-0.087260	-0.133802	0.018356	-0.011281	-0.045853	-0.083593	-0.000543	-0.042578	-0.092924	-0.076631	0.063783	0.085176	0.093785
YCL064C	-0.206154	-0.601822	-0.583295	-0.495854	-0.397426	-0.370880	-0.359350	-0.193134	-0.150894	-0.101507	-0.108106	-0.158741	-0.187446	-0.270327	-0.310425	-0.417226	-0.297832	-0.109143	0.092817	0.135611	0.226519	0.134925	0.190460	0.142974	0.126330	-0.616810	-0.623040	-0.588683	-0.567464	-0.435490	-0.452596	-0.353571	-0.325481	-0.260194	-0.240738	-0.182679	-0.224700	-0.217666	-0.324208	-0.353514	-0.414185	-0.467356	-0.243525	-0.049431	0.095369	0.125128	0.118784	0.110988	0.085208
YDL052C	0.039957	-0.073791	-0.064908	-0.037615	0.004784	0.087897	0.146521	0.143672	0.138206	0.056468	0.040099	-0.015399	-0.011946	-0.007404	-0.049094	-0.019374	0.088212	0.045484	0.149548	0.153701	0.107601	0.039750	0.078658	0.069228	0.053973	-0.137814	-0.171162	-0.097398	-0.111284	-0.047518	0.068940	0.013424	0.054965	-0.022615	-0.011505	0.002690	-0.062248	-0.019672	-0.049244	-0.102862	-0.060183	-0.045623	-0.026360	0.096151	0.036566	0.109477	-0.044504	0.102782	0.007757
YDL049C	0.176695	-0.050296	-0.033019	-0.088707	-0.008163	-0.103518	-0.081473	-0.088800	-0.016356	-0.088051	-0.142370	-0.159234	-0.179508	-0.165198	-0.069516	-0.061259	-0.036576	-0.010211	-0.049609	-0.135448	-0.006441	-0.075023	-0.020459	0.026380	-0.085547	-0.106325	-0.181035	-0.142646	-0.114963	-0.156096	-0.097263	-0.113024	-0.227532	-0.145299	-0.225711	-0.260987	-0.202471	-0.228011	-0.321534	-0.271924	-0.223257	-0.186693	-0.236466	-0.202157	-0.218916	-0.167310	-0.201041	-0.178991	-0.079192
YDL047W	-0.066169	-0.097524	-0.181261	-0.143145	-0.097264	-0.140979	-0.095069	-0.070898	-0.310291	-0.119909	-0.074286	-0.133561	-0.113162	-0.058198	0.006253	-0.077629	-0.046815	-0.022867	-0.106982	-0.125559	-0.113258	-0.025286	-0.160729	-0.146460	-0.078483	-0.144213	-0.157249	-0.131964	-0.240996	-0.135105	-0.170396	-0.104335	-0.205122	-0.162995	-0.199782	-0.140637	-0.094195	-0.084473	-0.115733	-0.094398	-0.022490	-0.113263	-0.132169	-0.138329	-0.136224	-0.132707	-0.165063	-0.102148	-0.041500
YDL045W-A	0.001100	-0.021544	0.038405	0.014286	0.091337	-0.003370	-0.016557	0.029356	0.049058	-0.059683	-0.021303	-0.003140	0.018807	0.015570	0.075533	0.033041	0.038201	0.060777	0.036795	0.024428	0.047302	0.218333	0.100441	0.214992	0.043136	-0.112984	-0.062004	-0.054614	-0.036729	-0.006079	-0.100240	0.035588	-0.100328	-0.021081	0.042621	-0.020353	-0.038346	0.018732	-0.031553	0.040463	-0.051413	-0.028160	-0.034377	-0.066198	-0.023854	-0.055447	0.007986	-0.036438	0.081989
YDL045C	0.126895	0.101265	0.089116	0.055740	0.035202	-0.011858	0.004464	-0.028200	-0.057050	-0.052279	-0.013197	-0.046150	0.044734	0.003777	0.055023	-0.052057	-0.008638	-0.072396	0.060586	-0.060765	0.049522	-0.087875	0.010216	0.003967	0.002958	0.089759	0.068402	0.103134	0.043823	0.004801	-0.038330	0.036005	-0.062383	-0.076306	-0.003138	-0.081345	-0.043922	-0.007153	-0.050927	-0.051422	-0.012734	-0.009999	-0.113398	-0.008761	-0.040419	-0.058179	-0.043559	-0.083003	0.038328
YDL005C	0.098194	-0.034508	0.003046	0.055007	0.045112	-0.018912	0.024259	-0.044918	-0.015064	-0.003519	-0.038490	0.016370	0.046719	0.018343	0.060864	0.105128	0.019901	0.054924	0.053077	-0.018659	0.096997	-0.199282	-0.073019	-0.179941	-0.052543	0.039229	0.177765	0.138916	0.113815	0.120580	0.064155	0.073074	0.027382	0.108146	0.121184	0.052520	0.022550	0.066357	0.089153	0.166015	0.101406	0.254840	0.173498	0.069022	0.141734	0.087836	0.151053	-0.037019	-0.063296
YDR004W	0.024028	0.038654	0.069936	0.044197	0.035476	0.004343	0.036706	-0.047518	-0.048878	-0.041386	-0.037074	-0.031821	-0.023793	-0.029952	0.095101	0.054537	0.023108	0.011794	0.028618	0.006333	0.022756	-0.353978	-0.047024	-0.067329	-0.057862	-0.033233	0.008960	0.103322	0.115877	0.047915	-0.041513	-0.023488	0.006440	-0.050419	0.039837	-0.069072	-0.065745	-0.004893	0.004610	0.074621	0.027900	0.067047	-0.029079	0.071720	0.005531	0.060806	0.122683	-0.026436	-0.081237
YDR005C	0.111801	0.066153	0.111171	0.063805	0.066495	0.009149	-0.030280	-0.007945	0.002732	0.042853	-0.071459	-0.038322	-0.010503	-0.078328	-0.078341	-0.056791	-0.049138	-0.031850	-0.043279	-0.036186	0.038993	-0.187308	-0.059211	-0.044956	-0.034745	0.016085	0.027375	0.090097	0.052268	0.093143	-0.003130	0.014563	0.002367	0.024080	-0.009026	-0.037869	-0.006093	-0.063542	-0.053479	-0.117652	-0.050301	-0.056434	-0.065531	0.028546	-0.033429	0.027196	-0.058806	-0.129267	-0.061531
YDR325W	0.135897	-0.050831	-0.104829	-0.070845	-0.043396	0.002571	0.083012	0.078652	0.136845	0.114337	0.109005	0.103554	0.017994	-0.024807	-0.088504	-0.131800	-0.047848	-0.000033	0.003221	0.075814	0.083549	0.147898	0.078036	0.074080	0.027144	-0.041581	-0.044464	-0.687975	-0.041395	-0.006470	0.019660	0.117681	0.083769	0.177487	0.091250	0.137102	0.089433	-0.035511	-0.030120	-0.086512	-0.072023	-0.040611	-0.025884	0.064605	0.023060	0.043494	0.079604	0.154276	0.060118
YDR330W	0.175507	0.144128	0.099923	0.019725	-0.114558	-0.067787	-0.083011	-0.072356	-0.021299	-0.019629	0.013496	0.023009	0.041109	-0.003599	0.014264	-0.023632	0.011207	-0.046375	-0.034151	-0.013204	0.050961	-0.421176	-0.005476	0.021770	-0.204653	0.230502	0.074732	0.044380	-0.020196	-0.040848	-0.028512	0.010169	-0.069329	-0.075741	0.000070	-0.063972	-0.042232	0.095569	-0.016361	0.026606	0.033273	0.005700	-0.045547	-0.036054	-0.066545	-0.063524	-0.341356	-0.109880	-0.020395
YDR334W	-0.117137	-0.174909	-0.154035	-0.091553	-0.065741	-0.112306	-0.224096	-0.129558	-0.095900	0.006969	-0.010138	0.019725	-0.028478	-0.009877	-0.031469	-0.043447	-0.087941	-0.144301	-0.123458	-0.126436	-0.041793	-0.164030	-0.063564	-0.084942	-0.056359	-0.180984	-0.158629	-0.202438	-0.082650	-0.097523	-0.128324	-0.163971	-0.151810	-0.054733	0.062455	0.025171	0.033169	-0.028056	0.011522	0.013328	-0.055973	-0.124978	-0.136297	-0.142571	-0.088850	-0.080496	-0.125522	0.052198	-0.063171
YDR368W	0.240751	0.142176	0.149517	0.094872	0.061755	0.001698	-0.004678	-0.037169	-0.066768	-0.083953	-0.133430	-0.080162	-0.100415	-0.050210	-0.035107	-0.022033	-0.009096	-0.019890	0.020392	0.003150	0.014720	-0.068754	0.005077	-0.001976	0.035285	0.149832	0.108313	0.136524	0.065779	0.092520	-0.020805	-0.076957	-0.059008	-0.129194	-0.099127	-0.225613	-0.177991	-0.103936	-0.104431	-0.083330	-0.044322	-0.061164	-0.099780	0.057914	-0.021719	0.022166	-0.020064	-0.037344	-0.061865
YER056C-A	0.010196	-0.032209	0.126721	0.044693	0.052961	-0.035852	-0.020690	-0.024523	-0.046197	-0.073339	-0.069667	0.016695	0.015192	0.025682	0.020843	0.037472	0.011565	-0.012424	-0.029893	0.002787	-0.006314	0.254149	0.084634	0.235664	0.043093	0.007163	0.059047	0.085672	0.014638	0.047942	-0.012964	0.019613	0.044233	-0.036168	0.046442	0.042239	0.090995	0.081381	0.046462	0.129380	0.074083	0.052199	0.077215	0.068770	0.012613	0.071281	0.278047	0.215526	0.230518
YER065C	-0.106805	0.058929	0.006439	-0.058677	-0.047003	-0.055286	0.040699	0.027755	-0.022133	0.065979	0.079908	0.020746	-0.171375	-0.006414	-0.023267	-0.016935	-0.017603	0.046132	0.076100	0.065696	0.058394	-0.153771	0.057380	0.096299	0.047980	0.090222	-0.020472	0.011084	-0.018914	-0.070504	0.004662	0.083627	0.022755	0.001932	0.178110	0.021185	0.017832	0.042496	-0.005471	0.022376	0.012679	0.018857	0.075711	0.079009	0.065441	0.049068	0.115633	0.054728	0.077046
YER103W	0.063496	0.058387	0.007672	0.151286	0.091518	0.050688	0.102042	0.012772	-0.012129	0.049338	-0.034639	-0.015986	0.015421	-0.063697	-0.131877	-0.061195	-0.083786	-0.009000	0.031729	-0.008647	0.061804	0.008282	0.065377	0.060464	0.001973	0.239148	0.218202	0.183706	0.263800	0.177689	0.092632	0.123269	0.132241	0.155395	0.156874	0.105903	0.094041	0.065162	0.019043	0.023965	-0.068756	0.067143	0.093372	0.054425	0.062134	0.113508	-0.006416	0.098537	0.112873
YGL200C	-0.008130	-0.196187	-0.074131	0.028092	0.117479	0.164742	0.198266	0.202022	0.162592	0.075536	0.009609	-0.081924	-0.101274	-0.094328	0.026220	0.044286	0.087595	0.167253	0.111570	0.170083	0.120619	0.151850	0.116898	0.144169	0.042606	-0.167243	-0.238321	-0.082933	-0.077682	0.114880	0.082846	0.158380	0.099068	0.079499	-0.018026	-0.081899	-0.025473	-0.034699	-0.089059	-0.043309	0.033598	-0.005215	0.048289	0.082227	0.098958	0.058975	0.113311	0.114127	0.042767
YGL196W	0.059816	-0.063603	0.009909	-0.005086	-0.056273	-0.053245	-0.064857	-0.016527	-0.007931	-0.038824	-0.027839	-0.040389	-0.122474	-0.111546	-0.094194	-0.019301	0.068464	-0.009657	-0.002682	0.049704	0.054159	0.006717	0.026093	0.095992	-0.011518	0.004765	-0.089891	-0.085687	-0.077011	-0.164733	-0.089512	-0.020113	-0.083387	-0.060849	-0.122649	-0.038734	-0.054690	-0.105911	-0.174544	-0.124460	-0.110930	-0.036569	-0.007165	-0.034438	0.009951	0.028381	-0.073035	-0.022853	-0.016730
YGL190C	0.086367	-0.020390	-0.086147	-0.066480	-0.049806	-0.105629	-0.109904	-0.084979	-0.028222	-0.006004	0.012991	0.043642	0.046658	0.030064	0.020517	-0.084480	-0.084946	-0.027313	0.002109	-0.037423	0.065169	-0.337227	-0.091846	-0.186940	-0.061800	0.005127	-0.015689	-0.072752	-0.103399	-0.106435	-0.141603	-0.036997	-0.091117	-0.016817	0.011008	-0.061361	0.019277	0.045582	-0.095226	-0.074190	-0.047317	-0.121222	-0.099428	-0.071185	0.004427	-0.038775	-0.433541	-0.242732	-0.210939
YGL143C	-0.036544	-0.050135	-0.077335	-0.036341	-0.019889	-0.014995	-0.027110	-0.028179	-0.000238	-0.039976	0.006246	0.036864	-0.013113	0.030597	0.026385	0.052895	0.115018	0.070446	0.094225	0.066316	0.039538	0.040643	0.006948	0.033817	0.049179	-0.025097	-0.082027	-0.109966	-0.079981	-0.059662	-0.059343	-0.057649	-0.038070	-0.093293	-0.097931	-0.049183	0.040370	0.006577	0.002318	-0.033749	0.053068	0.103979	0.090751	0.070233	-0.062744	0.005339	0.043363	-0.031555	-0.033139
YGR166W	0.164412	0.177278	0.061122	0.026974	-0.029419	-0.033608	0.067278	0.022732	-0.013116	0.022938	0.025892	0.042338	0.000830	-0.096336	-0.103646	-0.084746	-0.049478	-0.038670	-0.060604	-0.028353	0.072581	-0.210767	-0.001425	0.018522	-0.010575	0.079038	0.216301	0.081008	-0.058408	0.016751	0.023005	0.134513	0.069341	0.035218	-0.025909	-0.027517	0.009126	0.007770	-0.063414	-0.022965	-0.037333	-0.065501	-0.041060	-0.014945	0.047800	0.005741	-0.037891	-0.089063	-0.012721
YGR170W	0.056291	0.012059	-0.027162	-0.020581	-0.050704	-0.059612	0.009647	0.074472	0.021706	0.009861	0.052781	0.093317	0.064019	0.009510	0.053119	0.007524	0.019518	0.030800	0.053127	0.041311	0.083087	0.257253	0.141956	0.110670	0.087319	-0.087571	-0.061803	-0.063291	-0.146167	-0.062946	-0.018872	-0.040652	-0.046141	0.006007	0.015773	-0.016744	0.004480	0.064213	-0.007096	-0.017161	0.032418	-0.066883	0.014059	0.000312	0.005969	-0.093253	0.127663	0.053294	0.149887
YGR171C	0.059314	-0.006011	-0.077385	-0.038898	-0.069432	-0.056702	-0.080632	-0.043464	-0.026383	-0.017139	0.011282	0.060248	0.051004	0.064953	0.018068	0.056976	-0.049951	-0.077799	-0.010567	0.017021	0.058798	-0.058310	0.112370	0.078307	0.041166	-0.037523	-0.034174	-0.055038	-0.153235	-0.016362	-0.100296	-0.048140	-0.056965	-0.046368	0.048189	0.001509	-0.009320	0.061476	0.055263	0.083802	0.120211	0.060410	-0.019403	-0.010356	-0.027357	-0.046721	0.051089	0.025181	0.084631
YGR212W	0.100515	0.248156	0.202471	0.087627	0.071360	0.006331	0.035223	0.074827	-0.632116	0.114321	0.046323	0.055686	0.053393	0.087084	0.060343	0.040604	0.024793	0.006727	0.031841	0.066747	0.047661	0.088018	-0.014140	0.059245	0.044578	0.207428	0.179326	0.143253	0.054062	0.017636	0.027500	-0.035783	0.010050	0.044440	-0.065028	0.025452	0.064864	0.116165	0.055147	-0.068085	0.006414	0.034945	-0.064689	-0.012597	-0.044939	0.016117	0.061934	-0.101470	-0.035839
YHR178W	0.097916	0.085768	0.060938	-0.027682	0.016203	-0.034963	0.029446	-0.006388	0.141522	0.061109	0.103712	0.095625	0.054263	-0.001827	0.061129	0.011228	0.068362	0.064991	0.105345	0.135297	0.221904	-0.140702	0.088339	0.163608	0.113366	0.224650	0.027724	0.016435	-0.083438	-0.035729	0.095209	0.155791	0.220459	0.121643	0.031299	0.123448	0.089583	-0.016383	-0.069514	-0.017932	-0.029909	0.107330	0.110513	0.064202	0.127159	0.063572	0.728664	-0.045523	-0.083106
YHR182W	0.052733	-0.055485	-0.049464	-0.012273	-0.050758	-0.022580	0.063935	0.021687	-0.000471	0.054918	0.099600	0.103760	0.122792	0.060922	-0.019449	-0.131507	-0.040165	-0.035652	0.076510	-0.027407	0.133862	0.160896	0.156677	0.112818	0.078614	-0.111932	-0.081770	-0.072567	-0.061345	0.032811	0.013115	0.091918	0.119321	0.154364	0.126589	0.087265	0.086189	0.117368	0.046594	0.035278	-0.024032	-0.094925	0.011648	-0.002306	0.143256	0.084107	0.005713	0.113708	0.143812
YHR184W	-0.055333	-0.047933	-0.038115	-0.124739	-0.042079	-0.040132	-0.047056	-0.003704	0.021758	-0.017823	-0.024561	-0.045645	-0.024275	-0.008098	0.036864	0.015388	-0.006653	0.029660	0.015959	-0.000122	-0.012058	0.005008	0.072811	0.014409	0.095304	0.008431	0.031202	-0.054776	-0.000808	-0.042433	-0.004910	0.034594	0.012368	0.046146	0.028463	-0.003598	0.036015	0.098541	0.119874	-0.003711	0.033701	0.041779	-0.001483	0.064395	0.055671	0.021813	0.137710	0.074239	0.057481
YIL161W	0.160792	0.089621	0.045201	-0.009702	0.032885	-0.014403	0.010251	0.039754	0.123426	0.037042	0.058019	0.068043	0.052075	0.074755	0.142173	0.036684	0.108429	0.079654	0.079539	0.075016	0.107675	0.113921	0.129984	0.136804	0.071197	0.019291	0.049830	0.024849	-0.071663	-0.021782	-0.089891	-0.033740	-0.032944	0.092451	0.050085	0.003844	0.108682	0.099207	0.040416	0.033467	0.034306	0.033036	-0.123035	-0.108189	-0.079769	0.001593	0.017315	-0.032022	0.014372
YIL158W	-0.134653	-0.492166	-0.343532	-0.344111	-0.189609	-0.197913	-0.148500	-0.019250	0.166728	0.237250	0.358043	0.324050	0.247937	0.157438	0.061843	-0.037428	-0.116261	-0.046561	-0.113265	-0.018720	0.120461	0.205456	0.231296	0.245874	0.188016	-0.488955	-0.504433	-0.442848	-0.343090	-0.355965	-0.305589	-0.176504	-0.117444	0.152731	0.268310	0.273377	0.387783	0.297992	0.049651	-0.015256	-0.114087	-0.278661	-0.235251	-0.233124	-0.118506	-0.027393	0.066893	0.171964	0.201469
YIL155C	0.077331	0.101624	0.279299	0.255147	0.151703	0.116756	0.138318	0.074593	0.086336	0.087426	0.086864	0.143252	0.312430	0.301556	0.284820	0.210283	0.230211	0.232223	0.192329	0.126130	0.070632	-0.128967	0.046891	0.075049	0.181785	0.282380	0.224188	0.345943	0.289774	0.254003	0.182532	0.113989	0.100312	0.037516	0.131412	0.159623	0.107195	0.252225	0.310720	0.295677	0.216673	0.276160	0.185862	0.170104	0.099070	0.121244	0.092409	0.096858	0.046919
YJL111W	0.003425	0.030528	-0.078428	-0.068234	-0.049563	-0.034272	0.009498	-0.033951	0.019466	0.022625	-0.024926	-0.007470	-0.029273	0.050023	0.018444	0.061221	-0.013500	0.014165	-0.008037	-0.028672	0.033064	-0.445175	-0.065971	-0.141980	-0.078881	-0.055367	0.027929	0.042930	-0.091143	-0.047785	-0.143255	-0.041919	-0.026196	0.014640	0.083899	-0.009969	-0.010765	0.016991	-0.019933	0.053966	-0.032193	-0.020994	-0.016868	-0.019126	0.179972	0.037835	-0.245037	-0.116328	-0.166598
YJL110C	0.045346	-0.131925	-0.115381	-0.159873	-0.271503	-0.147320	-0.140551	-0.033758	-0.100202	-0.084414	-0.093019	-0.106781	-0.142803	-0.134351	-0.183629	-0.172530	-0.123833	-0.199782	-0.092326	-0.128089	-0.071145	-0.238070	-0.129213	-0.156136	-0.127210	-0.051306	-0.100236	-0.133558	-0.095033	-0.194846	-0.109697	-0.086858	-0.030770	-0.075530	-0.091281	-0.042541	-0.063380	-0.128572	-0.161100	-0.304857	-0.190670	-0.132097	-0.069531	-0.097693	-0.118426	-0.100204	-0.204477	-0.186007	-0.187905
YJL103C	-2.000000	0.106127	0.152571	0.113634	0.176487	0.040275	0.077076	-0.022339	-0.057811	-0.029680	0.105191	0.269697	0.214735	0.186548	0.101673	-0.001462	-0.008618	0.013300	0.013009	-0.011505	0.064832	0.237302	-0.118956	0.030133	0.084639	0.286449	0.407027	0.131286	0.321053	0.047093	0.035300	0.108420	0.057088	0.051722	0.252286	0.118215	0.218802	0.159146	0.191153	0.168045	0.067757	0.063998	0.019451	0.168654	0.209228	0.137802	-0.048753	0.023892	0.063601
YJL059W	0.151161	NaN	0.053577	-0.051661	0.114714	0.094853	0.144340	0.073115	0.103316	0.031486	0.021552	-0.052836	0.021511	-0.035057	0.004807	0.053004	0.055696	0.117007	0.079338	0.114957	0.124201	0.081878	0.119245	0.103655	0.017982	0.015526	-0.026631	0.090853	0.086856	0.133367	0.163785	0.078410	0.090804	-0.047903	0.273505	0.060872	-0.018566	-0.038750	-0.030074	-0.148418	-0.024032	0.074704	0.060492	0.052083	0.016725	0.049478	0.135716	0.115403	0.054845
YJL057C	0.182512	0.195222	0.132552	0.175540	0.034132	0.005131	-0.055102	-0.067602	-0.141885	-0.013135	0.078497	0.092271	0.107152	0.035332	-0.002733	0.002970	-0.101022	0.006354	0.032495	-0.028630	0.145675	-0.258356	0.042216	0.125161	0.054336	0.190701	0.167203	0.272460	0.149024	0.048275	0.040813	0.040599	0.015172	-0.001831	0.054196	0.004298	0.083078	0.086931	0.054631	0.026831	0.069418	-0.018963	0.001343	-0.004709	-0.008319	0.019893	0.118399	0.024127	0.057744
YJL050W	-0.049334	-0.083263	-0.192133	-0.201635	-0.129266	-0.092772	-0.050893	-0.046303	-0.012593	0.039310	0.039653	-0.016592	-0.024420	-0.118330	-0.156696	-0.146597	-0.162161	-0.162714	-0.074247	-0.059884	0.037394	-0.020852	0.038461	-0.037353	-0.088849	-0.219382	-0.085799	-0.159589	-0.292059	-0.175862	-0.116756	-0.063375	-0.121575	-0.036376	-0.023259	-0.029684	0.009143	-0.060489	-0.101132	-0.157766	-0.167680	-0.205878	-0.213902	-0.149671	0.021714	-0.038820	-0.063895	-0.100426	0.004261
YKL134C	0.023316	-0.028504	-0.083038	-0.091332	-0.070677	0.018665	0.057545	-0.002546	-0.004482	0.005077	0.061374	0.011200	-0.052722	-0.083949	-0.008565	-0.031269	-0.046800	-0.057835	0.058641	0.049786	0.150172	-0.043445	0.022377	0.031485	-0.010757	-0.078433	-0.094457	-0.112675	-0.098142	-0.049310	0.030550	0.014152	-0.024508	0.065623	0.009324	-0.022409	-0.033331	-0.048941	-0.102903	-0.116833	0.031273	-0.011172	0.005346	0.047677	0.081827	0.051011	-0.206066	-0.046714	0.069861
YKL129C	0.029978	0.175971	0.106061	0.027107	-0.014507	-0.087535	-0.109239	-0.111878	-0.134073	-0.032965	0.071548	0.119971	0.157583	0.040740	0.096077	0.046175	-0.049060	-0.122420	-0.119977	-0.081430	-0.065417	-0.114120	0.172082	0.137661	0.136142	0.228860	0.129353	0.143398	0.160423	-0.001974	-0.049013	-0.168435	-0.075794	0.307651	0.100112	0.091655	0.106457	0.145826	0.167710	0.035527	0.062171	0.025385	0.014918	-0.094114	-0.098681	-0.039798	0.068253	0.137577	0.138812
YKL127W	0.300041	0.068630	0.241921	0.232825	0.220828	0.156855	0.171804	0.118540	0.083578	0.026985	-0.016625	-0.095554	-0.126916	-0.140090	-0.112287	-0.028762	0.044042	0.084858	0.064588	0.125111	0.085622	-0.161240	0.017673	-0.036484	-0.043498	0.402406	0.214488	0.303609	0.210352	0.202385	0.183397	0.176523	0.129364	0.024236	0.097854	-0.012770	-0.109780	-0.149842	-0.169772	-0.169916	-0.110171	0.054465	0.098329	0.120137	0.109054	0.074084	0.058895	0.049792	-0.071458
YKL125W	-0.011337	-0.113144	-0.225034	-0.060279	-0.012344	-0.076523	-0.107857	-0.080211	-0.086729	0.005529	-0.000535	-0.019658	-0.019111	-0.082929	-0.157910	-0.200472	-0.189776	-0.163576	-0.161565	-0.113773	-0.013054	-0.289899	-0.094659	-0.165046	-0.126813	-0.059307	-0.141942	-0.166903	-0.143578	-0.080078	-0.114667	-0.078034	-0.028129	-0.064387	-0.030105	-0.024556	-0.014622	-0.062691	-0.165528	-0.181039	-0.257695	-0.201860	-0.210582	-0.154878	-0.087918	-0.051387	-0.150678	-0.157825	-0.125329
YKL085W	-0.293039	-0.168351	0.051514	0.053229	0.121381	0.140436	0.167022	0.196903	0.172853	0.132124	0.121967	0.106497	0.143932	0.199611	0.244502	0.192615	0.198749	0.210988	0.199675	0.153041	0.109560	0.281533	0.178308	0.188658	0.226510	-0.150636	-0.147152	0.011932	0.024044	0.037269	0.138607	0.078006	0.065008	0.105879	0.098434	0.083545	0.061065	0.069646	0.183086	0.237103	0.171275	0.189558	0.161258	0.152612	0.118076	0.045001	0.345250	0.157768	0.161779
YKL080W	-0.005952	-0.012091	-0.050410	-0.057221	-0.031084	0.033362	-0.000642	0.051182	0.023742	-0.014188	-0.000082	-0.052391	-0.085272	-0.010786	0.015429	0.021083	0.026133	0.009799	-0.027251	0.032158	-0.112640	0.065458	0.000551	0.026925	0.022846	0.059111	-0.052108	-0.053097	-0.039398	-0.130767	-0.034980	-0.106746	-0.166274	-0.121327	-0.102335	-0.089568	-0.098670	-0.093195	-0.035542	-0.010273	-0.017744	-0.001960	-0.020589	-0.016803	-0.061386	0.007488	0.171919	0.046429	0.028246
YKL078W	0.020746	-0.046782	-0.333236	-0.237449	-0.112273	-0.082880	-0.074732	-0.002440	-0.003128	0.074946	0.031853	0.016595	-0.109680	-0.102752	-0.186045	-0.215279	-0.161593	-0.144425	-0.122265	-0.082078	-0.005228	-0.090608	-0.046828	-0.087789	-0.159850	-0.270431	-0.143494	-0.355138	-0.314474	-0.159508	-0.179569	-0.102298	-0.140859	-0.027755	-0.112558	-0.027473	-0.077070	-0.123624	-0.189874	-0.275184	-0.251277	-0.309032	-0.343831	-0.242044	-0.137631	-0.120376	-0.170801	-0.173440	-0.151308
YLR057W	0.080744	-0.037376	0.027207	0.067962	0.018354	-0.016700	-0.018223	0.008746	0.011045	0.051655	0.119641	0.104665	0.091700	0.011127	-0.037040	-0.047423	-0.050691	-0.079678	-0.051604	-0.029003	-0.006529	0.035419	0.045323	0.070952	0.062084	-0.000492	0.056532	0.075237	0.074360	0.116460	0.038385	-0.005797	0.018007	0.047000	0.072943	0.159141	0.099698	0.187431	0.070769	0.107484	-0.018855	0.074245	0.023448	-0.020031	0.022982	0.047037	-0.018781	0.096043	0.066331
YLR058C	0.193114	0.197627	0.328124	0.297773	0.210452	0.179089	0.159606	0.256982	0.202016	0.230547	0.194782	0.105133	0.123026	0.069785	0.057060	-0.048442	-0.029970	-0.021976	0.086231	0.125114	0.179345	0.143365	0.222045	0.265184	0.264761	0.034424	0.134390	0.332252	0.172652	0.244699	0.224679	0.134802	0.217935	0.149247	0.067861	0.138986	0.089059	0.095293	-0.012074	-0.008494	0.013542	-0.098363	-0.070605	-0.001779	0.100156	0.105174	0.091835	0.249888	0.249239
YLR061W	0.085586	0.046756	0.074762	0.002229	-0.100087	-0.010400	0.003414	0.067068	0.012993	0.001579	0.039804	0.065719	0.058872	0.019189	0.041055	0.019713	0.065192	0.027063	0.004810	0.131930	0.038580	0.401721	0.026692	0.276508	0.113695	0.006791	-0.004746	0.079819	-0.001652	0.030367	0.108338	0.084867	0.080823	0.009121	-0.006070	0.105683	0.074845	0.151911	0.063039	0.087386	0.127330	0.064217	0.047592	0.063291	0.057331	0.108356	0.289942	0.203030	0.274796
YLR066W	0.144604	0.084355	0.122083	0.170554	0.195472	0.113750	0.094236	0.015583	0.103095	0.026108	0.002170	0.081697	0.010211	0.010760	0.062469	0.056685	0.044097	0.052733	0.030106	0.002171	0.064436	0.183538	0.043360	0.110501	0.028342	0.117142	0.125623	0.204982	0.253074	0.161232	0.095217	0.101965	0.084706	0.101531	0.061921	-0.004940	0.024338	0.036045	0.030855	0.064392	0.026132	0.055587	0.023987	0.028798	-0.008833	-0.035985	0.210288	0.111657	0.063285
YLR068W	0.005906	-0.082136	-0.122282	-0.191523	-0.039409	-0.061960	-0.079853	-0.084917	-0.011244	-0.090318	0.006106	-0.045087	-2.000000	-0.032962	-0.092942	-0.056675	-0.058357	-0.074279	-0.098572	-0.129249	0.001010	0.027136	-0.061129	-0.068414	-0.135977	-0.216597	-0.097737	-0.205336	-0.180989	-0.160377	-0.120606	-0.139592	-0.172028	-0.034502	-0.026523	-0.073204	-0.068634	-0.142060	-0.146343	-0.242701	-0.185830	-0.096353	-0.098811	-0.185620	-0.185649	-0.184036	-0.014954	-0.063766	-0.068010
YLR109W	-0.111969	-0.107594	0.003196	0.031960	-0.037288	-0.032127	0.033412	0.031070	0.005798	-0.052487	-0.008521	-0.010665	0.017546	0.042670	0.084378	-0.036874	0.116607	0.063300	0.023937	0.082737	-0.005823	0.413253	0.071192	0.276296	0.153055	-0.069557	-0.119791	0.006741	-0.015162	0.055313	0.030141	0.062147	-0.050343	0.048168	-0.074611	0.014426	0.025815	0.061232	0.106111	0.119484	0.136818	0.012207	0.008819	0.049199	-0.005226	0.038644	0.282752	0.257028	0.287758
YLR113W	-0.184851	-0.168655	-0.146930	-0.103771	-0.126428	-0.093551	-0.072810	-0.051759	-0.065701	-0.055913	-0.092346	-0.079485	-0.042672	-0.043773	-0.097757	-0.031814	0.018561	0.042553	0.068864	0.035917	0.047634	-0.007974	0.041588	0.024717	-0.002617	-0.134011	-0.182274	-0.101306	-0.152750	-0.070996	-0.099235	-0.065881	-0.064591	-0.094033	-0.129551	-0.059050	-0.079208	-0.066419	-0.042332	0.010846	-0.038884	-0.008309	0.060974	0.055907	0.038863	0.035921	0.116941	0.040027	0.015859
YLR116W	-0.101530	-0.039221	-0.149326	-0.160236	-0.147966	-0.079115	-0.082888	-0.073835	-0.065979	-0.073153	-0.086157	-0.110059	-0.154904	-0.133541	-0.072283	-0.066785	-0.101502	-0.137467	-0.129418	-0.087548	-0.253208	-0.179644	-0.099454	-0.155268	-0.074759	-0.035709	-0.114585	-0.253379	-0.148828	-0.199401	-0.153737	-0.131752	-0.133213	-0.071950	-0.082380	-0.110891	-0.135719	-0.154951	-0.056249	-0.124913	-0.132126	-0.157452	-0.148068	-0.115449	-0.108096	-0.104910	-0.113612	-0.184976	-0.129938
YLR449W	-0.358535	0.048261	-0.041031	-0.066481	-0.055663	-0.067403	-0.091390	-0.101724	-0.045609	-0.059847	-0.060560	-0.066505	-0.121095	-0.083871	-0.098181	-0.104954	-0.096469	-0.136298	-0.151561	-0.136769	-0.204737	0.035390	-0.090167	-0.104667	-0.070661	-0.168776	-0.029050	-0.127919	-0.109530	-0.133963	-0.100686	-0.195729	-0.120458	-0.072285	-0.149125	-0.188153	-0.107293	-0.170809	-0.124807	-0.184574	-0.078688	-0.148478	-0.093334	-0.050319	-0.156669	-0.115813	0.087739	0.002345	-0.023578
YLR451W	0.295911	0.029674	-0.016792	-0.109151	-0.094639	-0.014800	-0.031944	-0.008223	0.047204	0.037638	0.010219	0.008998	-0.045427	-0.044836	-0.081098	-0.091264	-0.073889	-0.052878	-0.058935	-0.091266	0.018412	-0.009818	0.027906	-0.087422	-0.074734	0.012225	0.088823	-0.086613	-0.165568	-0.124775	-0.028596	-0.128671	-0.117400	-0.018856	-0.159209	-0.046705	-0.071222	-0.083387	-0.048003	-0.146286	-0.048072	0.047572	-0.070389	-0.035034	-0.118925	0.019422	-0.200815	-0.050254	-0.082563
YLR452C	0.766366	0.558229	0.051051	-0.219678	-0.283837	-0.260668	-0.262180	-0.273534	-0.217325	-0.123843	-0.241731	-0.197884	-0.241026	-0.257821	-0.134697	-0.156964	-0.144145	-0.112114	-0.112715	-0.148896	-0.089707	-0.401253	-0.217706	-0.136433	-0.052073	0.769044	0.541354	0.060072	-0.279595	-0.340113	-0.306617	-0.252875	-0.365546	-0.326953	-0.269169	-0.368739	-0.244186	-0.292980	-0.312397	-0.245244	-0.237450	-0.288155	-0.252511	-0.225416	-0.149115	-0.231622	-0.493483	-0.321006	-0.254046
YLR455W	-0.133786	-0.099155	-0.200238	-0.243353	-0.032967	0.071053	0.120221	0.076858	0.111144	0.094443	0.112795	-0.113960	-0.542749	-0.108536	-0.144687	-0.137656	0.004243	0.012073	0.020040	0.084515	0.022002	0.246507	-0.026032	-0.150980	-0.055283	-0.072281	-0.164499	-0.211944	-0.142115	-0.089830	-0.001686	0.053721	0.102087	0.142150	0.086957	0.106736	-0.018205	-0.090385	-0.084016	-0.126034	-0.106109	-0.049883	0.092411	0.105395	0.025780	0.146186	0.116242	0.092839	-0.008048
YML103C	0.112019	-0.022948	-0.085728	-0.086160	-0.058873	-0.035267	-0.021006	-0.052553	-0.078477	0.031714	0.024010	0.085548	0.078286	0.050622	0.117885	0.026999	0.049936	0.024445	0.009446	0.032195	0.086298	-0.126349	0.098165	0.081145	0.042440	-0.048031	0.029986	-0.033080	-0.091468	-0.037822	-0.120781	-0.027969	-0.071542	-0.025379	0.085477	0.052214	0.075903	0.082658	0.043848	-0.022197	-0.032127	-0.004001	-0.017351	-0.022786	0.011844	0.088378	0.041358	0.069274	0.035516
YML100W-A	-0.012587	-0.027532	0.084891	0.096696	-0.022013	-0.018592	-0.019927	-0.042978	-0.028736	-0.004547	-0.022856	-0.000127	0.024494	-0.065187	-0.020842	-0.055481	-0.009256	-0.021096	0.001909	-0.009660	0.072443	0.376598	0.048625	0.161405	0.021128	-0.032875	-0.052471	0.039310	0.034892	0.016803	-0.059231	0.100784	-0.072872	0.049492	0.155600	0.033160	0.057657	0.060566	-0.021226	0.058727	-0.009954	0.042224	0.014490	-0.025874	0.155559	0.148380	0.301808	0.094754	0.204344
YMR211W	0.065716	-0.020652	-0.104852	-0.159993	-0.124462	-0.114542	-0.074493	-0.126694	-0.090687	-0.008695	-0.006923	0.018760	-0.002659	-0.038692	-0.010015	-0.029220	-0.106730	-0.066604	-0.081704	-0.086568	-0.002044	-0.118405	-0.009190	-0.008920	-0.052155	-0.086786	0.076050	-0.093195	-0.118561	-0.107200	-0.134756	-0.050769	-0.095942	-0.025543	0.004735	-0.019727	-0.071350	-0.023956	0.000154	0.043822	-0.057470	-0.047372	-0.086120	0.041676	-0.045743	-0.025879	0.231291	0.036131	0.047630
YMR215W	-0.308334	-0.362261	-0.298812	-0.226114	-0.165817	-0.033806	0.060195	0.175278	0.180823	0.192259	0.140617	0.075207	-0.044961	-0.194598	-0.258517	-0.254399	-0.141781	0.011335	0.175615	0.150605	0.228340	0.058606	0.154092	0.073430	0.004243	-0.454347	-0.411904	-0.314310	-0.335003	-0.179001	-0.144213	0.045631	0.064951	0.137555	0.118257	0.114421	0.005493	-0.090358	-0.307624	-0.380113	-0.364881	-0.281908	-0.094785	0.059541	0.198764	0.187642	0.036537	0.133849	0.067826
YMR257C	0.087021	0.078562	0.018763	0.027186	0.009106	0.062707	0.019131	0.029966	0.040782	0.086702	0.058029	0.083840	0.112238	0.102024	0.139369	0.096230	0.149825	0.004440	0.073814	0.079101	0.066046	0.050115	0.031954	-0.055406	0.052947	-0.057794	-0.025809	-0.061867	-0.047995	-0.021026	0.020085	-0.025392	0.043225	0.087768	-0.027713	0.082172	0.109057	0.148142	0.047373	-0.004659	-0.060225	-0.029161	0.020398	-0.043644	0.041313	-0.000013	-0.086309	-0.047563	-0.077922
YMR259C	-0.004037	-0.026264	-0.105575	-0.131103	-0.122662	-0.071826	-0.015951	-0.084963	-0.042210	-0.007642	0.018061	0.036817	0.002163	-0.073352	-0.114805	-0.141654	-0.124085	-0.140250	-0.083937	-0.015433	-0.001507	-0.101473	0.025422	0.008806	-0.047007	-0.028717	0.002118	-0.120279	-0.120057	-0.105891	0.025885	0.031569	-0.008163	0.007215	0.092494	0.049086	0.026903	0.011750	-0.060020	-0.087694	-0.135554	-0.114948	-0.039466	-0.083340	-0.033105	-0.021716	0.017168	-0.001240	-0.005291
YMR262W	0.057378	0.137123	0.178241	0.121563	0.089967	0.015203	-0.060043	-0.038445	-0.032974	-0.053553	-0.043642	-0.039031	-0.011224	0.090122	0.099447	0.075834	0.057267	0.022772	0.079441	0.092581	-0.014663	-0.033398	0.003540	0.021198	0.086569	0.134713	0.040559	0.152167	0.106507	0.047550	0.059365	-0.006172	-0.077840	-0.101602	-0.124560	-0.082024	-0.075932	0.031891	0.119327	0.073909	0.054540	0.002243	0.018260	0.060931	0.033836	-0.060899	-0.126504	-0.019730	-0.030806
YMR264W	0.096778	-0.008432	0.033693	-0.076416	-0.019446	-0.026723	0.028915	0.050500	0.087750	0.015397	0.028460	0.001116	0.006029	0.034954	0.058633	-0.024006	0.072416	0.052747	0.020071	0.084141	0.032213	0.368308	0.115832	0.253680	0.101915	-0.022558	0.007947	-0.039319	-0.065159	-0.100503	-0.025340	-0.016811	-0.055430	-0.024730	-0.096817	0.000000	-0.056321	0.014401	0.026943	-0.024398	-0.029168	-0.039117	-0.043884	0.124627	-0.037001	0.004036	0.281564	0.179356	0.219120
YMR266W	-0.146175	0.048040	-0.064174	-0.194202	-0.229908	-0.266836	-0.214586	-0.242427	-0.195080	-0.186152	-0.192259	-0.195546	-0.222135	-0.163494	-0.194302	-0.188824	-0.146827	-0.210014	-0.138770	-0.215771	-0.119284	-0.242247	-0.120936	-0.141878	-0.177505	-0.088965	0.119595	0.045230	-0.140589	-0.245621	-0.283456	-0.267243	-0.284355	-0.222204	-0.181288	-0.181701	-0.182905	-0.268161	-0.212637	-0.178742	-0.225817	-0.126299	-0.154599	-0.199322	-0.117507	-0.109061	-0.254187	-0.136281	-0.166602
YNL055C	0.003287	0.243107	0.264662	0.230114	0.166890	0.204214	0.196252	0.280108	0.153748	0.095759	0.064906	0.019706	-0.020268	0.006863	0.096598	0.062593	0.075113	0.086873	0.086930	0.169205	-0.131575	0.184265	0.073661	0.133469	0.099042	0.343564	0.254065	0.147261	0.093257	0.188770	0.250592	0.151135	0.173957	0.013075	-0.042640	0.082028	-0.007790	-0.006980	0.057818	0.055424	0.127801	0.108603	0.080028	0.085957	0.073713	0.008698	-0.016559	0.081405	0.060245
YNL053W	0.307674	0.124820	-0.066897	-2.000000	-0.149005	-0.128470	-2.000000	-0.037930	-0.057500	-0.023280	-0.058205	0.003104	0.112326	-0.068328	-0.046760	-0.053173	-0.043585	-0.086606	-0.044409	0.010541	0.011590	-0.007160	0.041845	0.129042	0.008864	0.274797	0.109921	-0.015205	-0.094048	-0.107791	-0.011461	0.043268	0.039466	-0.004397	0.066323	0.038656	0.069312	-0.027228	0.059984	-0.026932	-0.057569	-0.054269	-0.023526	-0.050077	-0.041284	-0.018079	-0.002119	0.008945	0.517013
YNL051W	0.057074	0.018612	0.024079	0.004466	0.068187	-0.031523	0.024621	-0.132423	-0.023793	0.009711	0.024891	0.050576	0.041552	0.057823	0.044151	0.058291	-0.025110	0.022719	0.022502	0.023294	0.077963	-0.028670	-0.021660	0.001809	0.046015	0.078811	0.119131	0.071644	0.037490	0.022698	-0.059316	-0.015725	0.009343	0.074798	0.022881	-0.014388	0.077600	0.085053	0.115804	0.077408	0.014360	0.030835	0.021051	0.078139	0.045251	0.054021	0.054174	0.025227	-0.027830
YNL015W	0.095520	0.122525	0.120906	0.063100	0.056571	-0.025535	-0.075411	-0.017128	-0.022639	-0.104721	-0.138344	-0.160665	-0.100500	-0.098250	-0.027252	0.026758	0.122926	0.217842	0.181812	0.191243	0.122485	0.211063	0.112906	0.199670	0.067003	0.218389	0.077379	0.065556	0.155187	0.060202	0.067955	0.006300	0.012160	-0.021952	0.063425	-0.044389	-0.023674	-0.127566	0.058300	-0.007959	0.083078	0.151278	0.168770	0.069051	0.065045	0.098397	0.112023	0.134297	0.089865
YNL011C	0.045618	0.066601	0.057218	0.055162	-0.006527	-0.027044	-0.016293	-0.097648	-0.065118	0.028943	0.016241	-0.013312	0.042621	0.027589	0.066197	0.010572	-0.000797	-0.062999	0.006251	0.017615	0.109233	0.052282	0.053201	0.066136	0.084457	0.099388	-0.014392	0.045605	0.051519	-0.001174	-0.119586	0.051057	-0.022540	-0.024035	0.078815	-0.034258	0.028768	0.002507	0.037009	0.075836	0.044924	-0.004701	-0.009039	0.024829	0.101270	0.032404	0.201407	-0.024090	-0.024247
YNL007C	-0.219671	-0.168347	0.056556	0.196635	0.191594	0.115173	0.165726	0.132166	0.164818	0.110384	0.082338	0.081630	0.030684	0.052596	0.015956	0.028958	0.072514	0.044159	0.023091	0.038715	-0.063096	-0.054104	0.040252	0.007232	0.049096	-0.003867	-0.253941	-0.049064	0.219777	0.139534	0.057707	0.091770	0.002912	0.139542	0.015591	0.060390	0.001979	-0.027026	-0.047273	0.005877	-0.012219	0.048942	0.047205	-0.000460	0.068737	-0.004969	-0.293465	0.040909	-0.081033
YNL005C	0.038198	0.009477	-0.014378	0.012071	0.020878	-0.020081	-0.042725	-0.033805	0.035834	0.038574	0.063674	0.046402	0.050394	0.057540	0.179547	0.154544	0.125745	0.055165	0.075768	0.037608	0.109751	0.018265	0.081444	0.007979	0.085573	-0.013914	-0.046430	-0.039341	0.039329	-0.058913	-0.092740	-0.026219	-0.004551	0.035316	-0.001438	-0.023079	0.034806	0.040010	0.048198	0.124086	0.135735	0.009480	0.061950	0.047043	0.083712	-0.064314	0.021937	-0.001347	0.005526
YOR061W	0.004092	0.103799	-0.018012	-0.001479	0.008980	0.018128	0.019508	-0.038083	0.052863	0.045780	0.031740	0.046991	0.024683	0.044667	0.034174	-0.032229	-0.028202	-0.049742	0.019182	-0.010892	0.066097	-0.489078	-0.135640	-0.182345	-0.043385	0.035692	0.056064	0.023360	0.012099	0.024990	-0.065419	0.024989	0.054580	0.064384	0.087285	0.021799	0.031348	0.033622	0.002393	0.014053	-0.036675	0.007883	-0.036434	0.029032	0.074152	0.014286	-0.321875	-0.127101	-0.205568
YOR099W	-0.115278	-0.100864	-0.004047	0.008304	0.087326	0.062676	0.093410	0.146401	0.060717	-0.007762	-0.017136	-0.110116	-0.125243	-0.081655	-0.011878	-0.007815	0.111711	0.075027	0.093628	0.099649	0.001385	-0.030830	0.069608	0.030025	0.020555	-0.041752	-0.129892	-0.081793	-0.078213	0.033731	0.079299	0.050880	0.096725	0.005025	-0.011839	0.005600	-0.073336	-0.082958	-0.144117	-0.128833	-0.113935	0.019234	0.036877	0.057305	-0.639938	0.050021	-0.101284	-0.001715	-0.015633
YOR101W	-0.029330	-0.117725	-0.275990	-0.325672	-0.257040	-0.210590	-0.157787	-0.162910	-0.043289	-0.015468	-0.065357	-0.001808	-0.072462	-0.064708	-0.144373	-0.176421	-0.197793	-0.188427	-0.141622	-0.164509	-0.041742	-0.321251	-0.104954	-0.094680	-0.068284	-0.242279	-0.166177	-0.269815	-0.378290	-0.275106	-0.248935	-0.173689	-0.114986	-0.122478	-0.087576	-0.091731	-0.030105	-0.092848	-0.102546	-0.159427	-0.251985	-0.233269	-0.246109	-0.124259	-0.165562	-0.163212	-0.267603	-0.187946	-0.167978
YOR107W	-0.011164	-0.268285	-0.418580	-0.470010	-0.337919	-0.420884	-0.438320	-0.278074	-0.264158	-0.260404	-0.309656	-0.273516	-0.443222	-0.366251	-0.354860	-0.478880	-0.411632	-0.077625	-0.391231	-0.344319	-0.352575	0.073562	-0.377697	-0.260087	-0.288653	-0.307002	-0.290174	-0.409861	-0.439392	-0.478545	-0.415427	-0.423664	-0.367803	-0.372287	-0.269151	-0.388868	-2.000000	-0.487710	-0.427569	-0.362176	-0.531827	-0.462702	-0.453893	-0.485658	-0.331407	-0.457857	-0.332346	-0.430920	-0.315612
YOR111W	0.071176	-0.005586	-0.012095	0.001416	0.147793	0.100421	0.115541	0.030674	0.081252	0.014670	-0.038420	-0.109439	-0.090649	-0.033449	-0.022071	-0.006877	0.033518	0.065711	0.073388	0.038075	0.046502	-0.188886	0.036686	-0.030642	-0.016225	-0.054536	-0.064408	-0.052278	0.070683	0.027752	-0.010967	0.091860	0.037466	0.026661	0.005557	-0.033345	-0.069483	-0.082719	-0.040326	-0.083932	-0.025924	0.048737	0.024798	0.059859	0.004376	0.031023	-0.114341	-0.041524	-0.028730
YPL236C	-0.051977	-0.015866	-0.047136	-0.041373	-0.028223	-0.092332	-0.122069	-0.516327	-0.124700	-0.011224	-0.006351	0.018751	0.017268	0.002616	-0.034094	-0.064239	-0.040306	-0.044642	-0.023909	-0.119678	0.003668	-0.068187	-0.019096	-0.016207	0.029828	0.021859	-0.063059	-0.035805	-0.031242	-0.091505	-0.068740	-0.130704	-0.070218	-0.063747	0.091259	-0.077239	-0.015825	-0.863134	-0.095472	-0.064128	-0.017462	-0.074747	-0.088724	-0.084412	-0.046899	-0.000510	-0.026348	0.185775	-0.220050
YPL234C	0.048916	-0.001512	0.074747	-0.007584	0.001046	-0.021683	-0.005128	0.054915	0.027514	-0.031889	-0.033228	-0.064902	-0.045823	-0.047898	-0.024870	-0.055900	0.012830	-0.020172	0.017935	0.007400	-0.021950	0.220428	0.085448	0.118792	0.049407	-0.025435	-0.051488	-0.081040	-0.026687	-0.064206	0.000749	-0.058100	0.001434	-0.041826	-0.126025	0.012907	-0.035591	-0.076915	-0.075305	-0.126934	-0.125864	-0.057729	-0.046785	-0.031808	-0.068947	-0.028788	0.167605	0.109409	0.098185
YPL231W	0.084887	0.132718	0.067762	0.027499	-0.016561	-0.015037	-0.070354	-0.029344	-0.097538	-0.073179	-0.260041	-0.270407	-0.296240	-0.223713	-0.183203	-0.163028	-0.077145	-0.034898	0.054013	-0.016150	0.007314	0.019175	0.029923	0.027664	-0.105721	-0.028746	0.020155	-0.004934	-0.109414	-0.087357	-0.166854	-0.066331	-0.080385	-0.125928	-0.188744	-0.320704	-0.299822	-0.287931	-0.374793	-0.257815	-0.232062	-0.185365	-0.187096	-0.151298	-0.039431	-0.074908	-0.004585	-0.057548	-0.007706
YPL183C	0.035292	-0.056166	-0.225987	-0.191043	-0.175585	-0.136159	-0.146356	-0.111272	-0.122161	-0.021624	-0.025557	-0.048919	-0.071465	-0.137612	-0.125300	-0.139630	-0.128723	-0.165580	-0.179320	-0.135488	-0.060846	-0.019859	-0.029138	-0.015413	-0.076525	-0.091413	-0.050009	-0.213064	-0.202950	-0.158928	-0.097503	-0.106839	-0.133538	-0.078811	0.002176	-0.043357	-0.038481	-0.024636	-0.145445	-0.066538	-0.125225	-0.149734	-0.173794	-0.148509	-0.138740	-0.134219	0.098283	-0.037301	0.031747
YPR157W	-0.241443	0.007427	-0.120190	0.016764	-0.112710	-0.056503	-0.160072	-0.197417	-0.269621	-0.058643	0.044485	0.073187	-0.045463	0.067896	-0.088040	-0.099512	-0.186554	-0.200476	-0.292072	-0.173677	-0.186885	-0.187194	-0.179599	-0.213547	-0.094361	-0.055427	-0.028268	-0.048958	0.132596	-0.087205	-0.034023	-0.167014	-0.038311	-0.029162	-0.049324	0.058430	0.089431	0.031209	0.055062	0.082012	-0.087113	0.009009	-0.007944	0.037622	-0.020864	-0.002692	0.007350	-0.061028	-0.001897
YPR159W	-0.117519	0.184328	0.175819	0.158796	0.177648	0.211504	0.169322	0.150498	0.093508	0.102518	0.060095	0.019420	-0.055006	-0.056683	0.000289	0.067800	0.069892	0.101280	0.082015	0.150056	-0.057542	-0.147668	-0.035254	-0.072725	-0.009133	0.253239	0.143977	0.042838	0.123383	0.174335	0.135251	0.163495	0.153744	0.162945	0.112187	0.046913	0.020394	-0.044046	0.013712	0.012571	0.042216	0.020701	0.021912	0.042508	0.162167	-0.001192	-0.196097	-0.040765	-0.097495
YPR201W	-0.105767	0.042961	-0.127923	-0.019382	-0.183809	0.090841	-0.008246	-0.265726	-0.028736	-0.047897	-0.102056	-0.018901	-0.004382	-0.019988	-0.015148	-0.056163	-0.141164	-0.066571	-0.132036	-0.083484	-0.061915	0.335544	-0.218696	-0.451610	-0.049462	0.016001	-0.020987	-0.025164	0.182895	0.062494	-0.005029	0.133950	0.043187	0.015700	0.030292	-0.026008	0.000034	-0.086984	0.029818	-0.051650	0.012812	-0.044505	-0.013990	-0.100706	-0.079265	-0.038760	-0.040656	-0.105871	0.008061
YAL061W	-0.115179	0.123499	0.152471	0.029971	-0.037051	0.001752	0.019950	-0.123759	-0.034324	-0.038576	0.067932	-0.034243	0.053011	0.061607	0.076594	0.023400	-0.023027	-0.047569	0.259973	-0.014644	-0.031471	-0.257806	0.146108	0.049472	0.081807	0.149045	0.108214	0.189918	0.175100	0.043644	0.029003	-0.068100	0.109143	0.054611	0.204700	0.019364	0.085901	0.088476	0.088963	0.113655	0.082682	0.109920	0.096519	0.139926	0.071582	0.113020	0.209322	0.086238	0.163757
YAL018C	-0.356914	-0.069354	-0.164247	-0.009965	-0.030943	-0.051165	-0.070013	-0.158392	-0.359263	-0.020697	0.015965	-0.034968	-0.024204	-0.007451	-0.072807	-0.038550	-0.092783	-0.062259	-0.139620	0.016380	NaN	-0.301582	-0.230326	-0.468390	-0.152990	0.039025	0.050781	-0.113215	0.028288	0.081945	0.079234	-0.012606	0.123415	0.001540	-2.000000	0.041138	0.045510	-0.012975	0.039285	0.063121	0.077660	0.257186	0.082424	0.094087	0.087811	0.019279	0.394449	-0.063185	-0.012709
YBR155W	0.108547	-0.030638	-0.102799	-0.155070	-0.075000	-0.063155	-0.031234	-0.008144	0.010982	-0.076413	-0.013816	-0.070006	-0.118186	-0.112200	-0.089163	-0.105011	-0.060180	-0.103852	-0.084170	-0.113420	-0.037348	0.038897	-0.032058	-0.065343	-0.083988	-0.090266	-0.103194	-0.139476	-0.166433	-0.147081	-0.029374	-0.099020	-0.025649	-0.006280	-0.039043	-0.085608	-0.079232	-0.129774	-0.099094	-0.191552	-0.096848	-0.109519	-0.071486	-0.095909	-0.211629	-0.076421	-0.008541	-0.055336	-0.009299
YBR156C	0.090001	-0.046754	-0.076218	0.040562	0.070057	0.096745	0.153826	-0.102056	0.047796	0.067931	-0.014396	-0.027808	-0.098048	-0.060585	-0.003722	-0.003916	-0.021774	0.067377	0.052094	0.094378	0.119432	-0.015180	-0.038639	-0.047067	-0.030877	0.099572	-0.004914	-0.067736	-0.095451	0.070407	0.000000	0.045158	0.129316	0.083522	0.085469	0.023217	-0.072012	-0.053145	-0.158998	-0.044665	0.000860	0.073497	0.125066	0.090902	0.018274	0.070343	0.022734	0.038924	-0.078741
YBR158W	0.366331	-0.216184	-0.715912	-0.663595	-0.709488	-0.732948	-0.747599	-0.650600	-0.694301	-0.623469	-0.712775	-0.652851	-0.421518	-0.093434	0.102550	0.182842	0.104322	-0.085670	-0.089299	-0.262598	-0.315909	-0.726809	-0.505701	-0.410421	-0.247205	0.345263	-0.211027	-0.624929	-0.687654	-0.735870	-0.738185	-0.641199	-0.681929	-0.738241	-0.694797	-0.779532	-0.716097	-0.448422	-0.092041	0.161000	0.154717	0.053475	-0.012495	-0.090205	-0.217064	-0.321737	-0.596607	-0.550248	-0.417084
YBR203W	0.226702	0.099079	0.057299	0.055621	-0.020425	-0.086348	-0.067301	-0.006114	-0.007740	0.031437	0.053272	0.095436	0.108304	0.141737	0.040894	0.011874	0.028049	-0.070201	-0.061842	-0.046563	-0.008549	0.131847	-0.043684	-0.035935	0.026452	0.011336	0.062702	-0.004457	-0.072567	-0.075572	-0.137402	-0.119176	-0.111791	-0.091135	-0.016635	0.032554	0.103445	0.185430	0.123226	0.113844	-0.083116	-0.007078	-0.034179	-0.090998	-0.014239	-0.099196	-0.219501	-0.031945	-0.068869
YDL146W	-0.089498	0.127317	0.020474	0.102924	-0.033635	0.017619	0.006216	-0.041269	-0.061829	-0.035474	-0.020156	-0.071500	-0.043019	-0.057862	-0.089627	-0.027307	-0.002948	-0.035604	-0.041092	-0.018622	-0.131880	-0.514821	-0.168067	-0.318510	-0.112037	0.072334	0.064860	0.096990	0.085985	0.043247	0.105058	0.073801	0.084392	0.036546	0.039461	0.077085	0.019185	0.011761	0.010475	-0.072545	-0.112979	0.029195	0.086991	0.049873	0.009389	-0.010839	-0.006218	-0.057059	-0.120168
YDL145C	-0.031759	-0.030579	-0.023895	0.068919	0.009130	-0.006700	0.033482	0.025393	-0.043623	0.050553	0.002431	-0.006953	0.009996	-0.078838	-0.009115	-0.024818	-0.018721	-0.047264	-0.045175	-0.035521	0.037570	-0.528280	-0.126932	-0.209773	-0.089805	0.010294	0.051064	-0.011413	-0.027516	0.018291	0.080066	0.064477	0.091911	0.048788	0.006962	0.040142	0.026846	-0.016440	-0.068899	-0.054604	-0.061928	-0.007538	0.059465	-0.016911	-0.029534	0.003872	-0.319281	-0.148281	-0.203329
YDL103C	-0.066123	-0.106578	0.015400	0.162679	0.251919	0.218582	0.165654	0.069808	-0.002178	-0.068468	-0.131982	-0.108935	-0.102712	-0.011779	0.094330	0.189333	0.187907	0.147355	0.100542	0.034644	0.040332	-0.199305	-0.060753	-0.061719	-0.049047	-0.119875	0.027619	0.123075	0.173002	0.249066	0.171898	0.106100	0.045459	-0.046810	-0.105353	-0.138981	-0.187067	-0.102988	-0.052059	0.111547	0.133729	0.224115	0.147176	0.130235	0.079983	-0.018488	0.014661	-0.060170	-0.073650
YDL101C	-0.082059	-0.099160	0.131924	0.372995	0.371036	0.238373	0.204345	0.064541	-0.069566	0.052100	-0.031163	-0.074074	-0.167518	-0.109080	-0.017518	0.127246	0.123356	0.099294	0.047753	0.007657	0.118306	-0.473576	0.001082	-0.113482	-0.072823	-0.131456	-0.104409	0.133380	0.374823	0.473620	0.384103	0.178236	0.253470	0.100875	0.086536	-0.000346	-0.077497	-0.070275	-0.182246	-0.022157	0.144658	0.199070	0.167329	0.124642	0.066201	0.086271	-0.121674	-0.086069	-0.103709
YDR232W	-0.148732	-0.023756	-0.026419	0.021381	-0.075644	-0.037320	0.004745	0.079701	0.011269	0.057371	0.021402	0.022544	-0.012696	-0.031917	0.038978	-0.053654	0.032158	0.007078	0.034904	0.034121	-0.087184	-0.001013	-0.039014	0.048353	-0.009093	-0.172390	-0.121093	-0.062437	-0.186102	-0.088018	-0.032842	-0.068829	0.005253	-0.006388	-0.105903	0.015458	-0.061825	-0.042186	-0.121657	-0.081799	-0.078969	-0.142493	-0.095670	-0.045605	-0.110215	-0.021147	-0.133063	-0.040827	0.000501
YDR234W	0.210589	0.011463	0.003346	-0.039454	0.005232	0.055933	0.075977	0.141335	0.147770	0.092331	0.031479	0.035533	0.019274	0.000250	-0.011693	-0.070694	-0.023727	-0.038678	0.013008	0.034102	0.088478	-0.007252	0.132989	0.140186	0.036194	-0.153078	-0.064683	0.015804	-0.056521	0.005355	0.004089	0.015560	0.084865	0.054927	0.124739	0.059423	-0.009574	-0.038995	-0.075582	-0.093998	-0.108332	-0.175895	-0.149900	-0.024243	-0.014928	0.001089	0.010402	0.120021	0.083907
YDR280W	0.014983	-0.141780	-0.190269	-0.168653	-0.138549	-0.138739	-0.112116	-0.088144	0.012874	-0.012936	-0.071017	-0.068728	-0.117197	-0.071469	0.031917	-0.041193	-0.070891	0.049663	-0.096267	-0.058470	-0.079255	0.137649	-0.022547	0.028928	-0.058710	-0.189088	-0.186738	-0.207335	-0.197254	-0.185290	-0.115985	-0.126321	-0.182824	-0.089766	-0.093923	-0.128145	-0.073651	-0.068203	-0.178284	-0.163908	-0.151126	-0.177938	-0.155266	-0.176893	-0.156977	-0.160534	-0.024502	-0.049641	-0.004802
YDR281C	0.057389	-0.349636	-0.247713	-0.283183	-0.192069	-0.103654	-0.077185	-0.034251	0.038422	-0.032957	-0.007733	-0.027200	-0.104563	-0.115365	-0.097452	-0.110370	-0.116800	-0.000734	-0.147647	-0.136110	-0.131056	-0.079648	-0.015669	0.015718	-0.005751	-0.362119	-0.405278	-0.283529	-0.171813	-0.189579	-0.150125	-0.102042	-0.139077	-0.039295	0.028251	-0.113546	-0.002567	-0.103622	-0.154603	-0.215082	-0.269602	-0.235014	-0.298611	-0.314362	-0.224279	-0.208884	-0.174262	-0.155217	-0.033134
YDR283C	0.208244	0.180100	0.118920	0.093564	0.100140	0.057986	0.073569	0.078664	0.096386	0.111679	0.068106	0.134899	0.074950	0.052256	0.026840	0.049946	0.019892	-0.002513	-0.047144	0.032968	0.118301	-0.091061	-0.067523	-0.077129	0.055092	0.354928	0.258106	0.254303	0.247258	0.119482	0.081429	0.145233	0.156400	0.096641	0.170000	0.137993	0.195862	0.171159	0.141726	0.058844	0.150371	0.166037	0.109175	0.018035	0.092854	0.055004	-0.043048	0.011371	0.001949
YEL020C	0.064561	-0.030880	0.010490	0.034628	0.000692	-0.000964	-0.075481	-0.034371	-0.080290	-0.026510	-0.011583	0.010126	0.025312	-0.025193	-0.029210	-0.005439	-0.046446	-0.049303	0.009616	0.014318	0.003375	-0.011150	0.082310	0.018998	0.001459	-0.339870	0.011664	0.024186	0.051098	-0.024846	0.000000	-0.046990	-0.068776	0.062470	0.284840	0.020714	-0.012093	-0.012725	0.009313	0.008711	-0.058892	0.033156	0.005251	0.022766	0.023155	0.045348	0.125618	0.015706	0.039047
YEL012W	0.344839	0.290432	0.284542	0.202877	0.173879	0.048273	-0.012311	0.072886	0.072054	0.050958	0.047407	0.078112	0.108119	0.070425	0.106666	0.156512	0.075032	0.224409	0.094848	0.087652	0.087665	0.222948	0.116925	0.193257	0.162529	0.245571	0.220125	0.261117	0.111639	0.101056	-0.006855	-0.000697	-0.064907	-0.013098	-0.010182	-0.019356	0.061829	0.136449	0.007223	0.039106	-0.001402	-0.009602	-0.041618	-0.048740	0.010355	-0.118891	-0.005027	-0.010800	0.090952
YER017C	0.064262	-0.015122	0.029958	-0.057664	0.064498	0.054799	0.078439	0.063179	0.056678	0.028206	-0.006106	-0.001030	0.037462	0.018873	0.109585	0.150160	0.177654	0.110092	0.093741	0.080074	0.138365	-0.130583	0.065551	0.045946	0.069410	-0.047512	-0.111516	-0.103662	-0.062429	0.015940	0.042552	-0.022014	0.072512	-0.017148	0.006202	0.012605	-0.007128	0.000380	0.000893	-0.027153	0.053295	0.027547	0.086308	0.032189	-0.008295	0.022502	-0.163853	0.002396	2.000000
YER020W	-0.092690	0.199213	-0.011788	-0.034124	-0.055726	-0.059953	-0.061610	-0.130900	-0.074026	-0.123664	-0.149085	-0.137816	0.168557	0.013919	0.060316	0.032771	0.057432	-0.022675	-0.010039	-0.039487	-0.129692	-0.154412	-0.062325	-0.024714	-0.011900	-0.136910	-0.026693	0.040392	-0.038402	0.020563	-0.074977	-0.075301	-0.154403	-0.185064	-0.215386	-0.193698	-0.192332	-0.074457	0.004269	0.015105	0.015730	0.049809	-0.046997	-0.024550	-0.078135	-0.027256	0.130668	0.008820	-0.004029
YER024W	0.271328	0.115360	0.136497	0.098694	0.014986	0.038540	0.035392	0.162189	0.068994	0.034770	0.054189	-0.006969	0.034637	-0.016525	-0.053213	-0.025383	-0.004281	0.005354	-0.004994	0.064727	0.018408	0.098568	0.010184	0.029466	0.058336	0.024854	0.042239	0.094223	0.082478	0.048159	-0.038754	-0.085553	-0.029978	-0.040694	-0.130626	-0.024991	0.004472	-0.000532	0.038326	-0.036379	0.025515	-0.001310	-0.100096	-0.058084	0.007666	-0.054622	0.070926	-0.049204	0.044367
YER026C	0.068370	0.092100	0.240140	0.094802	-0.021993	-0.044465	0.018631	0.022550	0.085711	-0.033154	-0.044420	-0.018861	0.019058	0.019662	0.003321	-0.091259	-0.047957	0.013209	0.007231	0.036462	0.051538	-0.021632	0.023128	0.066382	0.091004	-0.050244	0.113766	0.202630	0.007736	-0.016239	-0.063523	-0.001924	-0.044875	-0.024149	-0.038873	-0.035053	-0.062145	-0.002995	0.005147	-0.007205	-0.023680	-0.011050	-0.055045	-0.065604	-0.035649	0.004513	-0.041728	0.043166	0.036297
YFR043C	0.263485	0.078538	0.107526	0.087640	0.114938	0.109335	0.137241	0.175603	0.099724	0.086618	0.062796	0.007312	0.043255	0.012842	0.005384	0.038756	0.098436	0.025632	0.088997	0.048367	0.081439	0.123789	0.135234	0.101273	0.083735	0.020226	0.045748	0.045602	0.100199	0.081870	0.116504	0.029061	0.107099	0.033762	0.017612	0.021517	0.035130	0.026368	0.041265	-0.101035	-0.032322	-0.030582	-0.008678	0.013015	-0.027390	0.025589	0.045478	0.121829	0.063221
YGL244W	0.006803	-0.043801	-0.043950	-0.059187	-0.070490	-0.095196	-0.123677	-0.047397	-0.010145	-0.012753	-0.009423	0.030566	0.020421	0.007129	0.016754	0.011061	-0.024528	-0.022105	0.010399	-0.017820	0.035218	-0.124625	-0.012096	0.006898	-0.006688	-0.113885	-0.048350	-0.058157	-0.092604	-0.107529	-0.126879	-0.244561	-0.153551	-0.090385	-0.089101	-0.255914	0.026002	0.020404	-0.132478	-0.103622	-0.045926	-0.088167	-0.198387	-0.094221	-0.103320	-0.061705	-0.200837	-0.073384	-0.076028
YGR087C	-0.199938	-0.111656	-0.156753	-0.062167	-0.088889	-0.227833	-0.117565	-0.207904	-0.266244	-0.075893	-0.124718	-0.002729	0.136324	0.027320	0.052933	-0.020626	-0.087954	-0.130987	-0.205589	-0.190464	-0.068102	-0.205020	-0.013607	0.039950	0.004684	-0.074222	0.128439	0.035900	0.034010	0.070088	-0.117103	-0.051137	0.058518	0.126847	0.102254	0.127835	0.087856	0.168483	0.175991	0.225126	-0.022525	0.010571	0.063105	0.007732	0.019586	-0.002725	0.113788	0.040920	0.117646
YGR089W	-0.010621	-0.079485	-0.157401	-0.134195	-0.112561	-0.099725	-0.030659	0.006362	0.021876	0.036538	0.036479	0.074017	0.017673	-0.057744	-0.073496	-0.128581	-0.099567	-0.113713	-0.027957	-0.040078	0.119617	-0.211376	-0.002132	-0.087507	-0.058306	-0.156319	-0.159587	-0.160369	-0.160382	-0.214803	-0.031281	-0.047395	-0.041901	0.078523	0.051695	-0.033356	-0.072664	-0.012096	-0.149433	-0.221221	-0.095993	-0.041285	-0.061472	-0.069496	0.001517	-0.036400	-0.205853	-0.044503	-0.084507
YGR091W	-0.018511	0.037787	0.053661	0.041802	-0.048797	-0.026775	0.042896	0.079063	0.090020	0.063131	0.032736	0.065823	2.000000	0.068174	0.002818	-0.003564	0.081222	0.009318	0.021064	0.005871	-0.085194	-0.022813	0.035967	0.055511	0.088064	0.046188	0.063310	-0.044683	0.022491	0.020704	0.000065	-0.001926	0.044168	0.027431	0.078931	0.150997	0.088245	0.064161	0.061945	-0.001642	0.013581	-0.009501	0.079474	0.020582	0.012518	0.032468	-0.118749	0.052679	-0.026242
YGR127W	0.153764	0.152762	0.102490	0.046464	0.072324	-0.008363	0.003316	0.007503	0.013975	0.027752	0.079934	-0.041701	0.007616	-0.035095	0.014668	-0.010017	-0.002104	-0.057865	-0.047961	-0.029203	0.053526	0.086955	0.128558	-0.019010	-0.058158	0.080731	0.133841	-0.028507	0.004252	0.029827	0.020999	-0.040112	0.021807	-0.064066	-0.031762	-0.030598	0.067258	-0.021030	-0.154031	-0.167654	-0.160576	-0.147340	-0.091175	-0.056362	-0.055654	-0.061269	-0.185062	-0.113362	-0.092680
YGR129W	0.197460	-0.024878	-0.041282	-0.074854	-0.127183	-0.086146	-0.030259	-0.041007	0.037921	-0.017340	0.033915	-0.015896	0.067648	0.003018	-0.063789	-0.030574	-0.023729	-0.044529	-0.062110	-0.010943	0.019909	-0.146399	-0.068291	-0.083267	-0.005830	-0.049101	-0.063443	-0.129716	-0.154804	-0.185783	-0.104536	-0.144123	-0.092223	-0.018962	0.010480	0.054587	-0.025775	-0.065455	-0.051737	-0.076354	-0.068672	-0.114755	-0.057182	-0.111618	-0.095845	-0.019391	-0.024043	-0.025588	-0.070567
YGR131W	0.078572	-0.070532	-0.015024	-0.124408	-0.012582	-0.033513	-0.035798	-0.003050	0.021000	-0.068803	-0.020941	-0.097227	-0.039062	-0.021519	-0.038556	-0.029686	0.125292	0.013347	0.003495	-0.059995	-0.031603	0.077155	0.035456	-0.017631	-0.029653	-0.055453	-0.108619	-0.094806	-0.030895	-0.141419	-0.085620	-0.129615	-0.019171	-0.043907	-0.018195	-0.089112	-0.120707	-0.097489	-0.121168	-0.185335	-0.093213	-0.098309	-0.032755	-0.073438	-0.122253	-0.094493	-0.034107	-0.038926	-0.122172
YHR084W	0.116183	-0.200832	-0.248207	-0.270247	-0.207662	-0.206427	-0.229623	-0.185189	-0.167716	-0.171188	-0.160996	-0.157362	-0.159578	-0.107606	-0.116231	-0.072045	-0.041164	-0.062287	-0.095587	-0.124320	-0.135223	-0.278390	-0.162382	-0.171901	-0.057099	0.111113	-0.247745	-0.381990	-0.304296	-0.257864	-0.227912	-0.261180	-0.231546	-0.277738	-0.182748	-0.171649	-0.181267	-0.187677	-0.174371	-0.190844	-0.115522	-0.012941	-0.066968	-0.109593	-0.116832	-0.134544	-0.275534	-0.187546	-0.166040
YHR086W	-0.037918	-0.067383	-0.088306	-0.101745	-0.086018	0.008518	0.042631	0.117335	0.131851	0.108038	0.086809	0.063251	0.002075	-0.065832	-0.041314	-0.041009	0.090072	0.081623	0.176450	0.191405	0.165979	0.057149	0.122719	0.054519	0.026885	-0.100055	-0.187267	-0.118586	-0.144660	-0.093459	0.040848	0.076079	0.057658	0.060618	0.065783	-0.014466	-0.060021	-0.067021	-0.056942	-0.134987	-0.111729	-0.039966	-0.009657	0.094611	0.061347	0.104970	-2.000000	-0.105638	0.014065
YHR088W	0.021031	-0.109096	-0.163752	-0.177427	-0.055372	-0.059920	-0.061217	-0.052241	0.052416	0.000506	-0.006766	-0.025552	-0.130617	-0.099150	-0.134489	-0.105210	-0.115391	-0.071642	-0.101574	-0.086951	-0.069292	0.191140	-0.006761	0.032592	-0.081777	-0.222032	-0.104946	-0.206606	-0.191611	-0.115075	-0.101351	-0.090715	-0.128275	-0.028942	-0.087106	-0.138170	-0.054345	-0.072137	-0.147545	-0.152429	-0.137993	-0.252246	-0.149860	-0.116229	-0.131143	-0.114313	0.021255	-0.068072	-0.026502
YHR089C	-0.025445	-0.074002	-0.096141	-0.151349	-0.089575	-0.144586	-0.088713	-0.013345	0.006934	-0.023319	0.036260	-0.049326	-0.096435	-0.066302	-0.096041	-0.183371	-0.143892	-0.193377	-0.145456	-0.142830	-0.041927	0.421024	0.016983	0.066417	-0.059051	-0.348964	-0.198846	-0.255997	-0.288263	-0.269177	-0.226235	-0.296634	-0.212147	-0.152303	-0.203312	-0.184134	-0.179114	-0.159122	-0.233472	-0.255378	-0.217780	-0.401892	-0.309847	-0.312224	-0.270797	-0.265585	0.211026	-0.058304	0.074526
YHR091C	0.047723	-0.036562	-0.067490	-0.065712	-0.064137	-0.062144	-0.051504	-0.075365	-0.031347	-0.027849	-0.048662	0.092417	0.020736	0.044078	0.046043	0.065202	0.042691	0.027712	0.009164	-0.012729	0.023568	-0.273760	-0.021927	-0.037590	0.010540	-0.013436	-0.064546	-0.101606	-0.042363	-0.110270	-0.066738	-0.128547	-0.076720	-0.078497	-0.084853	-0.030996	0.016738	0.026124	0.065430	0.020488	0.087834	0.026809	-0.071494	0.040694	-0.059285	-0.017864	-0.087160	-0.034819	-0.078145
YHR135C	0.005493	0.008845	-0.021122	-0.050075	-0.022067	0.054475	0.064882	0.135362	0.141769	0.135878	0.100861	0.082197	0.048793	0.027090	-0.035591	-0.049349	-0.065459	0.011133	0.024529	0.052428	0.150051	0.026685	0.071618	-0.000754	0.025548	-0.016561	0.047125	0.037536	0.031112	0.003656	0.020266	0.107343	0.107218	0.139271	0.071957	0.100624	0.061604	0.071379	-0.053768	0.049034	-0.041249	-0.005611	0.078787	0.024044	0.112799	0.142931	0.043425	0.061374	0.047408
YHR139C	-0.159532	0.022818	-0.099166	-0.096672	-0.129830	-0.178396	-0.073808	-0.163996	-0.096218	-0.103950	-0.026089	-0.105391	-0.018038	-0.186082	-0.193133	-0.182706	-0.253608	0.012579	-0.076539	-0.008580	-0.015910	-0.062573	-0.062380	-0.062825	-2.000000	0.249568	0.173242	0.183543	0.194362	0.061859	0.107911	0.199545	0.194372	0.222493	0.287125	0.078079	0.150516	0.091087	0.126886	0.154518	0.103625	0.165437	0.177243	0.313945	0.093350	0.161306	0.575514	0.209299	0.212782
YHR143W	0.112578	-0.080953	-0.429719	-0.952411	-1.047833	-1.008714	-1.026040	-0.879451	-0.908133	-1.037977	-1.100559	-1.100612	-1.226994	-0.863504	-0.326102	-0.039074	0.070507	0.076347	0.061684	0.013084	-0.144180	-0.537849	-0.439019	-0.545482	-0.590609	-0.133183	-0.116301	-0.483312	-0.989204	-1.259702	-1.148520	-1.074286	-1.259313	-1.219350	-1.140295	-1.326075	-1.331613	-1.324477	-0.958031	-0.351841	-0.063995	0.077148	-0.096121	-0.013627	-0.095632	-0.164592	-0.742257	-0.443678	-0.621008
YJL212C	0.070296	-0.038622	0.079863	0.026172	-0.114018	-0.002236	0.103828	0.188005	0.073758	0.039824	0.034377	0.005521	0.016170	0.073785	0.126046	0.037310	0.063361	-0.009986	0.001122	-0.008362	0.031630	-0.193451	0.121834	0.085254	0.092845	-0.151457	-0.062383	0.047255	-0.035370	-0.172949	0.007374	0.015607	0.122474	0.076322	-0.002838	0.039494	0.004883	0.019138	0.080203	0.014610	-0.067844	0.030148	-0.042089	-0.057934	-0.078868	0.033354	-0.084597	0.033508	-0.011662
YJL207C	0.077564	-0.009557	-1.042744	0.010423	0.015421	0.005563	0.032788	-0.014046	-0.029848	0.054477	0.065626	0.032982	0.054124	-0.049348	-0.094671	-0.064399	-0.117323	-0.076286	-0.050496	-0.024495	0.112403	-0.116136	0.008549	-0.035218	0.012938	0.127437	0.076698	0.097484	0.172661	0.013570	0.098596	0.165927	0.081097	0.087008	0.121054	0.180864	0.090870	0.028513	0.049281	-0.046476	-0.001366	0.058102	0.057035	0.065848	0.100728	0.053328	-0.032413	-0.012164	-0.020588
YJL200C	0.319544	0.008385	0.037896	0.052040	0.052777	0.051249	0.081615	0.105017	0.103510	0.143055	0.066615	0.051136	0.008727	-0.032618	-0.038032	-0.083153	-0.106224	-0.033836	0.019481	0.014148	0.128411	-0.177713	0.062576	0.029147	0.000605	-0.060317	0.039788	0.072071	0.061638	0.084497	-0.009848	0.108142	0.108083	0.119173	0.118794	0.046087	0.025697	0.055458	-0.073187	-0.051870	-0.122345	-0.204200	-0.121843	-0.101859	0.066251	0.063180	-0.099668	0.019703	0.032683
YJL157C	0.507094	0.124650	-0.400164	-0.434534	-0.502379	-0.561912	-0.549439	-0.558515	-0.490139	-0.504669	-0.437645	-0.288893	-0.112812	0.116966	0.194318	0.140768	-0.041377	-0.189669	-0.365781	-0.435362	-0.444355	-0.409357	-0.211787	0.027802	0.121753	0.601253	0.258073	-0.299446	-0.408757	-0.438823	-0.677276	-0.628708	-0.684695	-0.674882	-0.512107	-0.470241	-0.367642	-0.118282	0.106139	0.160774	0.059069	0.014233	-0.227684	-0.254311	-0.419505	-0.409513	-0.225101	-0.242898	0.009991
YJL155C	0.108212	0.348749	0.242124	0.169376	-0.000335	-0.050435	-0.115590	-0.065488	-0.105100	-0.103190	-0.066962	-0.037844	0.044162	0.063531	0.093453	0.338264	0.036382	0.022020	0.154504	-0.050132	-0.069223	-0.477944	-0.051030	0.058013	-0.110238	0.182034	0.237767	0.167537	0.016361	-0.018418	-0.045986	0.047503	-0.130524	-2.000000	-2.000000	-0.112295	-0.021211	-0.048568	0.045763	0.005704	0.046360	-0.180415	-0.161170	-0.170593	-0.129653	-0.164314	-0.148087	-0.163883	-0.179356
YJL153C	0.163370	0.592287	0.517140	0.474085	0.242224	0.204986	0.152616	-0.031020	-0.096443	0.062392	0.004788	-0.016080	-0.019578	-0.006117	-0.056307	-0.071911	-0.073572	-0.124053	-0.105459	-0.060919	-0.207194	-0.009520	-0.131609	-0.350752	-0.057951	0.592476	0.579452	0.669212	0.413512	0.585377	0.486800	0.264496	0.112360	0.030370	0.087002	0.039848	-0.043392	-0.004987	0.036207	0.055329	0.044501	0.002044	-0.002645	0.131254	-0.031160	-0.019518	0.134907	-0.109819	-0.142344
YKL218C	0.476383	0.525996	0.585325	0.487869	0.317511	0.226737	0.134904	0.063279	0.009696	0.051599	0.068250	0.003897	0.069807	0.103128	0.205464	0.148142	0.069284	0.049205	0.082860	0.072023	0.077216	0.031187	0.080079	0.144327	0.145397	0.463749	0.465387	0.563586	0.415555	0.381658	0.200521	0.121293	0.103885	0.035501	0.069166	-0.052809	-0.027848	0.042178	0.138501	0.090663	0.235535	0.095551	0.013053	0.039213	0.012615	-0.011827	-0.003589	0.035868	0.120811
YKL217W	-0.044802	0.101707	0.067971	0.047529	0.068408	-0.001772	-0.059084	-0.141659	-0.206617	0.042346	0.038978	0.017072	0.130389	0.024045	-0.034909	-0.104157	-0.111203	-0.161497	-0.046593	-0.053172	0.064263	0.032454	-0.091495	-0.021950	-0.007418	0.161799	0.158050	0.174045	0.207933	0.063166	0.160429	0.070946	0.159301	0.085846	0.061751	0.099609	0.121699	0.280029	0.175998	0.116832	0.110544	0.181319	0.075932	0.220771	0.070016	0.098747	0.337522	0.210891	0.130228
YKL170W	0.172236	0.010407	0.084705	-0.010359	-0.069797	-0.047123	-0.031961	0.054111	0.011643	-0.063200	-0.014724	-0.028268	-0.006754	-0.003689	0.074995	0.050955	0.107275	0.011719	-0.029289	-0.005850	-0.039907	0.216060	0.105321	0.139621	0.033081	0.074605	0.021384	-0.051819	-0.064300	-0.018800	-0.015710	-0.092095	-0.091114	-0.096674	-0.169880	-0.018154	0.005906	-0.031951	-0.016056	-0.003334	0.056256	0.026931	0.004880	-0.057050	-0.045390	-0.023749	0.128980	0.024994	0.112040
YKL168C	0.069223	-0.023094	0.010605	0.005887	-0.053352	-0.072961	-0.033254	-0.035106	-0.044761	0.016561	-0.024311	0.032173	0.035515	0.019808	0.128155	-0.048541	-0.011212	-0.083330	0.022749	-0.057045	0.067578	-0.089390	0.038040	0.135665	0.046972	-0.070890	-0.083024	-0.043472	-0.150276	-0.159316	-0.068740	-0.025762	-0.095332	-0.075962	-0.087312	-0.113966	-0.031724	0.058274	-0.041207	-0.052349	-0.040805	-0.116889	-0.070842	-0.089659	-0.025476	-0.058414	-0.088343	-0.089727	0.028021
YLL031C	-0.020247	-0.152823	-0.138696	-0.100202	-0.076249	0.015509	0.028109	0.120043	0.069791	0.124370	0.066119	0.024316	-0.000784	-0.036186	-0.057667	-0.094772	-0.084125	-0.039438	0.025642	0.084456	0.169859	-0.049134	0.049001	0.027679	-0.014987	-0.093386	-0.167764	-0.162650	-0.138141	-0.014107	-0.020053	0.087441	0.072822	0.112920	0.063438	0.092472	-0.022626	-0.011364	-0.056470	-0.052255	-0.077856	-0.027108	-0.112424	0.039910	0.145346	0.121423	-0.011239	0.005216	0.024601
YLL028W	-0.022832	0.105359	0.227402	0.191489	0.024119	-0.126514	-0.039148	-0.014936	-0.070899	-0.012122	0.021996	0.031870	0.097978	0.119726	0.037088	-0.135941	-0.129212	-0.169877	-0.092080	-0.011292	-0.034848	-0.087390	0.069247	0.123742	0.102305	0.049009	0.004731	0.120792	0.091484	-0.052707	-0.177595	-0.189011	-0.152426	-0.192394	-0.204537	-0.106130	-0.013786	0.102948	0.027521	-0.129005	-0.157965	-0.307339	-0.340066	-0.209808	-0.160897	-0.044219	-0.125981	-0.007739	0.016101
YLL026W	0.223106	0.162785	0.253367	0.362077	0.298458	0.256950	0.266072	0.206579	0.186218	0.133649	0.050902	0.037361	0.138874	0.122668	0.137284	0.094592	0.068435	0.115901	0.134970	0.137454	0.125736	0.005505	0.173501	0.207491	0.220528	0.365933	0.159420	0.278754	0.342319	0.311180	0.218125	0.224771	0.224976	0.194230	0.193232	0.048111	0.051261	0.132780	0.113711	0.087879	0.046564	0.027264	0.088076	0.127176	0.133848	0.134485	0.174332	0.142506	0.190304
YLR023C	-0.033164	-0.033224	0.004155	0.001487	0.041074	0.098551	0.109606	0.033817	0.016497	0.082236	0.110433	0.131278	0.176763	0.016419	0.074024	0.063456	0.071814	0.068341	0.102938	0.017982	0.009613	-0.279365	-0.071048	-0.155185	-0.025658	-0.013174	-0.122155	-0.023723	-0.016221	0.027829	0.076527	0.015240	0.052447	-0.004446	0.111341	0.103312	0.116064	0.108975	0.145796	-0.022932	0.005139	0.096545	0.123742	0.062405	0.010927	0.082832	-0.091893	-0.021365	-0.145476
YLR352W	0.012564	0.015859	0.084348	0.014995	0.069066	0.047404	0.105903	0.087835	-0.010683	-0.034185	0.061511	-0.006521	0.088589	0.158547	0.067968	0.080965	0.084133	0.134857	0.070427	0.099376	0.009078	0.061943	0.049438	0.141329	0.084376	0.052472	-0.005417	0.099256	0.048895	0.080042	0.123247	0.009692	0.042742	-0.007485	0.002707	0.180270	0.041354	0.116165	0.102483	0.083077	0.065108	-0.003039	0.046919	0.065900	0.043800	0.025758	0.137095	0.108103	0.118563
YLR356W	0.299763	0.221328	0.251063	0.276443	0.093541	0.078623	0.080460	0.148404	0.081248	0.018688	0.038092	-0.054036	0.023972	0.093284	0.101752	0.123092	0.150121	0.141234	0.115557	0.126454	0.091560	0.097309	0.066175	0.116034	0.132038	0.316213	0.164584	0.051691	0.133929	0.109111	0.101567	0.052545	0.035245	-0.061462	-0.033870	0.021848	-0.117729	0.008189	0.092704	0.010718	0.105476	0.151438	0.072781	0.107195	0.101201	0.083317	0.078226	0.130444	0.080773
YLR359W	0.153154	0.179768	0.259390	0.190425	0.167358	0.090222	0.093011	0.113730	-0.019076	-0.006292	0.024502	-0.005085	0.056289	-0.005602	0.003073	0.042074	-0.016543	-0.009694	0.038123	0.019454	0.051726	-0.249527	0.022565	0.024685	0.025590	0.128968	0.172163	0.256981	0.239661	0.177716	0.110003	0.129961	0.143038	0.029464	0.029038	0.035228	0.015874	0.027836	-0.017862	-0.030566	0.023344	0.043130	0.090273	0.059853	0.023988	0.054578	-0.152542	0.018879	-0.021063
YLR364W	0.396738	0.161468	0.258373	0.284402	0.299387	0.132675	0.176262	0.249911	0.354849	0.254898	0.137417	0.132010	0.124913	0.083888	0.050471	0.022166	0.069910	0.065496	0.033836	0.045225	0.419527	0.317946	0.301180	0.262166	0.199713	0.009611	0.108537	0.284345	0.011290	0.085753	-0.050618	-0.021440	0.070151	0.126151	0.005144	0.096019	0.093768	0.039704	0.074673	0.045156	0.068984	-0.012185	-0.058785	0.030278	-0.053672	0.013973	0.145058	0.156610	0.120064
YLR404W	0.043070	-0.095131	0.041701	0.043667	0.105768	0.036767	0.050280	0.106443	-0.000539	0.049565	0.027413	-0.030657	-0.059194	-0.019594	-0.003381	0.003338	0.059610	0.027969	0.033720	0.013450	0.013076	0.074924	0.041473	0.134064	0.004863	-0.043128	-0.111670	-0.016066	-0.093688	0.062636	0.055653	-0.014664	-0.092009	-0.092590	-0.082257	-2.000000	-0.117413	-0.032143	-0.066407	-0.049449	0.024856	-0.032636	-0.047005	-0.031532	-0.036066	-0.038679	-0.062291	-0.037553	-0.014322
YLR411W	0.198029	0.046452	0.036169	0.030392	0.029197	0.048059	0.025566	0.155829	0.035229	0.073836	0.038896	0.020056	0.035014	0.094191	0.005641	0.043959	0.147855	0.026875	0.034819	0.067601	-0.005939	0.062320	-0.015323	0.028375	-0.006385	0.105996	0.015167	0.068257	0.035344	-0.041134	-0.033075	-0.020621	0.016009	-0.057308	-0.008920	0.078496	0.055517	0.001212	-0.027369	-0.055587	-0.000553	-0.002179	0.016348	-0.005370	-0.052751	-0.064108	-0.134825	-0.042506	-0.072245
YMR120C	0.135368	0.500071	0.499968	0.573350	0.400976	0.337483	0.261785	0.240225	0.125618	0.142513	0.100276	0.164679	0.105644	0.047743	0.127651	0.068219	0.075576	0.047873	0.050234	0.037532	0.059810	-0.008690	0.117389	0.102587	0.105202	0.200532	0.451886	0.520973	0.520416	0.645018	0.466652	0.235335	0.330615	0.220054	0.095254	0.091546	0.080096	0.086537	-0.063335	-0.003028	0.010214	0.038979	0.080247	-0.000930	-0.023497	-0.034099	-0.182667	-0.063911	-0.080064
YMR128W	-0.019952	0.080575	-0.006206	0.089932	0.055353	-0.001487	-0.036534	-0.060268	0.014953	0.156219	0.083171	0.093111	0.017724	-0.063543	-0.031840	0.005857	-0.070587	-0.089947	-0.136030	-0.082623	-0.018503	-0.372404	-0.057454	-0.159016	-0.059282	0.104034	0.141772	0.064433	0.102154	0.076258	0.102432	0.125763	0.033382	0.053449	0.096582	0.050589	0.041176	-0.040435	-0.081272	-0.080067	-0.053636	-0.062987	-0.058505	-0.131597	-0.038478	-0.093906	-0.307525	-0.148888	-0.064828
YMR165C	0.234777	0.120668	0.062348	-0.009783	-0.108502	0.015484	0.065558	-0.008433	0.065849	-0.092355	-0.021208	-0.053342	0.036134	-0.032432	-0.036608	0.001553	0.055611	-0.031229	-0.046763	0.010514	-0.034990	0.079122	0.082639	0.096673	0.000478	-0.025948	0.026661	-0.022682	0.030125	-0.053653	0.032420	-0.005676	0.067051	0.050953	0.100950	-0.004426	0.028056	-0.018297	0.037230	-0.115694	-0.021082	0.083068	0.043920	-0.006668	-0.031654	-0.033790	0.030303	0.048466	0.046889
YMR169C	-0.167729	0.157611	-0.080111	0.045480	0.073313	0.319780	0.156006	0.182524	0.096111	0.090834	0.190402	0.008551	-0.197187	0.060594	-0.045296	-0.042422	0.008962	-0.004106	-0.243566	0.051003	-0.291637	-0.000130	-0.423492	-0.370627	-0.286927	0.235727	0.288990	-0.332177	0.258283	0.223090	0.377735	0.239351	0.148208	0.217029	0.125710	0.168045	0.157679	-0.150432	0.284469	0.202736	0.194815	0.261780	0.220154	0.042850	0.130380	-0.068435	-0.594394	-0.542362	-0.451316
YMR172W	0.031464	0.112633	0.057424	0.000805	0.030482	0.087660	0.091305	0.143881	0.106356	0.023300	0.096335	-0.004334	0.025331	0.002354	-0.022846	-0.001780	0.108442	0.061169	0.055942	0.109963	-0.027092	-0.260301	-0.121186	-0.267567	0.056845	0.037769	0.042875	-0.014688	0.071762	0.068481	0.045536	0.038158	0.089222	0.043404	-0.761949	0.091915	0.013920	0.039209	0.013723	-0.028327	0.017243	-0.005738	0.032305	0.017944	0.009819	-0.005994	-0.334271	-0.169092	-0.265582
YMR176W	0.085829	-0.032920	0.008746	0.109887	0.020603	-0.002950	0.002075	0.060420	-0.016181	0.010308	-0.101412	0.013708	0.078611	-0.078932	0.017138	0.013427	-0.041789	-0.029849	0.053101	0.029634	0.102271	-0.149356	0.058964	0.022258	0.035026	0.157669	0.138048	0.202160	0.226259	0.132931	0.099901	0.131029	0.171659	0.134338	0.228942	0.151139	0.136582	0.082047	0.074310	0.053559	-0.002123	0.105432	0.075301	0.031977	0.080691	0.049375	-0.025366	0.061257	0.056465
YNL157W	0.099593	0.045246	0.021588	-0.079775	-0.079563	-0.138841	-0.062421	-0.062364	-0.028254	-0.065343	-0.065066	0.010135	-0.046566	-0.054235	-0.002458	-0.077330	-0.023120	-0.014589	-0.042078	-0.024541	0.026721	0.048902	0.017672	0.058124	-0.024912	0.163058	0.194164	0.144891	0.046874	-0.028689	-0.010457	-0.053689	-0.067608	-0.030698	-0.095744	0.007992	-0.027452	0.004063	0.010169	0.026082	-0.009876	0.046072	0.015978	-0.002602	-0.004767	-0.019510	0.034709	0.091281	0.101871
YNL154C	0.009353	-0.071721	-0.050636	0.043894	0.056165	0.028255	-0.006076	0.019383	0.051994	0.075747	0.037739	0.044228	0.029171	0.068609	0.009618	0.065062	-0.025883	-0.066133	-0.055386	-0.020068	0.060952	-0.180671	-0.055149	-0.132276	-0.012239	-0.036009	-0.065898	0.015736	0.030327	0.115289	0.034863	0.073882	0.061633	0.097342	0.025634	0.077767	0.095292	0.098477	0.082808	0.090589	0.048761	0.052328	0.017790	-0.005153	-0.001654	0.067401	-0.145887	-0.090790	-0.072293
YNL149C	-0.102035	-0.113860	-0.115953	-0.222640	0.000410	-0.119773	-0.044092	-0.050461	0.080091	0.046797	0.047062	0.165216	0.034781	0.019174	-0.007743	-0.040669	-0.034226	-0.045694	-0.079462	-0.085675	0.048912	0.418927	0.190751	0.209585	0.100351	-0.108123	-0.069976	-0.044985	-0.051222	-0.138199	-0.148883	-0.080529	-0.011344	0.071491	0.100359	0.069645	0.089239	0.103123	0.070137	0.041356	0.017278	-0.037061	-0.054268	-0.077703	-0.057208	0.089148	0.346394	0.157434	0.271407
YNL110C	-0.014202	-0.062581	-0.145811	-0.208958	-0.095573	-0.117340	-0.118309	-0.107388	-0.013302	-0.047134	0.012839	-0.017611	-0.028070	-0.043399	-0.095412	-0.151796	-0.144167	-0.192807	-0.141524	-0.180284	-0.015806	-0.155560	-0.101610	-0.080425	-0.151549	-0.256899	-0.161804	-0.208502	-0.245873	-0.207236	-0.204619	-0.250385	-0.237902	-0.059974	-0.127706	-0.149537	-0.081698	-0.070855	-0.131877	-0.279624	-0.193815	-0.186106	-0.226194	-0.183428	-0.299994	-0.145333	-0.182101	-0.132723	-0.126582
YNL098C	-0.006713	0.048414	0.040435	-0.042679	-0.079757	-0.150516	-0.095534	-0.030960	-0.013882	0.016578	-0.043879	-0.029317	0.014197	0.037010	0.070531	0.035010	0.021370	0.038889	0.018029	-0.034117	-0.035892	-0.373839	-0.067370	-0.102214	0.053864	0.040092	0.022419	0.009375	-0.091185	-0.097610	-0.128579	-0.102251	-0.093878	-0.119773	-0.089760	-0.105235	-0.013935	0.010546	-0.039093	0.054212	-0.012053	-0.115062	-0.096854	-0.066053	-0.013558	-0.054442	-0.323840	-0.132392	-0.083792
YOL031C	0.120891	0.050220	0.005175	0.050576	0.036674	0.033394	-0.020523	0.012990	0.025125	-0.032992	-0.041737	-0.077399	-0.073192	-0.057140	-0.039741	-0.011734	-0.005892	0.019810	0.040902	0.058758	0.077601	-0.198967	-0.063891	-0.095094	-0.038975	0.066023	0.050284	0.052450	0.024433	0.020219	-0.005813	-0.042894	-0.046555	-0.035633	-0.119344	-0.046811	-0.080405	-0.054516	-0.051504	-0.020233	-0.071573	0.073215	0.047776	0.038132	0.046753	0.046747	-0.246345	-0.002381	-0.140880
YOL027C	-0.072115	-0.081505	-0.123447	-0.117704	-0.100585	-0.058471	-0.037062	0.060071	0.064330	-0.025910	0.011065	-0.029591	-0.111325	-0.080691	-0.055636	-0.061080	-0.065872	-0.068075	-0.068798	-0.009197	-0.119747	0.354601	0.012410	0.055261	-0.011020	-0.183422	-0.148471	-0.120035	-0.184038	-0.122827	-0.110467	-0.068847	-0.091047	0.001228	-0.035187	-0.048276	-0.016354	-0.053541	-0.076681	-0.037881	-0.094921	-0.170292	-0.116785	-0.243960	-0.089288	-0.096961	0.229609	0.086474	0.149795
YOL023W	0.013196	-0.050347	-0.097119	-0.053832	0.026402	0.002090	0.027120	-0.005709	0.070525	0.012365	0.063058	0.001281	0.043495	-0.033104	0.006525	0.004588	0.003884	0.043532	0.037542	0.060858	0.073193	0.043418	0.008074	-0.010018	-0.008242	0.001808	-0.071937	-0.149201	-0.051752	-0.059499	-0.030701	-0.022930	-0.051678	-0.023362	-0.030828	0.018377	0.012664	0.026697	0.026681	0.016764	-0.004500	0.132215	0.004424	0.019328	0.060499	0.076182	0.024435	0.003738	0.037477
YOR011W	0.048660	0.004592	-0.256654	0.033421	-0.070095	-0.006707	0.010362	-0.123386	0.000381	-0.013599	0.019270	-0.034053	-0.023762	-0.138172	-0.033642	0.002801	-0.009779	-0.004433	-0.066123	-0.072678	0.018140	0.123574	0.130300	0.141203	0.041783	0.093191	0.046296	-0.018474	0.170987	0.002520	0.037903	0.116803	0.033110	0.022219	-0.080246	0.003258	0.023402	-0.046917	-0.064248	-0.127801	-0.051651	0.054625	0.010119	-0.010104	-0.040412	-0.022969	0.163389	0.115905	0.085547
YOR018W	0.075978	0.087586	0.132735	0.050828	-0.041860	-0.018388	-0.003539	-0.031375	-0.020261	-0.077779	-0.078859	0.029215	0.072988	0.086069	0.084150	0.053552	0.031552	0.028408	-0.007312	-0.029988	-0.032390	-0.124613	-0.055691	0.039043	0.040833	0.174544	0.168196	0.202868	0.076900	0.080152	0.015169	0.016228	-0.012483	0.175176	0.071725	-0.028354	0.049130	0.087379	0.147609	0.217679	0.106942	0.093652	0.093216	0.067604	0.035303	0.067441	0.188603	0.049507	0.098368
YOR347C	0.080934	0.267973	0.182770	0.159403	0.033989	-0.013702	-0.019784	0.006547	-0.038355	-0.010893	-0.071443	-0.027687	0.027808	0.014563	0.034822	0.057586	0.029902	0.029869	0.015150	-0.053680	-0.079429	-0.127735	-0.047531	-0.017026	-0.005211	0.200296	0.470307	0.293559	0.216861	0.163575	0.019851	-0.046424	-0.066446	-0.003292	-0.088732	0.068843	0.015170	0.018846	0.026020	0.100544	0.004118	0.108870	0.075784	0.033098	0.017449	-0.039964	-2.000000	-0.030436	-0.026175
YOR354C	0.088400	-0.003679	-0.026392	0.023976	0.013929	0.005726	0.035518	0.033813	-0.005242	0.077324	0.101124	0.110638	0.166390	0.164598	0.154055	0.134911	0.129280	0.068171	0.112932	0.043274	0.145793	0.351106	0.052384	0.075089	0.083265	-0.047933	-0.089561	-0.034410	-0.028132	-0.009125	-0.079242	0.050069	-0.080278	0.049009	0.052068	0.099048	0.069788	0.151118	0.147750	0.194836	0.139862	0.125206	0.141297	0.083557	0.179010	0.065791	-0.021792	-0.028278	0.014497
YOR356W	0.086099	0.086942	0.075385	0.093542	0.134498	0.138376	0.116512	0.112039	0.107821	0.102632	0.051466	0.116622	0.164990	0.208965	0.243025	0.160759	0.177741	0.103434	0.210088	0.126884	0.115262	0.058890	0.129367	0.161123	0.210551	0.053027	-0.001919	0.049327	-0.022159	0.069446	0.055028	0.059228	0.023960	0.024943	0.035395	-0.010760	0.091464	0.154873	0.156662	0.210883	0.149089	0.053237	0.057729	0.086846	0.124635	0.054582	0.004818	0.095939	0.112198
YPL278C	-0.138913	0.003858	-0.103178	0.029746	-0.080938	-0.001036	-0.049906	-0.118987	-0.054424	0.028694	-0.021233	0.064219	0.078084	0.041497	0.001677	-0.035167	-0.094427	-0.028284	-0.045612	-0.033705	0.077088	0.289578	0.058076	0.199345	0.075648	0.125596	0.129272	0.073286	0.223834	0.059304	0.073033	0.178524	0.108165	-0.222554	0.177355	0.057900	0.031687	0.092662	0.071667	0.088194	0.187777	0.150785	0.062686	0.185010	0.084778	0.196480	0.609757	0.256779	0.224484
YPR058W	0.240257	0.023225	0.072186	0.118483	0.092951	0.107014	0.043254	0.021841	0.015014	0.022115	0.008126	0.051526	0.047625	0.033210	0.015576	0.002883	0.022957	0.041200	0.031164	0.091638	0.054337	0.353002	0.050136	0.250952	0.076975	-0.012074	-0.048040	0.109345	0.051605	0.082792	-0.094608	0.106568	-0.038392	0.033567	0.013829	-0.049875	0.024651	0.028583	-0.045069	0.069363	-0.029792	-0.029369	0.013163	-0.046593	-0.004796	0.091658	0.191036	0.063836	0.176446
YPR060C	0.101780	-0.005322	0.017196	0.071394	0.111837	0.057625	0.009448	-0.003343	-0.000485	-0.019242	-0.062541	-0.077571	-0.017690	-0.042812	-0.007396	0.009071	0.009335	-0.019046	-0.010834	-0.030770	0.009067	-0.107038	-0.021216	-0.039407	-0.036532	-0.024458	-0.008724	0.011590	0.105059	0.088391	0.061849	0.000592	0.008870	-0.041667	-0.045413	-0.067768	-0.047715	-0.066276	-0.079168	-0.084034	-0.036648	-0.111661	-0.009442	-0.036148	-0.064214	-0.088451	-0.146478	-0.121938	-0.095711
YPR065W	-0.207962	-0.133838	-0.170359	-0.202235	-0.194754	-0.110703	-0.082616	-0.072503	-0.105916	-0.067496	-0.110029	-0.080891	-0.106333	-0.122436	-0.216700	-0.187999	-0.155522	-0.115044	-0.127042	-0.099538	-0.096031	-0.421000	-0.235432	-0.219467	-0.165020	-0.171910	-0.175041	-0.106775	-0.239983	-0.094093	-0.088216	-0.039317	-0.046717	-0.056691	-0.128725	-0.095271	-0.102032	-0.081060	-0.129511	-0.145959	-0.100727	-0.084416	-0.135500	-0.015641	-0.056175	-0.029584	-0.226023	-0.127432	-0.124881
YPR113W	0.079384	0.037974	0.107378	0.075889	0.058136	0.003440	0.009316	0.137077	0.073041	0.085876	0.017284	0.050786	0.032966	0.051856	0.009028	-0.006568	0.069246	-0.030881	-0.004151	0.032090	-0.026259	0.258827	0.132687	0.143154	0.128441	-0.081754	-0.015680	0.082472	-0.009031	-0.018406	-0.006193	-0.067060	0.004546	-0.025563	-0.035023	0.023747	0.061101	0.030875	-0.022210	-0.066042	-0.106444	-0.146024	-0.141481	-0.082008	-0.026124	-0.059893	0.122017	0.099586	0.108132
YPR117W	0.063967	-0.178178	-0.066751	0.015678	0.000734	-0.066342	-0.088744	-0.087472	-0.018454	-2.000000	0.009073	-0.018006	-0.027702	-0.045618	0.027450	-0.044010	-0.077011	-0.117731	-0.148274	-0.059661	-0.036327	0.075048	-0.017845	0.028328	0.030793	0.046422	0.014077	-0.038790	0.066366	-0.071482	-0.015520	-0.006128	-0.028605	0.169030	0.127898	0.023220	0.061651	-0.037595	0.015978	-0.033004	-0.008522	2.000000	-0.033932	-0.115855	-0.097429	0.042205	0.067250	0.110596	0.040085
YAR050W	0.040348	0.112449	-0.037415	-0.005408	0.032367	0.022548	0.065673	-0.085457	-0.023325	0.112106	0.010730	-0.022716	0.027071	-0.101247	-0.019996	0.030254	-0.054321	0.029068	-0.005552	0.032514	0.006697	0.136990	0.158785	0.089389	0.052552	0.244277	-0.002583	0.085886	0.042786	-0.017755	0.161965	0.077311	0.074963	-0.092900	0.137756	0.072882	-0.033669	-0.045859	-0.030141	-0.062775	-0.054751	0.052736	0.074039	-0.020635	-0.021964	0.011539	0.167550	0.188895	0.148146
YBL084C	-0.013979	-0.101008	-0.064850	-0.029368	-0.077571	-0.019873	0.001367	0.017238	0.041929	0.018778	0.074095	0.051033	0.036209	0.048130	-0.000994	-0.090048	-0.090979	-0.033570	0.001650	0.050389	0.007015	-0.047863	0.031266	-0.051012	0.015930	-0.199132	-0.021516	-0.026360	-0.024743	-0.084098	-0.073159	-0.012425	0.014430	0.020805	-0.035963	0.059726	-0.006298	0.012427	-0.004307	-0.048221	-0.087662	0.045523	-0.013601	-0.082357	0.037172	-0.014000	-0.028055	-0.008254	-0.053249
YBL076C	-0.093952	0.012527	-0.037462	-0.019661	-0.024818	0.036364	0.007672	0.013192	-0.042970	-0.020152	-0.015606	-0.016734	0.041306	-0.030888	-0.026964	0.035795	-0.000076	-0.037568	-0.006857	0.007560	0.026710	-0.916143	-0.179223	-0.360801	-0.103659	0.026695	0.020568	0.022219	0.028211	0.020410	0.083705	0.032888	-0.005635	0.005041	0.024867	0.054066	0.002902	0.015523	0.014677	-0.062218	-0.001623	-0.001393	0.019534	-0.045561	-0.002576	0.039793	-0.779185	-0.194454	-0.414530
YBR252W	-0.088985	-0.201873	-0.056449	-0.035385	0.081611	0.093608	0.135616	0.165538	0.238872	0.094893	0.036963	-0.028040	-0.080114	-0.035691	-0.004883	-0.024272	0.069455	0.035146	0.050003	0.041974	0.046507	0.345471	0.156130	0.163964	0.038871	-0.290981	-0.242640	-0.155124	-0.049683	0.045714	0.091346	0.144083	0.132614	0.051181	0.022782	0.002512	-0.036420	-0.062848	-0.071611	-0.096032	-0.048765	-0.084052	-0.006372	-0.016896	-0.017165	0.036053	0.245831	0.082314	0.138760
YBR260C	0.127218	-0.025874	-0.044066	-0.091335	-0.017803	-0.041993	0.011904	0.050466	0.031202	-0.002234	0.049267	0.040137	-0.009717	-0.007235	-0.040886	-0.055128	0.036192	-0.011631	0.002486	0.004455	0.050346	0.118668	0.079389	0.077390	0.019939	0.012329	-0.006490	-0.071549	-0.089978	-0.074849	0.035557	0.019487	0.016939	0.011983	-0.083405	0.038667	-0.002954	0.018517	-0.086253	-0.151025	-0.014118	-0.005986	0.053264	-0.048283	-0.028385	0.045075	-0.088817	0.054494	0.019566
YBR265W	0.101866	-0.024040	-0.045859	-0.131407	-0.058312	-0.039773	0.018469	0.027272	0.025038	-0.016466	-0.041520	-0.075828	-0.073264	-0.060242	-0.042572	-0.048484	0.029363	0.132264	0.046146	0.058432	0.018191	-0.073298	0.020127	0.042300	0.007559	-0.051230	-0.062242	0.005256	-0.169264	-0.232131	-0.042295	-0.093893	-0.068594	-0.081571	-0.021485	-0.044937	-0.044817	-0.030234	-0.122477	-0.086252	-0.094402	-0.029978	-0.058270	-0.006998	-0.003293	0.021042	-0.048080	0.036098	0.008050
YDL048C	-0.092733	-0.139274	-0.226659	-0.363595	-0.448907	-0.423227	-0.477502	-0.281933	-0.331864	-0.356476	-0.304383	-0.276791	-0.363865	-0.330430	-0.367929	-0.491428	-0.423790	-0.486976	-0.498667	-0.460879	-0.482077	-0.275345	-0.381137	-0.279699	-0.405878	-0.437881	-0.037128	-0.222978	-0.403294	-0.509012	-0.531315	-0.454188	-0.533950	-0.496171	-0.288544	-0.474025	-0.522542	-0.410527	-0.414146	-0.529768	-0.449722	-0.442051	-0.604965	-0.581032	-0.646762	-0.596318	-0.612022	-0.320019	-0.396339
YDL046W	0.083232	0.105435	0.204029	0.097300	0.111773	0.091404	0.088102	0.182930	0.158071	0.103170	0.069936	0.110529	0.091639	0.191611	0.211758	0.062934	0.169792	0.060379	0.130184	0.146540	0.038926	0.064387	0.079435	0.094542	0.106418	0.007858	-0.008923	0.121419	0.025892	0.074193	0.043397	0.047822	0.025531	0.042731	0.013889	0.019306	0.044040	0.107563	0.131208	0.123534	0.019167	-0.061059	-0.078611	0.048558	0.019776	0.023906	-0.035933	0.057382	0.030661
YDL044C	0.041789	-0.071722	-0.029194	0.014353	-0.011977	-0.021638	-0.059462	-0.099705	-0.180244	-0.028516	-0.001018	0.019052	0.088436	0.019122	0.035997	-0.009525	0.026686	-0.065275	-0.003563	-0.035292	0.044536	-0.117774	0.019112	0.187864	-0.006167	0.041804	0.052151	0.085251	0.123031	0.022479	0.017776	0.009901	-0.038220	-0.011453	-0.116755	0.008063	0.049761	0.071392	0.095674	0.057012	0.134764	0.201377	0.063282	0.029560	-0.015657	0.045818	0.151003	0.107442	0.038157
YDL003W	-0.801985	-0.827644	-0.022938	0.438347	0.507529	0.379855	0.114855	0.006014	-0.142639	-0.305058	-0.398923	-0.584602	-0.679034	-0.407642	0.006252	0.217280	0.158378	0.098973	0.007074	-0.059853	-0.089250	0.139703	-0.164025	-0.209619	-0.217976	-0.717359	-0.639378	0.060631	0.519762	0.598474	0.414981	0.215941	0.063269	-0.045092	-0.335586	-0.384858	-0.688678	-0.663828	-0.260111	0.167542	0.296060	0.430518	0.263175	0.120130	0.054112	-0.009795	-0.063221	-0.112090	-0.175671
YDL002C	0.019796	-0.014673	-0.039003	0.022550	0.047937	-0.027233	0.003782	-0.051830	0.041214	-0.084922	-0.054377	-0.039083	-0.086251	-0.034798	0.064601	-0.010758	-0.009292	-0.004276	0.002838	-0.060992	-0.037168	-0.169406	-0.031863	-0.136907	-0.036908	-0.022291	0.016258	0.001898	0.130707	-2.000000	-0.078974	-0.097761	-0.071709	-0.028879	-0.092697	-0.102409	-0.084975	-0.079746	-0.050527	-0.051544	-0.028228	-0.068490	-0.088109	-0.027589	-0.096014	-0.009053	-0.171081	-0.061516	-0.108967
YDR003W	0.150157	0.146458	0.143543	0.120128	0.080634	-0.040923	0.042379	0.035176	0.086411	0.144590	0.016342	-0.028627	-0.029868	0.014351	0.025027	-0.029108	0.022014	0.034336	0.054235	-0.003966	0.073207	0.009106	0.064037	0.074213	0.049697	0.063571	0.075600	0.114115	0.048914	0.002013	-0.074247	-0.001701	0.021443	-0.043087	-0.007926	-0.144499	-0.002318	0.018381	-0.044770	-0.159677	-0.004725	-2.000000	-0.138992	-0.142402	-0.014528	-0.025200	0.024386	0.026308	0.009522
YDR323C	-0.067120	-0.029079	-0.015706	-0.016862	0.197025	-0.010532	0.032113	-0.000969	-0.052779	0.069711	0.050417	0.106108	0.114407	0.053189	-0.058279	-0.064469	-0.014631	-0.100052	0.000570	0.010965	0.130792	-0.097455	-0.016439	0.001132	-0.019366	-0.008314	-0.032769	-0.011088	-0.079614	0.006539	0.079962	0.029879	0.024395	0.062220	0.183690	0.081654	0.138336	0.138036	0.027892	-0.004973	-0.039710	0.049438	0.023127	-0.026042	0.045056	0.041683	-0.132687	-0.052202	-0.005090
YDR328C	-0.071163	0.047742	0.054709	0.052817	0.007112	-0.007591	-0.006982	-0.073975	-0.128251	-0.031222	-0.079536	-0.000979	0.033518	-0.072739	0.027278	0.019225	0.054227	-0.081526	0.024414	-0.052562	0.068447	0.090253	0.068086	0.173209	0.087608	0.095667	0.122075	0.132119	0.117697	0.084272	0.074808	0.092311	0.067842	0.077396	0.074165	0.005590	0.043328	0.051305	0.076288	0.119554	0.049170	0.116774	0.068930	0.064824	0.076094	0.037594	0.330628	0.103815	0.209255
YDR335W	0.152973	0.051382	0.044148	0.081548	0.039215	0.008200	0.002971	0.000725	0.111844	0.080169	0.020805	0.020167	0.008483	-0.020717	-0.020640	-0.014967	-0.029113	-0.057538	-0.015130	-0.010400	0.054518	-0.018779	0.035749	-0.018768	0.046111	0.085352	0.028288	0.065402	0.062755	-0.006678	-0.025988	-0.081162	0.040590	0.039763	0.023999	0.045831	0.032461	0.008069	0.003425	-0.088547	-0.002824	-0.189051	-0.115920	-0.101399	-0.060803	0.043021	0.092067	0.088833	0.073356
YDR371W	0.189815	0.095618	0.079554	0.142074	0.089329	0.068684	0.086306	-0.020783	0.024611	0.059830	0.050896	0.122971	0.119896	0.056503	0.044062	0.018260	0.045043	0.004921	0.093246	0.026271	0.100741	-0.002324	0.095911	0.097564	0.057751	0.115795	0.058739	0.089920	0.100700	0.121170	0.073033	0.315925	0.055865	0.088748	0.054720	-0.007394	0.067187	0.080915	0.062104	0.073375	0.059239	-0.018351	0.055693	0.015769	0.067181	0.005004	0.011414	-0.034338	0.054474
YDR373W	0.213960	0.168458	0.098546	0.034110	0.095575	-0.009837	0.028667	0.048883	0.128998	0.073313	0.034315	0.034693	0.026962	0.029143	0.046910	0.009543	0.059303	0.074947	0.090846	0.034771	0.101705	0.149837	0.198938	0.159177	0.086461	0.126659	0.146627	0.102507	0.066719	0.049701	-0.039626	0.006408	0.006715	0.073616	0.099495	0.025881	0.086978	0.083708	0.073556	0.050655	-0.007326	-0.020712	0.049228	0.072588	0.050394	0.055771	0.159120	0.106321	0.177641
YDR374C	0.202971	0.076045	0.028191	0.030656	0.012028	0.000615	0.036583	-0.034373	0.029339	0.084759	0.046701	0.029522	0.061439	0.072696	0.122128	0.013617	-0.006400	-0.002769	0.033438	0.019901	0.116778	-0.043288	0.008954	0.095979	0.037056	0.158033	0.104966	-2.000000	0.172041	0.065489	0.037803	-0.020371	0.037555	0.075687	0.046918	0.011148	0.100461	0.125466	0.052561	-0.022394	0.109422	0.076083	0.070806	0.092453	0.045200	0.092776	0.192069	0.089578	0.060084
YDR379W	0.243496	0.117158	0.233174	0.160499	0.061403	-0.068424	-0.085817	-0.073792	-0.055260	-0.093867	0.006230	0.001944	0.079795	0.081959	0.070618	0.023176	0.006587	-0.044176	0.004460	-0.005267	0.010140	0.060550	0.008954	0.053479	0.025898	0.176432	0.145040	0.217100	0.180997	0.031973	-0.782982	-0.119862	-0.101185	-0.107040	-0.162969	0.004868	-0.018739	0.074126	0.025634	0.044744	0.046220	0.050608	-0.043172	-0.117243	-0.081977	-0.058359	-0.107819	-0.059508	0.009040
YER058W	-0.319611	-0.046853	-0.018855	0.061316	-0.046262	-0.075056	0.008371	0.005303	-0.041522	-0.039470	0.024752	-0.079764	-0.031397	-0.021919	-0.003169	-0.001119	0.039323	0.024097	-0.013214	-0.051667	-0.038937	0.044740	0.026009	0.090600	0.096285	-0.025868	-0.068274	-0.051482	-0.003849	-0.168607	0.178907	-0.069818	0.129249	0.117480	0.000610	-0.011873	0.136069	-0.069635	0.047028	0.044133	0.014299	0.096643	0.033345	0.003174	-0.089196	0.009387	0.172430	-0.052595	-0.096017
YER063W	0.047578	0.019603	0.017577	-0.096428	-0.119704	-0.105854	-0.084162	0.003276	0.031845	-0.002526	0.007822	-0.019494	-0.077092	0.050215	0.093731	0.104026	0.073113	0.107639	0.124465	0.121906	0.073571	0.314880	0.186396	0.152243	0.090990	-0.105676	-0.075268	-0.115520	-0.212520	-0.283157	-0.125970	-0.287129	-0.110066	-0.165465	-0.164703	-0.160265	-0.154785	-0.119391	-0.094826	-0.105600	0.069453	0.025185	0.079107	0.111644	-0.054677	0.108059	0.120307	0.122257	0.126796
YER064C	0.051807	0.201153	0.106304	0.036985	-0.001518	0.125038	0.165788	0.251237	0.187934	0.161468	0.202240	0.195313	0.190975	0.124327	0.129883	0.103848	0.137455	0.174852	0.211067	0.212322	0.245872	-0.118548	0.150433	0.054277	0.177058	-0.014896	0.107154	0.091048	-0.008828	0.014044	0.126647	0.105468	0.210808	0.151470	0.159135	0.153377	0.134119	0.162724	0.107044	0.081124	0.184059	0.129718	0.184937	0.201542	0.209343	0.153915	-0.028570	0.130346	0.028910
YER104W	-0.033566	-0.084941	0.072801	0.099873	0.178590	0.065389	0.044344	0.061204	0.027679	0.065247	0.040914	0.011199	-0.007733	0.020695	0.103529	0.033665	0.047512	0.073446	0.064857	0.083468	0.083589	0.095101	0.093489	0.036147	-0.018768	-0.111503	-0.131818	0.009673	-0.041835	0.110631	0.055653	0.058672	-0.031622	0.098304	-0.019066	0.025264	0.025794	0.029667	-0.053162	0.002385	0.088645	-0.093641	-0.029761	-0.029660	0.005865	-0.030146	-0.141522	-0.065379	-0.059224
YER106W	-0.231225	-0.057375	-0.438491	-0.110646	-0.113177	-0.107483	-0.011251	-0.064305	-0.010929	-0.003177	0.003893	0.036427	0.059625	-0.085719	-0.015592	-0.018664	-0.059192	-0.002017	-0.054885	-0.074260	-0.026791	-0.167502	0.004271	-0.763426	-0.098519	-0.030690	-0.044975	0.010508	-0.071290	0.017003	0.105642	0.014611	0.033603	-0.074939	0.075010	-0.033101	-0.001171	-0.102224	0.021524	-0.067381	-0.028373	0.030269	0.022378	-0.046331	0.048425	-0.032001	0.024168	-0.057224	0.050126
YGL195W	0.069478	0.032888	0.046812	0.028512	0.011581	0.012648	0.048388	0.023362	-0.038743	-0.031055	-0.006845	0.044827	0.074794	0.025834	-0.033729	0.035855	-0.048252	-0.045978	-0.061533	-0.044294	-0.034280	-0.109264	0.063833	0.095765	-0.007395	0.011749	0.095126	0.083205	0.071522	0.047319	0.049516	0.081223	0.064105	-0.121671	0.138881	0.079986	0.064783	0.028768	0.042257	-0.012228	-0.042121	0.068939	0.041309	0.056465	-0.039659	0.012375	0.075233	0.082530	0.081153
YGL194C	0.269867	0.035570	0.027773	-0.041814	-0.014904	0.003877	0.061068	0.002155	-0.030185	0.009770	0.058952	-0.036186	-0.029849	-0.000605	-0.106237	-0.083954	0.045496	-0.060701	-0.073587	0.044158	-0.079651	-0.019146	-0.056904	-0.126177	-0.067220	0.000000	0.022067	-0.119015	-0.112025	-0.114095	0.047684	-0.088096	-0.081967	-0.116871	-0.002325	-0.024160	-0.049272	-0.032345	0.037411	-0.114042	-0.014709	0.115387	-0.006350	-0.010135	-0.055078	-0.004782	-0.109038	0.002682	-0.074160
YGL189C	0.042474	-0.041888	0.023724	-0.031863	-0.031874	-0.088382	-0.017529	-0.074953	-0.047261	-0.046741	-0.050456	0.013451	0.043326	0.015886	0.007759	-0.030637	-0.027951	0.006461	-0.034846	-0.014436	-0.007544	0.270865	0.066067	0.228817	0.055308	0.006715	0.021881	0.150100	0.070451	0.023936	0.029514	0.009617	-0.011808	0.079714	0.068293	0.059125	0.047578	0.044635	0.066747	0.153158	0.058017	0.106221	0.106871	0.122997	0.034323	0.069016	0.355604	0.188833	0.281697
YGL187C	0.131343	0.096270	0.132037	0.107706	0.149141	0.065361	0.105071	0.076682	0.110571	0.073649	0.125018	0.148948	0.185376	0.253085	0.273893	0.217731	0.191310	0.205588	0.212945	0.152999	0.168970	-0.051701	0.163430	0.217939	0.233827	0.144193	0.128797	0.207795	0.211970	0.130470	0.072087	0.027102	0.037104	0.115404	0.144820	0.104600	0.146434	0.155038	0.281188	0.290379	0.211505	0.270024	0.226761	0.264943	0.258890	0.181413	0.019018	0.183790	0.260206
YGL146C	-0.173193	-0.142276	-0.132049	-0.024551	-0.016062	-0.025046	-0.003420	-0.014399	-0.042199	-0.010713	-0.000932	-0.072728	0.070931	-0.001113	-0.017360	0.006709	0.015342	0.004615	0.027204	0.019871	0.045411	0.036684	-0.162427	-0.180831	-0.074433	-0.010502	-0.050309	-0.065725	-0.019552	0.106046	-0.076076	0.022886	0.063596	-0.041191	-0.131577	0.053104	0.164333	0.070979	-0.017772	0.204564	0.039106	0.087426	0.246302	0.102396	0.058274	-0.024831	0.165851	-0.090049	-0.072877
YGL144C	0.202528	-0.119601	-0.140517	-0.097593	-0.134232	-0.139488	-0.101569	-0.192984	-0.168615	-0.132812	-0.067595	-0.055358	-0.060806	-0.022966	-0.076373	-0.088008	-0.144643	-0.110056	-0.129004	-0.131485	-0.031318	-0.022924	-0.057667	-0.023991	-0.110734	-0.087936	-0.106015	-0.127512	-0.127584	-0.118536	-0.239230	-0.235332	-0.186564	-0.078949	0.022681	-0.119705	-0.106860	-0.167086	-0.118575	-0.118523	-0.103331	-0.081762	-0.098309	-0.121461	-0.117510	-0.042951	0.041904	-0.019038	-0.031604
YGL140C	-0.038114	-0.017919	-0.055071	-0.115499	-0.078669	-0.115628	-0.141306	-0.123792	-0.079991	-0.030006	0.004442	0.022299	0.003353	-0.002127	-0.044030	-0.001259	-0.035690	-0.046395	-0.048072	-0.066899	-0.000456	-0.267437	0.009801	-0.058615	-0.006333	0.043685	0.053548	-0.075330	-0.006616	-0.143066	-0.077194	-0.083811	0.005251	-0.056583	-0.013419	0.038269	0.046635	-0.008714	-0.016169	-0.067053	-0.032822	-0.024726	-0.014249	-0.036761	-0.038176	0.001464	-0.158640	-0.031343	-0.035174
YGR173W	0.096360	0.033468	-0.005133	0.026077	0.093893	0.039585	0.039258	0.019351	0.111790	0.157763	0.068027	0.076746	0.088208	0.032678	0.097700	0.006190	0.028164	-0.014243	0.049539	0.013099	0.078359	0.190133	0.104118	0.155051	0.046617	-0.043357	-0.030851	-0.031383	-0.063830	0.000727	0.063142	0.039926	0.024530	0.024416	0.036508	0.021365	0.087042	0.054302	-0.040600	-0.024613	-0.023603	-0.100632	-0.065212	-0.071222	-0.002520	0.012646	0.052910	0.029276	0.089822
YGR220C	NaN	-0.043430	0.032023	0.015731	0.097871	0.025323	-0.021319	0.022205	0.062917	-0.017715	-0.004967	0.037358	0.041055	0.054990	0.145889	0.107266	0.128269	0.083513	0.083896	0.055423	0.038279	-0.049749	0.003633	-0.001434	0.011565	-0.097288	-0.123495	-0.046685	-0.034160	0.027787	-0.084222	-0.046999	-0.151949	-0.063264	-0.124645	-0.072918	-0.019206	0.033644	0.041238	0.082381	0.104074	0.070859	-0.030705	-0.139481	-0.029988	-0.054075	-0.227054	-0.128453	-0.104632
YHR179W	0.032258	-0.042571	-0.107945	0.010906	0.061766	0.094907	0.114581	0.081069	0.119219	0.091117	-0.004862	-0.000728	-0.088185	-0.088947	-0.164499	-0.175340	-0.116222	-0.070839	-0.059329	-0.052206	-0.027035	-0.287971	-0.123078	-0.135335	-0.113740	-0.061338	-0.078815	-0.066811	-0.018730	0.084128	0.030462	0.108080	0.128812	0.101514	0.014056	0.015163	-0.090824	-0.098541	-0.130748	-0.118948	-0.133439	-0.099418	-0.170968	-0.028943	-0.042384	-0.030683	-0.157375	-0.098509	-0.075758
YHR181W	0.235111	-0.001764	0.049093	0.008458	-0.025380	-0.024385	-0.005901	0.093052	0.046549	0.017439	0.033261	0.063912	0.049571	0.107313	0.056130	0.030837	0.105191	0.080459	0.066705	0.106325	0.118602	0.213045	0.109410	0.162875	0.075395	-0.033666	-0.007039	0.057203	0.016912	-0.036606	-0.051397	-0.011783	-0.041459	0.022854	-0.009637	0.033875	0.017532	0.042545	0.008081	0.051141	-0.014981	-0.033225	-0.009490	0.031614	0.012670	-0.007624	0.157795	0.080700	0.133051
YIL160C	-0.119881	0.018379	-0.034030	-0.030210	-0.187188	-0.005579	-0.014557	-0.189813	-0.078260	-0.103755	-0.012401	-0.018612	0.087871	0.016278	-0.066145	-0.150542	-0.261209	-0.122434	0.010514	-0.064275	0.052028	0.108695	-0.077963	-0.019573	-0.061808	0.088388	0.011107	0.078818	0.165624	0.076742	0.101963	0.177252	0.044236	0.004766	0.146285	0.070725	0.095646	0.094852	0.161336	0.190770	0.026366	0.163677	0.091747	0.019145	0.035190	0.038542	0.171159	0.036144	0.340570
YIL154C	-0.097848	0.105414	0.134316	0.038654	-0.049147	-0.005142	-0.044685	-0.024794	-0.100114	-0.031239	-0.015936	-0.059371	-0.051846	-0.011062	-0.028382	-0.025355	-0.022637	-0.087977	-0.074409	-0.033646	-0.183166	0.147098	0.066788	0.100228	0.064500	0.085764	0.055598	0.080607	0.041993	-0.002233	0.009278	-0.050550	-0.118023	-0.098195	-0.067661	0.000000	-0.062519	-0.033211	0.013239	-0.000107	0.042567	0.001354	-0.067773	-0.054975	0.010425	-0.099191	0.158294	0.098450	0.106390
YJL109C	-0.000440	0.007466	-0.127502	-0.131515	-0.089629	-0.138114	-0.089277	-0.121338	-0.087753	0.009922	0.125569	0.028526	0.001909	-0.110418	-0.146427	-0.120294	-0.182696	-0.193283	-0.161169	-0.170687	-0.010187	-0.160317	0.007337	-0.069257	-0.099853	-0.012465	0.076590	-0.145060	-0.169985	-0.112756	-0.104901	-0.108164	-0.020019	-0.025175	0.036827	0.076527	0.068491	-0.034175	-0.095664	-0.159521	-0.206794	-0.167455	-0.141457	-0.131306	-0.115169	-0.029469	-0.077427	-0.035328	-0.092729
YJL058C	0.069299	-0.001429	-0.031229	-0.024601	-0.041246	-0.012172	0.000539	-0.056597	-0.118030	0.019680	0.059824	0.019042	0.026130	-0.015680	-0.039612	-0.113428	-0.054546	-0.101333	-0.003078	-0.155043	0.056570	-0.135844	-0.025031	0.025930	-0.030546	-0.006585	0.033880	-0.004117	-0.003385	0.047096	0.074653	0.067020	0.022864	0.024302	-0.006736	-0.003631	-0.002916	0.033765	-0.072436	-0.061556	-0.048539	-0.063713	-0.111831	-0.091798	-0.018882	-0.048549	-0.247477	-0.090572	-0.136269
YJL056C	0.069736	0.031231	-0.048968	-0.118677	-0.155420	-0.149039	-0.042851	0.018655	0.026314	-0.073872	-0.057168	-0.158665	-0.046165	-0.093245	-0.087213	-0.034221	-0.000095	-0.077432	0.006563	-0.010554	-0.034355	-0.091678	-0.010039	0.025465	-0.071640	0.000780	-0.047551	0.017180	-0.125416	-0.147725	-0.144858	-0.074938	-0.062725	-0.095835	-0.108781	-0.203220	-0.079826	-0.052074	-0.090006	-0.104834	-0.088805	-0.065388	-0.005209	-0.009132	0.053967	0.003814	-0.041382	-0.037821	-0.046876
YJL053W	0.080441	0.139994	0.115740	0.104066	0.080968	0.047115	0.028569	-0.014883	0.018016	0.015638	0.008586	0.015360	0.209806	0.040744	0.104176	0.077670	0.025091	0.025413	0.013604	0.048034	0.070589	-0.136013	0.012522	-0.051340	0.041627	0.207279	0.188021	0.185799	0.131433	0.081178	0.053083	0.020376	0.014325	-0.001437	0.006104	-0.024527	-0.082096	0.124708	0.086844	0.055117	0.058297	0.105472	0.002475	0.014776	0.036120	0.032623	-0.009528	0.006071	-0.009848
YJL051W	0.056732	-0.130474	-0.057801	-0.083948	-0.121930	-0.078768	-0.071268	-0.017086	0.089606	0.178120	0.307069	0.339234	0.390078	0.116019	0.068009	-0.021261	-0.058507	-0.162057	-0.174663	-0.008948	0.076471	0.028014	0.190401	0.233286	0.192838	-0.039477	-0.136991	-0.167015	-0.068501	-0.150781	-0.049213	-0.049051	-0.007164	0.092779	0.212347	0.396454	0.321121	0.305622	0.271277	0.025296	0.009158	-0.020234	-0.026909	-0.105772	-0.066921	0.066525	0.080207	0.251136	0.216362
YJL049W	-0.049300	-0.001593	0.062308	-0.020598	-0.050218	-0.051557	-0.028962	-0.047940	-0.006966	-0.012786	0.063541	0.022407	0.114797	0.029932	0.042446	-0.017745	-0.015882	-0.003850	-0.003994	0.030869	0.081317	-0.134583	0.058331	-0.067171	-0.006885	-0.053918	-0.030464	-0.019276	-0.074377	-0.076140	-0.008926	-0.151241	0.036266	0.073177	0.090186	0.023320	0.081526	0.091309	-0.002199	0.005729	0.006648	0.003858	0.062101	-0.031748	0.003845	0.077246	-0.091218	-0.052345	0.007052
YJL048C	-0.058345	0.105737	0.105710	0.051739	-0.019075	-0.118014	-0.121737	-0.179309	-0.130189	-0.073532	-0.067992	-0.025462	0.024520	0.067352	0.053401	-0.002054	0.000722	-0.027444	-0.051454	-0.043692	-0.001010	-0.198082	-0.017154	-0.058790	0.036784	-0.014868	0.109836	0.107641	-0.016069	-0.093525	-0.204719	-0.128869	-0.162012	-0.192823	-0.142678	-0.128253	-0.067811	0.005601	0.022821	0.002356	-0.057809	-0.001514	-0.117016	-0.022017	-0.055856	-0.040416	0.045540	-0.069483	-0.028449
YKL133C	0.045431	0.081217	0.034372	0.005766	-0.081624	-0.022587	-0.105323	-0.059580	-0.266909	-0.324957	-0.130293	-0.080002	0.026355	0.089079	-0.021309	0.013940	-0.109667	-0.051302	0.031005	-0.081047	-0.002001	-0.206798	-0.054895	-0.089243	0.010401	0.137342	0.186713	0.084778	0.186912	-0.038917	0.032064	0.159898	-0.014201	0.078375	0.315112	0.018714	0.076343	0.119318	0.101324	0.117272	0.172996	0.120808	0.100821	0.230967	0.068818	0.115848	0.333359	0.226513	0.122270
YKL130C	0.083061	-0.028735	-0.071083	-0.123118	-0.084862	-0.026364	0.024294	0.136795	0.147278	0.148452	0.178316	0.153753	0.182989	0.162578	0.124947	-0.025969	0.039793	-0.007347	0.094603	0.125849	0.127649	0.064630	0.247480	0.157238	0.103436	-0.122534	-0.105078	-0.096803	-0.063222	-0.139822	-0.127912	0.684949	-0.038694	0.052218	0.055672	0.148085	0.333768	0.150388	0.090950	0.093964	0.030084	-0.062745	-0.050259	0.034426	0.055402	0.093945	-0.061029	0.135354	0.127211
YKL128C	0.010197	-0.068876	-0.079369	-0.185698	-0.105349	-0.151203	-0.108932	-0.063909	-0.038987	-0.061724	-0.067875	-0.044732	-0.088606	-0.017321	-0.004716	-0.016587	-0.058436	-0.026074	-0.057694	-0.095080	-0.092149	-0.027001	-0.001783	-0.026198	-0.016181	-0.054992	0.011227	-0.069657	-0.042320	-0.118604	-0.162080	-0.110717	-0.108212	-0.018271	-0.085226	-0.042263	-0.021538	0.009998	0.002402	0.058863	-0.002757	0.063554	-0.012014	-0.003137	-0.061606	-0.105416	-0.128441	0.009521	0.004751
YKL126W	0.280042	0.201837	0.154837	0.162804	0.143594	0.105647	0.086436	0.125148	0.106954	0.131063	0.065126	0.045811	0.039767	-0.012505	-0.009426	-0.049581	-0.061744	0.002961	0.036355	0.008294	0.099493	0.038028	0.111846	0.080540	0.037036	0.238431	0.234676	0.209836	0.171146	0.116421	0.003925	0.127469	0.044674	0.090673	0.079252	0.056063	0.019352	-0.005826	-0.042244	-0.002461	-0.105971	-0.010514	-0.037195	0.006508	0.074047	0.092269	0.079841	0.057609	0.023871
YKL124W	0.071899	0.005830	0.115163	0.048516	0.044944	-0.051623	-0.032757	0.106063	0.020987	0.068023	0.037425	0.095001	0.052273	0.103953	0.038979	0.055916	0.021211	0.068418	0.029660	-0.031396	0.149134	0.000351	-0.029234	-0.028956	-0.011813	-0.063912	-0.010777	0.050183	-0.137618	0.005134	-0.102377	-0.089276	0.063618	0.020609	-0.095173	-0.000935	0.051577	0.052056	-0.019096	-0.063649	-0.023027	-0.033545	-0.103336	-0.518498	-0.008397	-0.063233	-0.336596	-0.135241	-0.128872
YKL122C	-0.192730	-0.134363	-0.186175	-0.160257	-0.034161	-0.093876	-0.090074	-0.073696	-0.028752	-0.117432	-0.058286	-0.170475	-0.268695	-0.179886	-0.209587	-0.149378	-0.151326	-0.146950	-0.147674	-0.148947	-0.090049	0.282259	-0.059985	-0.056609	-0.093310	-0.186952	-0.130543	-0.183790	-0.120167	-0.094201	-0.074782	-0.120800	-0.074957	-0.040169	-0.095236	-0.027575	-0.097485	-0.157066	-0.123871	-0.150772	-0.082514	-0.107254	-0.049473	-0.136628	-0.143417	-0.099938	0.149022	0.061770	0.003514
YKL082C	-0.076776	-0.230724	-0.243207	-0.273196	-0.105559	-0.166337	-0.129566	-0.107834	-0.019268	-0.091552	-0.019404	-0.124231	-0.158280	-0.133178	-0.172153	-0.213080	-0.172792	-0.118596	-0.160845	-0.173041	-0.045998	-0.346162	-0.272521	-0.427779	-0.208956	-0.224780	-0.200042	-0.304209	-0.159130	-0.199291	-0.157325	-0.230041	-0.165084	-0.014427	-0.044020	-0.106109	-0.053644	-0.155654	-0.271497	-0.241104	-0.113831	-0.110434	-0.208768	-0.240077	-0.241308	-0.199064	-0.329621	-0.096227	-0.192552
YKL072W	0.080568	0.002418	-0.093083	0.011089	-0.089764	-0.049930	-0.020123	-0.033185	-0.045703	0.016684	0.006338	0.034928	0.058206	-0.004766	-0.059690	-0.158687	-0.088362	-0.066432	-0.027913	-0.023065	0.124210	-0.118036	-0.044514	0.039085	-0.051740	-0.064338	-0.065896	-0.061883	-0.119200	-0.084358	-0.045143	-0.115349	0.019997	0.084304	0.027144	-0.005284	-0.022765	0.008545	-0.079677	-0.108210	-0.109492	-0.118521	-0.094029	-0.128536	0.012096	-0.096272	-0.197870	-0.137504	-0.145967
YLR063W	-0.135827	-0.255658	-0.310318	-0.259167	-0.165558	-0.055401	-0.047208	0.096356	0.073959	0.044672	0.014188	-0.002792	-0.091152	-0.065612	-0.087448	-0.141013	-0.028494	-0.078113	-0.028408	0.009979	-0.076425	-0.110395	-0.130131	-0.124357	-0.121192	-0.170687	-0.228003	-0.309802	-0.281615	-0.115561	-0.032580	0.003932	0.003688	-0.005030	-0.056510	0.041156	-0.032208	-0.079994	-0.125873	-0.162347	-0.134708	-0.112436	-0.046514	-0.030205	-0.063037	-0.048600	-0.188647	-0.082811	-0.161936
YLR115W	-0.084750	-0.061170	-0.111425	-0.025194	-0.033258	0.000527	-0.023255	0.057811	-0.016977	0.016428	-0.005539	0.016747	0.008889	-0.062417	-0.009967	-0.064851	-0.040691	-0.054183	-0.049378	-0.029763	-0.040810	-0.089791	-0.037148	-0.110077	-0.049146	0.027217	-0.011960	-0.172252	-0.055540	-0.097737	0.009696	0.034918	0.109138	0.041117	-0.021845	0.064162	0.059155	-0.055008	-0.102258	-0.004464	-0.056591	-0.030376	0.004605	-0.015593	-0.047739	-0.051215	-0.116605	-0.100936	-0.090348
YLR454W	0.180171	0.068390	0.026524	0.135211	0.042058	0.036158	-0.025130	-0.057193	-0.097003	-0.031623	-0.056853	0.013891	0.062722	0.075630	0.032821	0.117781	0.049888	0.032205	0.009144	-0.008932	0.079282	-0.061512	0.046994	0.075353	0.068078	0.222247	0.087575	0.152783	0.062577	0.107737	0.031805	0.032472	-0.043054	0.020812	-2.000000	0.020748	0.009356	0.065990	0.018007	0.099752	0.121757	0.162109	0.112710	0.039692	0.048658	0.044542	0.045734	0.054659	0.090534
YLR456W	0.235304	0.077937	0.079316	0.054220	0.134223	0.026786	0.049748	0.022380	0.109249	0.059827	0.032611	0.410627	0.100051	0.077350	0.127664	0.066178	0.069437	0.083803	0.068216	0.044912	0.046707	0.099968	0.025474	0.009671	0.077985	0.095589	0.093819	0.120626	0.064842	-0.033776	-0.069681	0.015016	0.043225	0.017107	0.018373	-0.024113	0.032685	0.168473	0.049441	0.004949	0.161904	-0.013706	0.088862	-0.008524	0.012575	0.045024	0.123480	0.050711	0.013616
YLR459W	0.036074	0.004394	0.018384	0.057367	0.025101	0.111624	0.105634	0.156774	0.191923	0.136104	0.111316	0.129063	0.089326	0.040457	0.003814	0.058781	0.048806	0.108129	0.169344	0.169468	0.159030	0.087633	0.089940	0.103666	0.068807	0.092058	-0.035378	-0.005168	0.024374	0.038303	0.086196	0.118331	-0.016369	0.048535	0.039735	0.063235	0.073543	0.079942	0.011904	-0.078191	-0.044501	-0.059805	-0.045387	0.109819	0.081767	0.157933	0.170305	0.025037	0.037935
YML104C	0.108515	-0.191919	-0.115026	-0.056260	-0.014665	0.000172	0.052639	0.043615	0.070235	-0.015256	0.105756	0.004545	0.002727	-0.078437	-0.087468	-0.101239	0.002502	0.013684	-0.014377	0.061709	0.094203	-0.045809	0.098202	-0.014324	-0.013026	0.135829	-0.043853	-0.092451	0.151868	0.085196	0.137969	0.340195	0.062484	0.023898	-0.077002	0.120863	0.246715	0.014507	-0.008542	0.043851	0.055875	0.079890	0.116349	0.045464	-0.011381	0.127389	0.068146	0.170172	0.038082
YML099C	-0.255544	-0.011688	0.028877	0.028462	0.013382	0.049242	0.054174	0.017508	0.129046	0.060010	0.044060	0.039201	-0.004385	0.012039	0.040841	0.059607	0.110105	0.012598	0.030322	0.062316	-0.084556	-0.265159	-0.137461	-0.255186	-0.082165	0.029419	0.065374	-0.060857	-0.007342	-0.007792	0.024004	0.100445	0.011232	-0.001212	-0.012546	0.108620	0.062262	0.044806	-0.041772	0.002907	-0.025985	-0.002187	0.014342	0.003810	0.078527	0.030650	-0.528309	-0.365644	-0.454255
YML097C	-0.007940	-0.230394	-2.000000	-2.000000	-0.262758	-0.000369	-0.039331	0.001226	-0.026937	-0.021167	-0.093418	-0.042225	-0.051570	-0.052671	-0.050341	-0.041587	-0.034361	-0.028627	-0.058237	-0.060932	0.001365	0.228398	-0.047868	-0.007540	-0.066546	-0.233403	-0.193748	-0.188027	-0.093342	-0.066246	-0.001567	-0.121857	-0.079107	0.002174	-0.117986	-0.107651	-0.047764	-0.075542	-0.140992	-0.177553	-0.085079	-0.106325	-0.056282	-0.088960	-0.201603	-0.105493	-0.156221	-0.093269	-0.190825
YML092C	-0.038141	-0.012927	0.022411	-0.049111	-0.072655	-0.091462	-0.076744	-0.005372	-0.006293	-0.042136	-0.013724	-0.006116	0.010122	-0.018468	0.041695	-0.012444	0.106208	0.004393	-0.004823	0.048718	-0.041626	-0.002148	0.049851	0.127069	0.041256	0.010240	-0.017644	-0.052988	-0.077170	-0.027149	-0.036472	-0.001889	-0.015063	-0.044213	-0.097680	-0.002109	-0.025666	0.028099	-0.032473	-0.004183	0.036052	-0.018208	0.005843	-0.001587	-0.001052	0.029372	-0.010872	0.015703	0.014590
YMR220W	0.060151	0.046269	0.034296	0.020192	0.071445	0.081366	0.071811	0.064614	0.060902	0.047251	0.051617	0.087151	0.151048	0.117787	0.163629	0.109952	0.064933	0.026551	0.092209	0.092015	0.171412	0.044084	0.183138	0.125206	0.087193	0.006499	-0.028502	-0.004701	0.000108	-0.032669	0.040402	0.047352	-0.006428	0.029466	0.029237	0.014401	0.043548	0.126719	0.053810	0.015815	0.081619	-0.031681	-0.064938	0.030329	0.065235	-0.008337	0.108969	0.040073	0.095908
YMR256C	0.227637	0.176199	0.187917	0.143345	0.137885	0.073563	0.137353	0.042808	0.095964	0.171031	0.104447	0.172857	0.210492	0.274408	0.284776	0.213910	0.196238	0.154887	0.160936	0.117387	0.250544	0.397116	0.148064	0.349480	0.279070	0.164151	0.141831	0.157810	0.146679	0.132155	0.061322	0.111591	0.095939	0.162415	0.000000	0.154535	0.182025	0.203250	0.283047	0.285096	0.215035	0.197788	0.190981	0.179950	0.162490	0.232839	0.270471	0.232836	0.285429
YMR258C	0.118022	0.230213	0.275912	0.217246	0.154228	0.121753	0.107084	0.043042	0.051568	0.073472	0.083776	0.096115	0.132049	0.144719	0.157290	0.175918	0.071690	0.049438	0.050730	0.070960	0.048886	-0.075522	0.057104	0.098861	0.110035	0.263896	0.298431	0.288045	0.261643	0.132018	0.042354	0.078901	0.062717	0.099019	0.098717	0.066731	0.148410	0.155501	0.172249	0.201453	0.133472	0.099400	0.074005	0.124196	0.050174	0.121283	0.218739	0.090916	0.106327
YMR260C	0.037399	0.058604	0.055288	0.055253	0.078244	-0.026113	-0.029164	-0.090324	-0.013562	-0.009763	0.030593	0.015604	0.006103	0.032038	0.042079	-0.056750	-0.130763	-0.057417	-0.098634	-0.098841	-0.003248	0.067270	-0.000269	-0.036408	-0.061155	-0.046080	0.097601	0.067962	0.069665	0.068275	-0.038594	-0.003843	0.005974	0.003291	0.000000	0.049360	0.056766	0.083576	-0.030870	0.028124	-0.008981	-0.061654	-0.042078	-0.127622	-0.028441	-0.055232	-0.016074	0.007057	0.054951
YMR263W	0.229686	-0.029393	-0.052467	-0.094250	-0.089740	-0.092874	-0.009298	-0.003280	0.050499	-0.012745	-0.064492	-0.060509	-0.070982	-0.032373	-0.000093	-0.176344	-0.021483	-0.070998	-0.039624	-0.012143	0.018868	0.011362	0.027966	0.065974	-0.044270	0.006487	0.027586	0.000000	-0.035417	-0.086547	-0.063061	-0.039942	0.049987	0.080365	0.116048	0.026194	-0.022093	0.007727	-0.008862	-0.059038	-0.046458	-0.064030	-0.030769	0.015903	0.073659	0.068675	0.102495	-0.106455	0.104657
YMR267W	0.132748	-0.068753	-0.123531	-0.084451	-0.047321	-0.047273	0.014224	0.047889	0.044485	0.052689	0.057804	0.020878	0.070520	0.081768	0.072918	0.136829	0.128224	0.073244	0.054678	0.080042	0.118522	0.088204	0.118473	0.143352	0.063420	-0.168210	-0.065007	-0.170634	-0.156431	-0.116177	-0.076732	-0.099070	0.018817	-0.007213	-0.068363	0.045090	0.029653	0.054720	-0.046343	0.026681	-0.003922	-0.004878	0.022990	-0.009689	0.035444	0.020954	-0.063174	-0.034385	-0.009725
YNL054W	-0.032663	-0.018814	-0.138529	-0.027984	-0.000759	0.006736	-0.034843	-0.001128	-0.046477	0.021371	0.087663	0.077023	0.054964	-0.033612	-0.008081	-0.042474	-0.041073	-0.050121	-0.087011	-0.005842	0.008548	-0.012188	0.019629	0.072239	-0.004451	0.084147	0.041371	-0.032223	0.042084	0.017896	0.080366	0.094110	0.080581	0.065385	0.070614	0.159827	0.139005	0.095233	0.080215	-0.040341	0.044621	0.043258	0.003137	-0.005438	-0.001846	0.025886	-0.030411	0.013845	0.068039
YNL052W	0.023808	-0.030941	0.081118	0.114256	0.080501	0.013238	0.031450	0.098155	0.119882	0.082256	0.085297	0.139614	0.178705	0.235541	0.279105	0.135883	0.152782	0.120187	0.149639	0.098981	0.100553	0.067365	0.136974	0.211891	0.203765	-0.012820	-0.044591	0.150637	0.073066	0.093613	-0.000629	0.080580	0.100552	0.090466	0.005658	0.049843	0.131816	0.145794	0.224176	0.218908	0.091559	0.117532	0.065956	0.139728	0.080426	0.039317	-0.037929	0.145692	0.186974
YNL049C	0.044090	0.017203	-0.009546	-0.056461	-0.045403	-0.090792	-0.049651	-0.009307	0.028419	0.040678	-0.001121	0.006310	-0.011681	-0.022320	-0.012662	-0.045798	-0.015527	-0.022858	0.025485	0.008716	0.071688	-0.121782	0.016116	0.041800	-0.016686	-0.047770	-0.034328	-0.046502	-0.115524	-0.065848	-0.061587	-0.037400	-0.058922	0.002047	-0.022213	-0.038408	-0.008143	-0.028372	-0.104647	-0.159283	-0.076737	-0.162527	-0.078427	-0.063215	0.041320	0.000500	-0.149102	-0.049453	-0.050876
YNL009W	-0.140068	-0.043798	-0.161468	-0.011765	-0.062539	-0.090941	-0.146228	-0.134291	-0.041419	0.132893	-0.016878	-0.004760	0.035014	-0.019253	-0.078862	-0.096139	-0.062401	-0.050436	-0.067020	-0.024660	0.027767	-0.050260	-0.014520	-0.141997	0.016278	0.037313	-0.011835	0.030498	0.023608	0.058998	0.024448	-0.026470	0.012994	0.049013	0.061751	0.077822	0.035444	0.079547	0.026934	-0.022539	0.001736	0.107489	0.061800	-0.008275	-0.076173	0.052716	0.110712	0.009398	-0.012725
YNL008C	0.019468	0.033550	0.010335	0.020808	0.043603	0.020220	0.049022	-0.036299	0.013208	0.024510	0.045791	0.027585	0.031615	0.003714	0.037940	0.088864	0.029451	0.016070	0.074772	0.057640	0.090236	-0.031189	0.130130	0.096730	0.038071	0.087131	0.024170	-0.005153	0.021455	-0.022604	-0.063298	-0.034130	0.019008	-0.009644	0.090730	-0.031941	0.047885	0.046724	0.045743	0.078559	0.019730	0.043178	0.006901	0.068221	0.044464	0.086801	0.303903	0.113908	0.070300
YOR057W	-0.061190	0.029894	0.044174	0.046893	-0.033463	-0.059777	0.005379	0.010736	0.037400	-0.027033	0.103060	0.084579	0.086955	0.048149	-0.032055	-0.060184	-0.052336	-0.028022	-0.043912	0.001120	0.041134	0.147013	0.100122	0.119509	0.074378	0.116054	0.034725	0.200089	0.108347	-0.092712	0.062843	0.115608	0.012043	0.077413	-0.027247	0.116593	0.093132	0.095388	0.462418	-0.089797	-0.060897	-0.035564	0.047309	0.080782	-0.066533	0.033654	0.153906	0.149771	0.112221
YOR058C	-0.056165	-0.002564	-0.136501	-0.186510	-0.208753	-0.223441	-0.203710	-0.081800	0.047896	0.174903	0.277653	0.305643	0.219217	0.188528	0.016182	-0.083727	-0.138162	-0.185222	-0.184404	-0.066477	0.056080	-0.165783	0.018219	0.010043	0.072562	-0.083579	-0.071798	-0.230484	-0.264848	-0.284037	-0.270588	-0.260023	-0.089788	0.111219	0.205918	0.290873	0.302877	0.319462	0.198557	0.067548	0.124472	-0.129189	-0.278768	-0.219808	-0.114069	0.048389	-0.295956	-0.067010	-0.016272
YOR059C	0.132081	0.123275	0.059006	0.056433	-0.008594	0.070657	0.086043	0.047094	0.022984	0.138107	0.083132	0.095687	0.079229	-0.002511	-0.075231	-0.036442	-0.024501	-0.053155	0.052845	0.013178	0.130406	-0.154766	0.039555	0.015844	0.005164	0.087120	0.106333	0.015463	0.098571	0.055708	0.072741	0.168014	0.154929	0.202418	0.217755	0.045180	0.105587	0.080966	0.031952	0.015769	2.000000	0.070866	0.043508	0.056370	0.100677	0.065597	0.031220	0.064607	0.049726
YPL240C	-0.024393	-0.139504	-0.061353	0.089191	0.119718	0.120016	0.137077	-0.011725	0.088479	0.108263	0.041589	0.036459	0.014940	-0.054255	-0.108460	-0.037718	-0.055253	-0.049104	-0.015273	-0.064953	0.035971	-0.163298	0.025382	-0.015024	0.031686	0.115980	-0.044792	-0.019833	0.143535	0.177369	0.096605	0.139130	0.200061	0.245217	0.127609	0.139374	0.123876	0.027463	0.007247	0.047951	-0.031582	-0.002368	0.117228	0.094556	0.066531	0.071150	0.035746	0.041342	0.062638
YPL232W	-0.018691	0.014105	0.028197	0.040197	0.072941	-0.025196	-0.065654	-0.045650	-0.124943	-0.151497	-0.211282	-0.195191	-0.175496	-0.076825	0.063448	0.140385	0.134745	0.082869	0.036457	-0.038193	-0.080001	-0.111256	-0.050656	-0.078531	-0.067817	0.061797	-0.019939	-0.074947	-0.068438	-0.029314	-0.051601	-0.095429	-0.075894	-0.175192	-0.216354	-0.200229	-0.190253	-0.191271	-0.154265	0.012688	0.047680	-0.029982	0.045253	-0.031409	-0.084398	-0.105407	-0.241328	-0.169289	-0.147439
YPL230W	-0.261070	0.067577	0.088334	0.008034	0.076810	0.020254	0.018913	-0.041307	-0.060693	-0.033643	-0.097503	-0.144126	0.001428	-0.133541	-0.127696	0.019894	0.064581	0.075157	0.046436	0.105048	-0.139506	-0.137095	0.023052	-0.106601	-0.069437	0.097926	0.177763	0.092934	0.160940	0.106889	0.145692	0.082262	0.171966	0.026839	0.043300	0.043725	-0.023909	0.001863	0.016138	0.031182	0.048882	0.226536	0.224769	0.136600	0.139594	0.050356	0.103805	0.027190	-0.080178
YPL190C	-0.063855	-0.004999	-0.039252	-0.101031	-0.069684	0.019059	0.017962	0.050799	0.041078	0.086364	0.021459	0.075541	-0.002290	0.021475	-0.032473	0.003208	-0.011627	0.029244	0.037759	0.027663	0.014154	-0.174325	0.022316	-0.090973	-0.003911	0.053727	-0.004818	-0.038136	-0.048262	-0.000954	0.057935	0.112497	0.140311	0.069743	0.127895	0.146766	0.053741	0.000307	0.016103	-0.015536	-0.023740	0.160429	0.101044	0.048360	0.087981	0.018647	-0.165334	-0.027659	-0.067364
YPR151C	-0.518565	0.039248	-0.004596	0.005902	-0.127484	0.046895	0.023039	0.015267	-0.034843	-0.007742	-0.028284	0.236430	0.031795	-0.002415	0.024406	-0.043379	-0.005507	-0.002499	0.008679	-0.021267	0.035667	0.538708	0.129859	0.200215	0.051163	0.048693	0.000325	0.169767	0.137334	0.214154	0.166690	0.193885	0.111005	0.232958	0.264733	0.077627	0.139969	0.227423	0.137909	0.111045	0.113191	-0.013041	0.060169	-0.034060	0.107849	0.165019	0.393761	0.242821	0.422711
YPR154W	-0.090654	0.160027	0.140386	0.043802	-0.036629	-0.047667	0.005373	0.067444	0.036439	0.009881	0.018040	0.025710	0.045317	0.063536	0.064520	0.021218	0.076077	0.003350	0.062503	0.049781	0.014130	-0.011353	0.005184	0.026348	0.085168	0.153699	0.101238	0.074905	0.008411	0.038912	0.031082	0.021377	0.056401	-0.030889	-0.370790	-0.043281	0.033490	0.113069	0.055439	0.034609	0.022303	-0.023549	-0.013577	0.008314	0.013851	-0.051951	-0.166374	-0.027204	-0.003089
YPR155C	0.075099	0.087874	0.040622	0.059358	-0.033784	-0.016589	0.027424	0.024537	0.005963	0.045234	0.114900	0.155476	0.166328	0.133853	0.065888	0.025670	-0.063340	-0.126701	0.041396	0.027655	0.137107	0.116351	0.159583	0.163328	0.140985	0.057630	0.022896	0.013718	-0.005796	-0.022946	0.134995	0.066907	0.046570	0.064023	0.133061	0.012167	0.057655	0.165078	0.086186	0.062427	0.045075	0.055219	-0.006186	-0.033127	0.028400	0.040005	0.087388	0.225730	0.182428
YPR158W	0.192371	-0.037566	0.299072	0.359461	0.285856	0.221640	0.263621	0.097263	0.088073	0.058664	0.098898	0.086005	0.103808	0.116645	0.067657	0.155187	0.124061	0.112448	0.055105	0.058774	0.092071	0.100189	0.060286	0.059359	0.095445	0.171888	-0.089356	0.312867	0.263416	0.245110	0.222373	0.263693	0.132648	0.207434	0.020276	0.000000	0.049110	0.124878	0.037861	0.172301	0.099770	0.228762	0.213767	0.087583	0.146187	0.043660	-0.253471	0.008400	-0.095273
YBL030C	-0.000384	0.002749	0.057874	0.089777	0.137333	0.243724	0.213634	0.230518	0.202782	0.171476	0.183135	0.145479	0.170642	0.251850	0.267549	0.273944	0.218820	0.246394	0.210933	0.233350	0.117876	0.058245	0.138776	0.071059	0.139623	0.125351	0.090346	0.080308	0.104055	0.097335	0.155062	0.148633	0.039650	0.141951	0.186405	0.170319	0.085998	0.164061	0.166779	0.236592	0.192585	0.241105	0.187135	0.174936	0.185527	0.128289	0.201290	0.227727	0.181433
YBL023C	-0.023311	-0.014283	0.191242	0.219707	0.131113	-0.084702	-0.191555	-0.163506	-0.160765	-0.087965	-0.108320	0.092656	0.155253	0.190197	0.257564	0.174178	0.078955	0.030062	-0.123253	-0.120214	-0.111727	-0.065837	-0.047522	0.040169	0.066492	-0.150740	-0.086634	0.096417	0.077015	0.074989	-0.111112	-0.270447	-0.236545	-0.327403	-0.348527	-0.124206	0.074007	0.163161	0.094471	0.084044	0.074989	-0.131296	-0.112424	-0.220122	-0.242572	-0.219002	-0.242034	-0.151790	-0.083917
YBR018C	-0.335224	-0.024389	-0.148282	-0.080938	-0.086900	-0.095037	-0.120805	-0.149882	-0.280680	-0.095104	-0.057273	-0.099651	-0.030485	-0.053564	-0.010014	-0.037044	-0.089517	-0.075626	-0.111263	-0.089335	-0.129774	-0.257795	-0.116182	-0.354535	-0.144566	0.105926	0.092788	-0.118559	-0.105365	-0.062850	-0.035397	0.006243	0.009619	-0.033080	-0.097979	-0.202902	-0.003256	-2.000000	0.187704	0.218137	0.049751	0.036794	0.049013	0.081122	0.078407	0.056424	0.254696	-0.171801	-0.088914
YBR021W	0.084328	0.200703	0.218012	0.178268	0.163741	0.138030	0.064513	0.122077	0.139495	0.115991	0.129179	0.076756	0.108867	0.017131	0.072532	0.031721	0.015003	-0.008367	0.031339	0.067707	0.038814	-0.205050	0.037331	-0.007085	0.030498	0.070833	0.145040	0.168888	0.186076	0.122559	0.048365	0.043276	0.119992	0.095555	0.091271	0.141253	0.098285	0.058878	0.023778	-0.056646	-0.023616	-0.033372	-0.031778	-0.113269	-0.061551	0.023479	-0.007280	-0.026233	-0.040041
YCR065W	-0.683519	-0.332585	-0.173487	0.004814	0.097253	0.117591	0.041034	0.156307	0.032089	-0.064640	-0.122193	-0.276746	-0.452461	-0.268198	-0.111709	0.009799	0.109741	0.074551	-0.067676	0.033400	-0.485223	-0.174189	-0.207424	-0.292249	-0.177394	-0.409132	-0.393778	-0.428251	-0.108695	0.053319	0.114614	-0.013909	-0.039912	-0.136603	-0.167039	-0.173236	-0.387120	-0.480942	-0.190859	-0.165640	0.087750	0.025959	0.025801	0.006301	0.051683	-0.304689	-0.349995	-0.202074	-0.314607
YCR069W	0.060421	0.057941	0.128824	0.089441	0.055773	0.116281	0.128216	0.160252	0.152059	0.129566	0.139276	0.095262	0.058494	0.036320	-0.014325	-0.037350	-0.005562	0.029624	0.127929	0.112970	0.118727	-0.062824	0.070805	0.033537	0.019978	0.076566	0.017417	0.081572	0.010023	0.065330	0.043925	0.080407	0.059965	0.066904	0.009511	0.090637	0.064274	0.041452	-0.052067	-0.042688	-0.048803	-0.030134	-0.071235	0.060088	0.127337	0.079637	-0.117356	0.015238	0.017797
YDR041W	0.181886	0.122150	0.153621	0.036090	0.012705	0.010410	0.007034	0.061231	0.070055	-0.013814	0.050714	0.027935	0.083594	0.173998	0.217801	0.133296	0.180905	0.143312	0.135800	0.081157	0.055779	0.025526	0.047650	0.021063	0.077004	0.075845	0.024572	0.134115	0.065624	-0.016014	-0.097653	-0.067653	-0.073908	-0.063862	0.027765	-0.187395	0.003807	0.036709	0.031821	0.119951	0.142795	0.084865	0.081040	0.033211	0.019164	-0.061552	-0.090380	-0.044118	0.017498
YDR042C	0.061822	-0.049304	-0.009699	-0.016372	-0.046425	-0.015422	-0.009107	0.116466	0.037253	-0.087368	-0.016185	-0.005649	0.000257	-0.023418	0.047374	-0.029356	0.027429	0.055236	0.043291	0.042371	0.028195	0.198072	0.072503	-0.113278	-0.063076	-0.017222	-0.085709	-0.106079	0.091943	0.098463	-0.047083	0.170841	-0.017083	0.143630	0.065162	-0.043301	0.005496	-0.046793	-0.025571	0.002436	-0.046522	-0.185997	-0.096665	-0.013240	-0.065148	0.017897	-0.038227	0.101823	0.116434
YDR044W	0.009599	-0.006099	0.072824	0.014057	0.152493	0.167285	0.233583	0.409933	0.346390	0.359415	0.250165	0.052739	0.049288	0.058878	0.050568	0.002635	0.035738	-0.011308	0.039556	0.023062	-0.032806	-0.304573	-0.035956	-0.080925	-0.045074	-0.037126	0.005567	-0.014504	-0.037629	0.108720	0.166650	0.167573	0.462069	0.330452	0.409735	0.244195	0.055876	0.034261	0.060413	-0.032511	-0.064556	-0.097504	-0.002103	0.048805	-0.022579	-0.065707	0.007161	-0.008965	-0.057178
YDR083W	-0.015258	0.016857	-0.081852	-0.182337	-0.040060	-0.037545	-0.069330	-0.106834	-0.042116	-0.077883	0.003885	-0.061369	-0.042193	-0.072865	-0.098883	-0.105600	-0.128006	-0.129359	-0.123599	-0.129845	-0.035115	0.045357	-0.030087	-0.056251	-0.054770	-0.066142	0.016147	-0.099614	-0.130465	-0.126065	-0.052970	-0.066871	0.062393	-0.030773	0.023695	0.043880	0.040280	-0.016057	-0.073838	-0.095065	-0.111747	-0.082793	-0.083258	-0.102095	-0.154285	-0.020943	0.072035	-0.009805	0.013026
YDR088C	0.109191	0.051869	-0.018343	-0.029115	-0.034600	-0.048094	-0.064096	-0.183576	-0.133519	-0.130776	-0.069253	-0.085124	-0.048376	-0.103302	0.016604	-0.065513	-0.046869	-0.074251	-0.128077	-0.081379	-0.026712	-0.109993	-0.124213	-0.151378	-0.033577	0.149778	-0.003934	-0.067882	-0.072517	-0.143988	-0.051310	-0.191801	-0.157975	0.072008	-0.093308	-0.125211	-0.048131	-0.060400	-0.060847	-0.086893	-0.035371	0.021568	-0.001628	-0.036120	-0.192073	-0.066903	0.191825	-0.052396	-0.010629
YDR089W	0.025314	-0.042409	0.066501	0.269367	0.091014	0.057617	0.127498	0.200477	0.202874	0.186304	0.199928	0.102173	0.181980	0.039314	-0.040188	0.010377	0.161513	0.006620	0.070946	0.111814	0.229550	0.250415	0.325401	0.148263	0.136806	0.041459	-0.075994	0.135263	0.080470	-0.054012	0.148096	0.075213	0.266446	0.222560	0.255362	0.282743	0.198576	0.174557	0.520907	0.001608	-0.119213	0.011416	0.034141	0.070977	0.096524	0.229061	0.125885	0.248794	0.182887
YDR419W	0.058636	-0.013884	-0.048288	-0.062974	-0.043039	-0.053528	-0.071757	-0.027072	-0.068200	0.004712	0.014204	0.005682	0.036572	-0.048083	-0.137999	-0.114047	-0.131975	-0.131444	-0.088232	-0.138258	0.038334	-0.042158	-0.058190	-0.049325	-0.040779	-0.008576	-0.053615	-0.093334	-0.141192	-0.149687	-0.099696	-0.083542	-0.110650	-0.026918	-0.083441	-0.041597	-0.018179	-0.025443	-0.053051	-0.081654	-0.114776	-0.317439	-0.138192	-0.136854	-0.049264	-0.047984	-0.193167	-0.121432	-0.085206
YDR420W	-0.071270	0.075624	-0.045951	0.032247	-0.048072	0.014708	-0.117762	-0.078451	-0.080821	0.022902	0.000451	-0.031271	-0.103710	-0.162937	-0.175817	-0.096451	-0.120971	-0.110436	-0.069406	-0.088195	-0.106928	-0.244595	-0.123602	-0.126331	-0.107606	-0.008498	0.062873	-0.003569	-0.005837	-0.026423	-0.085534	-0.052323	-0.024651	-0.004693	-0.054080	-0.043572	-0.036038	-0.162066	-0.166168	-0.186542	-0.055600	-0.093729	-0.041971	-0.057204	-0.033480	-0.075940	-0.072295	-0.066661	-0.170463
YDR423C	0.081308	0.059959	0.021416	0.081340	0.050792	0.064256	-0.011128	0.028188	0.121808	0.036432	0.095486	0.141352	0.110022	0.110263	0.152927	0.069964	0.069350	0.052711	0.044324	0.051559	0.043853	0.251439	0.046512	0.088539	0.069617	0.097926	-0.001942	0.003681	0.026733	-0.045346	0.045495	-0.045749	-0.023884	0.012704	-0.021462	-0.014105	0.084254	0.155416	0.043225	0.051088	0.060089	-0.028918	-0.000408	-0.034682	0.001272	-0.071700	-0.130249	-0.048325	0.190838
YDR428C	0.239710	0.028095	0.050261	-0.012284	0.030573	-0.008997	-0.019971	-0.006031	0.048855	0.000489	0.028697	0.024316	-0.276752	0.129461	0.047033	0.059212	0.051194	0.046792	0.089866	0.069631	0.107173	0.020659	0.075981	0.064382	0.060760	0.052248	0.087618	0.091072	0.037676	0.143077	-0.011433	-0.027637	-0.050536	0.007878	0.225113	0.040376	-0.000063	0.082417	-0.008516	0.102553	0.055690	0.136875	0.057982	0.020136	-0.021247	0.056586	0.039925	0.074072	-0.027331
YDR471W	0.120571	-0.034654	0.015222	-0.046481	-0.126766	-0.030988	-0.053119	0.009467	-0.012776	-0.049235	-0.010092	0.035543	0.073971	0.064204	0.050934	-0.022872	0.025296	-0.016057	-0.010346	0.063914	-0.012122	0.186629	0.020972	0.221823	0.043124	-0.103077	-0.108426	0.009557	-0.118944	-0.096562	-0.081373	-0.046584	-0.108810	-0.088156	-0.095264	0.008593	-0.007425	0.096105	0.031013	0.055256	0.034657	0.015034	0.027744	0.002235	0.010626	0.041668	0.126752	0.093010	0.182942
YDR472W	0.164167	-0.088650	-0.082674	-0.121367	-0.067009	-0.036737	-0.063203	0.004061	0.039565	0.023395	0.068596	0.046494	0.072270	0.062666	0.052722	0.021378	-0.007425	-0.065037	0.003161	0.020691	0.043734	0.216664	0.102686	0.177725	0.065869	-0.122153	-0.097667	-0.117237	-0.153313	-0.152811	-0.051207	-0.063194	-0.064138	-0.052642	-0.064766	0.064626	0.083819	0.063994	-0.031926	-0.011249	-0.066485	-0.080462	-0.134626	-0.139724	-0.062295	-0.044841	0.015550	0.021736	0.054865
YDR473C	0.021066	-0.033952	-0.022675	-0.011092	0.014071	-0.040821	-0.000119	0.015865	0.106227	-0.014353	0.019085	-0.006411	-0.005619	-0.001300	-0.070657	-0.008883	0.009636	0.002792	-0.102790	-0.095001	0.026865	-0.000619	-0.024023	-0.043149	0.039131	-0.043538	-0.048064	-0.047846	0.014214	0.003758	0.049246	-0.097941	-0.051005	-0.031982	0.031513	-0.026666	0.060193	-0.002205	-0.050418	-0.095494	-0.047807	0.011938	-0.013644	-0.053813	-0.165528	-0.110903	0.076700	0.011146	-0.021805
YDR477W	0.085520	-0.068505	0.022956	-0.062139	-0.050322	-0.047110	-0.009212	0.064309	0.003639	-0.033992	-0.026516	-0.063399	-0.004837	-0.001923	-0.054940	-0.045079	-0.028062	-0.036244	0.000066	0.021161	-0.010958	-0.307193	-0.025530	-0.107697	-0.048246	0.172455	-0.006374	0.018321	-0.037909	-0.017255	-0.028417	-0.022609	0.028225	-0.009651	0.009018	0.044380	0.001468	-0.044749	-0.066629	-0.115323	-0.062648	0.028212	0.052099	0.013874	0.018294	0.020189	-0.200449	-0.020338	-0.097891
YDR480W	0.335290	0.349849	0.431050	0.433948	0.352248	0.388744	0.457365	0.415096	0.050163	0.210869	0.138359	0.049044	0.046643	0.078184	0.119803	0.139032	0.190360	0.156353	0.153717	0.096292	0.109153	0.000965	0.037324	0.014523	0.032307	0.336833	0.330817	0.424030	0.294538	0.468515	0.471269	0.384819	0.373268	0.213161	0.207960	0.039629	0.017358	0.039158	0.046372	0.019910	0.104760	0.071643	0.101936	0.094856	0.047259	0.060678	-0.060050	-0.006617	-0.052774
YER136W	0.090265	0.105864	0.088039	0.165661	0.082862	0.079389	0.077175	0.012669	0.080465	0.083045	0.008402	0.084982	0.102988	0.048475	0.087681	0.110316	0.072017	0.082372	0.074209	0.093809	0.139278	-0.468696	-0.066176	-0.134453	0.042091	0.235358	0.128540	0.179156	0.165439	0.157059	0.062175	0.123146	0.120781	0.120698	0.098926	0.082669	0.070225	0.106847	0.120822	0.133763	0.040538	0.071110	0.071890	0.114131	0.110700	0.119594	-0.364654	-0.034012	-0.240508
YER174C	-0.009085	-0.027196	0.131054	0.089404	0.121785	0.086760	0.052164	0.114575	0.006787	-0.015656	-0.035489	-0.047799	-0.096770	0.012932	0.049635	0.053422	0.079935	0.117091	0.145002	0.019422	0.077042	0.127355	0.148931	0.154899	0.061316	-0.138676	0.001045	0.113541	0.129217	0.085906	0.003828	0.004772	-0.015157	-0.097815	-0.104659	-0.079521	-0.114143	-0.087230	-0.012057	0.038605	0.003228	0.052067	0.026973	0.105209	-0.009326	0.036188	0.074355	0.191589	0.099458
YER177W	-0.126338	-0.066472	-0.014641	0.031925	0.067190	-0.053500	0.015214	-0.077534	-0.025322	-0.012913	-0.103278	-0.005090	0.027521	0.010586	0.057358	0.115046	0.072065	0.080075	0.041241	0.059727	-0.058685	0.426382	0.187989	0.258036	0.118562	-0.036393	0.006954	-0.012356	0.062266	0.038052	-0.026957	0.044380	0.107615	0.144881	0.139467	0.109321	0.165291	0.068314	0.057706	0.061596	-0.027873	0.069608	-0.040064	-0.156770	-0.121975	-0.319297	0.000000	-0.047474	0.220662
YER180C	0.216056	0.087509	0.038521	0.026048	0.065085	0.011595	0.055458	0.062143	0.058615	0.066942	0.050159	0.092107	0.039503	0.054768	0.134810	0.035872	0.030387	0.047326	0.028498	0.061734	0.100228	0.339899	0.188022	0.202756	0.112825	0.085300	0.101332	0.098581	0.028690	-0.170893	-0.072372	0.001555	0.005286	0.003714	-0.008813	-0.023873	0.005053	0.028737	0.049806	0.047161	-0.007387	-0.044424	-0.017787	0.009045	0.012381	0.057197	0.138075	0.174064	0.101945
YGL099W	-0.064030	-0.077437	-0.177010	-0.189952	-0.147185	-0.139517	-0.172198	-0.080506	-0.060235	-0.093644	-0.001402	-0.039470	-0.074109	-0.054351	-0.128335	-0.155420	-0.142266	-0.171398	-0.161435	-0.160135	-0.092429	0.059002	-0.088584	-0.095641	-0.108124	-0.259908	-0.168596	-0.197091	-0.271343	-0.210857	-0.187152	-0.129710	-0.206094	-0.139165	-0.173640	-0.102009	-0.065694	-0.084236	-0.227582	-0.228924	-0.213822	-0.214842	-0.215578	-0.313989	-0.208707	-0.257668	-0.074799	-0.030718	-0.023384
YGL049C	-0.018910	0.032701	0.058222	0.013815	-0.009362	-0.013527	-0.005112	-0.002374	0.037472	0.099936	0.084630	0.116345	0.070579	0.067850	0.006509	0.082524	-0.003407	0.013062	-0.030363	-0.013777	0.088802	-0.127407	-0.020517	-0.071395	0.014012	0.068356	0.073116	-0.075376	0.069346	0.019885	0.056069	0.070041	0.045770	0.092755	0.156627	0.126563	0.125324	0.038052	0.034315	0.045127	0.022165	0.017114	0.043138	0.049316	0.009615	0.040225	-0.075403	-0.010802	-0.028362
YHL046C	-0.043247	-0.018885	-0.021716	0.000044	0.079402	0.009809	0.042178	0.100823	-0.054128	-0.019129	0.002570	-0.084160	-0.150454	-0.061802	-0.054345	0.011457	0.018848	-0.022695	-0.058854	0.002174	-0.092920	0.174142	-0.101941	-0.062777	-0.103987	-0.061188	-0.014959	-0.074126	0.000961	-0.002156	0.043729	-0.006673	-0.040088	-0.023109	-0.081882	-0.044631	-0.093264	-0.168082	-0.115873	-0.056932	-0.040548	-0.120945	-0.014697	-0.081381	-0.069138	-0.161658	-0.129081	-0.120862	-0.080724
YHL040C	-0.000684	-0.046158	-0.043189	-0.044979	0.030035	0.059749	0.081773	0.133291	0.145839	0.203353	0.228271	0.260807	0.273289	0.258971	0.149007	0.093205	0.078385	-0.044061	-0.076021	-0.057358	-0.045147	-0.040515	-0.013789	0.012256	0.098321	-0.064237	-0.099678	-0.121190	-0.080472	-0.084814	0.058349	-0.020777	0.058308	0.034558	0.027733	0.296279	0.344732	0.296205	0.183416	0.074375	0.070134	0.005734	-0.100308	-0.087658	-0.159540	-0.118826	-0.228066	-0.032788	-0.091819
YIL111W	0.249945	0.302543	0.354439	0.294918	0.267737	0.195057	0.182406	0.076568	0.194395	0.173495	0.089992	0.072722	0.036748	0.100860	0.049871	0.039552	0.057522	0.068148	0.109583	0.110300	0.101276	0.187281	0.169193	0.162133	0.119416	0.306810	0.241474	0.331378	0.317523	0.257606	0.134850	0.058531	0.214629	0.171403	0.114541	0.046009	0.018145	0.049371	0.044655	0.020839	-0.004022	0.059283	0.004897	-0.000135	0.012188	0.022180	0.244937	0.131013	0.161199
YIL070C	-0.059261	-0.269595	-0.073188	-0.028657	0.135629	0.024080	0.018998	0.057776	0.086519	0.042345	0.046685	-0.021253	0.014584	0.087136	0.156461	0.172307	0.200514	0.156086	0.168336	0.101708	0.116789	0.241464	0.130374	0.173533	0.076283	-0.042144	-0.322174	-0.123427	-0.085420	0.027395	-0.038540	0.041281	-0.063681	-0.002611	-0.079175	-0.069349	-0.030699	0.007745	0.009008	0.102328	0.111305	0.128450	0.076914	0.090914	0.112738	0.019861	0.088531	-0.028344	0.034623
YIL066C	0.050918	-0.123369	0.093399	0.323953	0.340091	0.247314	0.193077	0.086523	-0.034717	0.040192	-0.078822	-1.704261	0.041399	-0.167509	0.031279	0.191836	0.160089	0.077617	0.073769	0.048893	0.065672	-2.000000	-0.058778	-0.012230	-0.074492	-0.163065	-0.081941	0.177723	0.373436	0.477137	0.325823	0.210707	0.316742	0.158455	0.337780	-0.061732	-0.018070	-0.119940	-0.062087	0.062041	0.161883	0.339215	0.201949	0.113956	0.099527	0.037902	0.088250	-0.035803	-0.094396
YIL063C	-0.084596	-0.048293	0.039058	0.079882	0.138617	0.139034	0.081498	0.061654	0.094886	0.019010	0.055099	-0.067707	-0.100227	-0.049574	-0.054974	-0.005124	-0.004257	-0.008042	-0.003612	-0.020439	0.024167	0.163319	-0.009157	-0.041489	-0.004041	-0.040367	-0.070151	-0.027676	0.121328	0.022618	0.119637	0.031057	0.039236	0.060493	-0.010771	-0.040633	-0.019331	-0.076087	-0.111946	-0.071887	0.012059	0.062750	0.037140	0.043619	-0.099184	0.054524	0.179009	0.104641	0.041211
YJL012C	-0.403114	-0.033621	-0.094353	-0.063990	-0.049476	-0.011325	-0.000579	0.009047	0.072462	0.061361	0.030012	0.035493	0.003458	-0.044144	-0.022110	0.004529	-0.085693	-0.077599	-0.071840	-0.040341	-0.224421	-0.219355	-0.030147	-0.121598	-0.028189	-0.126328	-0.045368	-0.151236	-0.109793	-0.034263	-0.070363	-0.056258	-0.019883	0.050406	0.062977	0.013735	0.015148	-0.039101	-0.020785	-0.005178	-0.027229	-0.065139	-0.107779	-0.033097	-0.012803	-0.083587	-0.246536	-0.116546	-0.046452
YJL010C	0.032156	0.013987	-0.151064	-0.097128	-0.103338	-0.171862	-0.111197	-0.136355	-0.148422	-0.036397	-0.015271	-0.033666	-0.045082	-0.116399	-0.105619	-0.124362	-0.122462	-0.150445	-0.110835	-0.137539	-0.007842	-0.347057	-0.058751	-0.099797	-0.116066	-0.057457	0.061256	-0.145942	-0.105055	-0.139897	-0.079858	-0.059597	-0.005168	0.022631	0.047581	0.060105	0.017518	-0.021173	-0.076737	-0.061113	-0.125260	-0.033817	0.001483	-0.079046	-0.006334	-0.032175	-0.074734	-0.130789	-0.070915
YJR043C	-0.057874	-0.035909	0.001396	0.103878	0.177572	0.125119	0.069138	-0.047653	-0.035356	0.000363	-0.088153	-0.095069	-0.168269	-0.048280	0.031505	0.091150	0.083865	0.084434	0.023082	0.003382	0.018103	-0.292008	-0.082455	-0.139730	-0.077826	-0.203176	-0.103760	0.020357	0.072340	0.218438	0.084166	0.096924	0.037915	-0.041856	-0.022488	-0.109430	-0.125746	-0.108793	-0.043666	0.028639	0.059294	0.062467	0.013869	0.020120	-0.001271	0.031855	-0.148266	0.064670	-0.207734
YJR046W	0.047916	-0.058184	-0.085028	-0.030221	0.017787	0.047727	0.056570	0.119211	0.071436	0.096926	0.063794	0.112004	0.051234	0.024470	-0.021752	-0.035241	-0.009624	-0.038919	0.042856	0.040340	0.049739	0.028366	0.063292	0.054468	0.017267	-0.123647	-0.144671	-0.143595	-0.136731	0.004861	-0.078556	0.054960	0.005543	0.082692	-0.006110	0.021493	0.042814	0.017914	-0.062780	-0.016578	-0.115164	-0.049310	-0.055561	-0.070071	0.071816	0.036170	0.043836	-0.004092	-0.096570
YKL043W	-0.311162	-0.019810	-0.104388	-0.289714	-0.436232	-0.392653	-0.390233	-0.289031	-0.235974	-0.223186	-0.262963	-0.284766	-0.291601	-0.165032	-0.343724	-0.214803	-0.186853	-0.212797	-0.282727	-0.272784	-0.319693	-0.311248	-0.216785	-0.050030	0.045602	-0.218598	-0.029005	-0.073004	-0.265862	-0.392408	-0.315515	-0.359409	-0.365443	-0.323843	-0.360418	-0.262461	-0.330728	-0.293376	-0.136248	-0.161349	-0.137163	-0.195535	-0.269991	-0.218241	-0.345924	-0.252207	-0.383331	-0.113885	-0.024870
YKL041W	0.166304	0.007884	0.020832	0.047785	-0.016647	-0.014618	-0.009673	0.000487	0.122618	0.010539	0.091744	0.050369	0.054227	0.068425	0.082967	0.013853	0.030604	0.045972	0.030553	0.020145	0.138666	0.366443	0.125623	0.148305	0.104539	-0.131889	-0.067864	-0.040994	-0.100167	-0.091627	-0.111125	-0.070841	-0.073207	-0.000730	-0.073260	-0.082983	0.030360	0.009606	-0.106050	-0.104020	-0.024594	-0.131432	-0.054400	-0.089523	-0.044637	-0.052893	0.105106	0.007427	0.153095
YKL038W	-0.225098	-0.086830	-0.071885	-0.028762	-0.147976	-0.112277	-0.109242	-0.088516	-0.131252	-0.011637	0.006565	-0.032847	-0.037114	-0.042558	-0.318682	-0.020098	-0.018946	-0.101003	-0.099096	-0.052788	-0.161258	-0.092767	0.046173	0.023453	0.018505	-0.043228	-0.085579	-0.157916	-0.048230	-0.078155	-0.081914	-0.066319	-0.071114	-0.090909	0.069970	-0.052363	0.005563	-0.015113	0.050767	-0.024690	-0.005938	0.073407	-0.000674	-0.075596	0.014146	-0.030254	-0.153590	0.029630	0.007944
YKL033W	0.091816	0.079817	0.044962	0.068969	0.075666	0.048466	0.063356	0.065246	0.066637	0.095111	0.067502	0.130440	0.169496	0.048500	0.087290	0.011308	-0.026718	-0.021690	0.012598	0.002146	0.138222	0.239060	0.027588	-0.022962	0.046216	0.069191	0.015983	0.036228	-0.043387	-0.052230	-0.017366	0.089997	-0.018623	0.071259	0.143675	0.140187	0.114526	0.053324	0.008774	0.021942	0.010550	-0.017115	0.027529	-0.089080	0.073460	0.083644	-0.209057	-0.046793	-0.129265
YKR007W	0.251132	0.022204	0.041096	0.035613	0.082910	0.005015	0.042521	0.029982	0.095834	-0.002664	0.001674	0.696522	-0.003783	0.034782	0.034527	0.050204	0.063607	0.061709	0.048075	0.045109	0.051567	0.056671	0.084100	0.066511	0.072111	0.028328	0.023047	0.107514	0.082732	0.011584	-0.004961	-0.021706	-0.023891	0.015548	0.008839	0.008537	-0.012093	-0.012970	0.079691	0.055566	0.124032	0.051493	0.037709	0.065809	-0.056226	0.065029	0.066000	0.066547	0.029852
YKR010C	-0.094301	-0.022366	-0.034780	-0.040103	-0.003916	0.128608	0.218445	0.133264	0.253176	0.147966	0.144297	0.011070	-0.057576	-0.118816	-0.133778	-0.081374	0.058801	0.076253	0.127220	0.188529	0.224040	0.122611	0.150711	0.107360	0.012353	-0.043695	-0.058490	-0.070048	-0.097923	-0.020413	0.171612	0.136088	0.214868	0.204168	0.109973	0.112126	0.083152	-0.080098	-0.065796	-0.192905	-0.075289	-0.074441	0.137763	0.136886	0.104651	0.163620	0.161692	0.108421	0.005718
YLR164W	0.053161	-0.033052	-0.003940	-0.076901	-0.017324	-0.098114	-0.018652	-0.012487	0.016327	-0.026813	-0.006190	-0.029657	-0.039710	-0.012397	0.030433	-0.019182	0.048799	-0.014187	0.004494	0.067718	-0.021077	0.015793	0.037002	0.083250	0.048052	-0.071329	-0.077956	0.014203	-0.054161	-0.117682	-0.116824	-0.178051	-0.161600	-0.110012	-0.123986	0.000000	0.012908	0.059317	0.009423	0.007644	-0.003829	-0.039858	-0.019071	0.040938	-0.046320	-0.055168	0.078276	0.047001	0.029708
YLR165C	0.335089	0.067350	0.022326	-0.030089	-0.038893	-0.072161	-0.047096	-0.010010	0.097061	-0.001759	0.011995	0.189241	0.193167	-0.029526	-0.026965	-0.025262	-0.027191	-0.015576	-0.049162	-0.014506	0.016049	-0.021632	0.008344	-0.026750	0.010525	-0.047775	-0.020521	-0.002054	-0.028812	-0.077397	-0.200953	-0.123945	-0.055993	-0.042552	-0.075822	-0.077524	-0.063241	0.037268	0.003533	-0.046036	-0.120923	-0.068868	-0.104194	-0.021964	-0.076178	0.002582	0.050990	-0.039376	-0.030600
YLR212C	-0.069943	-0.274395	0.066682	0.219349	0.263097	0.193614	0.099623	0.106070	0.034079	-0.038697	-0.074333	-0.139848	-0.083028	0.037102	0.197778	0.209484	0.186906	0.133653	0.073276	0.073008	-0.008227	0.012561	0.000225	0.103551	0.012118	-0.205407	0.000000	0.020276	0.046311	0.228790	0.215610	0.081744	0.019887	-0.102255	-0.050503	-0.080398	-0.043341	-0.019623	-0.035005	0.048813	0.114759	0.071086	0.035992	0.062019	0.011199	-0.047095	-0.032002	-0.003859	0.018914
YML056C	-0.058971	0.009612	-0.008910	-0.007521	0.052687	0.135800	0.140735	0.156100	0.193282	0.171502	0.133657	0.120416	0.091643	0.033419	0.009819	-0.035750	-0.071753	-0.064597	-0.016021	-0.020686	0.028952	-0.122215	0.026295	-0.076172	-0.031178	-0.084366	-0.015615	-0.016568	0.052775	0.013922	0.035872	0.062365	0.111422	0.170207	0.161533	0.117570	0.071311	0.059792	0.056195	0.052220	-0.068779	0.023413	-0.076701	-0.045359	-0.001075	-0.002992	-0.032645	0.061368	0.004552
YML051W	0.119839	0.034091	-0.009308	-0.024963	-0.086870	-0.017998	0.015296	0.048354	0.060458	0.062175	0.040324	0.026258	0.024000	0.074897	0.063615	0.055393	0.086136	0.043731	0.103690	0.134926	0.066352	-0.112891	0.025165	0.088907	0.082543	-0.020263	-0.020154	0.050134	-0.075332	-0.062068	0.003521	-0.052957	-0.053403	-0.067374	-0.017854	-0.011005	-0.040893	0.003674	0.052349	0.046201	0.032753	0.081925	0.046810	0.117955	0.018229	0.057848	-0.039646	0.031935	0.000609
YML009C	-0.021761	-0.012367	-0.106560	0.128516	-0.069172	-0.022293	-0.009710	-0.128172	-0.046119	-0.021374	0.005521	0.044179	0.030168	-0.071440	-0.024718	0.022396	0.033457	0.085970	-0.045143	-0.013731	0.014025	0.188080	0.113454	0.130553	0.047684	-0.014481	-0.008110	-0.055758	0.020804	-0.037771	0.013288	0.133193	0.056391	0.031498	0.113381	0.041156	0.059157	-0.003613	0.130253	-0.005972	0.032130	0.055337	0.099474	0.089951	0.036052	0.083334	0.194599	0.065334	0.150116
YML004C	0.171276	0.120032	0.117248	0.137002	0.080329	0.020277	0.041580	0.069303	0.043595	0.002102	-0.015456	-0.012112	0.014517	0.010044	0.022777	-0.068913	-0.025232	-0.039588	-0.017886	0.002950	-0.201906	-0.080537	-0.009129	-0.004903	-0.013594	0.193082	0.091234	0.219339	0.079341	0.093657	0.057398	0.079886	-0.004055	0.005193	-0.077466	0.000257	-0.067706	0.024195	-0.023727	0.035018	-0.089748	-0.028961	-0.034900	0.006502	0.031593	-0.053588	-0.224794	-0.047230	-0.021664
YMR302C	0.050899	0.060276	-0.041604	-0.026595	0.015858	-0.020586	0.023480	-0.030092	-0.025840	0.016928	-0.007865	0.023866	0.075699	0.113305	0.131295	0.131592	0.108684	0.096547	0.074806	0.064344	0.123072	-0.062431	0.080378	-0.005729	0.068012	0.071539	0.102565	0.073769	-0.019643	-0.037849	-0.073165	-0.064046	-0.049329	0.012531	0.044850	0.011375	0.002879	0.052659	0.090092	0.151831	0.129651	0.198455	0.079627	0.153291	0.066587	0.054013	0.023649	0.045043	0.049026
YMR307W	-0.589327	-0.400869	-0.237946	-0.013462	0.051956	0.167860	0.159974	0.232030	0.134630	0.157008	0.046193	0.016580	-0.063476	-0.087250	-0.031994	0.072476	0.177868	0.224638	0.263919	0.252199	0.133115	-0.319525	-0.079711	-0.171690	-0.118621	-0.474349	-0.412298	-0.259849	-0.104332	0.050106	0.042370	0.120084	0.054425	0.040530	-0.055312	-0.008981	-0.136561	-0.132857	-0.129802	-0.128912	0.013987	0.088628	0.126252	0.145219	0.169756	0.116626	-0.270855	-0.082095	-0.190181
YMR310C	0.155721	0.023569	-0.101650	-0.150027	-0.116258	0.002915	0.053256	0.082812	0.035525	0.025062	0.016510	0.038642	0.005997	0.028407	0.017218	-0.027834	-0.018687	-0.038381	-0.045506	0.009703	-0.030912	-0.042333	-0.058643	-0.007662	-0.026706	-0.079725	0.029490	-0.079334	-0.212389	-0.076158	-0.035249	-0.021760	-0.092350	-0.066049	-0.135843	0.004712	-0.065244	0.005535	-0.004669	0.002341	-0.080627	0.022615	-0.013775	-0.007744	0.017185	0.048139	0.006468	-0.055754	-0.037668
YNL316C	0.159943	0.040915	0.058017	0.017338	-0.015442	0.021753	0.038979	0.022755	0.029447	0.043395	0.076625	0.049889	0.131313	0.030740	-0.008229	-0.026433	0.001578	0.019921	0.042406	0.009222	0.087982	-0.022089	0.061605	0.042987	0.051541	-0.053540	-0.000109	0.091500	-0.084839	0.061136	-0.048763	-0.030950	-0.064088	0.012141	0.024440	0.025653	0.053354	0.096566	0.029509	-0.001969	-0.036954	-0.051035	-0.040959	0.011827	0.028227	0.008416	-0.143559	0.019982	-0.085090
YNL310C	0.133754	-0.121552	0.145024	0.239926	0.267653	0.258273	0.214733	0.155008	0.094417	-0.022545	-0.094476	-0.145609	-0.062171	0.070151	0.171837	0.219403	0.192125	0.195933	0.160684	0.145332	0.010214	0.083939	0.060499	0.057775	0.069311	-0.138027	-0.176050	0.108000	0.213220	0.269138	0.234788	0.163805	0.084810	-0.069236	-0.042675	-0.157819	-0.141380	-0.093955	0.057999	0.103940	0.213382	0.110136	0.058891	0.145631	0.029178	0.017503	0.091296	0.051912	-0.048405
YNL307C	-0.059785	-0.143667	-0.053384	-0.089116	-0.074122	-0.062072	-0.014073	0.039375	0.076438	0.042607	0.040834	0.065898	0.089206	0.105466	0.118435	0.042342	0.106329	0.076434	0.131380	0.111216	0.062799	-0.321313	-0.020242	-0.065790	0.061102	-0.275385	-0.235276	-0.160017	-0.224177	-0.155960	-0.155691	-0.077017	-0.156523	-0.027238	-0.059602	-0.014325	0.023084	0.023555	0.005097	0.037506	-0.032283	-0.120411	-0.088018	0.022994	0.043944	0.071692	-0.456674	-0.101695	-0.145158
YNL305C	-0.002086	0.080521	0.170252	0.070307	0.059548	-0.010668	0.011772	0.048391	0.052302	-0.008186	0.006826	0.012765	0.022594	0.029920	0.074126	0.053973	0.105965	0.085646	0.071410	0.079816	0.029777	0.078697	0.070943	0.091737	0.117138	-0.065688	-0.050194	0.001694	0.021317	0.003839	0.002624	-0.001493	-0.018554	-0.009047	-0.043486	0.055099	0.049714	0.016880	-0.017448	-0.037267	-0.007797	-0.127542	-0.035394	-0.041190	-0.052451	-0.017388	0.016168	0.061630	-0.007454
YNR033W	-0.128677	0.016323	-0.064641	-0.111645	-0.048176	0.034029	0.046936	-0.058863	-0.020070	0.060123	-0.086506	-0.035624	-0.083944	-0.087516	0.512106	0.061357	0.045025	0.002939	0.046905	0.031697	0.015596	-0.019130	0.018259	0.038649	0.027370	-0.250508	-0.040660	-0.086257	-0.184817	0.019610	-0.049916	-0.043196	-0.119932	-0.048862	0.109452	0.175870	0.061317	0.050887	0.078907	0.130034	0.001724	-0.020042	-0.022448	-0.010149	0.058808	0.011152	0.000328	0.035719	0.021120
YNR035C	0.185540	0.154855	0.167684	0.188465	0.121069	0.028212	-0.001086	0.089206	0.037856	0.072758	0.076150	0.078799	0.066711	0.051904	0.013711	-0.042200	-0.006039	-0.021059	0.054788	0.016105	0.014932	0.136616	0.058363	0.028644	0.067410	0.162717	0.089520	0.149598	0.031123	0.075786	0.000421	-0.046038	0.019020	-0.042853	-0.084090	0.012707	0.004533	0.039663	-0.008274	-0.046315	0.026911	-0.134873	0.003993	-0.041713	0.009870	-0.032829	0.019295	-0.015732	0.003904
YNR038W	0.130731	-0.085413	-0.139654	-0.157708	-0.166200	-0.130714	-0.105107	-0.005614	-0.042979	0.016515	0.012889	0.005242	-0.005987	-0.085932	-0.072570	-0.108976	-0.054089	-0.064104	-0.065796	-0.026134	0.011884	-0.112147	-0.057233	-0.048575	-0.062404	0.075523	0.251363	-0.227448	-0.189747	-0.148834	-0.053667	-0.109076	-0.002463	-0.043087	-0.102500	0.020565	-0.011769	-0.065276	-0.049484	-0.069181	-0.086286	-0.091682	-0.021085	-0.023087	-0.107182	-0.027705	-0.182844	-0.063789	-0.056758
YOL164W	0.227364	0.360517	0.455084	0.343363	0.218324	0.192574	0.144745	0.135459	0.101349	0.123310	0.076633	0.072237	0.075601	0.078378	0.063147	0.127865	0.114437	0.041396	0.086445	0.067475	0.093596	0.109453	0.114519	0.090093	0.114647	0.389738	0.316280	0.598435	0.296128	0.260436	0.199709	0.153180	0.130666	0.054825	0.132195	0.006966	0.069866	0.088743	0.038796	-0.011098	0.067659	0.046432	0.007243	0.178302	0.076224	0.021837	0.143073	0.052304	0.064804
YOR152C	-0.032481	0.107872	0.003286	-0.115465	-0.118309	-0.034794	-0.028402	0.065235	-0.014499	0.051304	0.069702	0.044865	-0.038183	-0.072266	-0.069995	-0.076940	0.030939	0.069629	0.139248	0.203370	0.165302	0.348129	0.141594	0.154474	0.036570	0.151733	0.052844	-0.067616	-0.177248	-0.191777	-0.107090	-0.139583	-0.036405	0.001829	-0.001268	0.020458	-0.015927	-0.080188	-0.057402	-0.116598	-0.110703	-0.009384	-0.006816	0.091029	0.142953	0.152685	0.234238	0.122700	0.058065
YOR154W	0.002379	-0.083157	-0.185427	-0.113051	-0.064805	-0.054187	-0.071190	-0.112959	-0.076645	-0.078335	-0.049176	-0.065396	-0.037219	-0.046624	-0.027438	-0.059538	-0.073948	-0.031342	-0.080036	-0.081816	-0.094253	-0.269169	-0.082160	-0.203030	-0.107780	-0.124097	-0.066901	-0.192771	-0.085420	-0.091942	-0.102797	-0.103043	-0.116472	-0.079401	0.064581	-0.013560	-0.038702	-0.065483	0.002545	-0.016262	-0.069600	-0.213984	-0.096272	-0.062725	-0.056402	-0.039130	-0.270530	-0.166162	-0.170497
YOR155C	0.105959	0.027045	0.008000	-0.091344	-0.109916	-0.125099	-0.142133	-0.153948	-0.185340	-0.190922	-0.141194	-0.165726	-0.103046	-0.090747	-0.055838	-0.011384	0.007323	0.002717	-0.045699	-0.025485	-0.157399	-0.237849	-0.041880	-0.050083	-0.032815	0.086201	0.032079	-0.053882	-0.042485	-0.119100	-0.117315	-0.199590	-0.119221	-0.235933	-0.124926	-0.113215	-0.188982	-0.127454	-0.064081	-0.031775	-0.046755	0.005003	-0.008472	-0.008462	-0.108517	-0.083038	-0.157185	-0.074637	-0.051857
YOR160W	-0.020470	-0.019342	-0.074080	-0.096801	-0.062812	-0.051378	-0.055034	-0.163581	-0.039734	0.041851	0.030956	-0.002235	-0.048802	-0.008864	-0.027936	-0.026388	-0.029108	-0.106389	-0.085509	-0.035893	-0.092021	0.078256	0.069739	0.049609	0.006737	-0.081892	0.004936	-0.154505	-0.215070	-0.063315	-0.077929	-0.060404	-0.120506	-0.125664	-0.088920	-0.052302	-0.029326	-0.054058	-0.057067	-0.067145	-0.130801	-0.130989	-0.116528	-0.132180	-0.085968	-0.082760	0.044512	0.015096	0.030990
YOR193W	0.188559	0.338589	0.275390	0.234717	0.181488	0.164512	0.101362	-0.007840	-0.303420	0.042719	0.054119	0.059229	0.019870	-0.045705	-0.063675	0.001792	0.005604	-0.004626	0.023350	0.030120	0.068814	0.086050	-0.015408	-0.007247	-0.026835	0.315252	0.342504	0.249378	0.288321	0.237510	0.190662	0.204238	0.210932	0.167317	0.167691	0.142459	0.112950	0.073704	0.056517	0.029855	0.024304	0.060925	0.141165	0.093600	0.093895	0.071352	0.057263	0.001249	0.010256
YOR195W	-0.181792	-0.170837	0.005974	0.217960	0.299437	0.287351	0.177008	0.034118	0.008708	0.024666	-0.077655	-0.170276	-0.245915	-0.164481	-0.059498	0.116450	0.080416	0.120925	0.080193	0.024877	0.132461	-0.307511	-0.243663	-0.298299	-0.218350	-0.243506	-0.063562	0.084416	0.339723	0.315085	0.359598	0.159792	0.130614	0.179796	-0.001468	-0.088284	-0.071721	-0.164328	-0.195248	-0.081357	0.131879	0.266016	0.229570	0.175145	0.001374	0.103797	-0.453199	-0.192654	-0.199819
YOR197W	0.078976	0.163177	0.164461	0.127689	0.050625	0.029929	0.003745	0.000578	0.008582	0.051451	0.008195	0.044221	0.040572	0.007467	-0.014167	-0.012235	0.021190	0.029660	0.040677	-0.006473	-0.002697	-0.010043	0.023801	0.068489	0.020617	0.138868	0.072818	0.104949	0.044446	0.093492	0.003998	0.028000	-0.108771	-0.049659	-0.045615	-0.093958	-0.018075	-0.011988	-0.132622	-0.025064	-0.101566	-0.100096	-0.102310	-0.141493	0.043767	-0.040754	-0.067386	-0.007574	0.010154
YPL145C	-0.052981	-0.012594	-0.041847	0.025011	0.024777	0.022137	0.074868	0.065227	0.040808	0.035301	0.037097	0.027731	0.019580	-0.043605	-0.061984	-0.031038	0.058488	0.049821	0.093194	0.108841	0.081561	-0.613028	-0.081858	-0.168536	-0.036560	-0.005543	-0.028878	-0.025114	0.004723	0.011707	0.096454	0.058787	0.098219	0.041008	0.050576	0.071902	0.036470	0.009057	-0.009324	-0.108907	-0.007776	-0.024961	0.065660	0.103395	0.069615	0.093402	-0.458009	-0.111195	-0.215916
YPL133C	0.064131	-0.090605	-0.153886	-0.058814	-0.118545	-0.004053	0.031350	-0.389954	0.023477	0.087576	0.090226	-0.062728	0.019743	-0.036848	0.055510	-0.052712	-0.136431	0.041566	0.085029	0.057958	0.115984	0.123349	-0.060460	0.047428	0.032267	0.241018	-0.048849	-0.080860	0.032829	-0.037716	-0.021534	0.060682	0.092490	0.029465	0.054774	0.054585	0.071706	0.013533	-0.049479	-0.060489	-0.113337	-0.050094	0.231198	0.019165	0.034710	0.014011	0.132265	0.029746	0.120510
YPL089C	0.106693	0.131132	-0.065422	-0.110713	-0.119681	-0.100890	-0.060869	-0.056042	-0.097463	-0.105247	-0.192225	-0.149498	-0.202059	-0.228297	-0.100922	-0.144700	-0.133867	-0.103904	-0.080964	-0.122267	-0.045081	-0.279011	-0.204599	-0.184226	-0.162877	0.025929	0.166747	-0.094191	-0.138009	-0.028450	-0.031459	-0.022154	-0.019679	0.007784	-0.130480	-0.117671	-0.117867	-0.206182	-0.215884	-0.085259	-0.058442	-0.058936	-0.047684	-0.089078	-0.094879	-0.090586	-0.428079	-0.305126	-0.119633
YPL084W	-0.072893	0.019786	-0.000495	-0.004102	-0.059498	-0.029571	-0.108770	-0.074761	-0.017336	-0.015703	0.007590	0.009930	0.045918	0.058810	-0.002328	0.031102	-0.028812	-0.111191	-0.014979	-0.039735	-0.022826	-0.067431	-0.005921	-0.019043	0.018831	0.044185	0.010806	-0.045179	-0.063549	-0.074024	-0.105414	-0.046617	-0.032623	-0.015875	-0.009181	-0.029832	-0.000170	0.011003	0.105974	0.008186	0.057872	-0.016755	-0.030496	-0.048174	-0.028144	-0.001153	-0.063458	-0.077903	-0.070428
YBR056W	0.391708	0.404754	0.360382	0.328188	0.174041	0.080083	0.028862	-0.020013	-0.042736	-0.010822	-0.048094	-0.055949	0.035336	0.009965	0.022443	0.017027	0.009008	0.020437	0.022632	-0.001617	0.034415	0.116848	0.092160	0.097969	0.099171	0.466354	0.360572	0.424327	0.297932	0.258722	0.084120	0.020661	0.037744	-0.047583	0.009786	-0.097345	-0.076408	-0.030068	0.048881	0.051156	0.000893	0.052331	0.013826	0.006793	-0.025142	-0.015913	0.191076	0.080863	0.112714
YBR059C	0.171907	0.170538	0.129281	0.100751	-0.010806	0.031559	0.015628	-0.005584	-0.058636	0.011528	0.035445	0.008964	0.102311	0.053545	0.057615	0.043474	0.024955	-0.013143	-0.026450	0.015150	0.012985	-0.128866	0.038038	0.068709	0.089252	0.254117	0.146809	0.227299	0.133840	0.078562	0.016658	0.065565	0.021139	-0.054613	0.075785	0.066689	0.036131	0.062131	0.098051	0.082949	0.018593	0.079186	0.037557	0.040868	0.025065	-0.004694	-0.033329	0.105115	0.050210
YBR101C	0.071647	-0.122477	0.046528	0.157747	0.164139	0.131880	0.102554	-0.006582	0.049074	0.002221	0.020503	-0.009471	0.003183	-0.059070	0.023934	-0.045992	0.013686	0.016875	-0.016070	-0.022214	0.041848	-0.010544	-0.008509	0.004485	-0.019445	-0.093459	-0.181480	0.043826	0.007980	0.129400	0.019189	0.074444	-0.029494	0.054333	-0.001664	-0.028308	-0.001015	-0.000577	-0.087968	0.000000	-0.035105	-0.158870	-0.060795	-0.131612	-0.000398	-0.038390	-0.213453	-0.115005	-0.020167
YBR104W	0.170270	0.033372	-0.036047	-0.080881	0.002290	0.051886	0.010513	-0.011865	0.012500	-0.035615	-0.041808	-0.071864	-0.116840	-0.133212	-0.094265	-0.111266	-0.036260	-0.044773	-0.020088	-0.033228	0.008751	-0.160358	-0.010854	-0.071416	-0.088910	-0.088051	0.015963	-0.049691	-0.039879	-0.027248	-0.005789	0.038064	-0.032604	-0.042851	0.004435	-0.006921	-0.055197	-0.110833	-0.110423	-0.165443	-0.128892	-0.162547	-0.071689	-0.003169	-0.034913	-0.019553	-0.081274	-0.061988	-0.081734
YBR106W	0.105288	-0.033789	0.034669	-0.010035	-0.009614	0.048497	0.060699	0.091506	0.065830	0.075615	-0.002245	0.000288	0.003166	-0.011823	0.086337	-0.012892	0.023541	0.063378	0.089663	0.095349	0.046703	0.164643	0.065775	0.184133	0.085389	-0.066347	-0.066538	0.058151	0.016097	0.067869	0.088302	0.073817	0.079115	0.013113	-0.014835	0.022578	-0.000213	0.023156	-0.020294	0.026568	0.025999	-0.019886	-0.022164	0.109023	0.060681	0.060237	0.205844	0.166599	0.149488
YBR108W	0.005052	0.115056	0.152622	0.159843	0.048278	0.021497	0.033177	0.002322	-0.035762	0.035261	-0.026754	0.086966	0.132899	0.091460	0.058867	-0.012070	0.014087	-0.006267	0.044319	0.037882	0.070787	-0.014237	-0.008862	-0.084619	0.017857	0.093485	0.069054	0.118036	0.060469	0.034670	0.026476	0.173292	-0.005325	-0.033456	-0.086027	-0.086804	-0.025808	0.004208	-0.025227	0.001499	0.028641	-0.015728	0.010634	-0.024346	-0.004035	-0.027652	-0.078174	-0.096910	0.043405
YDL243C	-0.297597	0.170960	-0.012584	0.042470	0.072148	0.224710	0.152228	0.165730	0.086710	0.033434	0.082996	0.061341	-0.159719	-0.013053	-0.081918	-0.005641	-0.026394	0.012590	-0.226449	0.031675	-0.291498	-0.003071	-0.315749	-0.137249	-0.151136	0.147233	0.234764	0.139584	0.151947	0.189487	0.186848	0.177079	0.193209	0.157704	0.136390	0.184717	0.086492	-0.057641	0.234171	0.158532	0.170352	0.183213	0.232568	0.034356	0.097155	-0.044759	-0.155605	-0.242417	-0.275816
YDL206W	0.054037	0.079817	0.071197	0.055981	-0.003028	-0.055287	-0.099097	-0.155400	-0.495968	-0.056385	-0.053981	0.027959	-0.017409	-0.084464	-0.027488	-0.031707	0.002075	-0.032412	0.007845	-0.017183	0.071727	-0.123770	-0.005251	0.009094	0.031014	0.120719	0.080538	0.147981	0.100681	-0.015194	0.065307	0.000986	-0.039586	-0.130723	-0.039377	-0.076484	-0.028047	-0.020866	-0.005877	0.062726	0.059932	0.082064	0.049091	0.095650	-0.037269	0.037420	0.223372	0.013741	-0.021922
YDL205C	-0.109149	-0.053946	-0.080267	0.190932	0.044325	-0.054276	-0.170496	-0.046080	-0.113952	0.006505	-0.004389	0.023253	0.019650	-0.102153	-0.085805	-0.151072	-0.087322	-0.113694	-0.180519	-0.179784	-0.006016	-0.034335	-2.000000	-0.467663	-0.068547	-0.174763	-0.172395	-0.213627	-0.148509	-0.185971	-0.047682	-0.211279	-0.190408	-0.164297	-0.131676	-0.233479	-0.164928	-0.106682	-0.197587	-0.116539	-0.102808	-0.103255	-0.088429	-0.150862	-0.274263	-0.162325	0.002449	-0.143245	-0.175860
YDL203C	-0.013498	0.007350	-0.084581	-0.105036	-0.058727	-0.042788	-0.023317	-0.083295	0.085360	0.007958	-0.034347	0.023427	0.006358	-0.004598	0.057153	-0.031350	0.055671	0.063063	0.028599	-0.037794	0.034855	0.019927	0.038241	0.076307	0.019785	-0.081605	0.061783	0.016498	-0.103471	-0.145894	-0.088723	-0.120545	-0.119947	-0.117897	-0.077802	-0.013265	-0.025916	-0.006211	0.013179	0.002321	-0.018409	0.066485	-0.005044	0.003370	-0.003004	0.035257	-0.079306	0.000204	-0.005051
YDL199C	-0.058767	-0.055822	-0.058813	-0.068499	-0.042449	-0.015433	-0.047724	-0.210433	-0.070270	-0.052110	-0.116138	-0.085888	-0.106166	-0.135134	-0.041050	-0.022368	-0.035112	0.007795	-0.066159	-0.048158	-0.047094	-0.043058	0.018552	-0.092241	-0.056742	-0.072008	-0.041511	-0.071775	-0.017160	-0.050858	-0.042445	0.067437	-0.076436	-0.176534	-0.155860	-0.087224	-0.078188	-0.108019	-0.111942	-0.131122	-0.092522	-0.006178	-0.019942	-0.081954	-0.084779	-0.107828	0.025999	-0.103677	-0.022509
YDL197C	-0.303070	-0.217421	-0.021395	0.204502	0.291186	0.283609	0.201811	0.106388	0.034921	-0.033286	-0.078457	-0.171804	-0.197488	-0.153009	-0.093439	0.074881	0.104976	0.124485	0.031046	0.031735	-0.018706	-0.013143	-0.165057	0.005351	-0.052673	-0.222169	-0.255982	-0.013051	0.129114	0.353526	0.391826	0.214043	0.165391	0.026232	-0.068508	-0.058908	-0.126683	-0.227435	-0.110370	-0.069175	0.123210	0.214741	0.198511	0.072272	0.026298	0.005275	-0.074914	-0.035720	-0.070556
YDR129C	0.164867	0.171036	0.079366	0.099036	0.050891	-0.053467	-0.146220	-0.079522	-0.056370	-0.017772	-0.029699	-0.028452	-0.026642	-0.037146	-0.030466	-0.026493	-0.037703	-0.009872	-0.019470	-0.067790	-0.015114	-0.051008	0.017831	-0.000285	-0.019913	0.186706	0.117946	0.113453	-0.020023	0.006906	-0.089466	-0.111655	-0.126395	-0.115228	-0.190418	-0.137062	-0.074972	-0.024905	-0.057876	-0.028553	-0.028199	-0.122701	-0.156792	-0.112686	-0.051766	-0.075290	-0.152932	-0.104256	-0.028344
YDR134C	-0.322393	-0.368979	-0.273629	-0.206177	-0.145212	-0.055352	0.093234	0.054436	0.055308	0.001816	0.000435	-0.054749	-0.068617	-0.086574	-0.067608	-0.101679	-0.017111	0.057944	0.056445	0.101739	-0.055899	0.250271	0.086180	0.131041	0.023092	-0.348117	-0.326002	-0.253533	-0.235451	-0.100647	-0.042000	-0.086267	-0.019002	0.076967	-0.037762	0.041912	-0.057091	-0.047889	-0.045485	0.044451	-0.050216	0.000455	0.056686	0.008907	0.121396	0.063641	0.101305	0.076205	0.120262
YDR138W	0.022537	0.023784	-0.047591	-0.065017	-0.024258	0.013128	-0.001756	-0.068731	-0.044264	0.003859	0.033475	0.007380	0.060090	0.005226	0.027990	0.046476	0.007868	-0.083166	-0.023290	-0.026505	0.023110	-0.368705	-0.112349	-0.208672	-0.061208	-0.030255	-0.052498	-0.012002	-0.062042	-0.059988	-0.065789	-0.037652	-0.060699	-0.062203	0.005797	0.029712	0.009176	0.021070	0.051183	0.038707	-0.057329	0.003331	-0.027299	0.048882	-0.071465	0.010275	0.056020	-0.103617	-0.194994
YDR178W	0.265882	0.205569	0.289426	0.185750	0.182783	0.130760	0.112566	0.157594	0.138135	0.053350	0.082535	0.053437	0.133444	0.219037	0.223027	0.199019	0.217723	0.171383	0.214910	0.193165	0.101791	0.080785	0.195146	0.219435	0.208627	0.228329	0.120806	0.211693	0.134515	0.161436	0.100823	-0.007343	0.046416	-0.027297	0.009329	0.052237	0.053495	0.121725	0.178907	0.128400	0.141513	0.170228	0.105737	0.145671	0.015643	0.082401	-0.003406	0.120281	0.120114
YDR183W	0.096653	-0.024233	0.057894	0.160273	0.246205	0.105632	0.079218	0.049976	0.055426	0.053712	0.013751	0.016955	0.025206	0.041778	0.055160	0.077783	0.116188	0.051059	0.007398	0.026581	0.089955	-0.098196	0.024988	0.108777	0.012172	0.016618	-0.033104	0.081475	0.079283	0.254012	0.206295	0.104827	0.077383	0.026823	-0.007679	0.004621	-0.015912	0.040415	0.014829	0.004939	0.038605	0.039624	-0.009865	0.037572	-0.047228	-0.032057	-0.296246	-0.087048	-0.102466
YDR184C	0.109757	-0.093488	-0.258745	-0.150695	-0.038938	-0.110161	-0.084404	-0.210645	-0.130044	-0.097560	-0.102716	-0.176887	-0.130084	-0.125049	-0.129938	-0.168919	-0.214731	-0.204436	-0.205703	-0.205990	-0.080668	-0.362501	-0.214838	-0.189057	-0.196111	-0.035757	0.063316	-0.120494	-0.112569	-0.041324	-0.088777	-0.083238	-0.170928	-0.072621	-0.107544	-0.057563	-0.066899	-0.068812	-0.094952	-0.099685	-0.139844	-0.114442	-0.125007	-0.109005	-0.105709	-0.103290	-0.284397	-0.312397	-0.226807
YDR523C	-0.072713	-0.068870	-0.133476	-0.086245	-0.227116	-0.185508	-0.150386	-0.187798	-0.132143	-0.095670	-0.086134	-0.005993	-0.016054	-0.075172	-0.038624	-0.079023	-0.184540	-0.093447	-0.090715	-0.181075	-0.007093	0.276100	-0.382965	-0.112940	-0.145078	0.029487	0.014464	-0.286643	0.004539	-0.150623	0.019388	-0.187878	-0.049865	-0.077122	0.039582	-0.038187	-0.080027	-0.084154	-0.239695	-0.225973	-0.250811	-0.324862	-0.282756	-0.193665	-0.107801	-0.144641	0.065085	-0.217934	-0.034427
YDR531W	0.240889	0.106785	0.149413	0.168981	0.108648	0.122034	0.109802	0.055401	0.072158	0.042877	0.062042	0.086341	0.088404	0.104035	0.130021	0.073635	0.071385	0.101171	0.084987	0.026027	0.123586	-0.326827	0.012574	-0.027133	0.068844	0.103475	0.103708	0.162134	0.106629	0.118319	0.080431	0.152325	0.149191	0.086130	0.062921	0.020374	0.113695	0.158654	0.046479	0.035717	0.036828	-0.002359	0.013636	0.072087	0.070137	0.039361	-0.309231	-0.072388	-0.089903
YEL061C	-0.141408	-0.378785	0.008312	-0.006246	0.130099	0.176359	0.132063	0.188459	0.186309	0.128169	0.081842	-0.048940	-0.230959	-0.294240	-0.228000	-0.093122	-0.002362	0.106396	0.091724	0.167085	0.199892	-0.168020	-0.068492	-0.213531	-0.092109	-0.191524	-0.159064	-0.120444	-0.306321	0.137547	0.166904	0.229512	0.212444	0.240318	0.155294	-0.051601	-0.080782	-0.195133	-0.222849	-0.210477	-0.020278	0.158252	0.179841	0.110982	0.185435	0.241294	-0.062241	-0.020918	-0.116250
YEL059C-A	0.079949	-0.020764	0.052397	-0.036875	0.020967	-0.002668	0.004669	0.050700	0.055360	-0.044488	0.000383	-0.027290	0.074605	0.017551	-0.037991	0.024707	-0.010166	-0.021330	0.028942	-0.012168	-0.008155	0.113586	0.031045	0.124170	0.115061	-0.038734	-0.132714	-0.044173	-0.011390	0.006618	0.007627	0.047572	-0.012486	0.078799	0.000000	-0.040949	0.015227	0.002132	0.053425	0.093376	0.116579	0.050849	0.007342	0.006463	0.002119	0.006737	0.158228	0.129381	0.057964
YFL044C	0.114972	0.107965	0.096309	0.035888	-0.058877	-0.089969	-0.044105	-0.042304	-0.062256	-0.053874	-0.033454	-0.019377	0.025771	0.082796	0.041123	0.028821	-0.000427	-0.038665	-0.024093	-0.002854	-0.031957	-0.258187	-0.040497	-0.071524	0.036381	0.043627	0.023340	0.005326	-0.067565	-0.082559	-0.107539	-0.125574	-0.127740	-0.141622	-0.180289	-0.117508	-0.050639	0.045870	-0.020394	0.001692	-0.042300	-0.020667	-0.113757	-0.095789	-0.157647	-0.078457	-0.179216	-0.094424	-0.146090
YFL040W	-0.604511	-0.002856	-0.102083	-0.063836	-0.056827	-0.040208	-0.262450	-0.043836	-0.068015	-0.018339	-0.059255	-0.106963	-0.045693	-0.057954	-0.013666	-0.028921	-0.009093	-0.001643	-0.032215	-0.031178	-0.047494	-0.098060	-0.118007	-0.178419	-0.069230	0.068847	0.091773	-0.050618	0.054948	0.040792	0.046334	-0.012175	-0.023186	0.029879	0.005511	-0.017695	-0.067827	-0.003281	0.075558	0.027793	-0.008085	-0.003491	0.013873	0.085251	0.007850	0.042785	0.100531	0.016569	-0.039985
YFL039C	-0.042781	0.197896	0.162297	0.126575	0.126179	0.169769	0.138386	0.175351	0.051920	0.009503	0.026360	-0.050307	-0.031269	-0.039389	-0.030736	0.034040	-0.002998	0.015288	-0.007280	0.038928	-0.038445	-0.353973	-0.111086	-0.094187	-0.041484	0.212684	0.212742	0.155070	0.147502	0.086169	0.143569	0.088249	0.092714	-0.027483	-0.052534	0.009230	-0.078882	-0.074751	-0.031960	-0.204402	-0.043663	-0.004042	-0.024476	0.007728	-0.083765	-0.052959	-0.144862	-0.019749	-0.121973
YFL036W	-0.014011	-0.072388	-0.052259	-0.043484	-0.044319	-0.055539	-0.075472	-0.054057	-0.098597	0.013401	-0.036019	0.041038	0.070483	0.106883	0.107549	0.094301	-0.000715	0.026456	-0.048612	-0.101146	-0.042173	-0.150087	-0.081728	-0.084208	-0.013385	-0.077781	-0.082646	-0.038578	0.001903	-0.072627	-2.000000	-0.054977	-0.132852	-0.066450	-0.117010	-0.031392	0.006311	0.056796	0.108489	0.129495	0.045067	0.079816	-0.089013	-0.089952	-0.080353	-0.127427	-0.200149	-0.062328	-0.068461
YFR002W	0.135446	0.045615	-0.049346	-0.046996	-0.037035	-0.103364	-0.068526	-0.130321	-0.022038	0.017984	0.020029	0.060643	0.057406	0.028642	0.014282	0.013110	-0.046157	-0.070171	-0.055521	-0.054699	0.041786	-0.213221	0.008132	0.007054	-0.004087	0.022200	0.143627	0.080012	0.019641	0.046157	-0.124754	-0.078437	-0.108140	-0.012924	0.040217	0.068581	0.036678	0.077260	-0.028933	0.113690	-0.036570	0.042077	-0.015799	-0.007501	0.056838	-0.006506	-0.044507	-0.079910	-0.024211
YFR004W	0.164947	-0.033009	-0.078352	-0.059651	-0.075075	-0.118020	-0.165645	-0.145019	0.003702	-0.029644	-0.076725	-0.047562	-0.025993	0.015656	0.014026	-0.009714	-0.094369	0.001323	-0.076596	-0.082623	0.011845	-0.061636	-0.003663	-0.039267	-0.040627	-0.001555	-0.062072	-0.039420	-0.170349	-0.108353	-0.124445	-0.151602	-0.118941	-0.062526	-0.126863	-0.130155	-0.026463	0.026863	-0.100607	-0.105714	-0.052072	-0.137597	-0.175560	-0.121773	-0.085323	-0.075676	-0.175931	-0.093483	-0.056656
YFR008W	0.176016	0.098542	0.126364	0.110139	0.054759	0.004797	0.066600	-0.003713	0.098041	0.029455	0.045927	0.020997	-0.076965	0.020297	0.026774	0.039346	0.076752	0.039786	-0.000606	0.043901	0.034117	-0.121578	0.065885	0.086976	0.037435	0.168212	0.195728	0.147254	0.077911	0.034224	-0.058006	-0.063605	0.066309	0.123980	0.116468	0.058484	0.073343	0.050011	0.082890	0.059647	0.048742	-0.011849	0.077586	0.094990	0.060375	0.100612	-0.090835	0.028688	-0.029080
YGL013C	0.084949	-0.030616	-0.101279	-0.061074	-0.080760	-0.042388	0.030394	0.003801	0.078449	0.128854	0.075762	0.067228	0.039682	-0.060262	-0.083933	0.006246	-0.029926	-0.043235	0.021311	0.086626	0.112179	-0.132357	0.065152	0.003612	0.039067	0.052639	0.023613	-0.040557	-0.065847	0.052715	0.056432	0.066542	0.137541	0.131568	0.116610	0.103353	0.140604	0.062157	0.055098	-0.009145	0.017453	0.036341	0.079124	0.108956	0.153510	0.187581	0.012164	0.106548	0.021743
YGL009C	-0.019331	-0.040009	0.048171	0.093792	0.013464	0.035513	0.135752	0.136449	0.108180	0.119148	0.105117	0.100719	0.109446	0.055366	0.086069	0.152706	0.126481	0.118700	0.119608	0.163786	0.204683	-0.404136	0.079057	-0.020962	0.026477	0.064118	0.053824	0.053989	0.141800	0.088571	0.118982	0.174215	0.252271	0.171876	0.160508	0.219502	0.096634	0.103286	0.121180	0.027754	0.097404	0.246597	0.269752	0.210240	0.179198	0.195565	-0.053119	0.085250	0.065159
YGL004C	0.083290	0.072566	0.114612	0.065311	-0.004991	0.000523	0.001686	-0.042096	-0.000273	-0.035568	0.001775	0.031187	0.037677	-0.012868	0.085388	0.086276	0.087409	0.023920	0.069276	0.062001	0.022065	-0.008579	0.041905	0.060914	0.001053	0.123460	0.229022	0.174891	0.139215	0.156929	-0.044361	0.000000	-0.017060	-0.137188	-0.059788	0.027190	-0.045369	0.039906	0.046610	0.113554	0.046960	0.145695	0.034316	0.004438	0.038856	0.032767	0.071439	-0.024431	-0.047727
YGR036C	0.037148	-0.030919	-0.032195	-0.058368	-0.025466	-0.050003	-0.095888	-0.012950	-0.011717	-0.052641	-0.049116	-0.100178	-0.004531	-0.038976	-0.029220	-0.050053	-0.045763	-0.118291	-0.062604	-0.030603	-0.072044	0.019457	0.020444	0.058477	-0.064818	-0.084692	-0.104007	-0.068861	-0.050318	-0.084114	-0.153211	-0.137298	-0.187629	-0.010140	0.500896	-0.061274	-0.094809	-0.086762	-0.120363	-0.110083	-0.150142	-0.085737	-0.111826	-0.105427	-0.073268	-0.109778	-0.281819	-0.109365	-0.154298
YGR040W	0.155225	0.155181	-0.069030	-0.089215	-0.081647	-0.027679	-0.033608	-0.087409	-0.079716	-0.081407	-0.113154	-0.110358	-0.076016	-0.043500	0.029202	0.069650	0.105347	0.072710	0.058371	0.046893	-0.000635	-0.178707	-0.118712	-0.118317	0.035370	0.206397	0.119133	-0.086170	-0.033000	-0.077898	-0.093964	-0.075068	-0.037215	-0.087208	-0.014486	-0.038772	-0.077785	-0.129460	-0.027506	0.064990	-0.001931	0.067876	0.134593	0.124589	0.069334	0.010634	-0.027177	-0.107179	-0.106019
YGR042W	0.105166	0.080909	0.120407	0.089931	0.189080	0.112136	0.050859	0.137638	0.081120	-0.035852	-0.013758	-0.059371	-0.015999	0.002175	0.008122	0.038305	0.169935	0.077485	-0.009357	0.044696	-0.035584	-0.142839	0.031949	0.048455	0.002397	0.134646	0.049189	0.119432	0.146118	0.173103	0.098525	0.051533	0.098703	-0.019118	-0.020323	0.010489	-0.019359	-0.001364	0.350087	0.023962	0.032995	0.105292	0.072122	0.009394	0.004773	0.009768	-0.094557	-0.057568	-0.078711
YHR001W-A	0.261585	0.279133	0.316861	0.275215	0.198549	0.112627	0.156623	0.147992	0.137162	0.151983	0.174382	0.189472	0.239406	0.312385	0.300538	0.225250	0.173371	0.148829	0.237781	0.168110	0.274101	0.147116	0.171335	0.276248	0.290522	0.368878	0.251097	0.338812	0.280140	0.211183	0.090308	0.175829	0.171730	0.203661	0.216946	0.148234	0.202556	0.264656	0.314615	0.322231	0.263925	0.234583	0.172747	0.182068	0.246903	0.288323	0.179328	0.205162	0.311325
YHR004C	0.012733	-0.067162	-0.014455	-0.030083	-0.035128	-0.010932	0.055452	0.070887	0.071601	-0.306440	0.003261	-0.045486	-0.037462	0.098737	0.007736	-0.087622	0.019909	0.063286	0.065225	0.025495	0.023731	-0.159710	-0.054712	-0.166970	0.017587	0.036250	-0.051846	0.000000	-0.058499	-0.086430	-0.020385	0.004538	-0.014436	0.017811	0.014987	-0.049241	-0.091287	-0.038031	-0.023643	-0.036635	-0.009650	0.029564	-0.051518	0.113499	-0.024249	-0.034874	-0.087338	-0.012874	-0.039757
YHR005C-A	0.154758	-0.064221	0.002628	0.003824	0.051772	-0.005805	0.018651	0.015550	0.046451	0.020037	0.022723	0.015891	-0.018398	0.012145	0.041321	0.037798	0.031842	0.062645	-0.001556	0.037682	0.121029	0.106993	0.099303	0.187360	0.063842	-0.191458	-0.107963	-0.101142	-0.053788	-0.097953	0.030519	-0.031543	0.025426	0.003847	0.016537	0.000227	0.074644	0.033373	0.003570	-0.037369	0.011728	-0.023049	0.025022	-0.020291	-0.039767	-0.043648	0.088949	0.074774	0.085212
YHR007C	-0.200726	-0.140282	-0.154773	-0.103495	-0.180961	-0.108940	-0.104629	-0.018214	-0.054579	-0.029024	-0.022000	-0.057371	-0.106485	-0.086803	-0.070404	-0.130847	-0.069207	-0.107502	-0.129391	-0.088417	-0.100456	0.097861	-0.035163	-0.075446	-0.062387	-0.117069	-0.150505	-0.185582	-0.283347	-0.160941	-0.192991	-0.155932	-0.092126	-0.068042	-0.122844	-0.130600	-0.142060	-0.093220	-0.139619	-0.152779	-0.054065	-0.198310	-0.161218	-0.110443	-0.091886	-0.097411	0.032067	-0.073351	-0.081324
YHR039C	0.075853	0.043572	0.065688	0.001940	-0.002045	0.035269	0.022655	0.077019	0.031081	0.057665	-0.033357	0.006450	0.040432	0.145166	0.236341	0.233734	0.168377	0.061770	0.127928	0.041663	0.001646	0.125367	0.057725	0.117317	0.095264	-0.028602	-0.088002	-0.022337	-0.224423	-0.057599	-0.052129	-0.039083	-0.058783	-0.082616	-0.026998	-0.111265	-0.114332	0.017773	0.054666	0.155349	0.103293	0.048787	-0.012725	0.044705	0.023899	-0.111147	0.048222	0.002961	0.036790
YHR045W	0.010545	0.012675	0.072459	0.053052	0.129887	0.068227	0.051513	-0.015701	0.030442	-0.037100	-0.001694	0.000673	0.004662	0.022511	0.015876	0.063860	0.068902	0.019202	0.050620	0.042306	0.050196	-0.238728	0.022111	-0.075669	-0.013648	-0.017138	0.018828	0.008956	0.080380	0.099750	0.070796	0.086948	0.108108	-0.032899	0.002707	-0.009740	0.000000	-0.008593	-0.057481	-0.021906	-0.002068	0.006172	0.077742	0.059866	0.044473	0.013393	-0.066135	-0.068667	-0.131722
YHR046C	0.215595	0.105979	0.127092	0.165904	0.093951	0.061665	0.046867	-0.004165	0.057039	-0.046321	0.033136	0.007516	0.058219	-0.055845	0.022579	-0.012423	0.000969	-0.079312	-0.061808	-0.065462	-0.035352	-0.340926	-0.046377	-0.114034	-0.033535	0.060190	0.138505	0.118815	0.139568	0.099676	0.056564	-0.024241	-0.004890	-0.031899	-0.020836	0.071324	0.039514	0.020618	0.025850	-0.083996	-0.103555	0.037079	-0.026047	-0.055181	-0.142472	-0.008157	-0.230142	-0.106562	-0.189154
YIL023C	-0.080879	0.272552	0.199815	0.097925	0.067023	0.097398	0.125316	0.163219	0.098142	0.088139	0.097999	0.087060	0.065216	0.093484	0.057149	-0.028260	0.020671	-0.008976	0.078742	0.056754	-0.042443	0.275402	0.094241	0.130466	0.100582	0.068920	0.211124	0.163341	0.063397	0.032347	0.041966	0.025739	-0.062544	0.041956	-0.027291	0.045610	0.014779	0.055720	-0.026383	0.020288	-0.041827	-0.094085	-0.076624	0.001713	0.112267	-0.032759	0.118451	0.156595	0.122600
YIL014W	0.077252	0.053622	-0.054490	-0.073830	-0.039097	-0.026022	-0.091067	-0.074665	-0.020927	0.003641	0.012959	0.162880	-0.015693	-0.002867	-0.080071	-0.011583	-0.036251	-0.100593	-0.084404	-0.094679	-0.036406	0.003184	0.030808	-0.001556	-0.011125	-0.008358	0.040285	0.005492	-0.050193	-0.124709	-0.187550	-0.144082	-0.052173	0.015125	-0.010493	-0.008795	0.004169	-0.045997	0.011271	-0.034027	-0.048538	-0.044561	-0.055326	-0.084308	-0.116214	-0.143259	0.021704	0.047998	0.038636
YIR023W	0.053172	-0.058499	-0.098186	-0.069389	-0.104803	-0.079592	0.000371	-0.002407	0.046423	0.070705	0.106614	0.059093	0.040635	-0.023062	0.035226	-0.044211	-0.008081	-0.059691	-0.004378	0.211200	0.141099	-0.123470	0.002480	0.029550	0.000716	0.026406	-0.090871	-0.097376	-0.107841	-0.045583	-0.007520	0.047277	0.090201	0.001633	0.036789	0.068435	0.036710	0.029356	-0.006293	-0.075765	-0.069664	-0.092838	-0.050060	0.021919	-0.031422	-0.010848	0.131977	0.026029	-0.004523
YJR076C	0.005430	-0.103316	-0.116687	-0.055482	-0.059490	0.033121	0.114310	0.089272	0.100582	0.086211	0.078653	0.082537	0.035376	-0.063339	-0.071762	-0.049454	-0.011337	-0.005428	0.091455	0.055402	0.106224	0.042798	0.095189	0.040072	0.000326	-0.165767	-0.155805	-0.172950	-0.192629	-0.086857	0.048757	0.096234	0.162116	0.072076	-0.002506	0.106097	0.043252	0.063661	-0.111347	-0.111879	-0.144666	-0.091719	-0.017483	0.014719	0.040194	0.089932	-0.028406	0.028261	0.024515
YJR080C	0.062531	0.145823	0.062432	0.050110	0.039870	0.048910	0.104763	0.022447	0.020657	-0.008151	0.018775	0.029214	0.045970	0.129429	0.161487	0.129234	0.179068	0.121339	0.110130	0.117581	0.066479	-0.162576	0.027335	0.034831	0.086644	0.061573	0.218091	0.084807	0.072459	0.026973	-0.022625	0.000053	-0.040331	-0.029111	-0.077098	-0.028825	-0.059803	0.016796	0.085374	0.153265	0.093583	0.123925	0.052995	0.103974	0.033980	0.055457	-0.090646	-0.007627	-0.077702
YJR084W	0.016774	0.014194	-0.019891	0.023388	-0.023558	-0.008250	-0.044627	0.002395	-0.018853	-0.000505	0.039569	0.051552	-0.000077	-0.020229	0.038448	-0.025784	0.044382	-0.032754	-0.006409	-0.051672	0.033195	0.184887	0.042976	0.105998	0.048328	-0.031636	-0.100665	-0.066503	-0.069265	-0.057243	-0.057267	0.029300	-0.096623	-0.022519	-0.018328	-0.055509	-0.009604	0.012973	-0.076254	-0.060094	-0.048934	-0.086094	-0.119625	-0.078876	-0.076655	-0.055841	0.093348	0.042851	0.124840
YJR092W	-0.298164	-0.448446	-0.453961	-0.712807	-0.385268	-0.344633	-0.243568	-0.033475	0.137683	0.296292	0.334311	0.371064	0.323478	0.214756	0.076274	-0.045204	-0.179681	-0.157712	-0.080370	0.038566	0.195115	-0.020800	0.247014	0.150355	0.198508	-0.421384	-0.486631	-0.477074	-0.403562	-0.536667	-0.426756	-0.185269	-0.011782	0.194310	0.333644	0.397145	0.385937	0.318752	0.208941	0.111289	-0.089010	-0.201580	-0.276823	-0.068774	-0.018603	0.174246	0.139440	0.206712	0.171567
YJR131W	-0.125401	0.002838	0.029411	-0.128895	0.012639	0.039183	0.108133	0.071877	0.021020	0.022591	0.087578	0.035553	0.055307	0.032244	0.027177	0.077642	0.045192	0.058489	0.064790	0.110038	-0.024011	-0.015632	0.114776	0.026158	0.037204	0.024928	0.021006	-0.073724	0.061507	-0.023600	0.037723	0.125680	0.011651	-0.048649	-0.085525	0.072709	0.102437	-0.006733	0.120382	-0.038028	-0.020961	0.086059	0.102258	0.106167	0.103491	0.045618	0.107281	-0.041244	0.007577
YJR133W	0.142505	0.068868	0.040415	0.013518	0.029417	-0.033408	-0.012367	0.065331	0.070969	-0.004099	0.056571	0.030966	0.013070	0.029699	0.043788	-0.010649	0.031892	0.072498	0.005297	0.023882	0.020403	0.157924	0.112079	0.139728	0.041255	-0.040870	-0.008793	0.008820	-0.085972	-0.048116	-0.068998	-0.051630	-0.085038	-0.011677	-0.500730	-0.019486	-0.017316	0.005207	-0.047929	-0.028139	0.042494	-0.048962	-0.069697	-0.086391	-0.012520	0.019139	0.067095	0.028330	0.116235
YJR136C	0.051058	0.009347	0.014854	0.026987	-0.005693	-0.002639	0.061949	-0.090273	0.119667	0.073253	0.131282	0.078152	0.023854	-0.000183	0.043903	-0.002207	0.011141	0.030478	0.017418	0.038465	0.069515	-0.029120	0.067986	0.022803	0.018120	0.097440	0.083528	0.072175	0.204793	0.077749	0.066410	0.210327	0.189068	0.135855	0.032574	0.123827	0.054887	0.041775	0.024875	-0.034253	-0.001402	0.023152	0.045183	0.061281	0.029473	0.061415	0.177855	0.005927	0.038649
YKR053C	-0.028018	-0.042515	-0.068195	-0.112320	-0.027601	0.022726	0.029772	0.081420	0.110485	0.116154	0.127567	0.161169	0.142037	0.095412	0.057658	-0.025935	0.050899	0.019687	-0.012045	0.066848	0.063769	0.253197	0.187693	0.297656	0.309521	-0.062697	-0.164564	-0.142385	-0.140049	-0.114979	-0.047055	0.065048	-0.024363	-0.003020	0.036732	0.071340	0.075756	0.098318	0.038281	-0.007804	-0.087200	-0.219532	-0.097260	-0.083097	-0.054510	-0.032012	0.075245	0.069124	0.181946
YKR056W	0.111978	-0.061032	-0.286439	-0.252487	-0.120972	-0.068442	-0.043651	-0.040465	-0.020304	0.015463	0.000531	0.054525	-0.073795	0.057483	-0.116745	-0.117735	-0.106910	-0.100047	-0.084047	-0.052967	0.007236	-0.079707	0.001265	-0.031530	-0.079183	-0.138991	-0.099191	-0.272543	-0.357183	-0.169408	-0.157754	-0.097856	-0.158689	-0.093671	-0.090659	-0.024367	-0.056062	-0.117037	-0.100168	-0.104855	-0.165774	-0.127484	-0.137508	-0.118871	-0.062772	-0.063817	-0.123401	-0.049655	-0.094741
YKR058W	0.118462	0.024539	0.048631	0.153875	-0.070563	-0.012274	-0.022853	-0.097363	-0.085249	-0.068604	-0.032570	-0.039083	-0.038764	-0.059975	-0.107806	-0.108683	-0.062938	-0.024371	-0.055908	-0.044175	-0.002986	-0.152519	-0.015073	-0.024583	-0.045350	-0.023025	0.128281	0.122873	0.054120	0.140833	0.006956	0.056307	0.014898	0.012041	0.036406	-0.015479	-0.038392	-0.000373	0.003094	-0.381686	0.016837	0.128869	0.078229	0.041726	0.053228	-0.026488	0.041070	0.042339	0.121200
YKR060W	0.095335	-0.155550	-0.126384	-0.179853	-0.117386	-0.076212	0.014259	-0.007579	0.037400	-0.020413	0.076844	-0.002522	-0.051874	-0.081278	-0.094100	-0.105709	-0.105634	-0.101451	-0.079693	-0.056460	0.035662	-0.176570	0.010484	-0.001544	-0.078472	-0.170108	-0.115126	-0.164666	-0.148457	-0.140703	-0.071505	0.067649	0.034154	0.005330	0.108910	0.084660	0.006640	-0.034097	-0.111879	-0.200950	-0.134996	-0.086287	-0.027140	-0.038461	-0.066944	0.014152	-0.250900	-0.020864	-0.115498
YKR102W	0.059767	-0.038497	0.037954	0.066664	0.017958	-0.010081	-0.024479	-0.073792	-0.105610	-0.015560	-0.068750	0.015428	0.008341	-0.033476	0.012763	0.007788	-0.092796	-0.075203	0.014611	0.000911	0.071849	-0.160377	-0.257903	0.091952	-0.029095	0.071711	0.053699	0.153999	-0.065380	0.016415	0.049044	-0.008871	-0.017294	0.024453	0.196107	0.017651	-0.005429	0.066563	0.038972	0.134591	-0.048857	0.169537	-0.021116	0.032824	-0.081591	0.080973	0.423334	0.151565	0.034965
YLR258W	-0.292778	0.036091	0.066089	0.066552	-0.000274	-0.036002	-0.051500	0.007707	-0.204563	-0.050503	-0.117661	-0.086500	-0.058954	-0.019302	0.042900	0.104425	0.082761	0.079728	0.128771	0.106060	0.088676	-0.020373	0.048812	-0.104077	0.038347	-0.263684	0.001583	0.084450	0.080416	-0.026772	-0.123934	-0.140659	-0.040085	0.157876	0.072473	-0.080798	-0.012053	-0.095758	0.011336	0.105876	0.014789	0.051817	0.088790	0.101587	0.027909	0.065217	0.171609	0.033218	0.088604
YLR260W	0.054613	0.046231	-0.101114	0.023154	-0.007679	0.007813	0.067016	0.018163	0.030109	0.018802	0.041966	0.048760	-0.015182	0.009771	-0.021818	-0.024618	0.030236	0.014995	-0.014093	0.026119	0.069804	0.017577	0.074870	0.048332	0.035200	0.093806	0.082291	0.018937	0.059541	0.058318	0.124627	0.129088	0.249101	0.060256	0.018211	0.053660	0.071402	-0.002382	-0.021593	-0.159677	-0.030370	0.070579	0.163805	0.072127	0.013939	0.080652	0.057100	0.101041	0.056678
YLR262C	0.126650	-0.006361	-0.050530	-0.065193	-0.017084	-0.017345	0.024706	0.025164	0.089465	0.051041	0.051657	0.023271	0.018196	-0.011985	-0.025819	0.012446	-0.002875	0.008366	0.025436	0.020915	0.084727	-0.132485	-0.024297	-0.070218	0.021215	-0.037019	-0.006996	-0.048194	-0.128121	-0.021428	-0.046867	0.024389	0.041172	0.073680	-0.002809	0.000000	0.056540	0.107513	0.055682	0.039030	0.119963	0.000552	-0.021780	0.052429	0.029709	0.047917	-0.208731	-0.028193	-0.193157
YLR265C	0.120123	0.095770	0.126945	0.082736	0.028821	-0.035566	-0.033271	-0.048912	-0.090201	-0.029680	0.011910	-0.009531	0.015072	-0.056706	-0.058874	-0.106701	-0.101168	-0.076792	-0.064100	-0.114957	0.051789	0.228727	0.055461	0.062464	0.034584	0.092972	0.037964	0.057403	0.047614	0.030331	0.034266	-0.011967	-0.018169	-0.075091	0.052993	-0.111954	-0.038272	-0.019229	-0.065292	-0.057316	-0.062961	-0.048539	-0.085553	-0.079848	-0.087050	-0.081379	0.159386	-0.003414	0.088297
YLR304C	0.198933	0.273211	0.252853	0.320468	0.315468	0.281813	0.262896	0.242951	0.168359	0.155240	0.103166	0.083592	0.146323	0.168614	0.219387	0.271385	0.287872	0.268937	0.301494	0.264379	0.267645	-0.219973	0.056180	-0.029336	0.053184	0.406543	0.275946	0.288735	0.292391	0.340224	0.313155	0.309543	0.314085	0.214704	0.129340	0.101332	0.123060	0.116294	0.199587	0.216145	0.211745	0.223663	0.304146	0.336103	0.256963	0.276458	-0.115892	0.089408	-0.030771
YLR307W	-0.173485	-0.016209	-0.132166	-0.029628	-0.061527	-0.017444	-0.007326	-0.086160	-0.112466	-0.047897	-0.033392	-2.000000	-0.260824	0.066189	-0.017123	-0.055168	-0.048601	-0.101910	-0.109713	-0.015278	-0.025328	0.065465	-0.127440	-0.042922	-0.098003	0.088372	0.138855	-0.121392	0.030730	-0.043713	0.020382	0.104909	0.103740	0.088492	-0.053555	0.099554	0.049710	0.000000	0.110604	0.015811	0.136320	-0.156342	0.059346	0.096151	0.044190	-0.131353	0.217768	0.046169	-0.000332
YLR310C	0.113433	-0.001461	-0.048545	-0.043085	-0.047637	-0.028926	-0.048131	-0.047478	0.001767	0.076756	0.060114	0.115191	0.092193	0.096492	0.106874	0.058098	-0.031287	-0.011664	0.022453	0.035116	0.117101	-0.274172	-0.012124	0.018173	0.038907	0.018799	-0.000595	0.043203	-0.038218	-0.077212	-0.061220	-0.031524	-0.044157	0.022366	0.070397	0.103338	0.046976	0.087625	0.123457	0.113871	0.042862	0.027426	-0.014825	0.066607	0.025462	0.134366	-0.014761	0.007397	-0.035764
YMR040W	0.212184	-0.005278	-0.151659	-0.121433	0.038121	-0.113857	-0.166334	-0.035861	0.004590	-0.068896	-0.025058	0.014004	0.070029	-0.072056	-0.095624	-0.048726	-0.039002	-0.055897	-0.041120	0.026080	-0.019783	0.100090	0.185444	0.184547	0.042316	0.084805	0.066115	-0.012011	-0.236500	-0.079658	-0.108918	-0.196683	-0.120845	-0.248951	-0.550264	-0.056306	-0.103631	-0.018302	-0.182817	-0.177887	-0.233271	-0.183890	-0.044420	-0.082735	-0.121417	-0.076578	0.059638	0.059355	0.056084
YMR043W	-0.071200	-0.030462	-0.134617	-0.094814	-0.080928	-0.074876	-0.022202	0.001708	0.001919	-0.004478	-0.052306	0.001039	-0.020456	0.019125	-0.031401	0.059938	-0.080070	-0.083358	-0.057251	-0.022577	-0.008556	-0.311767	-0.161534	-0.244542	-0.083025	-0.082906	-0.016196	-0.036974	-0.059822	-0.050518	-0.009647	-0.052335	-0.059554	-0.090387	-0.099291	0.050530	-0.085131	-0.036759	-0.003219	0.037608	-0.006945	0.102911	0.023205	-0.074974	-0.021723	-0.026230	-0.349456	-0.255150	-0.201195
YMR079W	-0.407515	0.013666	0.014651	0.032507	0.082275	0.088920	0.097462	0.073691	0.069737	0.080481	0.096358	0.038258	-0.011895	-0.044315	-0.024007	-0.042608	0.010272	-0.026497	0.006784	0.028026	-0.102661	-0.299016	-0.098365	-0.170598	-0.090130	-0.046378	0.018156	-0.120643	-0.015370	0.031771	0.026152	0.030041	0.103225	0.067558	0.010919	0.065189	0.006532	-0.063678	-0.061502	-0.069970	-0.086439	-0.085337	-0.017291	0.042609	0.037442	0.019799	-0.371146	-0.200581	-0.198704
YMR080C	0.034964	-0.011183	-0.046039	-0.081587	-0.022113	-0.028045	-0.040540	0.003183	0.020560	0.057384	-0.026322	0.044429	0.026866	0.000448	-0.001131	0.021936	-0.030872	-0.007946	-0.003123	-0.000617	0.051532	-0.349731	-0.035225	-0.125442	-0.022921	-0.097053	-0.080031	-0.087735	-0.123955	-0.057367	-0.077801	-0.059001	-0.052393	-0.039609	-2.000000	-0.021130	-0.000915	-0.025911	-0.019105	-0.094784	-0.065046	-0.105690	-0.125024	0.003455	-0.054140	0.011387	-0.195151	-0.134749	-0.184822
YMR084W	-1.160814	0.250610	0.047962	0.041879	-0.064510	-0.008099	-0.017425	-0.101526	-0.295683	-0.221685	-0.053511	-0.077207	0.022647	-0.013188	-0.037374	-0.020758	-0.102005	0.063286	0.002800	-0.026731	0.020236	0.446433	-0.505397	-0.132874	-0.181787	0.046234	0.138456	-0.003880	0.120012	-0.068260	0.032037	0.169233	-0.015164	-0.067269	-0.577716	0.001587	-0.349183	-0.477846	-0.071429	-0.071620	0.090854	-0.076798	-0.023798	0.059326	-0.011555	-0.010810	-0.167964	-0.014666	0.088145
YMR086W	-0.275214	-0.081865	-0.140310	-0.246639	-0.109215	-0.113909	-0.192811	-0.036100	-0.104316	-0.171826	-0.089229	-0.178620	-0.336465	-0.164610	-0.150170	-0.100937	-0.125718	-0.095442	-0.119889	-0.051852	-0.369618	0.060800	-0.121424	-0.164152	-0.081363	-0.131747	-0.106663	-0.294833	-0.180578	-0.286984	-0.101290	-0.183477	-0.095619	-0.175494	-0.105894	-0.110351	0.000000	-0.333139	-0.115911	-0.159628	-0.085536	-0.121648	-0.022772	-0.100524	-0.129833	-0.221655	-0.052666	-0.060420	-0.128695
YNL272C	0.144436	-0.014506	0.028154	0.149462	0.205904	0.217339	0.104531	0.049749	0.032000	0.037118	-0.005400	-0.029771	-0.031622	0.032062	0.121998	0.127575	0.102616	0.077566	0.050926	0.009818	0.058399	-0.131839	-0.070197	-0.075796	-0.037344	0.043362	-0.096886	-0.023082	0.112803	0.240942	0.187528	0.080392	0.039782	0.036617	0.004659	-0.100881	-0.061863	0.028371	0.039586	0.049025	0.108784	0.042519	0.117090	-0.077112	0.028746	-0.037635	-0.159896	-0.086597	-0.111328
YNL264C	-0.047010	-0.042204	-0.029258	0.042773	-0.031012	0.103533	0.110479	0.132984	0.052493	0.029070	0.006241	-0.036740	0.023711	-0.007376	0.056849	0.005722	0.056425	0.024037	0.072752	0.070645	0.005641	-0.198206	-0.002181	-0.023961	-0.016755	-0.003063	-0.030146	-0.078840	0.010552	0.128889	0.099551	0.083359	0.155118	0.100537	0.089609	0.023057	-0.023106	0.042858	0.002207	-0.010555	-0.027737	0.016577	0.061702	0.032478	0.033681	0.003098	-0.125859	-0.020814	0.005347
YNL216W	-0.087926	-0.220332	-0.107487	-0.099346	-0.059891	0.015900	0.040103	0.053169	0.097448	0.083512	0.091647	0.041760	-0.021603	-0.017945	-0.095206	-0.031472	-0.070325	0.041235	-0.020800	-0.000867	0.139581	0.075820	0.091281	0.106691	0.014125	-0.175248	-0.187789	-0.086825	-0.077206	0.013765	-0.008975	0.040814	0.057452	0.049220	0.025523	0.124783	0.061054	0.038626	-0.013433	-0.071850	-0.061741	0.022269	-0.001836	0.030855	0.105465	0.048135	0.019882	0.099158	0.038737
YNL213C	0.034553	-0.103125	-0.139830	-0.103837	-0.001085	-0.056336	0.018075	-0.036664	0.083343	0.016004	0.041967	0.002328	0.003345	0.033330	0.015623	0.015515	-0.018630	0.012374	0.034291	-0.048352	0.031430	-0.041912	-0.034550	-0.015329	-0.017841	-0.048913	-0.067366	-0.060623	-0.065862	-0.070731	-0.093150	-0.076638	-0.073813	0.015066	-0.017861	0.001378	0.043744	-0.019374	-0.064726	-0.000865	-0.055367	0.088569	0.011423	-0.010448	0.003081	0.048189	-0.184952	-0.018785	-0.033820
YNL208W	0.590361	0.664275	0.737129	0.654604	0.625477	0.530225	0.443712	0.317357	0.320606	0.241069	0.133957	0.090084	0.046630	0.030797	0.000754	0.010562	0.006046	0.010709	0.072775	0.017939	0.058535	0.154891	0.094813	0.124738	0.005305	0.963388	0.765079	0.801040	0.806893	0.672132	0.553304	0.517981	0.419132	0.335095	0.204533	0.173991	0.114195	0.069053	0.083887	0.083525	0.075109	0.087020	0.058125	0.031680	0.051727	0.044477	0.213496	0.163019	0.165977
YOL119C	0.344500	0.296814	0.288128	0.256710	0.157644	0.099205	0.129093	0.157795	0.186818	0.165678	0.211418	0.178119	0.209617	0.120702	0.102390	0.049647	0.023209	-0.019440	0.022205	0.087688	0.110467	-0.062519	0.178418	0.224849	0.227902	0.193427	0.231218	0.317351	0.269352	0.169321	0.101073	0.050569	0.138481	0.101127	0.086290	0.212523	0.230484	0.191393	0.123822	-0.020369	-0.059535	-0.024483	-0.042982	-0.002266	0.022977	0.062618	-0.045185	0.127342	0.078578
YOR250C	0.049023	0.002275	0.004339	-0.058574	-0.040456	-0.074853	-0.030442	-0.009817	0.002642	0.000419	0.005779	0.026244	0.031891	0.000197	0.071019	0.079996	0.078301	0.128999	0.043493	0.010299	0.039550	0.071492	0.040852	0.026084	0.040312	-0.112434	-0.048141	-0.029398	-0.152018	-0.104305	-0.046410	-0.115398	-0.092283	-0.095368	-0.116731	-0.088961	-0.048059	0.052513	0.015059	0.008655	-0.041690	-0.116249	-0.126758	-0.134398	0.008932	-0.158865	-0.074987	-0.046141	-0.274177
YOR257W	0.120476	-0.077967	-0.036162	-0.065984	-0.027022	-0.132529	-0.131881	-0.108257	-0.104915	0.012034	-0.092360	-0.016185	-0.044827	-0.078879	0.026727	0.057558	-0.009655	-0.111338	-0.085418	-0.092471	-0.029165	0.128479	0.058978	0.002595	0.026692	-0.006909	-0.010865	-0.100637	-0.031618	-0.082741	-0.093941	-0.125370	-0.086328	-0.078445	-0.039010	-0.065346	0.072894	-0.021694	-0.078600	-0.111847	-0.088615	-0.094401	-0.080843	-0.160689	-0.107697	-0.124527	-0.147143	-0.091057	-0.000213
YOR301W	-0.394036	-0.200287	-0.126293	-0.159245	-0.096802	-0.013420	-0.022266	0.068234	0.002721	-0.078551	0.001467	-0.172677	-0.147157	0.006929	0.039338	0.018650	0.031336	0.035088	-0.076549	0.038036	-0.274596	0.011408	-0.133430	-0.145101	-0.060635	-0.113271	-0.175526	-0.136125	-0.065605	-0.154730	-0.037333	-0.125307	-0.142938	-0.135038	-0.194720	0.000000	-0.157974	-0.138174	-0.016987	0.012309	0.064542	0.042695	0.042211	-0.076039	0.010658	-0.067663	-0.299406	-0.047102	-0.111560
YOR304W	-0.064004	0.030657	-0.012535	0.050700	0.034817	-0.005105	0.018900	-0.025021	-0.059749	0.039303	0.063753	0.059159	-0.022879	-0.045750	-0.065591	-0.082789	-0.108673	-0.122924	-0.187519	-0.136816	-0.039782	-0.038620	-0.081319	-0.169285	-0.063654	0.190850	0.165828	0.068076	0.100717	0.071957	0.033407	0.188907	0.088882	0.166007	0.150373	0.058827	0.096494	0.014329	0.081384	0.144013	0.089177	0.183091	0.143796	0.079966	0.072028	0.050176	-0.101560	0.002490	-0.000612
YOR305W	0.126684	-0.003796	0.045708	0.030881	0.123650	0.050340	0.100187	0.116381	0.129686	0.067737	0.121017	0.018643	0.052648	0.015323	-0.000244	-0.026989	-0.008434	0.020658	0.022923	0.026610	0.087487	0.285126	0.136018	0.192555	0.037182	-0.036386	-0.118154	-0.033452	-0.008841	-0.009442	0.066794	-0.017776	-0.029502	0.112242	-0.007779	0.018997	0.030374	0.021117	-0.093751	-0.033046	-0.054200	-0.053900	-0.037952	-0.061552	0.046866	-0.022777	0.101606	0.018688	0.059487
YOR306C	0.203022	0.032984	-0.170015	-0.169065	-0.076168	-0.045721	-0.099099	-0.094409	-0.102371	-0.162338	-0.157892	-0.241334	-0.247321	-0.253620	-0.254592	-0.314936	-0.293978	-0.240606	-0.277623	-0.286886	-0.225304	-0.225098	-0.218467	-0.146134	-0.268486	-0.164514	-0.018331	-0.261137	-0.230272	-0.166678	-0.153818	-0.074789	-0.317683	-0.233422	-0.290727	-0.310043	-0.316642	-0.371826	-0.372326	-0.365386	-0.420898	-0.416001	-0.479784	-0.371353	-0.297552	-0.314180	-0.257605	-0.356030	-0.245607
YOR308C	-0.143774	-0.142467	-0.176074	-0.116852	-0.028680	-0.031615	-0.080248	-0.018712	-0.058966	-0.029178	-0.020412	-0.058630	-0.075462	-0.039253	-0.063345	-0.045479	-0.085479	-0.057097	-0.124196	-0.095001	-0.205305	-0.155992	-0.107068	-0.197974	-0.126920	-0.081720	0.021078	-0.095950	-0.092113	0.069286	-0.017873	-0.056208	-0.040960	0.058493	-0.090340	0.003384	-0.008381	-0.009790	0.000746	-0.023704	0.003194	0.006015	-0.052447	-0.009760	0.019786	-0.017173	-0.059052	-0.004410	-0.088700
YPL032C	-0.245891	-0.148059	-0.238473	-0.122045	-0.025319	0.053163	0.075273	0.093410	0.068153	0.059701	0.002029	-0.108342	-0.236836	-0.252367	-0.289012	-0.161597	-0.100019	-0.029400	0.033009	0.065830	0.085618	-0.158709	-0.173151	-0.266051	-0.156453	-0.123493	-0.176469	-0.216771	-0.218932	0.017738	0.049257	0.046067	0.081977	0.061091	0.008833	-0.012721	-0.134881	-0.237479	-0.239177	-0.242479	-0.194921	-0.052983	-0.003704	0.017689	0.099766	0.048009	-0.277589	-0.072565	-0.232913
YPR005C	0.169868	0.374860	0.284088	0.176070	0.141155	0.110422	0.128844	0.097926	0.077227	0.086523	0.100905	0.070717	0.115016	0.090911	0.151725	0.216743	0.137274	0.149889	0.151288	0.135043	0.191651	0.300325	0.178345	0.156147	0.129960	0.256490	0.317329	0.233783	0.060548	0.105926	0.144123	0.041137	-0.032382	0.080051	0.048785	0.000000	0.073522	0.123845	0.029713	0.075217	0.119576	0.162399	0.150797	0.083297	0.143393	0.074667	-0.173874	0.013933	-0.034008
YPR007C	-0.139114	0.032434	-0.138439	-0.065484	-0.151913	-0.099388	0.028066	-0.257754	-0.137223	-0.090932	-0.046431	0.086649	0.197393	0.018623	-0.074418	-0.081737	-0.283569	-0.085641	-0.164484	-0.179669	0.049539	0.516542	-0.369177	-0.309168	-0.122291	0.078930	0.015599	0.119603	0.254342	0.061174	0.139350	0.080608	0.152557	0.165720	0.147087	0.009873	0.122774	0.269175	0.023087	0.025996	0.028625	0.046307	0.071535	0.022954	0.094303	-0.011432	0.170827	0.085630	0.380819
YPR008W	0.016923	-0.030336	-0.062511	-0.101388	-0.167629	-0.212081	-0.201260	-0.210683	-0.184547	-0.079533	-0.135446	-0.148841	-0.125878	-0.119227	-0.104949	-0.141075	-0.264360	-0.285715	-0.264419	-0.239525	-0.253273	-0.397845	-0.223974	-0.176729	-0.137892	-0.180287	-0.072575	-0.038739	-0.065523	-0.149918	-0.303416	-0.276831	-0.203638	-0.059097	-0.225385	-0.145593	-0.084220	-0.148190	-0.042502	-0.045357	-0.160287	-0.198385	-0.091934	-0.264080	-0.277487	-0.196238	-0.248358	-0.239922	-0.187710
YBL028C	0.129543	0.000775	-0.092268	-0.156942	-0.076090	-0.132536	-0.032869	-0.055832	0.003007	-0.012089	-0.001528	-0.035582	-0.111604	-0.064604	-0.158283	-0.167735	-0.129212	-0.134214	-0.100936	-0.098246	-0.032976	0.203520	0.010435	0.016021	-0.080228	-0.047707	0.022080	-0.095876	-0.006477	-0.056044	-0.117491	-0.022768	0.023344	0.081373	0.038712	-0.102018	0.032451	-0.030128	-0.018478	-0.003001	-0.071456	0.029362	0.004935	0.016744	0.002264	0.024229	0.169388	0.038533	0.133412
YBL022C	0.043742	-0.073841	-0.085375	-0.087309	-0.037121	-0.040825	-0.107938	-0.081291	-0.066653	-0.021685	-0.018338	0.040843	0.028232	-0.052883	-0.027819	0.048552	-0.016600	0.007446	-0.041269	-0.027182	0.045996	-0.010397	0.088133	0.097214	0.084689	0.094170	0.014619	-0.067922	0.028167	-0.038311	-0.054624	-0.043957	0.007530	-0.022617	-0.026379	0.018903	0.040305	0.008718	-0.001107	0.009633	0.040600	0.043416	0.037765	0.047167	0.030664	0.057899	0.059620	0.051202	0.109633
YBR016W	0.047717	0.032016	-0.047484	-0.093001	-0.076539	-0.133125	-0.075994	-0.047527	-0.082013	-0.122396	-0.116718	-0.115629	-0.115326	-0.172056	-0.123796	-0.069683	-0.124702	-0.037416	-0.088764	-0.056494	-0.084226	0.265703	0.012929	0.048281	-0.059835	0.064073	-0.015362	-0.065441	-0.109404	-0.105655	-0.112483	-0.067695	-0.138918	-0.067126	-0.148990	-0.055618	-0.090309	-0.089248	-0.140431	-0.127883	-0.121591	-0.194886	-0.088267	-0.073648	-0.094823	-0.089007	0.148302	0.055786	-0.015826
YBR020W	-0.088054	0.010482	-0.016076	-0.051225	-0.020433	-0.030545	0.000090	-0.001035	0.006501	0.021553	0.017568	-0.049944	0.229548	0.036970	-0.034568	-0.037263	0.007855	-0.006719	-0.046611	0.061066	-0.054850	-0.051392	-0.028849	-0.018934	-0.029447	0.015863	0.046685	-0.058316	-0.027856	-0.075094	-0.050411	-0.169043	-0.033436	-0.135032	-0.089872	-0.018864	-0.038885	-0.045646	-0.029965	0.031413	-0.063653	-0.009837	-0.080931	-0.032055	-0.018973	-0.026134	0.116522	-0.003808	-0.109636
YBR022W	0.232670	0.144090	0.116000	0.084571	0.130545	0.096587	0.039408	0.030749	0.026026	0.005970	-0.019384	-0.158473	-0.043812	-0.075224	-0.026229	0.049628	0.092864	-0.003996	0.020904	0.010307	0.007018	0.024363	0.025423	-0.037464	-0.022260	0.147516	0.168826	0.039647	0.095828	0.078834	0.065618	-0.051304	0.011357	0.029314	-0.007558	-0.035455	-0.093781	-0.094847	-0.068012	-0.071369	-0.019393	0.047601	-0.004617	-0.003275	-0.008559	-0.046823	-0.022922	-0.037151	-0.088685
YCR021C	0.175712	0.012948	0.065498	0.242804	0.115306	-0.002208	0.002883	0.012239	0.072586	0.040503	-0.015458	-0.060260	-0.039825	-0.070959	-0.018555	-0.123400	-0.044934	-0.006305	-0.037462	0.042247	0.049290	0.046783	-0.260425	-0.116175	-0.010592	0.010335	0.033319	0.025263	0.112651	0.024099	-0.001238	0.027182	-0.003680	-0.025183	-0.179126	-0.014911	-0.043785	-0.117572	-0.061287	-0.120573	-0.103070	-0.113672	-0.075450	-0.101921	-0.038421	-0.112374	-0.124215	-0.121053	-0.233460
YCR063W	0.084643	0.054711	0.178402	-0.005408	-0.065798	0.030476	0.065562	0.103556	-0.117755	0.013219	-0.025134	-0.023936	-0.117862	0.051565	-0.094956	-0.041128	-0.074273	0.005761	0.052034	0.075110	0.091259	0.450628	-0.052235	0.234258	0.052033	0.141556	0.095476	0.151087	-0.008173	0.017352	0.053635	0.096694	0.008169	0.012209	0.000000	0.000000	0.032762	-0.001842	-0.009018	0.097829	0.127235	0.063985	0.022666	0.216328	0.089375	0.195325	0.214236	0.209575	0.112539
YCR068W	-0.414431	-0.049943	-0.133912	-0.061082	-0.121844	0.010947	-0.092151	-0.068573	-0.183501	-0.026859	-0.011923	-0.035174	-0.156577	-0.012177	-0.056042	-0.060609	-0.074421	-0.081417	-0.076144	-0.035392	-0.377732	-0.300104	0.020799	-0.360984	-0.120004	-0.049098	0.083175	-0.187147	0.035020	-0.007989	-0.008736	0.078736	-0.044713	-0.014205	-2.000000	0.043389	0.021780	-0.042464	0.076832	0.088104	0.060072	0.019171	0.046957	0.149815	0.103249	0.007636	0.108697	0.072721	-0.094189
YCR072C	-0.378638	-0.141597	-0.387471	-0.357354	-0.232068	-0.172490	-0.195730	-0.138708	-0.125280	-0.119736	-0.139568	-0.164495	-0.252396	0.289544	-0.228628	-0.260843	-0.232212	-0.283594	-0.253810	-0.174520	-0.357269	-0.061941	-0.125185	-0.119060	-0.172255	-0.208125	-0.167441	-0.416467	-0.328180	-0.245311	-0.261942	-0.210601	-0.232360	-0.179177	-0.143001	-0.159041	-0.201174	-0.264276	-0.242679	-0.234319	-0.302683	-0.275246	-0.304006	-0.208465	-0.231351	-0.188461	-0.039180	-0.122991	-0.114746
YDR085C	0.734605	0.529709	0.357151	0.219241	0.048630	0.048867	0.029394	-0.051430	0.030922	-0.054143	-0.045244	0.036782	0.135534	0.139892	0.082518	0.097618	-0.172411	0.021351	-0.026180	-0.060090	0.001041	-0.055764	0.015066	0.030790	0.116632	0.758943	0.655670	0.429386	0.326930	0.111235	0.075877	0.127317	0.064528	0.047314	0.083276	0.017919	0.086385	0.103224	0.085843	0.104577	0.069115	0.197202	0.143678	0.004566	-0.026237	-0.034096	-0.006592	0.080190	0.073111
YDR092W	-0.001876	-0.130920	-0.050001	-0.187927	-0.098958	-0.061441	-0.020166	0.120597	0.023964	0.002611	0.052465	-0.055855	-0.085495	-0.056977	-0.101113	-0.056925	-0.015120	-0.055292	-0.036903	0.016960	-0.093362	0.250626	0.041543	0.114318	0.028984	0.003740	-0.052042	-0.149316	-0.086217	-0.060130	-0.003455	-0.041472	0.018897	0.033258	-0.214965	0.087899	-0.010324	-0.040861	0.014439	-0.069897	-0.062130	0.055437	0.131251	-0.005342	-0.024229	-0.017923	0.155831	0.098764	0.102165
YDR421W	0.152494	0.014908	0.059031	0.041701	-0.024584	0.029040	0.021266	0.021124	0.046888	0.043618	0.078143	-0.001068	0.143151	0.038701	0.001714	0.001262	-0.020582	-0.027228	0.028824	0.038506	0.074113	0.054164	0.098345	0.036439	0.024282	0.073755	0.045071	0.022490	0.008873	-0.047043	0.040778	0.023919	0.051658	0.028850	0.145681	0.136599	0.066257	0.116467	0.110118	0.095883	0.031025	0.070694	0.034016	0.085661	0.034175	0.067215	0.009195	0.032833	0.076843
YDR425W	0.137286	0.082068	-0.015030	-0.017277	-0.035971	-0.034672	-0.022115	0.012522	0.011396	-0.011651	0.006236	-2.000000	0.120699	0.073938	0.064050	0.062872	0.065014	0.049474	-0.005378	0.037830	0.025500	-0.257163	-0.217722	-0.317555	-0.076604	-2.000000	0.054219	0.061001	-0.041363	0.047443	-0.113883	-0.033205	-0.083030	-0.036446	-0.100163	0.004903	-0.013405	0.059610	0.077384	0.102005	0.065171	0.130273	0.035011	0.046023	0.008453	0.020434	-0.258011	-0.274632	-0.312270
YDR475C	-0.212847	0.026314	-0.082309	-0.103135	-0.055885	-0.010171	0.001195	0.038748	0.061994	-0.043171	-0.030238	0.027824	-0.116019	0.012659	-0.026095	-0.008772	0.040757	0.033883	-0.005182	0.088229	-0.260085	0.021459	-0.111173	-0.068859	-0.026847	0.091349	-0.012098	-0.219569	-0.058851	-0.093731	-0.027826	-0.129933	-0.102975	-0.070003	-0.008196	-0.040051	0.015382	-0.123066	0.014946	-0.083845	-0.040205	0.045143	-0.000123	0.017596	-0.043696	0.069786	-0.036103	-0.071178	-0.252125
YER141W	-0.004564	-0.013898	-0.101436	-0.089600	-0.061796	0.004047	0.114558	0.135267	0.134775	0.116972	0.070751	0.054767	0.094618	0.172193	0.154846	0.121696	0.138004	0.157612	0.170436	0.137228	0.178297	-0.013382	0.142486	0.125710	0.158927	0.024897	-0.124301	-0.086689	-0.089985	-0.116988	-0.063660	-0.031762	0.018293	0.061778	0.063595	0.081073	0.014045	0.021941	0.074338	0.057950	0.056159	0.144707	0.048642	0.104692	0.128493	0.170144	-0.014839	0.095014	0.044259
YER182W	0.204915	0.054843	0.027916	-0.051400	0.011094	-0.084846	-0.079731	-0.012100	-0.013779	-0.045958	-0.059357	-0.063589	-0.033636	0.043801	0.120485	0.053466	0.079524	0.070289	0.075695	0.039298	0.065920	0.234531	0.086513	0.146688	0.064708	-0.081189	-0.076572	-0.088642	-0.178266	-0.190413	-0.112646	-0.149737	-0.164886	-0.125011	-0.211511	-0.149225	-0.055921	-0.055845	-0.075190	-0.064587	0.049093	-0.025179	-0.009072	-0.113203	-0.139062	-0.086749	0.032529	0.051280	0.005018
YGL097W	-0.096872	-0.058935	-0.098488	-0.083309	-0.003307	0.047823	0.064662	0.128045	0.126197	0.112755	0.107917	0.078674	0.025035	0.019494	-0.030901	-0.036801	-0.005260	0.001327	0.013092	0.040564	0.044924	0.066312	0.068565	0.034562	0.049707	-0.204440	-0.096058	-0.150171	-0.093822	-0.053468	-0.019905	0.014754	0.103098	0.041849	0.078253	0.069359	0.109217	0.028981	-0.000451	-0.065623	-0.055080	-0.082051	-0.066658	0.009245	0.021582	-0.063247	0.054040	0.044782	0.007339
YGR258C	0.195960	-0.091248	0.030335	-0.058421	-0.072478	-0.102415	-0.102213	-0.056083	-0.038514	-0.136774	-0.129265	-0.073921	-0.122084	-0.051896	-0.053437	-0.131988	-0.092803	-0.100098	-0.154263	-0.112107	-0.093170	0.150176	-0.112388	-0.062710	-0.077075	-0.019421	-0.047012	0.012325	-0.016847	-0.056735	-0.157126	-0.179363	-0.114016	-0.154492	-0.106452	-0.135732	-0.117472	-0.057581	-0.068838	-0.085641	-0.069500	-0.016237	-0.139183	-0.196063	-0.252425	-0.133681	-0.117534	-0.013836	0.002607
YGR262C	0.039784	-0.008971	-0.026169	-0.049685	-0.008712	-0.017566	-0.036389	0.060539	0.009561	-0.005083	0.010344	0.012602	-0.024902	0.018169	0.032640	-0.006790	0.047733	-0.030471	-0.031854	0.019755	0.033662	0.246570	0.067647	0.115670	0.057815	-0.080206	-0.002848	-0.082602	-0.144593	-0.012785	-0.037539	-0.056812	-0.080521	-0.054550	-0.116278	-0.028562	-0.018736	0.015718	0.027195	0.022012	-0.057055	-0.088367	-0.097266	-0.023310	-0.001381	-0.018070	0.136414	0.040475	0.085253
YGR266W	0.033909	-0.053335	-0.039100	-0.080622	-0.038420	-0.035881	-0.084256	-0.016299	-0.005723	-0.052924	0.022296	-0.007669	0.001070	0.055098	0.019989	0.006457	0.091407	0.033963	0.071729	0.013759	-0.006185	0.161347	0.071887	0.073645	0.049713	-0.095415	-0.084627	-0.095189	-0.149158	-0.085954	-0.069444	-0.066440	-0.078449	-0.024736	-0.021228	-0.018944	0.014603	-0.021690	0.043276	-0.089924	0.034330	0.010408	0.059050	-0.015303	-0.070643	-0.050927	0.104684	0.107224	0.006149
YHL044W	0.341453	0.104316	0.056944	-0.049103	0.052572	0.053171	0.163694	-0.092000	0.119797	0.135143	0.091097	0.113306	0.053230	0.058164	0.155723	0.083571	0.031306	0.089945	0.070906	0.042465	0.165473	0.014651	-0.124875	-0.152612	0.007912	0.217403	0.389573	0.333420	0.370589	0.176012	0.121792	0.059404	0.133296	0.082155	0.129945	0.020941	-0.130604	0.035515	0.469501	0.057512	0.311574	0.183871	0.095522	0.167368	0.005277	0.090250	0.140970	-0.031759	-0.012525
YIL117C	0.602929	0.556864	0.326457	0.055081	-0.062861	-0.043181	0.002993	-0.003117	0.004409	-0.075824	-0.141779	-0.101474	-0.184955	-0.094883	0.071318	0.082054	0.118467	0.104441	0.118003	0.075547	0.044858	0.107294	0.020845	0.165275	0.074150	0.572179	0.503238	0.233119	-0.020951	-0.059889	-0.066107	-0.036426	-0.081472	-0.152788	-0.248422	-0.171070	-0.179824	-0.172630	-0.120271	-0.096249	0.017253	0.008676	0.035582	0.038955	-0.051767	0.005081	-0.088792	-0.077770	0.064625
YIL115C	0.066745	0.034903	0.014886	-0.001842	0.001632	-0.026452	0.002355	-0.015111	0.043840	0.077542	0.096797	0.090336	0.100039	0.032011	0.062578	0.094759	0.036451	-0.008710	0.028826	-0.038928	0.057201	0.042376	0.125415	0.051842	0.053505	0.000997	0.060363	0.032207	-0.031963	0.013535	-0.051648	-0.017328	-0.051733	-0.011905	0.035387	0.045343	0.087650	0.134717	0.089411	0.078736	0.006962	0.019023	-0.056833	-0.011531	0.015296	0.011710	0.049552	0.035144	0.028339
YIL107C	0.231178	0.145858	0.250048	0.151156	0.190369	0.090404	0.084642	0.168606	0.060152	0.145017	0.013170	0.064699	0.097935	0.095388	-0.019335	-0.003059	0.097529	0.022207	0.022079	0.050347	0.030206	0.244153	-0.000716	0.063692	0.022850	0.228637	0.162497	0.259256	0.294591	0.139190	0.049878	0.076439	0.036293	0.068199	0.007526	-0.005585	0.047656	0.031405	-0.029370	0.060476	0.025363	0.112444	0.137284	-0.039548	0.036328	-0.012433	-0.253336	-0.001399	-0.076734
YIL071C	0.098853	0.086067	0.125987	0.097928	0.078582	0.023583	0.012180	-0.028802	-0.043508	-0.020562	0.010836	-0.014199	0.071306	0.024438	-0.019219	0.153630	0.026506	0.005311	0.029163	0.027050	0.055224	0.133571	-0.014736	0.055805	0.009021	0.114398	0.080188	0.150175	0.140211	-0.014127	-0.047810	-0.018999	0.029246	0.103722	0.001268	0.069424	0.018361	0.126010	0.010219	0.010589	0.025246	0.071846	0.029188	0.003362	0.091437	0.009055	-0.192219	-0.013324	-0.053452
YIL065C	0.157848	0.216921	0.307570	0.223549	0.178332	0.127901	0.087930	0.126993	0.077262	0.043909	0.022637	-0.049430	-0.008630	0.092594	0.138684	0.088374	0.095993	0.085931	0.098948	0.020382	-0.019407	0.277758	0.127748	0.183805	0.091961	0.167089	0.227173	0.179142	0.105328	0.198707	0.187437	0.015965	0.096279	0.028836	-0.058470	-0.083552	0.000375	-0.016088	-0.038609	-0.032758	0.078190	0.017908	-0.063147	-0.031878	-0.040419	-0.084417	0.147299	0.029667	0.137675
YIL062C	0.240866	0.129282	0.194475	0.156925	0.179494	0.043252	0.044207	0.074899	-0.003265	0.050875	-0.011983	0.006244	-0.012052	-0.011191	0.032492	0.001367	-0.050381	0.026962	-0.075656	0.016989	0.021583	0.226795	0.131026	0.180975	0.085869	0.155663	0.177321	0.229903	0.045537	0.153675	0.063230	0.073022	0.006369	0.086904	-2.000000	0.030632	0.020467	0.091419	0.012674	-0.004797	-0.006761	-0.087663	-0.003653	-0.008407	0.019758	0.014052	0.195620	0.052716	0.197082
YJL013C	-0.057761	0.002178	-0.058589	0.000836	-0.019271	0.035425	0.016626	0.098574	0.054071	0.055183	0.038606	0.042080	-0.021683	-0.048434	-0.054724	-0.025185	0.037198	0.050408	0.004588	0.009420	0.040040	-0.197690	0.003373	-0.095035	-0.040467	0.057523	-0.020238	0.061693	0.017514	0.027590	0.075102	0.028931	0.079064	0.102627	-0.019996	0.028537	0.021127	0.005997	-0.032666	-0.087873	-0.048222	-0.065123	0.022468	0.029010	0.037815	0.048485	-0.171420	-0.064982	-0.128476
YJL008C	-0.768103	-0.031126	-0.082780	-0.127909	-0.062087	-0.035448	-0.066824	-0.017431	0.023769	0.030622	-0.009653	-0.016684	-0.037340	0.006020	0.041543	-0.019336	-0.003461	-0.017735	-0.021530	-0.010620	-0.282275	-0.495832	-0.193816	-0.366018	-0.093093	-0.131985	-0.091112	-0.238490	-0.190205	-0.110634	-0.176050	-0.121876	-0.069948	-0.017690	-0.082903	-0.034944	-0.032642	-0.048595	-0.002776	-0.020784	-0.029018	-0.150537	-0.073237	-0.136651	0.086659	-0.086808	-0.874276	-0.342679	-0.444062
YKL042W	-0.032331	-0.136389	0.007868	0.138345	0.177804	0.131942	0.056861	0.046634	-0.000668	-0.045720	-0.111005	-0.187226	-0.291822	-0.151123	0.062487	0.069042	0.100561	0.088412	0.107781	0.041287	0.035592	-0.181735	-0.080045	-0.118521	-0.023212	-0.093404	-0.159308	0.117253	0.181070	0.277135	0.136798	0.041452	-0.001851	-0.005780	-0.080346	-0.086669	-0.168401	-0.148568	-0.112425	0.074334	0.097979	0.165128	0.065265	0.137209	0.033465	0.038970	-0.158821	-0.075852	-0.204197
YKL037W	-0.127483	0.000177	-0.009473	0.019648	-0.089388	0.003519	-0.025320	-0.059891	-0.058936	-0.030093	-0.062018	-0.033045	-2.000000	0.020848	-0.058894	-0.064289	-0.043370	-0.087752	-0.029468	0.047531	-0.012333	0.285207	-0.047706	0.009121	0.065297	0.163632	0.030893	0.075410	0.220143	0.081945	0.064574	0.043328	0.057971	0.051929	0.108083	0.020970	0.079586	0.110888	0.048056	0.120344	0.057357	0.126571	0.158882	0.053217	0.125971	0.214228	0.242964	0.279778	0.164446
YKR005C	-0.151366	-0.058028	-0.109905	-0.117679	-0.086419	-0.054983	-0.021770	-0.061756	-0.166885	-0.060520	-0.070946	-0.071816	-0.062037	-0.107590	-0.015226	-0.104926	-0.065517	-0.047142	-0.010507	-0.032143	0.034444	-0.178876	-0.086595	-0.114691	-0.063956	0.089611	0.022428	0.018549	0.112474	-0.073517	-0.041402	-0.045758	-0.002867	-0.008143	0.003540	-0.057543	-0.017425	0.081069	-0.011248	0.115525	-0.015509	2.000000	0.073959	0.086559	0.101949	0.137381	0.409495	0.034104	0.090730
YKR008W	0.017441	-0.075268	-0.187975	-0.207359	-0.145726	-0.097137	0.016716	-0.026091	0.013637	0.004854	-0.048915	-0.036251	-0.086913	-0.095531	-0.052251	-0.047309	-0.076618	-0.000722	0.007592	0.039846	0.107786	-0.133734	-0.056496	-0.097704	-0.068195	-0.112212	-0.109629	-0.147274	-0.189251	-0.157995	-0.161826	0.025694	0.011193	0.017520	0.083843	-0.054175	-0.337624	-0.131811	-0.072985	-0.092023	-0.081494	-0.082843	0.000303	0.053557	0.042537	0.062776	-0.102593	-0.107530	-0.181696
YLR167W	0.093635	-0.031553	0.039347	0.018536	-0.034901	-0.027211	-0.005241	-0.028212	0.003852	-0.006245	-0.013335	0.094533	0.077981	0.072538	0.079010	0.012670	0.040623	0.027920	0.039899	0.010854	0.064393	0.550221	0.187205	0.311807	0.094800	-0.090017	-0.030867	0.009454	-0.056777	-0.004108	-0.018210	0.033588	0.047338	0.038040	0.064311	-0.004583	0.098790	0.148216	0.028599	0.003868	-0.001847	-0.071287	0.015924	0.040299	0.070292	0.046589	0.482654	0.202599	0.332179
YLR210W	0.052734	-0.115786	-0.139872	-0.130987	-0.052918	0.077572	0.124523	0.074980	0.066618	0.106299	0.093250	0.080437	0.041806	-0.143070	-0.068989	-0.097024	0.031384	-0.010705	0.084729	0.039830	0.197476	-0.173207	0.076843	-0.096026	-0.027226	0.022852	-0.092969	-0.050855	-0.008132	0.016732	0.069745	0.106898	0.100360	0.123061	0.151097	0.071047	0.069679	0.033307	-0.063524	-0.100228	0.003660	-0.008695	0.086094	0.047532	0.151564	0.088568	0.087465	0.063946	0.124517
YLR214W	-0.273073	-0.332916	-0.458098	-0.312043	-0.225471	-0.105810	-0.047854	0.027602	0.178650	0.249260	0.239639	0.265090	0.243432	0.223045	0.162080	0.058937	-0.008398	-0.093869	-0.027743	0.026361	0.097451	-0.122361	-0.003515	-0.015044	-0.011262	-0.240248	-0.338120	-0.490492	-0.424580	-0.274169	-0.115798	-0.088435	-0.072331	0.136481	0.176822	0.240925	0.259845	0.270010	0.192958	0.080604	0.046754	-0.045730	-0.144103	-0.006005	-0.014227	0.016766	-0.129279	-0.055970	-0.130255
YML053C	-0.079687	-0.171375	-0.167992	-0.092889	-0.115073	-0.109350	0.006623	-0.033850	-0.064458	-0.018444	-0.045748	-0.016416	-0.089144	-0.169708	-0.174207	-0.122267	-0.153530	-0.028442	-0.103671	-0.096396	NaN	-0.212603	-0.206743	-0.206301	-0.146085	-0.094088	-0.076093	-0.072763	-0.111522	-0.038198	0.032090	0.000000	0.057592	0.153960	-0.046582	0.091046	0.042983	0.026977	-0.019510	-0.037989	0.007304	0.076837	0.102100	0.038471	-0.003380	-0.029905	-0.063159	0.008707	-0.050048
YML050W	-0.205037	-0.064476	-0.092323	-0.093752	-0.059210	-0.023381	0.001843	-0.009819	-0.014782	0.006314	0.032609	0.064063	0.096062	0.045670	0.043544	0.080631	0.045649	0.015601	0.047074	0.027336	-0.004965	-0.089332	0.064128	-0.049420	0.033959	0.004621	-0.060013	-0.125353	-0.069178	-0.015439	-0.011365	-0.051843	0.010541	0.013317	0.013141	0.076806	0.054657	0.058200	0.059803	0.069362	0.002060	-0.031110	0.056464	0.059459	0.015306	0.119612	0.171691	0.041251	0.046106
YML049C	0.150891	0.159647	0.084171	0.152577	0.085674	0.028035	0.058516	0.019600	0.032769	0.112601	0.021552	0.099437	0.040974	0.045300	-0.029659	0.011052	-0.037322	-0.036144	-0.018712	0.019390	0.081317	-0.229521	-0.054485	-0.061881	0.011169	0.143260	0.174220	0.184413	0.135177	0.059559	0.097285	0.124691	0.109388	0.142540	0.198912	0.123681	0.099137	0.111231	0.084590	0.113742	0.043756	0.205872	0.140812	0.077096	0.028251	0.037904	-0.114784	-0.001599	-0.015949
YML047C	0.798511	0.654293	0.307197	0.265754	0.043906	0.053784	0.136624	0.109980	0.077898	0.173161	0.122224	0.116619	0.233099	0.076426	0.083190	0.043701	-0.086428	0.018808	-0.025193	-0.030694	-0.032793	-0.000163	-0.042317	-0.060176	-0.032128	1.169618	0.616089	0.253363	-1.009017	0.201918	0.114527	0.160827	0.130309	0.159158	-0.212676	0.146151	0.216224	0.226890	0.131793	0.066870	0.082147	0.081299	-0.778724	-0.005165	0.073854	0.012963	-0.266098	-0.147438	-0.121162
YML002W	0.081229	0.060828	-0.017001	0.010995	-0.012877	-0.014581	0.102529	-0.017019	0.034772	0.058805	0.017010	0.198387	0.235980	0.088058	0.136051	0.063595	0.075745	0.103771	0.074191	0.069098	0.063512	-0.183769	0.048032	0.035108	0.066570	-0.008162	0.068757	0.044701	0.011843	-0.079334	-0.029685	0.016460	-0.038986	-0.046476	-0.037852	0.049441	0.058614	0.053335	0.019746	0.071712	0.045742	0.149433	0.056595	0.146836	0.021379	0.079613	-0.002533	0.010546	0.044193
YMR002W	0.055835	-0.181901	-0.076904	-0.102924	-0.122618	-0.061306	0.032751	0.117452	0.161449	0.108510	0.146664	0.143655	0.137522	0.099892	0.105853	0.055223	0.049988	0.053358	0.077337	0.177166	0.053116	-0.010132	0.115606	0.154978	0.156108	-0.118061	-0.201014	-0.142125	-0.143289	-0.088389	-0.052129	0.027142	0.008587	0.141536	0.089793	0.132377	0.129418	0.136909	0.109884	0.133887	0.077775	-0.000090	0.026916	0.043089	0.108194	-0.015035	-0.003826	0.125984	0.145569
YMR304W	0.147843	0.149692	0.048937	0.099135	0.062017	0.027441	0.029734	-0.051563	-0.047926	-0.011127	-0.076690	0.000149	0.021575	-0.022624	0.101011	0.035795	0.059341	-0.012967	0.014526	0.017043	0.025316	-0.164067	0.026680	-0.015915	0.038399	0.283155	0.215252	0.207354	0.183030	0.135182	0.158872	-0.012891	0.048381	-0.027317	0.150740	0.049716	0.053109	0.052943	-0.004966	0.052358	-0.010437	0.080003	0.070977	0.061690	0.034761	-0.018746	-0.033196	-0.015574	-0.009398
YMR306W	-0.208780	-0.064259	-0.075052	0.017286	0.033200	0.059885	0.027704	0.041183	0.058794	0.001472	0.008194	-0.084719	-0.144859	-0.091919	-0.066017	-0.059133	0.073934	-0.009017	0.010263	0.091373	-0.144676	-0.333996	-0.236541	-0.435483	-0.191327	-0.017864	0.012933	-0.116923	0.027111	0.126436	0.126414	0.107281	0.112794	0.031332	0.028570	0.025792	-0.052849	-0.137645	-0.064459	-0.106207	-0.010440	0.169660	0.101335	0.077020	0.055962	0.066785	-0.121693	-0.139566	-0.291083
YMR309C	0.019994	-0.100854	-0.129802	-0.118385	-0.134618	-0.094143	-0.056653	-0.047450	-0.054825	-0.025152	-0.034590	-0.038973	-0.009288	-0.044943	-0.030610	-0.014170	-0.065682	-0.045343	-0.003506	-0.062829	0.006265	-0.705597	-0.216958	-0.254116	-0.155818	-0.120931	-0.074776	-0.088910	-0.253565	-0.109531	-0.149900	-0.121733	-0.121512	-0.067129	-0.133185	-0.050000	-0.073259	-0.026692	-0.041176	0.008949	0.003178	-0.027149	-0.044472	-0.112253	-0.048706	-0.022909	-0.698406	-0.267657	-0.341872
YNL315C	0.057134	-0.039113	-0.025979	-0.001487	-0.038556	-0.015582	0.009695	-0.084298	-0.031195	-0.079427	-0.035130	-0.029712	0.011007	-0.013709	0.095039	0.072438	0.029044	0.042886	-0.025034	-0.002019	0.037587	-0.227354	-0.005995	-0.035044	-0.011039	0.015182	-0.003649	0.004889	0.071026	0.029398	0.025357	0.091860	0.070139	0.040572	0.133734	0.064859	0.043264	0.024596	0.016735	0.069453	0.110619	0.195657	0.133377	0.101816	0.007405	0.063714	-0.038834	0.015287	-0.033858
YNL313C	-0.273490	-0.188328	-0.168538	-0.074318	0.050164	0.058499	-0.009740	-0.022714	-0.025424	-0.015486	-0.024127	-0.106223	-0.143707	-0.101803	-0.029013	-0.015802	-0.028437	-0.050809	-0.067304	-0.082034	-0.155224	0.155937	-0.030057	-0.035073	-0.096098	-0.366920	-0.236574	-0.125493	-0.067030	0.019587	-0.036798	-0.049943	-0.168249	-0.136839	-0.307738	-0.142678	-0.225167	-0.166946	-0.149030	-0.056203	-0.062450	-0.071225	-0.088457	-0.164819	-0.095012	-0.107425	-0.110578	-0.113527	-0.058128
YNL311C	0.084126	0.024507	-0.019191	-0.009375	0.010227	0.078549	0.013412	-0.043049	-0.054369	0.291737	-0.027131	-0.127208	0.094376	0.196030	0.030115	0.047424	0.002122	0.008331	0.005722	0.006688	0.044552	-0.131930	0.013142	-0.027997	-0.021512	-0.075157	-0.026023	0.040664	0.017741	0.048832	-0.008915	0.100056	-0.036081	0.008074	0.063905	-0.033169	-0.046429	-0.010605	0.077633	0.135981	0.062343	0.160889	0.098405	0.138546	0.095941	0.082762	0.163628	0.077987	-0.030253
YNL308C	-0.210118	-0.107036	-0.251332	-0.235799	-0.141547	-0.132560	-0.146782	-0.147679	-0.090257	-0.052932	0.017019	-0.143055	-0.250890	-0.251381	-0.285432	-0.236700	-0.273240	-0.247980	-0.268373	-0.230857	-0.154562	0.337002	-0.097220	-0.131605	-0.175349	-0.209776	-0.027078	-0.202602	-0.205274	-0.148666	-0.110782	-0.136840	-0.164369	-0.040887	-0.063173	-0.016233	-0.102167	-0.174077	-0.191186	-0.218782	-0.256344	-0.226858	-0.403360	-0.297500	-0.144829	-0.176146	0.282595	-0.014968	0.013030
YNR034W	0.021235	-0.039260	0.002605	-0.059589	-0.023141	-0.098577	-0.031710	-0.012054	0.057924	-0.086036	-0.091362	-0.093318	-0.012127	0.047119	0.020200	0.004616	0.040090	0.011329	0.023760	-0.010906	-0.070751	-0.012078	-0.086594	-0.104857	0.051018	-0.055394	-0.096497	-0.030904	-0.022114	-0.099904	-0.012692	-0.122067	-0.039044	-0.186619	-2.000000	-0.088705	-0.081282	-0.064580	-0.123796	0.314314	0.014214	-0.049218	0.031083	-0.034478	-0.082670	-0.059866	-0.116523	-0.128425	-0.187362
YNR036C	0.072385	-0.020990	0.029051	-0.059003	0.031837	-0.011463	-0.008506	0.060145	0.024343	-0.037868	-0.019477	-0.028022	-0.020460	0.041399	0.102637	0.066347	0.113866	0.055256	0.085246	0.022563	-0.027142	0.288383	0.163656	0.183333	0.141944	-0.040712	-0.075268	-0.039422	-0.041597	0.008665	-0.050306	-0.038547	0.010199	-0.090829	-0.040437	-0.033971	0.030481	0.019776	0.042933	0.052697	0.037391	0.005411	0.012372	0.048169	-0.008075	-0.021786	0.177201	0.080525	0.131519
YOL163W	0.207220	0.170500	0.283083	0.094421	0.067286	0.023956	0.086269	0.076713	0.070504	0.019064	0.076068	0.211422	-0.007502	0.006811	-0.049418	0.032407	-0.024917	-0.031043	-0.023909	0.210933	-0.051772	-0.060529	0.112337	0.009689	-0.017863	0.080064	0.184793	0.180782	0.119037	-0.045461	0.023172	-0.028698	-0.009569	-0.041031	-0.123709	0.000000	-0.004164	-0.429570	-0.001103	-0.032765	-0.023243	0.180268	-0.085297	-0.086858	-0.021421	-0.057951	0.092360	0.004319	-0.040997
YOL161C	-0.085030	0.006247	-0.040497	-0.037687	0.007998	0.028875	0.004460	0.040902	0.006572	-0.020231	-0.104657	-0.332698	-0.196087	-0.207326	-0.032778	-0.015684	-0.006895	-0.014128	-0.085661	-0.022148	-0.103916	0.064067	-0.055959	-0.093811	-0.046958	0.000000	-0.054794	-0.071565	0.040064	-0.116808	-0.038034	-0.044428	-0.088239	-0.048434	-0.096897	-0.043865	-0.095198	-0.170364	-0.073388	-0.058001	-0.071638	-0.005939	-0.023824	-0.091629	-0.161957	-0.117446	-0.105533	-0.029700	-0.104294
YOR151C	0.039042	-0.037484	-0.072285	-0.084250	-0.044026	-0.028625	-0.013104	-0.040143	-0.037608	-0.025187	0.001119	-0.019282	0.011141	-0.054196	-0.058894	-0.029816	-0.037392	-0.044923	-0.061847	-0.046040	0.048824	-0.394510	-0.088991	-0.143699	-0.080470	0.000518	-0.005382	-0.019714	-0.010068	-0.056106	-0.018102	-0.035910	-0.006912	-0.049270	0.063039	0.004460	-0.014746	-0.015847	-0.060778	-0.068562	-0.030942	0.016566	0.036263	0.003337	-0.049332	0.068093	-0.266448	-0.039267	-0.048757
YOR153W	-0.388189	-0.054426	-0.204598	-0.211075	-0.320150	-0.279109	-0.247740	-0.097273	-0.089177	0.017355	-0.051840	-0.032380	-0.161564	-0.229426	-0.223016	-0.182542	-0.169078	-0.082590	-0.016561	0.038903	-0.032353	-0.078303	0.080850	-0.028102	0.003953	0.008773	-0.057413	-0.222428	-0.246230	-0.339083	-0.356008	-0.223762	-0.164045	-0.095132	-0.084868	-0.090095	-0.032650	-0.177532	-0.145232	-0.171943	-0.236816	-0.139722	-0.057377	-0.069547	0.049200	0.108767	0.023154	0.107065	0.016917
YOR206W	0.058495	-0.089580	-0.229466	-0.240461	-0.149005	-0.131345	-0.129001	-0.142097	-0.102773	-0.066766	-0.044191	-0.084267	-0.105295	-0.153960	-0.186987	-0.195212	-0.220661	-0.170713	-0.172866	-0.139292	-0.056217	0.036782	-0.072523	-0.066865	-0.136571	-0.118605	0.026058	-0.129517	-0.214131	-0.141114	-2.000000	-0.072842	-0.155795	-0.078811	-0.108628	-0.040399	-0.032583	-0.039483	-0.105167	-0.065012	-0.130773	-0.094853	-0.128782	-0.165941	-0.125565	-0.014219	-0.037727	-0.035987	-0.058614
YOR208W	0.180696	0.264878	0.040285	-0.021565	0.019794	-0.001883	-0.030691	-0.019581	-0.106475	-0.052159	-0.081861	-0.104686	-0.162633	-0.128317	-0.076614	-0.091584	-0.079834	-0.036169	-0.080776	-0.105289	0.004541	-0.248832	-0.207825	-0.246766	-0.181620	0.180557	0.304692	0.115562	-0.010883	0.030063	0.006750	-0.033165	-0.056064	-0.093434	-2.000000	-0.057154	-0.202494	-0.084351	-0.172594	-0.109747	-0.073803	0.027914	-0.003872	-0.170152	-0.083325	-0.078052	-0.625098	-0.205946	-0.381609
YPL143W	0.137560	-0.016663	-0.002645	-0.007163	0.011906	-0.014304	0.051426	-0.000965	0.015165	0.038362	0.014155	0.063657	0.058775	0.035633	0.030715	-0.031647	0.028761	0.031174	0.069708	0.000574	0.062675	0.129995	0.091658	0.183217	0.089338	0.035810	0.040361	0.051988	0.046848	0.041432	0.029599	-0.004778	0.012434	0.062853	0.038707	0.067184	0.075951	0.047625	0.109946	0.158797	0.065700	0.024223	0.114661	0.108476	0.019818	0.085730	0.251467	0.186116	0.122836
YPL141C	0.078944	-0.052053	-0.214578	-0.178051	-0.212997	-0.202145	-0.164816	-0.025629	0.118071	0.224058	0.376757	0.368891	0.351500	0.245201	0.062652	-0.076162	-0.130597	-0.115183	-0.037228	0.020941	0.207590	0.033829	0.099118	0.063517	0.150808	-0.127123	-0.120072	-0.214333	-0.180911	-0.251318	-0.221227	-0.116090	-0.020790	0.191375	0.219075	0.382040	0.413883	0.364701	0.172380	0.086849	-0.081531	-0.115556	-0.178686	-0.172896	0.036491	0.099699	-0.291058	0.034384	-0.009541
YPL139C	-0.027505	-0.033943	-0.102968	-0.142880	-0.095131	-0.064125	-0.010575	-0.040750	-0.013580	-0.002787	0.000244	-0.017424	0.004451	-0.019433	0.003112	-0.048275	-0.051700	-0.050279	0.032722	0.024672	-0.026870	-0.232407	0.056826	-0.068041	-0.014934	-0.049707	-0.068712	-0.124681	-0.062903	-0.110536	-0.102990	-0.067223	-0.024036	-0.017317	0.093195	-0.025482	-0.035608	-0.040644	0.001317	0.005588	-0.059211	-0.051862	-0.043432	0.019369	0.029022	0.066085	0.136838	-0.012815	0.016697
YPL134C	-0.057190	0.062129	0.006519	0.067997	-0.019939	0.033498	0.012856	-0.049132	0.020408	-0.007824	0.013009	-0.005107	0.064128	0.038499	0.115805	0.055544	0.039460	0.043600	0.071385	0.044255	0.013617	-0.037035	0.141738	0.077815	0.057427	0.072070	0.080813	0.036731	0.056033	0.111465	0.071011	0.022386	0.082185	-0.004192	0.158144	0.021594	-0.070529	0.036392	0.011307	0.038341	0.017317	0.017864	0.057037	0.026591	0.009427	0.020468	-0.015695	0.003968	0.022048
YPL131W	-0.039410	-0.072350	-0.073877	-0.026297	-0.054741	-0.059364	-0.055878	-0.009233	-0.035289	-0.034687	-0.005180	0.011810	0.051345	0.015357	0.026071	-0.000960	0.002698	0.004928	-0.026373	0.017711	0.010324	0.143429	0.028985	0.157396	0.040154	-0.091031	-0.039471	-0.031802	-0.116985	-0.003150	-0.072638	0.000502	-0.028014	-0.001105	-0.035186	-0.000294	0.045832	0.113239	0.034511	0.022171	0.044369	-0.045929	0.022679	-0.037774	0.037495	0.007453	0.041269	0.092686	0.081378
YPL087W	0.098173	0.019006	-0.022755	-0.063718	-0.100891	-0.132014	-0.133736	-0.072516	-0.053539	-0.150130	-0.125713	-0.135599	-0.143260	0.027542	-0.032045	-0.030373	-0.011073	-0.012704	-0.008961	-0.081430	-0.057203	0.004004	0.052560	0.011235	0.014778	0.014468	0.001214	-0.018825	-0.039085	-0.149087	-0.155108	-0.148423	-0.193025	-0.167982	-0.182338	-0.183146	-0.212755	-0.145768	-0.134554	-0.066540	-0.103489	-0.042195	-0.133460	-0.071810	-0.118036	-0.055518	0.116540	-0.025208	0.014429
YPL086C	0.012032	0.013523	-0.091744	-0.132269	-0.105281	-0.069003	-0.030617	-0.041631	-0.075866	0.038419	0.008453	-0.002821	-0.021433	-0.040627	-0.087996	-0.093235	-0.094909	-0.128223	-0.049537	-0.038700	0.053802	-0.109651	0.011083	-0.023162	-0.039214	-0.082031	-0.038155	-0.135113	-0.145886	-0.143454	-0.089614	0.006737	-0.008782	-0.016132	0.111301	-0.023454	0.012561	-0.415016	-0.128030	-0.101572	-0.130959	-0.164359	-0.114365	-0.108207	-0.033592	-0.037060	0.033109	-0.020590	-0.037065
YPL082C	-0.170608	-0.301374	-0.232361	-0.125200	-0.011432	-0.009720	-0.042152	-0.032827	-0.027361	0.025931	-0.015809	-0.111537	-0.211993	-0.169079	-0.202105	-0.095816	-0.082543	-0.052395	-0.042375	-0.007506	-0.053945	-0.305078	-0.066516	-0.121817	-0.075148	-0.040548	-0.033445	-0.190999	0.022905	0.111093	0.027626	0.013885	0.007192	0.108270	0.199534	0.093695	-0.035484	-0.077340	-0.020023	-0.001107	0.008249	0.136047	0.071863	0.043860	0.019063	0.047659	-0.059470	-0.010435	-0.015648
YBR061C	0.080057	0.005505	-0.029217	-0.096210	-0.051093	-0.008160	0.003507	-0.003843	0.026637	-0.008740	0.047412	0.047395	0.030190	0.061448	-0.030896	-0.052799	-0.027563	-0.039097	-0.036363	-0.017096	-0.023480	-0.117274	-0.027933	-0.048351	-0.011109	-0.097911	-0.021756	-0.062204	-0.088853	-0.112753	-0.053693	-0.058978	-0.160172	-0.099334	-0.048002	-0.026959	-0.029443	-0.029165	0.027110	-0.041830	-0.103403	-0.050383	-0.100995	-0.040603	-0.057175	-0.067042	-0.185725	-0.014130	-0.110680
YBR103W	0.098406	-0.041294	-0.025482	-0.084141	-0.072535	0.015802	0.064463	0.039413	0.005409	0.022212	0.052452	0.021989	0.036803	0.017337	-0.048557	-0.124830	-0.014093	-0.004400	0.082063	0.042521	0.091787	-0.088411	0.077856	0.109399	0.039383	-0.091438	-0.099628	-0.133588	-0.235167	-0.026723	0.007890	0.088935	0.000886	0.040856	0.054522	-0.047298	0.020611	-0.000885	-0.106170	-0.112191	-0.086532	-0.039093	-0.040877	-0.022324	0.067791	0.086370	-0.074399	0.011357	-0.012517
YDL240W	-0.007930	-0.315997	-0.347239	-0.321448	-0.171451	-0.184181	-0.197675	-0.152904	-0.202050	-0.111129	-0.068423	-0.091197	-0.144295	-0.114828	-0.189026	-0.160965	-0.144842	-0.090879	-0.077639	-0.154615	-0.003765	-0.365101	-0.184708	-0.208464	-0.129011	-0.067359	-0.234691	-0.339976	-0.284291	-0.296510	-0.205423	-0.173640	-0.209588	-0.076582	-0.077636	-0.071436	-0.081003	-0.198529	-0.207621	-0.118494	-0.205940	-0.157282	-0.074944	-0.082812	-0.035819	-0.132030	-0.584569	-0.165365	-0.345983
YDL200C	0.161614	0.080025	0.135474	0.084283	0.076572	0.020003	0.015031	0.106569	0.069580	0.003849	0.043801	0.154409	0.067468	0.023288	0.058779	0.004063	0.263165	0.004119	0.012675	0.008055	0.014852	0.032093	0.129743	0.138885	0.011812	0.133516	0.097177	-0.160097	0.090851	0.074527	0.036017	0.116854	0.018264	0.010921	-0.277539	0.063592	0.092404	0.025585	-0.021996	-0.005944	-0.030893	0.009544	0.066064	-0.048207	0.018420	0.016730	-0.051123	-0.044653	0.038851
YDL198C	0.647708	0.164404	0.296859	0.176870	0.138125	0.119516	0.094790	0.214235	0.201601	0.073231	0.083618	0.045822	0.059228	0.067638	0.086124	0.039120	0.080450	0.074202	0.178756	0.115574	0.091862	0.267069	0.234285	0.247897	0.194784	0.167667	0.122005	0.219733	0.150850	0.065073	0.029723	0.065136	0.003366	0.016301	-0.023772	0.040155	0.002921	0.017933	-0.037280	0.020716	-0.061219	-0.040618	-0.102936	-0.040395	0.101244	0.008145	0.208658	0.058518	0.140545
YDL195W	-0.246791	-0.148139	-0.061078	-0.011575	-0.061460	0.069264	0.036971	0.013860	-0.065835	0.000051	-0.027552	-0.054733	-0.013674	-0.017743	-0.017144	0.005674	0.048985	-0.015439	-0.003447	0.056492	-0.100218	-0.363571	-0.141934	-0.116673	-0.042744	-0.097321	-0.156361	-0.122417	-0.061340	-0.041205	0.076230	0.028558	0.028222	-0.066731	-0.126009	-0.058422	-0.085269	-0.070396	-0.018927	-0.076008	0.013889	0.012015	0.037413	0.003452	-0.059677	0.014029	-0.258654	-0.067674	-0.145630
YDR130C	0.238782	0.028270	-0.144949	-0.055635	0.026914	0.094422	0.112669	0.087848	0.089921	0.054608	0.069917	0.174777	0.017953	0.022644	0.003765	-0.013664	-0.000639	0.059130	0.055508	0.056524	0.006001	-0.067254	0.018499	-0.006171	0.001023	0.007626	-0.008571	-0.071051	-0.014615	0.010151	0.026430	0.057843	0.063922	0.095862	0.100800	0.054627	0.079334	0.111867	0.044632	-0.021297	0.001236	0.082264	0.075453	0.084378	0.037445	0.073881	-0.007125	-0.005343	-0.038946
YDR132C	0.040513	0.093599	-0.036599	0.039576	0.007497	-0.026347	0.015615	-0.120144	-0.035869	-0.019263	0.067674	-0.007837	0.028105	-0.033068	0.049928	0.016492	0.029861	0.012088	0.077989	0.066055	0.019149	-0.067927	-0.012118	-0.045040	0.020155	-0.094436	0.071226	0.016998	0.085474	0.024794	0.018548	0.044358	0.161753	0.054750	-0.036405	0.099083	0.075799	0.085738	-0.005139	-0.020543	0.034306	0.079190	0.133775	0.069042	-0.020415	0.056122	0.088747	0.027283	-0.040850
YDR180W	-0.032650	-0.232462	0.094997	0.286060	0.280332	0.034417	0.017963	-0.138967	-0.083309	-0.058705	-0.041157	-0.027665	-0.043660	-0.009470	0.053855	0.126027	0.018303	-0.009207	-0.089084	-0.063541	-0.023544	-0.348049	-0.031498	-0.141648	-0.078168	0.153508	-0.102287	0.179589	0.389380	0.289479	0.158253	0.075560	0.041182	-0.009797	0.035268	0.030733	-0.006217	-0.019491	-0.029324	0.024417	0.026579	0.160019	0.104891	0.026673	-0.050799	-0.023515	0.044223	-0.069588	-0.079626
YDR522C	0.017828	0.037455	-0.003365	0.032739	-0.192469	-0.049086	0.026871	0.189533	0.069124	0.163569	-0.104162	0.008435	0.101854	0.015669	-0.052372	0.022964	0.066554	0.015562	0.019075	-0.023601	-0.050522	0.149881	0.011943	-0.926638	-0.150680	0.073123	0.084478	0.021211	0.090017	0.010214	0.035049	0.011499	0.080357	0.116064	0.035077	0.147762	0.075514	0.055104	0.012100	-0.085365	-0.060010	-0.016713	0.042155	0.016941	-0.024510	-0.017778	0.037081	0.013748	-0.119970
YDR528W	0.020529	0.120358	0.620887	0.534575	0.320329	0.105605	0.006529	-0.023452	-0.023403	-0.088862	-0.068135	-0.087236	-0.020942	0.031287	0.143935	0.091392	0.087931	-0.019178	0.033410	0.000725	0.111929	-0.412134	-0.014906	-0.101408	-0.037281	-0.180910	0.132526	0.630430	0.414746	0.298085	0.164868	0.012113	-0.038220	-0.113073	-0.042751	-0.182696	-0.126335	-0.019203	-0.015265	0.052630	0.144257	0.060468	0.084653	-0.019872	0.055942	0.015119	-0.147567	-0.091718	-0.063590
YEL060C	0.336296	0.531388	0.512629	0.369964	0.272259	0.182009	0.141721	0.227863	0.168967	0.083397	0.044033	0.045071	0.031090	0.041950	0.070449	0.026593	0.122962	0.047493	0.109876	0.107067	-0.088980	0.091240	0.032244	0.027679	0.069894	0.570236	0.433422	0.391613	0.248915	0.216094	0.133666	0.090936	0.091002	0.025889	-0.052638	-0.095443	-0.065566	-0.015828	-0.032115	-0.030065	-0.027648	-0.043137	-0.070067	0.009446	0.025972	-0.036954	-0.147987	-0.013080	-0.051680
YFL034W	-0.132467	-0.130797	-0.163601	-0.161342	-0.129322	-0.125909	-0.106805	-0.075277	-0.057901	-0.047117	0.028337	-0.081251	0.056304	-0.081677	-0.070017	-0.161119	-0.127458	-0.105678	-0.095377	-0.133806	-0.064011	0.197548	-0.084293	-0.096648	-0.026029	-0.169152	-0.145186	-0.236758	-0.154536	-0.204251	-0.110375	-0.158059	-0.201268	0.006296	-0.041287	-0.080265	-0.007258	-0.131353	-0.053828	-0.084250	-0.042198	-0.062416	-0.064770	-0.267749	-0.161279	-0.065105	0.065903	0.023792	0.003936
YGL008C	-0.622451	-0.211346	-0.186496	-0.045988	-0.192249	-0.166809	-0.172421	-0.093468	-0.085966	0.056836	0.092584	0.143534	0.152892	0.098417	-0.061792	-0.078190	-0.128342	-0.150228	-0.122380	-0.071261	-0.101858	-0.792534	-0.178240	-0.323710	-0.069718	-0.244847	-0.214761	-0.242544	-0.193657	-0.181640	-0.199087	-0.152121	-0.044668	-0.056475	0.042491	0.083230	0.147731	0.139038	0.038949	-0.101932	-0.151886	-0.277219	-0.247607	-0.290746	-0.123760	-0.127616	-0.760311	-0.255420	-0.321118
YGL006W	0.157180	0.233524	0.219077	0.144835	0.004361	-0.062357	-0.045007	-0.083451	-0.007024	-0.047735	-0.044572	-0.003798	0.082631	0.077516	0.087568	0.081394	0.079292	0.038915	0.053345	0.015751	0.011673	-0.192320	0.061915	0.065415	0.121330	0.284313	0.223019	0.234085	0.193707	0.042133	0.022493	0.037741	-0.002694	-0.050923	-0.451140	0.002459	0.048198	0.080312	0.107944	0.048872	0.045922	0.080130	0.069537	-0.006740	0.004621	0.007351	0.076221	0.025561	0.052264
YGL003C	0.054432	0.008232	-0.018551	-0.032843	-0.144698	-0.097384	-0.100334	-0.060921	-0.044980	-0.140934	-0.027191	0.016945	0.007650	0.002722	-0.023421	-0.083230	-0.166676	-0.181469	0.004906	-0.066678	0.064821	0.094724	0.063250	0.145428	0.003943	-0.019334	-0.347809	-0.088132	-0.087317	-0.102867	-0.170132	-0.002959	-0.084005	-0.134318	-0.045757	-0.076432	-0.017031	-0.005367	-0.110114	-0.158563	-0.065136	-0.091940	-0.109875	-0.097998	-0.008832	-0.033343	0.010559	-0.035449	0.087561
YGR035C	-0.013759	-0.164421	-0.253965	-0.392458	-0.295755	-0.274659	-0.207139	-0.096754	-0.096520	-0.146647	-0.154410	-0.194731	-0.178558	-0.183831	-0.172476	-0.264915	-0.133136	-0.086548	-0.066072	-0.061605	-0.037578	-0.073905	-0.040065	0.023640	-0.115769	-0.216396	-0.129039	-0.152826	-0.284274	-0.371861	-0.187273	-0.219776	-0.157660	-0.188520	-0.155546	-0.118457	-0.112312	-0.139008	-0.166727	-0.275496	-0.235745	-0.177037	-0.138073	-0.003993	-0.045896	-0.054749	-0.078425	-0.016492	0.027900
YGR041W	-0.282126	-0.334519	-0.201761	-0.047936	-0.095585	-0.145952	-0.223108	-0.209538	-0.277626	-0.275037	-0.298492	-0.298171	-0.329328	-0.088370	0.076401	0.169741	0.070670	0.102297	0.043321	-0.006442	-0.114667	-0.219464	-0.313332	-0.330454	-0.238386	-0.345594	-0.279494	-0.281630	-0.160376	-0.194660	-2.000000	-0.151946	-0.352919	-0.380180	-0.478931	-0.465673	-0.472259	-0.449116	-0.189905	0.031110	0.066829	0.127804	-0.066692	-0.014173	-0.107623	-0.130491	-0.374219	-0.348438	-0.399671
YHR005C	0.391232	0.300296	0.079692	-0.039882	-0.136558	-0.396512	-0.493529	-0.529775	-0.439319	-0.390398	-0.376102	-0.216355	-0.079344	0.060663	0.090338	0.020190	-0.118736	-0.177007	-0.299615	-0.423521	-0.321638	-0.475216	-0.134103	-0.024472	0.030988	0.438679	0.370873	0.142556	0.054001	-0.194687	-0.500937	-0.534003	-0.506740	-0.483913	-0.406722	-0.354104	-0.250336	-0.096434	0.027918	0.111282	0.001814	-0.089834	-0.267806	-0.335064	-0.415877	-0.330795	-0.308391	-0.239970	-0.064627
YHR008C	-0.008539	0.096997	0.151204	0.057044	-0.041172	-0.034400	0.042875	0.133312	0.014372	-0.064483	-0.035796	-0.034134	-0.039543	0.032474	0.088792	0.020133	0.068512	0.074245	0.044771	0.109729	-0.036809	0.264480	0.070141	0.174185	0.077578	0.179560	0.086224	0.082029	0.024532	0.020633	0.075301	0.007755	0.028921	-0.069402	-0.127781	-0.052501	-0.054428	0.007574	0.011426	-0.037156	0.057815	0.024591	0.058342	0.081793	0.005084	0.051416	0.244576	0.180735	0.149641
YHR040W	0.092132	-0.094631	-0.075394	-0.067684	-0.048769	0.023151	0.039315	0.047269	-0.001548	0.024197	0.001434	0.007186	-0.031936	0.001443	-0.010041	-0.067623	-0.043871	-0.007173	-0.024067	0.010394	-0.050279	0.191615	0.025129	0.106993	-0.008166	-0.073524	-0.064379	-0.097957	-0.115068	0.042524	-0.005423	-0.032782	-0.085000	-0.068684	-0.080045	0.001623	-0.044237	-0.031658	-0.031633	-0.024058	-0.080566	0.042786	-0.097543	-0.082787	-0.122935	-0.081992	0.076456	0.094968	0.041611
YHR042W	-0.196864	-0.232841	-0.139674	-0.151488	-0.151924	-0.026500	0.031095	0.078009	-0.014289	-0.041777	-0.036230	-0.081556	-0.043915	-0.024310	-0.021637	-0.068693	0.014246	0.022926	0.075915	0.029990	-0.083360	0.089134	-0.011830	-0.014864	-0.067658	-0.161432	-0.115588	-0.086199	-0.168976	-0.050911	-0.028727	-0.045825	-0.081773	-0.081723	-0.098889	-0.036342	-0.133314	-0.107719	-0.020836	-0.001386	-0.049623	0.055744	-0.060145	0.032054	0.019091	0.009181	-0.008245	0.074703	0.017941
YHR047C	0.048947	-0.033409	-0.047951	-0.077257	-0.004459	-0.017430	0.042843	-0.007849	-0.009715	0.018570	-0.000394	0.042889	0.077572	0.098168	0.143268	0.129697	0.074644	0.045158	0.037382	0.029724	0.043567	-0.048496	0.093467	0.140697	0.082509	-0.024762	-0.055570	-0.015693	-0.063099	-0.031926	-0.061005	0.017732	0.007794	-0.003759	0.015794	-0.012912	0.045797	0.098198	0.116116	0.128900	0.066891	0.035589	-0.008029	0.085761	0.065420	0.062136	0.090194	0.105506	0.124671
YIL021W	-0.024160	-0.049178	-0.017768	0.048386	-0.025022	-0.075487	-0.049373	-0.010050	0.024173	0.110071	0.027993	-0.008949	0.002641	-0.043646	-0.006960	-0.098884	-0.067419	-0.065662	-0.027710	-0.046180	0.038334	-0.037571	-0.035611	-0.010677	0.003766	-0.076539	-0.098323	-0.191797	-0.163613	-0.171018	-0.095014	-0.128260	-0.013726	0.002003	-0.048464	0.029631	0.019771	-0.014129	-0.150576	-0.126391	-0.112788	-0.095633	-0.013655	-0.064985	-0.038976	0.000253	-0.112595	-0.059623	-0.066470
YIL020C	-0.125077	-0.101841	-0.147816	-0.132678	-0.020065	-0.055745	-0.025359	-0.024433	0.063981	0.022508	0.042956	0.014993	0.008679	-0.076186	0.044030	0.002870	-0.024491	0.035942	0.036797	0.001570	0.050019	0.182981	0.122110	0.107350	0.009798	-0.236475	-0.245898	-0.212135	-0.117402	-0.111915	-0.199812	-0.119399	-0.134482	-0.008350	-0.066322	0.002252	0.026761	-0.002335	-0.140155	-0.424568	-0.075587	-0.139122	-0.162653	-0.239427	0.000123	-0.032997	0.051431	0.014868	0.018020
YIL015W	0.893158	0.657232	0.113270	-0.222671	-0.426966	-0.521314	-0.505766	-0.421770	-0.458880	-0.463741	-0.546593	-0.501650	-0.432239	-0.160832	0.076987	0.033392	-0.032265	-0.110113	-0.323486	-0.381417	-0.456905	-0.458951	-0.412950	-0.132442	0.103017	0.887032	0.599550	0.125183	-0.321148	-0.413508	-0.507150	-0.504781	-0.630625	-0.611012	-0.555269	-0.778344	-0.588752	-0.500161	-0.150711	-0.020216	0.085398	-0.064107	-0.247135	-0.341953	-0.368502	-0.540869	-0.486659	-0.392032	-0.192650
YIR019C	-0.313596	0.188587	0.334231	0.331423	0.077688	0.053062	0.018401	-0.099295	-0.098680	-0.076592	-0.167837	-2.000000	-2.000000	-0.056184	-0.024732	-0.066617	-0.052709	-0.074771	-0.148446	-0.141221	-0.083583	-0.334625	-0.085228	-0.187944	-0.142974	0.547979	0.170264	0.474004	0.318657	0.296886	0.072317	-0.020131	0.062037	0.059558	0.107046	-0.071464	0.001526	0.165019	0.035250	0.149283	0.089187	0.170714	-0.033881	0.014282	0.019345	0.061833	0.505803	0.042599	0.121656
YJR082C	0.017748	0.103312	0.115160	0.008910	0.033405	0.044700	0.040756	0.060874	0.106645	-0.005226	0.050528	0.029129	0.037244	-0.042890	0.004045	0.015565	0.007734	0.020268	-0.022534	0.066985	0.065094	0.120941	0.121536	0.186279	0.087917	0.056019	0.012569	0.022726	0.054602	0.039286	0.070478	-0.040151	0.019901	0.006867	0.036540	0.028065	0.109294	0.067167	0.024985	-0.031857	0.021136	-0.008562	0.079600	0.005669	0.028226	-0.088539	0.023621	0.089382	0.058611
YJR089W	0.003031	-0.006226	-0.058518	-0.013858	-0.007817	-0.036404	-0.072149	-0.112915	-0.048761	-0.034050	0.046524	0.029967	0.078630	0.069688	-0.000726	-0.086411	-0.153740	-0.071341	-0.021811	-0.062244	0.089628	-0.163379	-0.012140	-0.069377	-0.034826	0.047779	0.028851	-0.028040	0.026085	0.013057	0.045380	0.025185	-0.004748	0.015880	0.138920	0.051584	0.046608	0.066859	0.005475	-0.008864	-0.000156	0.078712	-0.041555	-0.012407	0.007490	-0.037914	0.079611	-0.045942	-0.019878
YJR090C	0.087896	0.021121	-0.139767	-0.010704	-0.068679	-0.043950	-0.049542	-0.110830	-0.067640	0.011383	0.014732	0.014692	0.049357	-0.030635	-0.008073	-0.011239	-0.084131	-0.078012	-0.063278	-0.069246	0.090119	-0.232535	-0.043874	-0.056889	-0.023543	0.076056	0.030437	-0.021183	-0.094040	0.012576	-0.078690	-0.064612	0.069079	0.061994	0.124526	0.016679	0.048697	0.060481	-0.017064	-0.062774	-0.000780	-0.006938	0.015498	-0.034969	0.099990	0.039977	-0.132888	-0.095227	-0.033526
YJR129C	-0.058434	-0.050800	-0.059389	-0.051699	-0.016670	0.063805	0.010949	0.023307	-0.003290	-0.017141	-0.038479	-0.059776	-0.053388	-0.077888	-0.113530	-0.073895	-0.058181	-0.042813	-0.064934	0.011427	0.013862	0.125184	0.037274	0.034786	-0.054405	-0.083219	-0.077633	-0.123085	-0.120640	-0.202383	-0.039754	-0.022991	-0.070886	-0.118381	-0.031789	-0.059293	-0.136330	-0.111344	-0.204099	-0.143700	-0.077440	-0.058611	-0.130688	-0.006024	-0.045575	-0.053508	-0.006259	0.082358	0.006619
YJR132W	0.077733	0.100227	0.014275	-0.010945	-0.031091	-0.070234	-0.037862	-0.048962	0.082265	0.117022	0.109139	0.076597	0.050033	0.014916	0.054368	-0.051916	-0.004943	-0.004732	-0.047787	-0.040207	0.043665	0.118041	0.102496	0.076013	-0.015382	0.055899	0.000000	-0.010784	-0.078046	-0.034132	-0.136628	-0.025868	-0.060959	0.102672	0.144290	0.043126	0.081595	0.088802	-0.023643	-0.042562	-0.036090	-0.106098	-0.110147	-0.106310	0.081094	0.010359	0.045462	-0.031525	0.058385
YJR135C	-0.034557	0.021101	0.082710	0.101890	0.119955	0.096072	0.128824	0.131551	0.173741	0.170324	0.165695	0.120048	0.066156	0.079774	0.092931	0.062091	0.059879	0.066235	0.083969	0.064146	0.094958	0.043324	0.080304	0.033660	-0.004676	0.010305	-0.010724	-0.027362	0.016271	0.040294	0.137971	0.082146	0.203307	0.105255	0.034024	0.105477	0.050120	0.045390	-0.065392	-0.072940	-0.057258	0.051940	0.080225	0.033728	0.000951	0.105138	-0.049747	-0.052178	-0.061162
YJR138W	0.130107	-0.082404	-0.048685	-0.049518	-0.007974	0.005086	0.084472	0.053575	0.085907	0.013695	0.076325	0.037128	0.026351	-0.085063	-0.011129	0.010002	0.032720	0.013478	0.024450	0.074853	0.048072	-0.079703	0.084669	0.077775	0.033155	0.013674	-0.018821	-0.021307	0.026828	-0.050316	-0.018332	0.043268	0.074189	0.042453	-2.000000	0.117342	0.151014	0.061316	0.027432	-0.042993	-0.048052	0.035457	0.093871	0.060960	0.081601	0.081789	-0.000029	0.093924	0.073704
YKR052C	-0.006154	0.047339	0.127848	0.238463	0.215170	0.078572	0.086592	0.137062	0.235445	0.118317	0.134644	0.186472	0.092070	0.039618	-0.008227	0.045906	0.069752	0.052052	-0.026720	0.036065	-0.106394	-0.018943	0.069880	-0.032508	0.070246	0.058655	-0.019357	-0.009722	0.056256	0.037649	0.091164	0.209489	0.062117	0.113816	0.114421	0.102828	0.163594	0.061063	0.097505	0.013160	-0.022542	-0.028725	-0.004862	-0.063885	-0.092779	0.081811	-0.057957	-0.060951	0.005831
YKR055W	-2.000000	0.045660	0.000150	-0.004563	-0.040823	0.030230	0.022601	0.044731	0.089841	0.048372	0.119908	0.079559	0.130235	-0.042279	0.065535	-0.042697	-0.006286	-0.003536	0.033358	0.021162	0.108448	0.002562	-0.083924	-0.185641	0.023487	-0.078433	-0.071634	-0.046496	-0.054866	-0.021033	0.011134	0.032561	-0.085531	-0.021357	-0.030038	0.000301	0.051267	0.150369	0.047037	-0.021826	-0.031189	-0.069439	-0.077096	-0.068140	0.033160	-0.020441	-0.235223	-0.063340	-0.070610
YKR059W	-0.140594	0.031772	-0.002470	0.017758	-0.007064	0.035018	0.015197	0.019831	0.010851	0.014172	0.002275	-0.016347	-0.005473	-0.019949	0.002271	0.002511	-0.023159	0.012111	-0.012441	0.053202	0.010470	-0.602193	-0.132323	-0.214630	-0.056062	-0.012582	-0.020565	-0.006256	-0.066793	-0.034953	0.019516	-0.023563	-0.012374	-0.066190	-0.062853	-0.004871	-0.093787	-0.037448	-0.008655	-0.046108	0.001814	-0.069305	-0.040461	-0.037782	-0.003665	0.015830	-0.373253	-0.203831	-0.199517
YKR061W	0.327306	0.532610	0.232205	0.088606	0.020580	-0.041750	0.000067	-0.063165	-0.059841	0.027004	-0.026804	-0.065854	-0.066503	-0.106356	-0.100466	-0.135536	-0.101012	0.004532	-0.025866	-0.102004	-0.001599	0.019816	0.025457	-0.011929	-0.016001	0.447677	0.538442	0.179797	-0.023666	-0.073954	-0.063478	-0.022814	-0.001015	-0.082521	0.052903	-0.095525	-0.086233	-0.138608	-0.187044	-0.166843	-0.148351	-0.111717	-0.147915	-0.117395	-0.097721	-0.120760	-0.007138	-0.117853	-0.018112
YKR097W	0.056732	0.040011	0.051049	0.036122	-0.045300	0.002080	-0.065198	-0.028196	-0.121023	0.002012	0.077348	0.057591	0.076481	0.040764	0.045198	-0.033900	-0.112721	-0.112127	-0.022081	-0.005070	0.000959	0.051333	-0.033181	0.021255	0.030576	0.153571	0.034807	0.097005	0.283816	0.056911	0.020382	-2.000000	-0.013679	0.067137	0.035650	-0.000395	0.100528	0.101482	0.057797	0.069614	0.074012	0.019220	0.029234	0.060112	0.015258	-0.052832	0.204181	0.119631	0.087372
YKR099W	0.007608	-0.240606	-0.295992	-0.236141	-0.131891	-0.131181	-0.165071	-0.041631	-0.066916	-0.037357	-0.046713	-0.062145	-0.120260	-0.176271	-0.198806	-0.141529	-0.187238	-0.144154	-0.162039	-0.119743	-0.128468	0.177203	-0.044968	0.024782	-0.091183	-0.203847	-0.269010	-0.308685	-0.375306	-0.182970	-0.109812	-0.194396	-0.236295	-0.167818	-0.223904	-0.067871	-0.110206	-0.094727	-0.159596	-0.198575	-0.192194	-0.251319	-0.300634	-0.229949	-0.180309	-0.160459	-0.068763	-0.113839	-0.013105
YKR101W	-0.157719	0.015844	0.113833	0.110351	0.152591	0.131125	0.082858	0.049690	-0.033442	0.046809	0.015544	0.330772	-0.137246	0.027266	0.263043	0.100697	0.048930	0.088186	0.037892	0.185113	0.133486	0.153342	0.064615	0.048407	0.013295	0.046223	0.107446	0.162491	0.158499	0.187373	0.175984	0.203027	0.147572	0.017225	0.074866	0.024758	0.096706	-0.027864	0.091417	0.127876	0.106056	0.246828	0.138616	0.119786	0.051783	0.150448	0.313641	0.108387	0.302425
YKR103W	0.053951	0.077191	0.022766	0.160993	0.089595	0.051607	0.007474	-0.067098	-0.051752	0.100384	-0.028620	-0.041752	-0.016096	-0.005133	0.044627	0.072805	0.036733	-0.007209	0.001911	-0.030061	0.052022	0.012619	0.020837	-0.080013	-0.026243	0.196812	-0.403909	0.169533	0.195241	0.092196	0.153622	0.018945	0.100034	0.132413	0.238852	0.118208	0.084836	0.156862	0.079637	0.332004	0.133785	0.117544	0.094368	0.105234	0.083946	0.204969	0.338307	0.034797	0.118216
YLR257W	0.181812	0.121873	0.091794	-0.056653	-0.164206	-0.250672	-0.184647	-0.185809	-0.176865	-0.182066	-0.193872	-0.193564	-0.133263	-0.045847	-0.003229	0.007091	0.008388	0.021914	-0.030187	-0.094951	-0.092210	-0.086515	-0.110534	-0.086788	-0.039824	0.137162	0.182831	0.118102	-0.029217	-0.186186	-0.314291	-0.149374	-0.067265	-0.170695	-0.131558	-0.202933	-0.116345	-0.064974	-0.018638	0.031084	0.045048	-0.038315	0.023991	-0.001535	-0.066648	-0.071160	-0.038956	0.017304	0.019308
YLR263W	0.062496	-0.033817	-0.062901	-0.037363	-0.058796	-0.100752	-0.033052	-0.057356	-0.113358	0.309543	0.010987	0.420241	-0.045014	-0.670682	-0.027252	-0.059925	-0.131847	-0.118138	-0.092310	-0.067242	0.056612	0.075686	0.025060	0.007282	0.000080	0.020226	0.051327	0.033055	-0.011663	-0.048747	-0.019553	0.012912	-0.045897	0.046947	-0.025471	-0.040397	0.020145	0.003009	0.060320	-0.019207	-0.029909	0.009084	0.013627	0.053910	-0.030826	0.053651	0.223099	0.142240	0.108880
YLR267W	0.117178	0.216276	0.270220	0.256650	0.004891	0.015329	-0.008615	-0.015809	0.010614	0.215303	0.059499	0.078260	0.144701	0.053639	0.101673	0.050321	0.022330	0.069692	0.068749	-0.004017	0.097190	0.017168	-0.096176	0.110518	0.031095	0.072665	0.159868	0.262016	0.041287	0.085128	0.081339	0.019986	0.095628	-0.003092	-0.033716	0.044092	0.046452	0.079389	-0.034444	-0.021644	0.047293	-0.060100	0.036860	-0.040994	-0.018806	0.013647	0.013029	0.019446	0.012316
YLR309C	0.038377	0.009297	-0.022824	-0.024761	-0.019938	-0.040719	0.025645	-0.024718	0.044111	0.010533	0.053002	0.049753	0.500289	0.033817	0.056214	0.019177	0.021514	-0.021585	-0.036649	-0.017168	0.024631	0.141540	0.012074	-0.129103	-0.146501	0.024488	0.122788	-0.015037	0.063881	-0.024390	-0.084753	-0.059632	0.011374	0.050491	0.083390	0.104129	0.086689	0.079656	0.050556	0.065004	0.056668	0.081906	0.059954	0.059508	-0.045975	0.055566	-0.148261	0.026107	-0.082873
YLR312W-A	0.085115	-0.098355	0.131051	-0.028835	0.067711	-0.016176	-0.001319	0.102090	0.078474	0.017439	0.022915	-0.001794	0.045162	0.073849	0.151557	0.101692	0.168048	0.078504	0.040084	0.079529	0.036225	0.085307	0.049238	0.121450	0.068376	-0.102503	-0.144315	-0.075639	-0.083450	-0.042350	0.025987	-0.076524	-0.019997	-0.050887	-0.110959	0.011259	0.001746	0.007378	0.010807	0.006146	0.064011	0.049195	0.114040	-0.004504	0.006338	0.023704	0.025469	-0.020088	0.065080
YLR313C	-0.119645	-0.074723	0.243873	0.394474	0.265524	0.185400	0.125865	0.055215	-0.001802	-0.036047	-0.048410	-0.061225	-0.077049	-0.015585	0.075020	0.047430	0.120531	-0.034896	0.115395	0.020619	0.080280	-2.000000	-0.103755	-0.029084	-0.065938	-0.025551	-0.037762	0.227458	0.262350	0.407311	0.210788	0.165008	0.084300	0.096823	0.023355	-0.159946	-0.095268	-0.111661	-0.004675	0.129625	0.107213	0.071395	0.133197	0.057865	0.109427	0.007832	-0.054042	-0.044495	0.050377
YLR318W	0.012883	-0.021724	0.034442	0.061900	0.051970	0.023624	-0.016349	-0.104449	-0.113754	0.013144	0.028312	0.025631	0.080122	-0.047584	-0.031811	0.018764	0.029548	0.033263	-0.003409	-0.032102	0.076184	0.079229	0.066092	-0.091778	0.043206	0.184987	0.138837	0.078364	0.230780	0.185171	0.171144	0.407756	0.246032	0.452101	0.564310	0.214304	0.346361	0.138210	0.178038	0.155989	0.064235	0.349852	0.080175	0.051127	0.085953	0.084202	0.462665	0.041332	-0.002383
YMR036C	0.085049	-0.075676	-0.074423	-0.067918	-0.029519	-0.007025	0.005738	0.022716	0.030540	0.042497	0.096391	0.072428	0.030307	-0.008410	-0.029317	-0.120277	0.026208	-0.047340	-0.020947	0.079802	0.015732	0.291541	-0.044835	0.083560	-0.038342	0.012619	-0.195444	-0.071682	-0.149471	-0.097350	-0.073453	-0.147979	-0.109230	-0.042827	-0.119987	-0.006816	-0.052308	-0.070280	-0.111980	-0.140547	-0.112950	-0.095980	-0.097113	-0.296023	0.012951	-0.041667	-0.200463	-0.014873	-0.125368
YMR038C	-0.291257	-0.102142	-0.040715	-0.107352	-0.079972	-0.121530	-0.101853	0.052014	-0.024678	0.013978	0.023896	0.046048	-0.042484	0.032178	0.034391	-0.009900	0.016367	-0.103104	-0.072537	-0.021891	-0.193109	0.109876	0.030170	0.056027	-0.009178	-0.051351	-0.066218	-0.087532	-0.121262	-0.098101	-0.075724	-0.120573	0.004069	-0.018954	-0.004892	0.070316	0.042147	0.058057	-0.073254	-0.000082	-0.051294	-0.004575	-0.062802	-0.087059	-0.033258	-0.073234	-0.069762	0.004312	0.023335
YMR042W	0.205284	0.103966	0.142694	0.008736	-0.008219	0.048299	0.091809	0.131495	0.170777	-0.004837	0.070169	0.050261	0.026773	0.011945	-0.047842	-0.088204	-0.006300	-0.101985	-0.077644	0.041102	-0.104774	0.053752	0.018829	0.023693	0.006963	0.140759	0.081211	0.099618	0.001957	0.090760	0.074014	-0.033440	0.011084	-0.012546	-0.042319	0.081447	0.029529	0.051144	-0.019199	-0.131744	-0.013597	-0.080972	-0.066156	-0.038420	-0.095277	-0.070754	-0.125159	0.050494	-0.001725
YMR081C	-0.102591	0.122071	0.020598	-0.084987	-0.152024	-0.032168	-0.047687	0.077534	-0.013377	-0.008445	0.044984	-0.015854	-0.068106	-0.049881	-0.041809	-0.102049	0.032808	-0.015413	-0.007085	0.011451	-0.139828	-0.094831	-0.346901	-0.227784	-0.094895	-0.013083	0.050442	0.120123	0.011499	0.003142	-0.018184	0.212131	-0.038112	-0.041082	0.039806	0.057316	-0.075323	-0.014237	-0.058353	-0.072779	-0.062725	-0.045995	-0.043643	-0.073616	-0.055915	-0.139719	-0.024386	-0.121025	-0.078757
YMR085W	-2.000000	0.140157	0.307567	-0.083451	-0.114346	-0.080541	-0.204014	-0.217428	-0.373758	-0.223221	-0.196082	NaN	-0.305909	-0.172501	-0.152859	-0.083134	-0.050680	2.000000	0.020443	-0.350429	-1.106928	NaN	NaN	-0.186675	NaN	0.224540	0.410823	0.137098	0.084341	-0.101574	0.080038	0.014190	-0.052093	-0.011832	0.102545	-0.076432	-0.013836	-0.060294	0.070817	0.041902	0.064249	-0.008195	0.202988	0.158319	0.004806	-0.033986	0.401316	0.078395	0.075412
YMR087W	0.113418	0.068479	0.050662	0.016216	-0.035071	-0.074801	-0.084268	0.010825	0.000530	-0.000082	-0.082991	-0.042812	-0.048962	-0.039472	-0.003145	-0.022797	0.029702	0.095230	-0.007327	0.058111	-0.027672	0.303402	0.138415	0.145594	0.031094	0.031315	-0.085171	-0.054355	-0.119007	-0.126071	-0.111288	-0.147590	-0.058449	-0.131438	-0.077835	-0.128695	-0.094734	-0.089740	-0.131204	-0.154821	-0.060698	-0.052110	-0.077710	-0.033497	-0.015894	-0.040872	0.104108	0.014642	0.190841
YMR090W	0.129235	0.068460	0.105993	-0.020569	0.044431	-0.022920	0.063434	0.078140	0.121952	-0.044601	0.060296	-0.063945	-0.018244	-0.003048	-0.020389	-0.064665	0.056804	-0.011636	0.023679	0.047105	-0.043081	0.326832	0.076315	0.065805	0.041394	0.177466	0.129461	0.060984	0.135563	0.092034	0.125388	0.031633	0.110974	0.055650	0.013486	0.081863	0.013545	-0.034703	0.010683	-0.043034	-0.010728	0.058359	0.061313	0.035083	-0.085162	-0.014139	-0.061914	0.042425	0.026384
YNL263C	-0.109205	-0.164057	-0.030118	0.120132	0.171978	0.204747	0.159621	0.166906	0.099229	0.016484	-0.033197	-0.075693	-0.104111	0.007025	0.023106	0.092116	0.187039	0.135983	0.146336	0.122173	0.009379	0.017480	0.007282	0.011324	0.017675	-0.209122	-0.297250	-0.005734	0.130579	0.225476	0.171148	0.121380	0.070626	-0.029283	-0.091404	-0.075711	-0.125096	-0.071975	-0.031283	0.023362	0.051483	0.119277	0.032713	0.175998	0.053841	0.044364	-0.058060	0.065113	-0.028218
YNL259C	0.227036	0.041401	0.132748	0.042088	0.076595	-0.015646	0.069346	0.047612	0.046987	0.035031	0.052473	0.104636	0.135402	0.134533	0.147154	0.064451	0.125779	0.064893	0.028342	0.069718	0.022308	0.407136	0.153080	0.245852	0.097215	0.094220	0.017335	0.073217	0.114063	0.066553	0.011467	0.024664	0.088413	0.044589	0.108913	-0.006970	0.241251	0.143949	0.053548	0.008252	0.020761	-0.108651	0.073475	0.009243	-0.059304	0.047932	0.200113	0.159623	0.136762
YNL209W	-0.244414	-0.055759	0.156768	0.179946	0.199776	0.080663	0.038537	0.114459	0.003007	-0.068059	-0.022338	-0.084464	-0.050182	0.001074	0.099898	0.141732	0.076636	0.030060	-0.053398	-0.043215	-0.069147	-0.064248	0.036099	-0.095479	0.019161	-0.198592	-0.124962	0.114488	0.314118	0.100560	0.154862	0.008285	-0.028263	-0.122954	-0.081083	-0.074918	-0.099537	-0.119928	-0.001796	0.034282	0.069128	0.114121	0.038432	-0.004022	-0.072429	-0.036067	-0.067036	-0.001179	0.014407
YOL124C	0.025805	-0.097903	-0.269965	-0.271646	-0.180911	-0.167399	-0.065678	-0.072640	-0.004687	0.014122	0.023982	0.007662	-0.061308	-0.108391	-0.146631	-0.205636	-0.211324	-0.213616	-0.130697	-0.062191	0.014787	-0.196220	-0.074254	-0.080377	-0.083728	-0.162288	-0.137060	-0.330714	-0.378374	-0.220574	-0.121125	-0.114478	-0.070709	-0.065113	-0.051954	-0.046537	-0.040358	-0.056923	-0.156808	-0.190912	-0.221870	-0.257276	-0.219355	-0.129986	-0.118548	-0.091585	-0.042381	-0.119436	-0.080705
YOL122C	0.039562	0.055739	0.029136	0.010353	0.000937	0.015873	0.066197	0.136534	0.128190	0.114313	0.079939	0.335339	0.055034	0.016271	0.093335	0.259486	0.262658	0.243143	0.254890	0.252749	0.165138	-0.013145	0.072828	0.052398	0.096932	-0.135874	-0.043351	-0.012848	-0.035552	-0.047636	-0.054990	-0.016010	-0.018212	0.007050	-0.036676	0.005009	-0.061577	0.071573	0.024447	0.069227	0.131757	0.246867	0.135316	0.183613	0.187958	0.148222	-0.223448	0.012979	-0.009856
YOL120C	0.001767	-0.056241	-0.024400	-0.090431	-0.092014	-0.035664	-0.050195	0.008825	-0.026894	-0.009595	-0.038753	-0.015289	-0.001798	0.024630	0.009808	0.045097	0.021164	0.016740	0.000712	0.040901	-0.007786	0.076421	0.015842	0.134290	0.014370	-0.047041	-0.071725	-0.081815	-0.111720	-0.012791	-0.021111	-0.033065	-0.036609	-0.067140	-0.089325	-0.013081	-0.029858	0.035725	0.008715	0.043647	0.076085	0.014982	-0.014852	0.064931	0.013187	0.001400	0.146833	0.113480	0.115628
YOL114C	0.016810	0.001647	-0.104986	-0.096949	-0.041037	-0.024715	-0.001993	0.014826	0.016785	-0.001261	-0.003273	-0.059361	0.007611	-0.111691	-0.079465	-0.067998	-0.087505	0.063828	-0.060720	0.026332	-0.007180	0.036309	0.084596	0.119579	0.080551	-0.014961	0.066225	0.066867	-0.049304	0.059404	-0.017335	0.142911	0.109929	0.119092	0.093249	0.027465	0.072013	0.056796	-0.010644	-0.003629	-0.002769	-0.096796	0.011761	-0.054286	-0.061263	-0.016532	0.011248	0.077637	0.112585
YOL071W	0.049794	-0.053893	0.031249	0.042498	0.002113	-0.107032	-0.104195	-0.061487	-0.006952	0.029506	0.059461	0.098947	0.109022	0.072604	0.134621	0.128031	0.083462	0.012508	0.020087	-0.000171	0.052130	0.042859	0.066368	0.041774	0.076090	0.044839	0.001864	-0.063253	-0.029270	-0.153012	0.019203	-0.228940	0.049964	-0.129140	-0.250410	-0.074057	0.101799	0.105162	-0.014846	-0.035394	0.034868	0.071718	0.066937	0.072364	-1.111010	-0.081610	-0.157635	-0.075178	-0.132819
YOL070C	-0.109759	-0.175810	-0.250171	-0.229328	-0.255916	-0.276824	-0.195574	-0.198338	-0.064303	0.027378	0.117779	0.166049	0.247717	0.196276	0.217241	0.105674	-0.027847	-0.125557	-0.172870	-0.130813	-0.003599	-0.381502	-0.053469	-0.059612	0.047202	-0.183423	-0.228275	-0.288514	-0.283366	-0.359037	-0.358260	-0.253375	-0.207837	-0.081148	0.019654	0.063697	0.144723	0.205224	0.192821	0.154696	0.085893	-0.083498	-0.153904	-0.148023	-0.143089	-0.040293	-0.099107	-0.010836	-0.018197
YOR249C	-0.066632	-0.090834	-0.133542	-0.129031	-0.125182	-0.101042	-0.062305	-0.173634	-0.177143	-0.137245	-0.029202	-0.034721	-0.459867	-0.080100	-0.026770	-0.060905	-0.027236	0.622788	0.151149	-0.067082	0.010781	-0.091410	-0.008180	-0.034849	-0.025409	-0.001189	-0.093207	-0.064719	0.020706	-0.056993	-0.217265	-0.052460	-0.017326	-0.022082	0.092432	-0.057108	0.006036	-0.034871	0.026794	0.674737	0.030524	0.066095	0.044775	0.042736	0.055884	-0.004588	0.159530	0.013537	0.071982
YOR303W	0.345850	0.271484	0.354814	0.162649	0.061276	0.004002	0.024430	0.091525	0.104582	0.050267	0.024057	0.020105	0.026400	0.014306	-0.008650	-0.166170	-0.105020	-0.119466	-0.001550	-0.030995	0.085190	-0.155329	0.015752	0.100890	0.042667	0.025807	0.255381	0.347555	0.073960	0.083439	-0.033586	0.017799	0.011489	0.061199	-0.009416	0.020545	-0.038216	-0.010395	-0.071281	-0.062108	-0.185400	-0.178149	-0.149581	0.002309	0.022574	0.094357	-0.175465	0.010821	0.014367
YOR307C	0.002052	-0.046541	-0.073917	-0.130365	0.023808	0.063907	0.109095	0.136811	0.123466	0.119611	0.099455	0.098149	0.001893	0.014271	-0.093135	-0.019259	-0.015902	-0.029760	0.035820	0.020684	0.087748	-0.044990	0.030125	0.035382	0.015628	-0.053412	-0.077468	-0.144118	-0.107393	0.046153	0.086284	0.089329	0.179280	0.117146	0.082951	0.057426	0.035655	-0.041732	-0.033901	-0.090101	-0.080445	-0.063422	-0.003569	0.015732	0.035009	0.076838	-0.087992	0.005183	-0.039810
YOR310C	-0.560211	-0.081442	-0.146834	-0.188610	-0.160175	-0.060799	-0.098063	-0.072069	-0.061790	-0.054507	-0.015122	-0.052630	-0.058891	-0.058892	-0.047058	-0.100040	-0.032935	-0.034475	-0.024425	0.010729	-0.232925	-0.718197	-0.297455	-0.491992	-0.200697	-0.155735	-0.043060	-0.087858	-0.122829	-0.114545	-0.101126	-0.102116	-0.029552	-0.083170	-0.085089	-0.053568	-0.087769	-0.038422	-0.080932	-0.020134	-0.090303	-0.029376	-0.091867	-0.003998	0.046423	-0.006780	-0.721825	-0.188947	-0.446159
YPL041C	0.268693	0.017293	0.076255	-0.001709	0.029197	0.145168	0.133991	0.183209	0.128606	0.086801	0.044485	-0.012426	0.056212	0.106647	0.065292	0.040081	0.049057	0.074200	0.063595	0.029770	0.089270	0.238199	0.123216	0.051008	0.086492	-0.064202	-0.067905	-0.075276	-0.047384	0.066005	0.061832	0.021307	0.016055	-0.034786	0.002499	-0.013183	0.042720	0.000195	-0.030670	-0.081538	-0.065941	-0.089730	-0.016783	-0.085869	-0.093474	-0.023685	-0.164750	-0.127195	0.021459
YPL038W	0.094936	-0.079631	-0.073041	-0.032976	0.025332	0.001158	-0.022618	-0.003582	0.055882	0.022741	0.113123	0.046283	0.024076	0.030591	0.060245	0.004013	0.085412	-0.013883	-0.017027	0.017317	0.064785	0.064650	0.159315	0.122000	0.065423	0.024335	-0.053793	-0.193596	-0.108673	-0.144205	-0.007119	-0.023065	-0.000948	-0.027181	-0.032389	0.074477	0.094791	0.096121	-0.145214	-0.071508	-0.106616	0.031396	0.029364	-0.010389	-0.040386	-0.006567	0.052830	0.012137	0.077351
YPL037C	0.081543	0.003696	0.041858	0.051371	0.098700	0.000010	-0.010850	-0.047787	-0.011708	-0.023401	-0.015403	-0.058683	-0.018411	0.008163	0.032076	0.016751	0.011674	-0.000012	-0.006582	0.016125	-0.000440	0.286666	0.122538	0.161471	0.074579	-0.041744	0.048513	0.019224	0.039533	-0.001979	-0.012502	-0.013194	0.019511	0.001348	0.020873	0.024158	0.076084	0.037250	0.006560	-0.005276	-0.013325	-0.082670	-0.028561	0.034742	-0.001419	0.033905	0.241417	0.100895	0.193988
YPL031C	0.061817	-0.034692	0.050943	-0.008556	-0.053818	-0.055093	-0.034989	0.070479	0.047819	-0.021405	-0.020814	-0.034100	0.037477	0.064404	0.045235	0.006696	0.047283	0.028611	0.084707	0.044819	-0.063209	0.151816	0.117979	0.143633	0.093261	0.025929	-0.072747	-0.006614	-0.080919	-0.058405	-0.147272	-0.099473	-0.119770	-0.079809	-0.114899	-0.025258	-0.075455	-0.000247	-0.020070	0.028770	-0.015557	-0.053735	-0.027731	-0.080358	0.030527	0.032848	0.037074	0.052568	0.055971
YPR010C	-0.263655	0.017275	-0.112705	-0.139121	-0.097291	-0.042359	-0.030027	0.008480	-0.068430	0.020427	0.044507	0.021890	-0.022545	-0.168317	-0.180795	-0.068512	-0.152646	-0.144129	-0.144926	-0.082590	-0.218504	0.004767	-0.011561	0.009211	-0.117707	-0.019677	0.050028	-0.186612	-0.117331	-0.059999	-0.008033	-0.006122	0.032319	0.009038	0.010145	0.080824	0.003684	-0.050872	-0.068482	-0.131766	-0.095389	-0.096478	-0.075648	-0.070867	-0.037973	-0.040869	-0.098477	0.019296	0.033894
YPR013C	-0.099125	-0.143196	-0.368961	-0.334980	-0.276529	-0.244704	-0.303672	-0.199523	-0.130113	-0.145514	-0.095326	-0.131001	-0.160212	-0.164611	0.123050	-0.238895	-0.197599	-0.235636	-0.213039	-0.141426	-0.190733	-0.257750	-0.167292	-0.159233	-0.102848	-0.068432	-0.176776	-0.316267	-0.259515	-0.400216	-0.216236	-0.211474	-0.140374	-0.116149	-0.179200	-0.176608	-0.099160	-0.168719	-0.150339	-0.233662	-0.226902	-0.158599	-0.157231	-0.165541	-0.151888	-0.196696	0.046437	-0.126103	-0.082960
YAL063C	0.044857	0.085592	0.074267	0.062938	-0.013126	0.091800	0.075291	0.040412	-0.008316	0.055782	0.067473	-0.007338	0.024504	0.010874	-0.019197	-0.007004	-0.027192	-0.034896	0.037314	0.008978	0.078782	0.227634	0.220081	0.174047	0.111349	0.014177	0.019011	0.008346	0.032170	0.075670	0.085793	0.072342	0.049602	0.001767	0.200078	-0.074944	-0.314124	-0.022562	-0.012746	-0.016249	0.039828	0.099148	-0.012424	0.001580	-0.001219	-0.038181	0.392972	0.172042	0.234150
YBL026W	0.066395	0.016308	-0.015230	-0.044554	-0.044909	-0.076557	-0.031388	0.008122	0.061600	0.012541	0.009154	0.047507	0.018223	-0.002036	-0.018978	-0.032066	-0.002402	0.007761	0.022912	0.030178	0.104679	0.130635	0.060221	0.183463	0.094906	-0.033125	-0.032432	0.033058	0.087941	0.117557	0.031057	0.180566	0.092707	0.195431	0.074655	0.020253	0.124293	0.085070	-0.043851	-0.004251	-0.032886	-0.040341	0.000987	0.059051	0.048875	0.020165	0.223730	0.131948	0.199039
YBR014C	0.196749	-0.053887	0.049748	-0.031989	-0.009367	-0.032106	0.047382	0.106631	0.071559	0.056919	0.025158	0.013226	-0.002250	0.045278	0.027883	-0.003604	0.002250	0.072388	0.061581	0.039190	0.120079	0.174853	0.184470	0.145321	0.074794	0.037939	0.083981	0.072004	0.001689	0.033969	0.113750	0.113208	0.005947	0.038880	0.009517	0.185301	-0.022386	0.067482	0.044066	0.083070	0.033124	0.092168	0.041115	0.051203	0.082779	0.176949	0.078708	0.248371	0.107158
YAL055W	0.003328	-0.004582	-0.049963	-0.059726	-0.037153	-0.060224	-0.014762	-0.027072	0.046924	-0.045496	-0.027976	0.196296	0.215575	0.038213	0.080595	-0.007537	0.037132	0.020653	-0.024330	0.025090	0.002823	0.028954	0.028744	0.020913	0.029609	0.013074	-0.040492	-2.000000	-0.074895	0.000000	-0.097958	-0.175114	-0.133660	-0.109527	-0.071009	-0.196217	-0.085008	-0.031045	-0.038001	-0.056770	-0.060209	-0.019373	-0.056377	-0.055526	-0.116464	-0.105192	0.051070	0.050982	-0.022396
YAL054C	0.030503	0.097721	0.092251	0.028001	0.044242	0.043317	0.013799	-0.077801	-0.021208	-0.082638	-0.076812	-0.000737	0.131844	-0.022693	0.035770	0.080890	0.069100	0.069445	0.099828	0.041328	0.037010	-0.178696	-0.043720	-0.028091	0.006955	0.187985	0.185851	0.148942	0.116565	0.035254	0.100529	-0.008469	0.043936	0.123617	0.092842	-0.022893	0.007590	-0.035349	-0.001250	0.197235	0.045686	0.175287	0.104070	0.094328	0.105561	0.112886	0.135627	-0.001624	0.012075
YAL046C	0.324805	0.156218	0.152331	0.070953	0.142464	0.080638	0.111567	0.171573	0.176481	0.056751	0.091310	0.075967	0.100277	0.076866	0.086491	0.071874	0.074167	0.085838	0.104441	0.122240	0.158406	0.235527	0.209338	0.257066	0.201353	0.043253	-0.019064	0.111694	0.016424	0.085382	0.064982	0.105110	0.053296	0.114573	-0.046325	0.073198	0.070535	0.040253	0.056097	0.086430	0.069213	0.078887	-0.034892	0.039454	0.064516	0.057008	0.186144	0.148655	0.182333
YAL044C	0.314339	-0.021770	0.049591	-0.006112	-0.000751	-0.015320	0.032427	0.079392	0.133636	0.028214	0.060901	0.069362	0.035748	-0.011309	0.015036	-0.043485	0.031983	0.076435	0.076897	0.113803	0.101061	0.497668	0.280546	0.378655	0.212051	-0.065875	-0.049630	0.048540	-0.067449	-0.001209	-0.033702	0.066141	0.022296	0.052589	0.049807	0.047030	0.115195	0.123787	0.022192	-0.003225	-0.030208	-0.116882	-0.094031	0.031203	0.053924	0.078492	0.451909	0.221747	0.309279
YAL007C	-0.060105	-0.114289	-0.048193	0.032430	0.099852	0.093219	0.151750	0.129408	0.246724	0.065852	0.006791	-0.070319	-0.170855	-0.121619	-0.078913	-0.040697	0.021992	0.061259	0.075699	0.066494	0.066782	0.171771	0.039563	0.075747	-0.016502	-0.125920	-0.111147	-0.057472	0.031068	0.117503	0.139546	0.128808	0.144541	0.138254	0.053204	0.009893	-0.045846	-0.068656	-0.057621	-0.046683	0.035874	0.054454	0.093785	0.106195	0.050665	0.033339	0.166397	0.092467	0.085389
YAL001C	0.077758	0.151383	0.103109	0.251062	0.017483	0.061437	0.087690	-0.058817	-0.137421	0.099832	-0.061402	-0.001216	-0.024119	-0.028855	-0.312232	0.037310	-0.030300	-0.038779	-0.045333	0.028147	0.085834	-0.200644	-0.111774	-0.065893	0.001149	0.266661	0.202158	0.153980	0.191034	0.085056	0.181910	0.180147	0.069605	0.223137	0.209092	0.109074	0.142140	-0.000652	0.017829	0.171100	0.021348	0.225123	0.083775	0.119411	0.058742	0.091356	0.140299	0.006290	0.003917
YBR162W-A	0.063319	-0.079688	-0.054504	0.034613	0.092340	0.017433	0.082542	0.015403	0.067121	0.030415	0.025470	0.050130	0.005912	0.049542	0.084808	0.036879	0.110662	0.092354	0.050950	0.066758	0.122167	0.340278	0.122911	0.195854	0.093433	-0.009596	-0.050558	-0.024558	0.009866	-0.000804	0.022116	0.084435	0.103527	0.102552	0.178460	0.107251	0.162962	0.076828	-0.012752	0.040958	0.035782	0.040531	0.064715	0.076513	0.136782	0.075865	0.345431	0.174786	0.197692
YBR169C	0.000155	0.150701	0.137592	0.222773	0.140619	0.107022	0.165458	0.055603	0.087163	0.058504	0.031285	0.035194	0.052557	0.013406	-0.009484	0.107656	0.103197	0.141098	0.067210	0.106559	0.108851	-0.061773	0.078277	0.064432	0.098484	0.304532	0.190533	0.251660	0.351678	0.271365	0.251642	0.078667	0.250904	0.097378	0.116061	0.077876	0.058335	0.062723	0.031707	-0.101554	0.020028	0.170587	0.205581	0.097183	0.087157	0.112200	-0.158386	0.041555	0.027352
YBR213W	0.162357	0.255008	0.227699	0.115421	0.031263	0.131088	0.193228	0.201634	0.151184	0.071744	0.067508	-0.013376	0.050988	0.118830	0.103612	0.101151	0.099799	0.129822	0.020972	0.055697	-0.014318	0.178377	0.147085	0.162178	0.103302	0.080851	0.105341	0.065414	-0.025110	0.040748	0.024448	0.092038	0.128306	0.055595	-0.031348	-0.018335	0.020118	0.029154	-0.007031	0.002005	0.046965	-0.123291	-0.003507	-0.015199	-0.019462	-0.027031	-0.086753	0.087397	0.006861
YDL140C	-0.016590	-0.074515	-0.124809	-0.098428	-0.165332	-0.031696	-0.026259	0.073620	-0.007805	-0.009678	-0.008446	0.018657	-0.061969	-0.051095	-0.081453	-0.105515	-0.029973	-0.083602	0.005015	0.040783	-0.075215	-0.106974	-0.100730	-0.076125	-0.047472	-0.136820	-0.095214	-0.098246	-0.187293	-0.105719	-0.093287	-0.058898	-0.099465	-0.117331	-0.137624	-0.048240	-0.124063	-0.062639	0.012843	-0.032240	-0.046377	-0.004415	-0.063930	-0.091637	-0.099878	-0.054416	-0.123655	0.079717	-0.037485
YDL090C	-0.052643	-0.114140	-0.047591	0.077822	0.059340	0.013743	-0.032639	0.012376	-0.110043	-0.073880	-0.062903	0.014130	0.003234	0.025357	0.098432	0.100376	0.086835	0.089193	0.016083	0.018437	0.044514	-0.119901	0.048170	-0.034918	0.017565	-0.135158	-0.201765	0.021173	0.085474	0.026324	0.071420	-0.062088	-0.061722	-0.079386	-0.127466	-0.113000	-0.008111	-0.021286	-0.037073	0.027934	-0.001583	0.041781	0.076832	0.004464	-0.005587	-0.082687	-0.139346	-0.145595	-0.044923
YDL088C	0.020471	0.009745	-0.055481	-0.061860	-0.009817	-0.051210	-0.014644	-0.031223	-0.053606	0.028416	-0.010828	0.023139	0.032063	0.034919	0.062544	0.044009	0.002316	0.001783	0.004634	0.025735	0.071155	-0.431493	-0.067515	-0.105761	-0.033971	-0.070300	0.058262	-0.000697	-0.017966	-0.032793	-0.083691	-0.012653	-0.027527	-0.008613	0.087527	0.036599	-0.041300	0.047578	0.021528	0.056368	0.006306	0.064075	-0.048559	0.058494	0.056485	0.082232	0.065115	-0.084659	-0.058162
YDL080C	-0.049850	-0.045551	0.029525	-0.036813	-0.076734	-0.075055	-0.057406	0.009057	-0.018536	0.058819	0.015142	0.028808	-0.001436	-0.056255	0.060054	-0.113577	-0.019052	-0.031941	-0.022399	-0.027811	-0.014104	-0.000160	0.069988	0.006474	-0.008550	-0.059832	0.021461	-0.057334	0.042390	-0.019741	-0.107834	-0.090168	-0.078483	-0.081719	-0.138993	-0.060725	-0.065944	-0.061336	-0.082173	-0.073007	-0.067695	-0.063939	-0.128696	-0.130979	0.000659	-0.053905	-0.031364	0.027239	-0.004972
YDR245W	-0.028598	-0.045507	-0.078524	-0.134998	-0.085590	-0.016720	0.069589	0.043038	0.089283	0.100631	0.096405	0.048773	-0.019007	-0.055001	-0.040088	-0.091229	-0.060847	-0.020999	0.022096	-0.004213	0.107120	-0.047999	-0.043150	-0.009192	0.001911	-0.011703	-0.019496	-0.084284	-0.082407	-0.096697	-0.010711	0.052461	0.134114	0.136736	0.132459	0.136170	0.118602	0.037211	-0.063235	-0.096206	-0.137860	-0.102697	-0.008089	0.009385	0.085148	0.088301	-0.005304	0.003213	-0.014282
YDR247W	-0.146346	-0.083693	-0.116786	-0.223807	-0.148512	-0.050204	-0.058573	-0.060426	-0.100025	-0.116926	-0.126139	-0.108143	-0.192713	-0.085484	-0.122923	-0.095832	-0.006495	-0.005430	-0.073986	0.005804	-0.198800	-0.074543	-0.162828	-0.273130	-0.132895	-0.185897	-0.021435	-0.187318	-0.158295	-0.203368	-0.144361	-0.173282	-0.206717	-0.244348	-0.045258	-0.166703	-0.233105	-0.232936	-0.168588	-0.127915	-0.072063	-0.067797	-0.049699	-0.130550	-0.038330	-0.161444	-0.111563	-0.166138	-0.192369
YDR248C	0.158419	0.039040	0.075316	0.029691	0.025833	-0.030090	-0.039493	-0.012771	0.027402	0.042546	-0.055622	-0.085803	-0.022265	-0.006304	0.045566	0.014373	0.056122	0.100603	0.078066	0.049124	0.021621	0.134511	0.116414	0.205368	0.058209	0.021738	0.026025	0.026943	-0.045448	-0.049446	-0.140740	-0.070881	-0.133701	-0.089321	-0.093111	-0.184026	-0.019568	-0.033562	-0.072550	-0.028436	-0.014802	-0.055610	-0.037320	-0.085102	0.013933	-0.027713	-0.038244	-0.032736	0.018421
YDR251W	0.126603	0.101404	0.004184	0.005741	-0.075703	-0.051073	-0.066874	0.008029	-0.178622	-0.156244	-0.134934	-0.133405	-0.153998	-0.028817	-0.004030	-0.020421	0.018054	0.055420	-0.069364	-0.009434	-0.087908	-0.020251	-0.060534	-0.022644	-0.063525	0.235851	0.183897	0.036317	-0.098441	-0.025550	-0.018947	-0.137530	-0.193178	-0.248302	-0.284710	-0.203223	-0.254433	-0.170633	-0.044285	-0.035693	0.108209	0.159769	0.108099	0.002462	-0.005615	-0.159107	-0.112122	-0.027459	-0.051440
YDR287W	0.106793	0.165166	0.103297	0.015495	0.165246	0.065414	0.107640	0.079334	0.085060	0.111425	0.064648	0.028525	0.076187	0.129359	0.108091	0.054193	0.080155	0.076445	0.012956	0.081422	0.079112	0.148706	0.172303	0.105946	0.082820	0.124411	0.106368	0.032905	0.150200	0.055245	0.094198	-0.017826	0.108224	0.017352	0.041140	0.069447	0.113459	0.052000	-0.070038	-0.002545	-0.150094	0.048465	0.015027	-0.000318	0.513338	0.036725	-0.015629	0.014228	0.023437
YDR291W	0.024458	0.030031	-0.115601	-0.012042	-0.055503	-0.088757	-0.061906	-0.104505	-0.084683	-0.062248	0.000944	-0.073573	0.021546	-0.064086	0.007017	-0.006132	-0.073208	-0.045789	-0.044742	-0.061721	0.026507	-0.110391	0.004930	0.057407	-0.022570	0.062815	-0.019787	-0.072166	-0.065395	-0.041676	-0.073159	-0.034293	0.016055	-0.034884	0.116740	-0.023597	0.033317	-0.011487	-0.055775	-0.026119	-0.052827	-0.055328	-0.019125	-0.005316	-0.039174	-0.010380	0.030003	-0.012201	-0.015475
YDR297W	-0.152199	-0.294938	-0.090820	0.057463	0.182037	0.217255	0.179831	0.240703	0.087664	0.023472	-0.038206	-0.115757	-0.120823	-0.119687	-0.031279	0.009542	0.170617	0.082785	0.090910	0.059191	-0.011554	-0.299812	-0.121861	-0.152574	-0.153073	-0.402643	-0.305743	-0.108586	0.058587	0.202587	0.238670	0.162977	0.194443	0.019528	0.068005	0.004453	-0.149537	-0.138735	-0.101494	-0.090619	0.014942	0.139567	0.098846	0.109794	0.003380	-0.004302	-0.201088	-0.096989	-0.205963
YDR299W	0.073540	-0.117811	-0.231550	-0.157394	-0.046873	-0.068366	-0.015041	-0.113636	-0.069248	-0.038051	-0.108194	-0.107223	-0.081970	-0.108632	-0.108039	-0.122855	-0.140361	-0.131150	-0.105371	-0.085846	0.003072	-0.371638	-0.082029	-0.074405	-0.127685	-0.084755	-0.077511	-0.177737	-0.162194	0.025068	-0.027321	-0.018393	-0.000651	-0.031599	0.020090	0.000548	-0.057214	-0.061411	-0.084034	-0.106368	-0.125856	-0.136169	-0.123669	-0.047282	-0.022225	-0.012562	-0.064778	-0.095232	-0.115462
YEL009C	0.296686	0.104908	0.118621	0.128160	0.046639	0.083772	0.153630	0.146561	0.143016	0.154230	0.064607	0.063469	0.061325	0.074444	0.087807	-0.023247	0.006127	0.008124	0.058493	0.095428	0.122844	0.171294	0.078284	0.200182	0.063651	0.083606	0.060261	0.136692	-0.005729	0.081210	0.039658	0.090854	0.106172	0.120502	0.065236	0.046514	0.042482	0.041737	-0.047330	-0.014969	-0.022505	-0.096507	-0.049281	0.050136	0.069114	0.025420	0.014031	0.009592	0.170714
YEL006W	0.091636	0.080591	0.062459	0.007471	-0.041171	-0.019582	0.019151	0.007094	0.037712	0.044962	0.057279	0.017436	0.037354	0.044375	0.058804	0.004487	0.065484	0.068383	0.099797	0.143598	0.156464	-0.154175	0.051760	-0.025116	0.083074	0.000993	0.018963	0.086244	0.081628	-0.072096	-0.066893	0.057514	-0.048267	0.013496	0.037250	-0.051385	0.064412	-0.000523	0.017612	-0.040415	-0.097954	-0.148586	-0.049780	-0.034537	0.010071	0.043749	-0.311496	-0.155577	-0.054961
YER027C	0.095853	-0.059853	-0.016629	-0.014610	-0.005517	0.028619	0.032159	0.072763	0.033909	-0.030749	-0.044146	0.536037	-0.037840	-0.075810	0.052661	0.058291	0.075481	0.065897	0.122759	0.075245	0.076208	-0.327326	-0.078771	-0.083807	0.004368	0.000556	-0.079049	-0.013247	-0.025405	0.036696	-0.008951	0.047024	-0.021459	-0.052235	-0.025134	-0.033883	-0.112132	-0.046701	-0.010961	0.084442	0.073611	0.121699	0.034896	0.112866	0.056464	0.020380	-0.129136	-0.055684	-0.107124
YER030W	0.066757	-0.046144	-0.063713	-0.051812	-0.070957	-0.057865	-0.016463	-0.034959	0.071296	0.014347	0.031198	0.082549	-0.061890	0.025742	0.012575	0.035353	0.012012	0.025513	0.032996	0.019237	0.107237	0.314693	0.118413	0.173100	0.059414	-0.029032	-0.068937	-0.048709	-0.081877	-0.114846	-0.094456	-0.092214	-0.128500	-0.039843	-0.017793	-0.009031	0.029808	-0.001811	-0.021910	0.003032	-0.070129	0.006858	-0.028421	-0.019161	0.075110	-0.058323	0.233611	0.150253	0.161392
YER032W	-0.198915	-0.267212	-0.338410	-0.327666	-0.162947	-0.010434	0.058631	0.135485	0.186843	0.169521	0.200530	0.136721	0.001082	-0.060664	-0.228491	-0.137903	-0.116601	-0.028893	0.008027	0.069109	0.128514	0.164949	0.101512	0.055965	0.040750	-0.223784	-0.323787	-0.419152	-0.340373	-0.174197	0.058962	0.151926	0.135124	0.246139	0.135811	0.241506	0.131171	0.050479	-0.070841	-0.162213	-0.126039	-0.055844	0.016245	0.119194	0.082690	0.194739	0.076274	0.097352	0.077142
YER034W	0.164659	0.179369	0.140364	0.007724	-0.026147	-0.037934	0.037473	0.097358	0.098796	0.090508	0.036862	0.047733	-0.001390	0.051173	-0.012796	-0.070121	-0.034575	-0.024368	-0.055342	0.021266	-0.059347	-0.106519	0.080074	0.100778	0.047695	0.187221	0.167870	0.117334	0.021003	0.034224	-0.053909	-0.012089	0.045603	0.004957	-0.021713	0.022951	0.093163	0.077583	-0.002623	-0.036739	-0.040063	-0.097648	-0.038590	-0.077944	-0.070054	0.001689	-0.083575	0.063074	0.056874
YGL230C	0.270576	0.164883	0.205686	0.133963	0.042500	-0.002664	0.058493	0.027913	0.003918	0.038038	-0.028176	0.006416	0.848168	0.070647	-0.037591	0.029823	0.015675	0.008398	-0.006237	0.046505	0.114819	0.170744	-0.021147	0.030881	-0.030513	0.208080	0.146515	0.047117	0.125460	0.068639	0.050112	0.060653	0.021595	0.003573	-0.070326	0.016169	0.021309	-0.077725	-0.057230	-0.089400	0.060269	0.040669	-0.019417	0.077810	-0.000590	0.100025	0.017742	0.200405	-0.254636
YGR092W	0.123207	0.192522	0.216932	0.064098	-0.009379	-0.209696	-0.263122	-0.208617	-0.163753	-0.056552	0.075047	0.217687	0.353123	0.257709	0.191703	0.045903	-0.011548	-0.107825	-0.131696	-0.181512	-0.106836	0.067590	-0.019324	0.059481	0.102697	0.164069	0.170818	0.228692	0.060912	-0.185231	-0.300764	-0.265302	-0.304231	-0.187359	-0.140768	0.056394	0.237996	0.283598	0.231675	0.200312	0.097225	-0.015232	-0.131480	-0.268514	-0.132927	-0.119600	-0.262136	-0.012043	0.057606
YGR134W	0.122655	-0.007201	-0.069662	-0.079197	-0.028025	-0.011221	-0.014760	-0.004508	0.100540	0.094808	0.066426	0.065299	0.093346	0.055016	0.044027	0.083091	0.047952	0.014654	0.013961	0.185113	0.046111	-0.080253	0.125820	0.043946	0.049046	-0.081594	-0.071546	-0.034607	-0.069591	-0.130986	0.113065	-0.122003	-0.078732	-0.044590	-0.041695	0.022758	0.053753	0.041761	0.008780	-0.101891	-0.025861	-0.010783	-0.089515	-0.050787	0.000306	0.016500	-0.091424	0.077817	0.055261
YGR143W	-0.012245	0.167163	0.068047	0.062997	-0.099370	-0.162836	-0.175389	-0.192737	-0.107566	-0.062434	0.076963	0.177726	0.204347	0.171693	0.015236	0.028752	-0.112693	-0.134428	-0.167770	-0.137963	-0.147147	-0.399231	-0.089399	-0.098984	0.049514	0.163786	0.168949	0.111375	0.034358	-0.095572	-0.109890	-0.126029	-0.167442	-0.116937	0.023062	0.059976	0.154335	0.164811	0.127029	0.034862	-0.051526	-0.075298	-0.105350	-0.121238	-0.129848	-0.093740	-0.191681	-0.079950	-0.055587
YHR096C	-0.090845	-0.278300	-0.251407	-0.244734	-0.312246	-0.316054	-0.292187	-0.285485	-0.309208	-0.232167	-0.241640	-0.185756	-0.093581	-0.022652	-0.065757	-0.071934	-0.090787	-0.111991	-0.149728	-0.265021	-0.213696	-0.540689	-0.280853	-0.200968	-0.207765	-0.218578	-0.162517	-0.141622	-0.172590	-0.222681	-0.326518	-0.229952	-0.030260	-0.311195	-0.206355	-0.226899	-0.155634	-0.112711	0.001255	-0.013038	-0.099635	0.021736	-0.036647	-0.137262	-0.198068	-0.225498	-0.377428	-0.250341	-0.203238
YHR099W	-0.043380	-0.186926	-0.155793	-0.105035	-0.119497	-0.109739	-0.094464	-0.022836	0.035919	0.029368	0.028501	0.000737	-0.028975	-0.063236	-0.077744	-0.084548	-0.066864	-0.137278	-0.088274	-0.038809	-0.039028	-0.066163	-0.059220	0.035718	-0.021964	-0.130408	-0.080388	-0.170427	-0.184938	-0.092204	-0.033326	-0.080798	0.014119	0.003990	-0.040355	0.035533	-0.009535	-0.025694	-0.006589	-0.092982	-0.052481	-0.122054	-0.061084	-0.053699	-0.042080	0.013186	-0.046354	-0.012362	0.060077
YHR100C	0.164379	-0.026534	0.041160	-0.053750	-0.001524	0.044828	0.042524	0.124083	0.072687	0.074110	0.046929	-0.018572	-0.005030	-0.005433	-0.007512	-0.061426	0.009339	-0.019857	-0.045328	0.046788	-0.033730	0.193085	0.079175	0.105271	0.004351	-0.056478	-0.015116	-0.043213	0.001053	0.021307	0.089541	0.044225	0.074604	-0.002856	0.022469	0.065460	-0.024327	-0.036143	0.033049	-0.101327	-0.065314	-0.040305	0.035216	0.012457	-0.037975	0.013600	-0.008217	0.123396	0.058956
YHR103W	0.007859	-0.101529	-0.103801	-0.153203	-0.076151	-0.012803	0.002635	0.047524	0.022666	-0.086670	-0.053576	-0.117322	-0.096109	-0.041825	-0.010399	0.048716	-0.006741	0.011532	-0.027788	-0.041784	-0.004697	-0.205203	-0.076884	-0.044823	-0.040261	-0.068753	-0.098901	-0.153095	-0.081897	-0.060984	0.005499	0.028341	0.049738	-0.000074	0.035914	0.002583	-0.056564	-0.083161	-0.050880	-0.001211	0.037294	0.078848	0.114251	0.033545	-0.067539	-0.016421	-0.134072	-0.048448	-0.092468
YHR105W	0.032640	-0.012087	0.104908	0.003793	-0.003272	0.030045	0.015540	0.068369	0.042299	-0.066381	0.027754	0.033662	0.021756	0.039825	0.029199	0.071688	0.030140	0.021611	0.046478	0.123012	-0.012859	0.246236	0.008233	-0.007101	-0.006528	0.099134	0.051591	0.032622	-0.025223	0.049797	0.003980	-0.083695	0.029304	-0.076342	-0.055655	0.013846	0.279708	0.038901	-0.056764	0.001302	-0.035493	0.084718	0.075905	0.076802	0.046628	-0.036716	-0.394735	-0.131401	-0.176111
YHR146W	-0.228606	-0.179070	-0.200352	-0.261829	-0.166756	-0.110381	0.017501	0.038286	0.026910	-0.014711	0.013291	-0.110965	-0.169541	-0.212862	-0.261631	-0.278281	-0.210096	-0.178079	-0.118921	-0.036089	-0.019078	0.372826	0.031202	-0.025208	-0.048236	-0.218084	-0.183174	-0.255691	-0.245364	-0.243203	-0.063497	-0.018226	0.054928	0.081764	0.038025	-0.002752	-0.074122	-0.127803	-0.194850	-0.331305	-0.246144	-0.162371	-0.096212	-0.097521	-0.105319	-0.020883	0.238329	0.151671	0.048565
YHR150W	-0.043819	-0.105746	-0.077113	-0.091916	-0.054989	-0.100568	-0.077595	-0.078938	-0.063049	-0.095821	-0.045162	-0.059923	-0.058798	-0.004739	-0.031339	-0.051708	-0.026663	0.162846	-0.031710	-0.036423	0.003153	-0.289044	-0.018613	0.025807	-0.040335	-0.115210	-0.201364	-0.149945	-0.078209	-0.118607	-0.069832	-0.151241	-0.118547	-0.090845	-0.122956	-0.114406	0.002164	-0.038440	-0.091687	-0.072154	-0.039976	-0.208086	-0.101148	-0.099041	-0.081111	-0.132658	-0.055866	-0.107001	0.032798
YHR152W	0.266187	0.167302	0.031440	-0.032611	-0.069698	-0.279467	-0.350741	-0.228015	-0.147908	0.029212	0.168806	0.303134	0.371093	0.278658	0.202811	0.100770	0.018625	-0.108215	-0.242936	-0.220232	-0.117803	-0.005076	0.143792	0.188700	0.180804	0.311422	0.160294	-0.046024	-0.129667	-0.160791	-0.236518	-0.273237	-0.304845	-0.217148	0.031998	0.186550	0.408064	0.419641	0.264100	0.159404	0.069470	-0.128780	-0.123330	-0.353481	-0.278754	-0.205164	0.024525	0.023218	0.199563
YKL203C	0.047495	-0.024472	-0.051048	-0.034528	-0.113157	-0.142956	-0.140108	-0.134077	-0.091987	0.022048	0.068785	0.092616	0.119187	0.072716	0.032297	0.041577	-0.082020	-0.088382	-0.061908	-0.012108	0.066247	-0.150076	0.092742	0.058293	0.054910	-0.021937	-0.117486	-0.066950	-0.159487	-0.175849	-0.194940	-0.138473	-0.105398	-0.093656	-0.007627	0.044368	0.132992	0.061170	0.054994	-0.053877	0.078119	-0.009105	-0.046511	-0.068467	-0.155164	0.056860	0.302160	0.072701	0.095059
YKL163W	-0.150483	0.390149	0.443493	0.379935	0.145620	0.053176	0.091612	-0.009048	-0.020377	-0.012616	-0.023742	0.037624	0.036771	-0.049732	0.005557	-0.021222	-0.046004	-0.029539	0.013300	0.062513	0.094354	0.383937	0.107929	0.107677	0.116322	0.214019	0.553600	0.666445	0.292116	0.254696	0.102930	0.116004	0.119664	0.158561	0.097605	0.031735	0.142551	0.115866	0.122444	0.205039	0.055445	0.035289	0.001408	-0.013210	0.144385	0.150330	0.205424	0.155457	0.249475
YKL162C	0.011480	0.098367	0.150817	0.101370	0.000485	-0.076590	-0.029959	-0.048943	0.006027	-0.028384	-0.069717	0.010026	0.080846	0.034940	0.118315	0.099680	0.115816	0.073602	0.069779	0.033480	-0.020071	0.033940	-0.331388	0.174232	0.028762	-0.012921	0.091803	0.016482	0.040416	-0.015569	0.058575	-0.033357	-0.021741	-0.061879	-0.018395	0.007278	-0.038340	0.049890	0.049146	-0.002458	0.086143	0.060163	0.004258	0.034699	-0.064321	-0.050518	-0.060815	-0.125126	-0.060085
YKL160W	0.090034	0.028655	0.036320	0.022492	0.056232	-0.070510	-0.067991	-0.025088	0.035158	0.027750	0.055132	0.033381	0.052377	0.029513	0.075211	0.031812	-0.028043	0.063913	0.002824	0.013826	0.012539	0.279146	0.138209	0.137467	0.076111	-0.001696	0.056084	0.012168	0.053739	-0.044307	-0.071678	-0.012709	-0.006845	0.052154	0.079173	0.063777	0.177043	0.127290	0.024646	0.040191	0.011868	-0.024352	-0.048398	-0.085643	0.007423	0.033005	0.153222	0.100480	0.168721
YLL023C	-0.298116	-0.008744	0.119255	0.025900	0.037257	0.025729	0.015592	0.113871	0.023478	-0.041691	-0.048815	-0.105177	-0.138297	0.012509	0.044934	-0.035343	0.034885	0.037515	0.073035	0.064960	-0.081180	0.033175	0.024830	0.007438	0.005395	-0.097466	-0.093695	0.031525	-0.013006	-0.011153	0.017197	-0.101498	-0.127733	-0.169310	-0.205105	-0.185251	-0.203059	-0.133009	-0.085996	-0.107060	-0.088761	-0.045390	-0.106887	-0.046996	-0.084418	-0.082342	-0.066707	0.046664	-0.063909
YLL016W	-0.155070	-0.000843	-0.059289	-0.048334	-0.025274	0.008886	-0.088278	-0.131116	-0.202868	-0.102517	-0.053301	-0.089502	-0.030056	-0.023637	0.000221	-0.045000	-0.092675	-0.112757	-0.005673	-0.057088	-0.021666	-0.272073	-0.112489	-0.150887	-0.090088	0.135090	0.013858	0.000242	0.155323	0.054909	0.035300	0.091952	0.034076	0.091832	0.207703	-0.002135	0.008555	-0.055424	0.013500	0.063628	0.034511	0.080717	0.109899	0.146809	0.035028	0.043296	0.328919	-0.043305	-0.072250
YLL014W	0.010469	-0.002987	0.059508	-0.001739	0.075597	0.018438	0.034949	0.027205	0.154671	0.032942	0.066883	0.011451	-0.003115	0.016395	0.000723	-0.032889	0.058246	0.045323	0.042373	0.074923	0.121598	0.170051	0.146594	0.337016	0.101727	0.005344	0.070733	0.084219	0.038063	0.036350	0.183074	-0.034461	0.049261	0.169636	0.043398	0.119673	0.088856	0.008872	0.139522	0.134810	0.128733	0.209905	0.070844	0.037358	0.042508	0.007124	0.119107	-0.113735	-0.121403
YLR025W	0.165510	0.057438	0.065808	0.078713	0.107469	0.034080	0.031080	-0.007905	0.096018	0.009041	0.047565	0.067518	0.063610	0.086720	0.097832	0.092078	0.027107	0.037918	0.060359	-0.004215	0.042928	0.015796	0.163562	0.046788	0.060976	0.111591	0.104520	0.158810	0.093820	0.039216	0.009048	0.000012	0.008056	0.015441	-0.057538	0.005376	0.055109	0.059912	0.053253	0.095332	0.027924	0.063290	-0.003031	-0.052060	-0.028795	0.019018	0.004408	0.074189	0.082439
YLR026C	0.039997	-0.001895	-0.106294	-0.076503	-0.028274	-0.030562	-0.024230	-0.054973	0.038858	0.025775	0.001339	0.026331	0.015160	0.017356	-0.030525	-0.008809	0.015006	0.052177	0.027382	0.000617	0.077880	-0.111939	-0.004295	-0.020938	-0.033834	0.070933	-0.020071	-0.091035	-0.139323	-0.033887	-0.076700	-0.035887	-0.036173	0.016753	-0.005931	0.005337	-0.011750	0.036430	-0.052687	-0.041847	-0.043072	-0.036998	-0.019122	0.018648	-0.008261	0.030859	-0.063146	0.034520	-0.028249
YLR031W	-0.069936	0.025804	0.159564	0.022135	0.063805	0.004803	0.011979	0.035689	-0.001055	0.018767	-0.073389	-0.058135	-0.033042	-0.011981	-0.004717	0.000839	0.035367	0.044099	-0.017337	0.038657	-0.006821	0.297794	-0.021182	0.008762	-0.030750	0.095510	-0.037091	0.022045	0.126493	0.092780	0.056476	0.012692	0.032844	-0.100094	-0.039842	-0.146536	-0.089691	-0.092854	0.003054	-0.068437	0.017150	-0.031990	-0.062046	0.041656	-0.096034	-0.091590	0.108578	0.007383	-0.132633
YLR033W	-0.063522	-0.140233	-0.179548	-0.102094	-0.090373	-0.085858	-0.102851	-0.074223	-0.034565	-0.024753	0.014076	0.027835	-0.072588	-0.034561	-0.053864	-0.124290	-0.150385	-0.155178	-0.155182	-0.120679	0.002758	-0.025124	-0.055287	-0.099099	-0.084059	-0.145942	-0.160631	-0.191534	-0.159503	-0.187562	-0.046512	-0.058774	-0.122720	-0.015722	-0.055747	-0.090088	-0.050932	-0.048641	-0.076736	-0.117002	-0.047319	-0.104179	-0.039077	-0.157213	-0.125314	-0.078335	0.000682	-0.104292	0.015583
YLR034C	0.179665	0.085087	0.123642	0.120599	0.058823	0.031128	0.051256	0.059986	0.175922	0.223681	0.243877	0.270678	0.238684	0.188543	0.105262	0.065178	0.013289	-0.048620	-0.003706	0.029510	0.083884	-0.115718	0.095484	0.041932	0.085855	0.112162	0.008505	0.039576	0.018707	0.013816	-0.064751	-0.036800	0.024602	0.073433	0.111986	0.132370	0.204483	0.160022	0.158816	-0.013792	-0.052834	-0.085695	-0.098414	-0.036257	-0.052349	0.001600	0.032760	0.098875	-0.016662
YLR372W	-0.300596	-0.172703	-0.131894	-0.026586	0.078910	0.106250	0.097537	0.085462	0.056736	0.029045	-0.016747	-0.051604	-0.092809	-0.081745	-0.058601	-0.050966	0.044061	0.063517	0.049922	0.069064	-0.097114	0.005557	-0.090513	-0.092959	-0.081416	-0.271199	-0.151173	-0.176287	-0.144858	-0.026093	0.051178	0.018946	-0.052600	0.032752	-0.061990	-0.053149	-0.081093	-0.127349	-0.099219	-0.118009	-0.112843	-0.032251	-0.042004	-0.090879	0.051871	-0.033399	-0.160826	-0.037483	-0.096631
YLR376C	0.087279	-0.074312	0.058673	0.466465	0.141109	0.152220	0.159814	0.113517	0.136855	0.006746	0.043090	-0.027199	-0.031061	-0.028988	0.024235	0.043465	0.133958	0.074765	0.067747	0.104424	0.090510	-0.025327	0.091654	0.033161	0.010558	-0.109917	-0.082912	0.045202	-0.035988	0.213839	0.219263	0.056687	0.130243	0.035007	0.010692	0.020367	-0.042028	-0.080144	-0.113017	-0.133822	-0.044393	0.096820	0.161048	0.051668	-0.036538	0.029487	0.028980	0.042323	-0.005394
YLR413W	-0.025337	-0.010513	-0.121176	-0.240795	-0.364204	-0.363188	-0.366046	-0.148849	-0.167920	-0.080192	-0.076367	-0.048271	0.004375	0.043406	0.046755	-0.026987	-0.030939	-0.096931	-0.086138	-0.077077	-0.059418	-0.176990	-0.082011	0.025609	-0.012824	-0.150116	-0.081664	-0.133831	-0.383137	-0.343929	-0.389824	-0.374591	-0.211057	-0.245531	-0.227133	-0.159079	-0.125545	0.001778	0.048701	0.037415	0.015309	-0.136242	-0.216513	-0.163859	-0.155268	-0.100648	-0.211674	-0.075705	-0.005870
YLR414C	0.062944	0.210005	0.112609	-0.064625	-0.063173	-0.134654	-0.111830	0.029048	0.014171	-0.046081	-0.042920	-0.108655	-0.032516	0.045657	0.063918	0.049496	0.046713	0.012722	-0.036977	-0.012650	-0.091758	0.052835	-0.036996	0.016487	-0.015759	0.103521	0.151293	0.065056	-0.043203	-0.091211	-0.047506	-0.082269	-0.007878	-0.083461	-0.104361	-0.132817	-0.085710	-0.015641	0.043076	0.034328	0.060333	-0.044423	-0.038469	-0.063438	-0.090559	-0.088409	-0.095167	-0.135063	-0.049102
YLR422W	-0.014317	-0.008789	-0.020898	0.015289	-0.011265	0.047269	-0.020905	-0.064388	-0.080933	-0.014254	0.044135	0.044012	0.075070	0.081635	-0.029013	0.057422	-0.008850	-0.034346	0.012981	0.028086	0.051845	-0.159543	0.004281	0.026720	0.040725	0.119308	-0.019273	-0.032858	0.046696	0.028459	0.025869	0.120728	0.033436	0.102077	0.086145	0.077775	0.082498	0.066176	0.076776	0.171682	0.051134	0.128658	0.093129	0.135968	0.090187	0.060939	0.073682	0.031484	0.026218
YMR139W	-0.018581	0.019174	0.101798	0.011596	0.003012	-0.016589	0.010810	-0.046497	-0.079491	0.029811	0.023675	0.055750	0.081095	0.154534	0.105552	0.103558	0.125239	0.090366	0.005922	-0.057647	0.037912	-0.012625	0.021111	-0.156112	0.142757	0.148839	0.143570	0.176394	0.087461	0.027448	-0.025732	-0.060639	-0.019320	-0.035092	-0.066078	0.032440	-0.015123	0.037132	0.091946	0.091930	0.039394	0.135002	0.006559	0.042937	-0.007724	-0.018272	-0.020096	0.005594	-0.071639
YMR177W	-0.040755	-0.137236	-0.050788	0.090037	0.015783	-0.006844	-0.044118	-0.128376	-0.084273	-0.303879	-0.112297	-0.163276	-0.150519	-0.165023	-0.049378	-0.036616	-0.080358	-0.053925	-0.024345	-0.079700	-0.078220	-0.235347	-0.062391	-0.090402	-0.262811	-0.143840	-0.148824	-0.106778	-0.005837	0.060078	0.022281	-0.036295	-0.024344	-0.125921	-0.027250	-0.209043	-0.143380	-0.174895	-0.231322	-0.161400	-0.152469	-0.076098	-0.095760	-0.125775	-0.123091	-0.101065	-0.066514	-0.171304	-0.083963
YMR179W	-0.178259	-0.249667	0.244719	0.440647	0.369570	0.215142	0.017188	-0.028287	-0.115332	-0.203681	-0.350696	-0.335220	-0.289635	-0.074295	0.131900	0.219072	0.130289	0.072971	0.040686	-0.045190	-0.022892	-0.139816	-0.143383	-0.141100	-0.103986	-0.293784	-0.289840	0.257152	0.388413	0.444742	0.201468	0.061275	-0.020768	-0.165252	-0.239102	-0.339985	-0.361248	-0.274600	-0.055074	0.124390	0.211937	0.170036	0.022795	0.053286	-0.131062	-0.114632	-0.095330	-0.162800	-0.147586
YMR180C	0.020890	0.054543	0.112162	0.131492	0.124363	0.076489	-0.037712	-0.023688	-0.112661	-0.016366	-0.032967	-0.030905	-0.296805	-0.153935	0.009092	0.002172	-0.010355	0.037779	0.029244	0.044783	0.045263	0.073499	0.016791	0.000607	-0.046763	0.015882	-0.030977	0.117571	0.106060	0.115712	-0.020304	0.084181	-0.006458	0.014404	0.018978	-0.049424	-0.099367	-0.075318	-0.015219	0.012570	0.033786	0.017060	0.020893	0.053629	0.011139	0.040660	0.136868	0.015707	-0.000160
YMR182C	-0.074895	-0.103945	-0.052157	-0.124136	-0.045870	0.027628	-0.019859	0.074328	0.077377	-0.069873	-0.043946	-0.114412	-0.222871	-0.126382	-0.102386	-0.091694	-0.041260	-0.057909	-0.094622	-0.031817	-0.207354	-0.169787	-0.132023	-0.168256	-0.158952	-0.088167	-0.160298	-0.207009	-0.089683	-0.150473	-0.002227	-0.115516	-0.035043	-0.109478	-0.195368	-0.085375	-0.146889	-0.206276	-0.138554	-0.158153	-0.084869	-0.082330	-0.130538	-0.058260	-0.325002	-0.237749	-0.085771	-0.163365	-0.212279
YMR186W	-0.015211	-0.069043	-0.096071	0.011341	0.049788	0.041687	0.061190	0.058963	0.084552	0.086852	0.059781	0.035944	-0.030849	-0.074122	-0.112080	-0.074192	-0.034406	-0.018271	-0.025037	-0.053099	0.019801	-0.048160	0.049923	-0.022985	-0.022728	0.048894	-0.076340	-0.103834	0.016762	0.050660	0.022030	0.090900	0.071705	0.110796	0.117482	0.025371	0.035280	-0.015288	-0.039925	-0.108950	-0.067098	-0.125466	-0.076258	-0.064161	-0.040980	-0.078595	-0.019652	-0.052075	-0.012436
YNL148C	0.042059	0.047568	0.063633	0.102545	0.109893	0.001842	0.038308	0.012239	0.114874	-0.007551	0.040198	0.011199	0.066211	0.130077	0.030867	0.056542	0.103027	0.011995	0.008351	0.021108	-0.125680	0.088363	0.101501	0.065619	0.097436	0.106443	0.073316	-0.104696	0.087076	0.005583	0.017164	-0.015956	0.036606	0.026537	0.012985	0.122726	0.049766	0.012051	0.027452	-0.010823	0.028466	0.102917	0.034507	-0.038977	-0.022105	-0.064071	-0.078012	0.073392	-0.033728
YNL145W	0.604956	0.436210	0.241985	-0.049526	-0.287148	-0.530022	-0.535094	-0.546394	-0.465780	-0.548335	-0.581374	-0.339850	-0.122822	-0.008037	0.033739	0.000484	-0.091312	-0.161354	-0.268271	-0.317301	-0.391941	0.055483	-0.129567	0.098850	0.093250	0.353121	0.336740	0.206004	-0.096048	-0.310171	-0.506039	-0.582603	-0.620866	-0.568788	-0.514416	-0.573878	-0.346197	-0.068863	-0.028568	0.083015	0.026648	-0.201905	-0.303394	-0.377000	-0.374569	-0.512515	-0.188063	-0.271815	0.076616
YNL144C	-0.052928	-0.030181	-0.102440	-0.110704	-0.149170	-0.137139	-0.098075	-0.043049	-0.084347	-0.000291	-0.017635	-0.061577	0.020351	-0.116477	-0.106301	-0.146285	-0.179826	-0.153490	-0.073535	-0.099749	-0.035578	-0.337816	-0.048920	-0.055895	-0.102101	0.052429	-0.017639	-0.077496	-0.011558	-0.074846	-0.021013	0.004660	-0.011565	-0.073218	0.002183	-0.070458	0.023481	0.056145	-0.002873	-0.017004	0.020564	0.019164	0.011071	-0.054586	-0.081263	-0.039895	0.175364	0.007616	0.095452
YNL093W	0.073864	0.150884	0.079327	0.083305	-0.001757	0.014893	0.101590	-0.073191	0.019906	-0.023897	-0.013343	0.050124	0.135158	0.100528	0.011942	0.039159	-0.039857	0.134021	0.041583	0.047251	-0.014919	0.578505	-0.067189	-0.123117	0.042587	0.300150	0.100908	0.051791	0.049917	0.142930	-0.010894	-0.001602	0.032052	-0.008088	0.122327	-0.021997	0.098280	0.106269	-0.083807	-0.020102	-0.012012	0.023526	0.029030	-0.050349	0.061047	-0.020576	-0.057759	-0.047030	0.104444
YNL091W	-0.047316	-0.062695	-0.098166	-0.079194	-0.115656	-0.037483	-0.018182	0.006651	-0.002020	0.080885	0.047323	0.062902	0.042577	0.044328	-0.007493	-0.056316	-0.059013	-0.004946	0.001054	0.004445	-0.000012	-0.003248	0.009002	0.102747	-0.007057	-0.100140	-0.135690	-0.026818	-0.168608	0.013476	-0.027723	0.032086	0.029955	0.007158	-0.000907	0.023096	0.055001	0.046930	-0.012304	0.049976	-0.030831	-0.000241	-0.034473	-0.007398	0.049495	0.011501	-0.022288	0.077329	0.093318
YNL086W	0.000443	0.037770	0.073913	0.074400	0.068227	0.020694	0.014424	-0.019608	0.062000	-0.037581	-0.013767	-0.004950	-0.127861	-0.038198	-0.044986	-0.127160	0.005828	0.010661	-0.002410	0.066192	0.002262	0.276155	0.076385	0.095571	0.006325	0.059021	-0.038583	0.109682	-0.214186	-0.021149	0.045598	0.043692	-0.009618	-0.081502	-0.105992	-0.001062	-0.115691	-0.038427	-0.126873	-0.132285	-0.005092	-0.002583	-0.047554	-0.079196	-0.067706	-0.084622	0.109095	0.042463	0.077592
YOL014W	-0.181308	-0.105775	-0.074296	-0.087448	-0.165983	-0.078790	-0.265926	0.025156	-0.121183	-0.095331	-0.086828	-0.101641	-0.055527	-0.047051	-0.109120	-0.052340	-0.057802	-0.008613	-0.061520	-0.083019	-0.058993	0.072800	-0.015596	-0.334789	-0.100203	-0.234311	-0.216750	-0.187651	-0.161867	-0.078775	-0.283854	-0.321059	-0.396646	-0.290203	-0.539340	-0.238274	-0.124126	-0.115894	-0.042331	-0.248123	-0.081507	-0.303804	-0.197842	-1.138983	-0.363794	-0.180834	-0.140703	-0.079622	-0.023711
YOR019W	0.265262	0.053925	0.094676	0.011749	-0.001897	0.012062	0.047965	-0.036457	0.015960	0.022564	0.019188	-0.005218	-0.036296	0.100458	-0.003202	-0.015622	0.008374	-0.021687	-0.047626	-0.006536	0.114073	0.216222	0.102367	0.110076	0.092738	0.030138	0.024182	-0.000169	-0.013412	-0.070048	-0.101385	-0.039314	-0.033952	-0.097891	0.024521	-0.012593	-0.028790	-0.034755	-0.029747	-0.110309	-0.101199	-0.044097	-0.070816	-0.036302	-0.116585	-0.103394	0.011802	0.037067	0.054158
YOR021C	0.059992	-0.024922	-0.076890	-0.133498	-0.074339	-0.078147	-0.093028	-0.071550	0.006279	-0.008763	-0.001321	0.029444	0.010442	0.006599	0.010446	-0.056233	-0.081201	-0.059565	-0.077522	-0.038402	0.020121	0.096769	0.043170	0.088056	-0.026695	-0.070780	-0.059204	-0.066328	-0.149548	-0.095217	-0.126121	-0.078922	-0.078474	-0.043090	-0.038751	0.022368	0.033931	0.027895	-0.019030	-0.012150	-0.025924	-0.029880	-0.096342	-0.090135	0.001399	-0.008115	0.153124	0.068083	0.058614
YOR025W	-0.347673	-0.469558	-0.331212	-0.349324	-0.306325	-0.361364	-0.298629	-0.074223	0.168535	0.328996	0.441052	0.395915	0.383464	0.294471	0.177355	0.033798	-0.056032	-0.164309	-0.153742	0.004099	0.170087	0.117353	0.215472	0.184716	0.225722	-0.533176	-0.494987	-0.355791	-0.268782	-0.453945	-0.476367	-0.394787	-0.110248	0.249658	0.295756	0.493719	0.465829	0.406110	0.326482	0.225468	0.077712	0.038412	-0.076104	-0.131873	0.021773	0.172962	-2.000000	0.368514	0.280724
YOR027W	-0.139243	-0.115270	-0.076422	0.073103	0.120524	0.181291	0.165893	0.116569	0.141228	0.127250	0.087444	0.071005	0.047982	0.010715	-0.026579	-0.013880	0.041653	0.050335	0.087407	0.092446	0.012447	-0.182200	0.061522	0.062514	0.096154	0.117841	-0.119688	-0.061793	0.021952	0.141147	0.090767	0.151022	0.175132	0.192167	0.072926	0.087851	0.048727	0.050621	-0.027916	-0.042853	-0.060606	0.019969	0.031144	0.088389	0.105396	0.071908	-0.149369	0.056914	0.023414
YOR359W	0.129383	-0.287727	-0.302157	-0.209485	-0.196873	-0.203478	-0.181789	-0.234436	-0.159734	-0.130626	-0.147529	0.055921	-0.113268	-0.092607	-0.157536	-0.151140	-0.166930	-0.209770	-0.157668	-0.199876	-0.060032	-0.625860	-0.230111	-0.233789	-0.189790	-0.131456	-0.135487	-0.316202	-0.263886	-0.190362	-0.212341	-0.207782	-0.172531	-0.195973	-0.141834	-0.101973	-0.120510	-0.147337	-0.156637	-0.168768	-0.248906	-0.242676	-0.206031	-0.184373	-0.151743	-0.115639	-0.239180	-0.263712	-0.233701
YOR367W	0.248277	0.131265	0.161499	0.126867	0.134885	0.046173	0.035281	0.064570	0.144392	0.134705	0.092702	0.104336	0.138739	0.148882	0.190290	0.079313	0.091571	0.073124	0.096545	0.094686	0.149099	0.344721	0.188760	0.253567	0.185487	0.102097	0.019932	0.140539	0.064585	0.077723	0.061682	0.036470	0.004663	-0.020797	-0.035971	0.028091	0.066931	0.113383	0.137784	0.132400	0.163142	0.048218	-0.000864	0.046384	0.060499	0.089784	0.187406	0.152872	0.245201
YPL274W	0.099683	0.326547	0.495695	0.381591	0.157032	0.139078	0.185830	0.292762	0.272143	0.227671	0.181271	0.142469	0.171171	0.222091	0.296056	0.194407	0.142735	0.025057	0.136652	0.085007	0.132380	0.365311	0.311512	0.347793	0.314313	0.095802	0.197735	0.410514	0.288545	0.133593	0.087697	0.147105	0.199262	0.221029	0.149889	0.043055	0.052668	0.111164	0.168963	0.114072	0.121793	-0.028119	-0.093670	-0.076017	0.056477	0.069180	0.299418	0.208452	0.279710
YPL271W	0.057185	0.207527	0.309589	0.261281	0.233262	0.123480	0.211773	0.131839	0.116018	0.061892	0.128278	0.126870	0.204040	0.214721	0.231421	0.141873	0.189162	0.176046	0.096569	0.087301	0.140184	0.303580	0.194183	0.325843	0.214649	0.154543	0.123225	0.232435	0.232883	0.200713	0.184756	0.152653	0.075673	0.110329	0.153130	0.195083	0.301739	0.259305	0.184249	0.197047	0.194320	0.093877	0.168530	0.121273	0.057455	0.131342	0.321697	0.233587	0.214492
YPL269W	-0.005252	-0.098189	-0.114812	-0.045634	-0.037913	0.017866	-0.004014	0.029663	-0.004073	0.014055	0.049320	0.154931	-0.050145	-0.088042	-0.023683	-0.069293	0.033140	-0.005405	0.080124	0.048560	0.069345	-0.185826	0.021678	-0.060185	0.013691	-0.048210	-0.083024	-0.110471	-0.042787	-0.012836	0.018299	0.062568	0.048816	0.049064	0.110333	0.134294	0.011694	-0.099993	-0.051003	0.003910	-0.056179	0.040023	0.135989	0.058632	0.138995	0.122042	0.088402	-0.005626	-0.024693
YPL267W	-0.293836	-0.198889	0.517288	0.764866	0.685267	0.426827	0.247259	0.143829	0.042119	-0.087965	-0.226119	-0.302058	-0.402845	-0.069166	0.235874	0.301269	0.276162	0.118336	0.130641	0.058033	0.095306	-0.055154	0.023910	0.011410	-0.043609	-0.369627	-0.275103	0.481851	0.642554	0.693471	0.364819	0.217869	0.129202	-0.007224	-0.125988	-0.292434	-0.438601	-0.440701	-0.144341	0.190309	0.354868	0.213063	0.149790	0.113678	0.061822	0.017997	-0.107356	-0.146415	-0.081352
YPL265W	-0.034336	0.119384	0.376567	0.288731	0.196241	0.127634	0.065641	0.098490	-0.004147	-0.003627	0.012908	-0.019572	0.051398	0.057305	0.088777	0.102710	0.126290	0.155960	0.187553	0.178375	0.180749	-0.400580	-0.012876	-0.072410	0.082518	-0.069136	0.054464	0.335677	0.272769	0.152300	0.144410	0.013321	0.101692	0.007452	-0.070146	-0.041120	-0.063904	0.021019	-0.029023	-0.057172	0.059444	0.093326	0.162223	0.125548	0.036565	0.113599	-0.274041	-0.022056	-0.079479
YPR070W	0.044980	0.042283	0.112558	0.090218	0.058996	0.035925	-0.013455	-0.072516	-0.093354	-0.051575	0.017513	0.046722	0.118904	0.105315	0.180873	0.176632	0.064835	0.023722	-0.006435	-0.132863	-0.045373	-0.380197	-0.173291	-0.140838	-0.026672	0.030665	0.066439	0.114576	0.245767	0.066033	-0.007927	0.030696	-0.056755	0.005495	-0.091173	0.049787	0.017659	0.121831	0.132336	0.087937	0.051571	0.145540	-0.020123	0.003925	0.016269	-0.130512	-0.237748	-0.140807	-0.203858
YPR079W	0.159659	0.063566	0.024733	0.080588	0.077640	-0.020482	0.016803	0.000568	-0.027983	0.031808	0.010391	-0.270466	0.069603	0.041119	0.028956	-0.003044	0.034346	0.022720	-0.018464	0.017606	0.012835	-0.064248	-0.005263	0.073783	0.017240	0.161649	0.083829	0.172448	0.128514	0.078922	0.076996	0.106077	0.040270	0.078681	0.043271	0.075518	0.089090	0.107308	0.019691	0.007083	0.012819	0.085809	0.053884	0.023561	-0.060585	0.024447	0.041372	0.013374	0.039763
YBL059W	0.070886	-0.024887	0.082993	0.025065	-0.015204	0.039342	0.036341	0.141080	0.084998	0.053707	-0.000741	-0.002515	0.043277	0.036470	0.039902	-0.039751	0.058906	0.063102	0.031277	0.002074	0.030442	0.046769	0.089508	0.154612	0.105678	0.142655	0.125756	0.007559	0.021322	0.040312	0.170997	0.058206	-0.024262	0.017027	0.111960	0.025718	0.062607	0.048551	-0.046954	0.034313	0.021552	-0.053865	0.009166	-0.069341	-0.013734	0.020827	0.007846	0.112536	0.155880
YBR267W	0.042046	-0.136590	-0.301985	-0.224540	-0.175513	-0.137850	-0.158310	-0.106996	-0.028333	-0.026799	-0.072285	-0.092038	-0.120082	-0.187812	-0.229176	-0.202179	-0.198079	-0.204503	-0.183188	-0.135877	-0.085225	0.001332	-0.070909	0.022845	-0.138713	-0.194042	-0.127240	-0.241574	-0.237785	-0.135070	-0.148620	-0.166484	-0.169704	-0.105488	-0.103517	-0.057560	-0.048324	-0.142638	-0.209930	-0.221956	-0.187457	-0.190573	-0.261284	-0.169502	-0.135800	-0.151884	-0.074055	-0.059665	0.021191
YCL061C	-0.202707	-0.230800	-0.075411	0.127818	0.231053	0.161127	0.024255	-0.065673	-0.095446	-0.147593	-0.202547	-0.343688	-0.355180	-0.215959	-0.096543	0.076132	0.034435	0.022030	-0.060031	-0.071189	-0.153325	-0.073768	-0.237143	-0.289047	-0.172421	-0.180596	-0.221441	0.057231	0.279836	0.320595	0.215257	0.085121	0.025004	-0.000571	-0.082730	-0.230035	-0.248063	-0.283896	-0.135712	0.040703	0.103382	0.110982	0.075307	0.024450	-0.043022	-0.053106	-0.133997	-0.074665	-0.084702
YCL058C	0.134399	0.021358	-0.022707	-0.050155	0.087214	-0.053193	0.011302	-0.003836	0.057198	0.005980	0.005027	-0.010686	-0.048215	-0.027783	0.003316	-0.040027	-0.001345	-0.024132	-0.067682	-0.035632	0.031343	0.375958	0.094094	0.133200	-0.010764	0.029777	0.031712	-0.051977	0.009136	-0.056248	-0.013496	-0.839839	-0.042150	0.019215	0.045931	-0.010098	-0.003943	-0.093753	-0.043272	-0.072757	-0.086996	-0.033655	-0.109994	-0.030353	-0.057499	-0.019890	0.282196	0.055250	0.113096
YCL049C	0.043797	0.157271	0.138315	-0.011376	-0.015724	-0.037970	-0.022661	-0.023349	-0.008980	-0.016844	-0.039645	-0.026457	-0.055106	0.024168	0.008972	-0.006078	0.038421	0.028823	0.036620	-0.001574	-0.019231	0.037184	0.065462	0.059659	0.038519	0.091357	0.071851	0.044510	0.052807	-0.015879	-0.051451	-0.075320	-0.000835	-0.076574	0.157561	-0.106959	-0.058594	-0.071061	-0.005299	-0.074170	-0.015348	0.045687	-0.074680	0.002041	-0.041387	-0.036633	0.177170	0.025829	0.005241
YDL037C	-1.201550	-0.371904	-0.722795	-0.878536	-0.879153	-0.703395	-0.838667	-0.637558	-0.719247	-0.840845	-0.833405	-0.818289	-0.986379	-0.850273	-0.881387	-1.110582	-0.969766	-1.249085	-1.230831	-1.046816	-1.288855	-0.248423	-1.221654	-1.268654	-1.194960	-0.720270	-0.323335	-1.055459	-0.892954	-1.007912	-0.952661	-0.928740	-1.044015	-1.118074	-2.000000	-0.989353	-1.084278	-1.038449	-0.874388	-1.018040	-0.987038	-1.248766	-1.279664	-0.922184	-1.258194	-1.214674	-0.888065	-1.171506	-1.481168
YDL029W	0.181966	0.091714	0.167633	0.119622	0.051681	-0.004954	-0.011967	0.057302	-0.012542	-0.032600	-0.086793	-0.103225	-0.024437	-0.023702	0.005744	-0.016150	0.026293	-0.025152	0.018033	-0.015516	-0.021391	0.031485	-0.075636	0.009728	-0.029497	0.145748	0.080692	0.183404	0.102615	0.091143	0.006527	-0.051774	-0.075462	-0.079826	-0.161855	-0.082779	-0.077255	-0.041608	-0.070821	-0.052229	-0.037096	-0.093541	-0.024721	-0.052614	-0.029331	-0.083662	-0.169133	0.011782	-0.041521
YDR009W	-0.110021	0.051886	-0.014466	0.008468	-0.052905	0.038644	0.076971	0.024175	-0.038701	0.016464	0.105341	0.040937	0.031283	0.012708	-0.025274	-0.013472	0.007471	-0.054170	-0.041527	0.075502	-0.064600	-0.099312	-0.111489	-0.066573	-0.003863	0.072932	0.017320	-0.070651	-0.012542	0.030157	0.008498	0.070762	0.053158	0.025581	0.075437	0.061340	0.039254	0.010586	0.116050	0.031823	0.034302	0.060662	-0.032836	0.006597	0.078272	0.065742	0.150479	-0.053738	-0.024420
YDR012W	-0.106950	0.016289	0.059632	-0.028330	-0.073389	0.080559	0.097085	0.235934	0.095864	0.004659	0.017765	0.014519	0.024074	0.016459	0.117886	0.075436	0.143829	0.064966	0.104861	0.132717	-0.043135	0.151624	0.112150	0.172414	0.096471	0.008045	-0.063894	0.039502	-0.030866	-0.047198	0.075177	0.063975	0.001073	-0.074793	-0.004028	0.036473	-0.057915	0.001890	-0.017012	0.003842	-0.022789	-0.011410	-0.036519	0.034962	-0.081118	0.016486	0.033913	0.144359	0.073793
YDR016C	-0.175118	-0.087788	0.040952	0.054139	-0.052290	0.023025	0.066574	0.099095	0.137004	0.008647	0.059179	-0.018161	-0.007104	-0.003869	-0.003021	0.015035	0.112281	0.047954	0.063797	0.128874	0.101768	0.235526	0.257960	0.283708	0.142741	-0.039983	-0.105815	-0.002166	-0.071215	-0.067382	0.012334	0.091975	0.072879	0.040426	0.032520	0.011867	0.117233	0.088874	-0.020733	-0.089428	0.012279	-0.054381	-0.003946	0.017733	-0.010229	-0.000685	0.272503	0.182087	0.140128
YDR336W	-0.022020	-0.078786	-0.072621	-0.084966	-0.094900	-0.108287	-0.096184	-0.045305	-0.087084	0.088718	0.039467	0.043430	0.038502	0.042590	0.067037	-0.054670	0.029653	-0.063136	-0.030079	-0.027105	0.045215	-0.007160	0.033109	0.001388	0.040167	-0.060390	-0.119535	-0.086767	-0.144613	-0.125799	-0.124524	-0.151909	-0.088860	-0.071319	-0.015510	-0.044888	0.011805	0.039144	-0.018747	0.002169	0.004024	-0.111294	-0.109762	-0.190201	-0.129631	-0.069943	-0.051999	-0.123047	-0.048618
YDR343C	0.123612	0.069607	0.274664	0.255771	0.144415	0.022628	-0.033070	-0.006699	-0.058034	0.032052	0.041677	0.138611	0.345575	0.390097	0.332236	0.277185	0.249018	0.185624	0.172564	-0.026797	-0.047173	-0.156107	-0.042174	0.003925	0.048117	-0.036637	-0.015167	0.275612	0.070964	0.184706	-0.079676	-0.067094	-0.065529	-0.009715	-0.016868	0.059950	0.179259	0.295838	0.332290	0.353313	0.270356	0.168736	0.076438	0.008206	-0.008995	-0.171823	-0.221826	-0.150275	-0.022421
YDR380W	0.591093	0.345146	0.217362	0.127796	0.124983	0.114479	0.141119	0.124755	0.133028	0.134794	0.139560	0.047666	0.047159	-0.024583	-0.077150	-0.059003	0.033059	0.175267	0.339895	0.589705	0.382739	0.097592	0.309553	0.289409	0.193619	0.497838	0.296727	0.231948	0.087628	0.065261	0.089390	0.102836	0.130351	0.123517	0.145385	-0.006327	0.011991	0.022715	-0.024126	-0.077521	-0.132772	-0.060849	0.163347	0.275046	0.243673	0.278891	0.037744	0.257829	0.115476
YDR382W	0.033748	-0.023732	0.004654	0.002835	0.013581	0.025407	-0.023258	-0.018757	0.055280	0.019817	0.033584	0.032408	0.023640	0.012509	0.062589	-0.003955	0.017351	-0.016791	0.018348	-0.031775	0.024954	0.498367	0.202839	0.273265	0.108833	-0.162518	-0.087199	-0.055377	-0.013879	-0.092180	-0.172806	-0.044497	-0.048778	0.038105	0.095324	0.016742	0.121483	0.021078	-0.011391	0.011394	-0.032942	-0.103583	-0.051499	-0.075838	-0.024196	-0.098788	0.365001	0.065430	0.217625
YDR383C	-0.288942	0.111973	0.102607	0.102639	0.077405	-0.020424	-0.061933	-0.014048	-0.162694	-0.104865	-0.099711	-0.123708	-0.129507	-0.080932	-0.011819	-0.052712	-0.038220	-0.043210	-0.042337	-0.101183	0.011377	0.046783	0.050925	0.125534	-0.033068	-0.012921	0.002188	0.005096	-0.078209	-0.026723	-0.049483	-0.099382	-0.120392	-0.071264	-0.231917	-0.159186	-0.172784	-0.188911	-0.170697	-0.150577	-0.042497	-0.110609	-0.059092	-0.150562	-0.170905	-0.140946	-0.075368	-0.029779	-0.094807
YDR388W	0.045834	0.177645	0.158758	0.162081	0.106120	0.085277	0.087762	0.061709	0.073004	0.013285	-0.041102	-0.022856	0.011598	-0.014677	0.045229	0.060599	0.083626	0.011647	0.027435	0.035288	-0.035294	0.197512	0.131168	0.190768	0.059719	0.239420	0.198520	0.150704	0.185322	0.154040	0.132828	0.078611	0.135285	0.021631	0.062172	0.044980	-0.025954	0.017947	0.010951	0.024855	0.015333	0.059957	0.056992	0.068602	0.012760	0.004117	0.144151	0.157363	0.142759
YER110C	-0.048852	-0.041577	-0.065016	-0.079174	-0.094896	0.008926	0.044135	0.016828	0.036774	0.047127	0.088741	0.068976	0.031617	0.001763	-0.038956	-0.097004	-0.097350	-0.071240	-0.047298	-0.011867	0.015162	-0.129693	0.046951	0.017658	-0.005141	-0.087989	0.013788	-0.130467	-0.024669	-0.084616	-0.022007	-0.030761	-0.041727	0.005675	0.324321	0.067751	-0.031189	0.145894	0.045544	0.163793	0.077082	0.026137	-0.043312	0.053333	-0.056457	0.039523	-0.194199	-0.097040	0.008562
YER114C	-0.120886	-0.099799	-0.181457	-0.250279	-0.141398	-0.008613	0.040668	0.025910	0.060240	0.067329	0.045962	-0.005626	-0.054507	-0.086546	-0.115785	-0.092151	-0.109986	-0.056047	-0.055942	0.045345	-0.071447	-0.293282	-0.013802	-0.064764	-0.069313	-0.136626	-0.144626	-0.234795	-0.230184	-0.156254	-0.069816	0.020767	0.087397	0.023908	0.076555	0.117785	0.000500	-0.068148	0.001830	-0.208453	-0.105617	-0.117540	-0.019103	0.013299	0.051906	0.065876	-0.156988	0.039423	-0.078769
YGL186C	0.220337	0.099382	0.033101	0.050747	-0.006140	-0.013653	-0.030430	0.019965	0.035247	0.023945	0.001641	0.081506	0.029807	0.051867	0.039672	-0.048466	-0.049320	0.133786	0.019379	-0.040597	0.103740	0.006706	0.128966	0.138589	0.139023	-0.035556	-0.017174	-0.019240	-0.063642	-0.111650	-0.123653	-0.005802	-0.054331	-0.070993	-0.019385	-0.022437	-0.049692	-0.023528	-0.134517	-0.139565	-0.075639	-0.129380	-0.101534	-0.134318	-0.079976	-0.023876	0.087133	-0.018616	0.099443
YGL184C	0.237163	0.546105	0.513235	0.433462	0.142718	0.175665	0.525830	0.378927	0.499443	0.295123	0.159953	0.066026	0.082513	0.064974	0.122419	0.058626	0.041992	-0.005383	0.096991	0.117578	0.250613	0.119379	0.400051	0.344727	0.207182	0.493231	0.576959	0.667060	0.599468	0.210778	0.187835	0.281447	0.622124	0.527800	0.232036	0.294135	0.140818	0.108025	0.106356	0.120599	-0.019627	0.008837	0.055785	0.029331	0.092421	0.216882	0.180490	0.279938	0.243965
YGL128C	0.093682	0.019045	-0.011058	0.029682	0.056792	0.063202	0.066944	0.046615	0.047133	-0.005034	0.009131	-0.012487	-0.010003	0.008028	0.086915	0.005220	0.079389	0.047666	0.029253	0.067996	-0.014165	-0.057549	-0.031011	-0.123092	0.028307	-0.008353	-0.021197	0.054761	0.106994	0.112075	0.070401	0.004926	0.058796	0.146086	0.053964	0.057699	-0.053589	0.053644	0.029373	0.115159	0.080921	0.129357	0.065611	0.080538	0.050702	0.029351	0.040775	-0.045571	-0.047064
YGR177C	-0.295632	-0.225421	-0.384316	-0.205240	-0.178959	-0.172513	-0.204072	-0.035974	-0.049244	-0.100027	0.004207	0.010344	0.107696	0.105657	0.066582	0.001297	-0.026362	-0.168620	-0.193241	-0.120853	-0.174636	-0.627554	-0.089758	-0.171991	-0.008189	-0.249852	-0.188920	-0.114204	-0.060779	-0.197711	-0.243227	-0.226123	-0.175017	-0.153925	0.035943	0.040271	0.081266	0.139065	0.153754	0.043463	-0.043280	-0.125026	-0.143297	-0.171539	-0.206694	-0.179770	-0.347361	-0.002717	-0.189595
YGR179C	-0.071661	-0.117594	-0.083070	-0.182172	0.023807	0.051437	0.058696	0.039555	0.108435	0.063878	0.065628	0.049821	0.044499	0.038737	0.015618	0.015863	0.034170	0.021406	0.090192	0.079060	0.142224	-0.119277	-0.009291	-0.106949	-0.046244	-0.037346	-0.016270	-0.036991	0.064433	0.047956	0.082683	0.069466	0.072983	0.117854	0.098437	0.145865	0.072406	0.081923	0.048088	0.021174	0.010493	0.162761	0.154002	0.133122	0.175344	0.227886	0.059951	-0.053085	-0.087302
YGR181W	0.108901	0.138891	0.120943	0.114463	0.085133	0.064504	0.070162	0.090444	0.034668	0.089594	0.111160	0.124149	0.134483	0.130384	0.130572	0.093117	0.094837	0.059636	0.110023	0.115605	0.142368	0.217118	0.144749	0.232422	0.167933	0.001490	0.077162	0.093426	0.053388	0.073808	0.086973	0.112407	0.105228	0.019883	-0.005747	0.037070	0.103749	0.154025	0.085982	0.114436	0.106508	0.072764	0.026611	0.112517	0.063219	0.037488	0.251908	0.130660	0.177020
YGR183C	0.207357	0.169177	0.219842	0.251499	0.225282	0.159276	0.187299	0.123536	0.150937	0.182574	0.180602	0.240311	0.337554	0.300191	0.296304	0.279040	0.201356	0.218663	0.180355	0.152527	0.248213	0.116135	0.222798	0.296965	0.286242	0.165196	0.155599	0.233839	0.222898	0.173279	0.173170	0.198839	0.219496	0.235389	0.233384	0.219033	0.260235	0.330456	0.291953	0.295347	0.269839	0.212117	0.244637	0.283241	0.193310	0.222540	0.272228	0.240998	0.311872
YGR187C	0.099639	-0.022914	-0.067121	-0.168593	-0.056108	-0.108744	-0.103319	-0.234179	-0.027284	-0.062290	-0.034884	-0.082488	-0.055313	-0.039136	-0.066920	-0.067543	-0.112463	-0.175692	-0.114312	-0.101088	-0.046939	-0.395488	-0.114800	-0.189569	-0.099285	0.031237	0.024732	-0.064764	-0.091718	-0.151144	-0.123725	-0.076010	-0.116067	-0.040387	0.038349	0.025116	-0.018249	-0.048074	-0.095792	-0.153513	-0.133971	-0.094476	-0.085180	-0.124885	-0.141958	-0.060597	-0.395289	-0.149782	-0.209569
YGR221C	0.072334	-0.185181	0.046366	0.257429	0.237564	0.197670	0.110265	0.049125	-0.103154	-0.104037	-0.098855	-0.153912	-0.216517	-0.057881	0.014634	0.075596	0.170253	0.123123	0.167680	0.048865	0.034100	-0.531725	-0.074350	-0.014691	-0.058917	-0.171267	0.000000	-0.031934	0.167502	0.281169	0.158763	0.084915	-0.054210	-0.103228	-0.066698	-0.164689	-0.587192	-0.248388	-0.108949	0.050986	0.189360	0.222218	0.157960	0.076357	0.073463	0.015513	-0.086149	-0.060459	-0.063267
YGR225W	-0.181814	-0.091417	-0.119742	0.007243	-0.064888	-0.015464	0.015321	-0.224887	-0.127750	-0.140149	-0.063605	-0.175775	-0.043609	-0.106782	-0.094038	-0.016222	-0.016224	-0.009561	-0.065061	-0.049456	-0.014790	-0.133957	-0.159465	-0.666226	-0.061917	0.107548	0.090125	0.024633	0.059106	0.100197	0.135531	0.048864	0.055744	0.077186	0.132690	0.057780	0.090401	0.102136	0.094941	0.061354	0.021294	0.132740	0.170256	0.120064	0.100101	0.135658	0.161505	0.049162	-0.030541
YGR233C	-0.047494	0.036540	-0.133744	-0.089741	-0.116944	-0.086271	-0.060027	-0.106686	-0.056313	0.032452	-0.037471	0.032250	-0.001496	0.010885	0.010233	-0.020902	-0.034383	-0.100270	-0.043454	-0.108158	-0.100767	-0.071800	0.022481	0.055105	-0.003724	-0.044350	-0.035287	-0.110285	-0.136706	-0.081345	-0.070972	-0.079924	-0.069419	-0.026069	0.022797	-0.040507	0.024642	0.052471	-0.073399	-0.014145	-0.068152	-0.150954	-0.115348	-0.145956	-0.030893	-0.141815	-0.059303	-0.052270	0.070076
YHR189W	0.080386	-0.032197	0.100686	0.017035	0.026420	0.039689	0.006952	0.135633	0.044058	-0.027606	-0.001292	-0.057838	-0.018258	-0.016046	0.035619	-0.028818	0.065181	0.056845	0.066954	0.065341	-0.072375	0.060771	0.024551	-0.010966	-0.045594	-0.002659	-0.029689	-0.050640	-0.049178	-0.034693	-0.040946	-0.020234	-0.087269	-0.027257	-0.006817	0.009393	-0.037326	0.039287	-0.017285	0.073462	0.091720	-0.008822	-0.049356	-0.058930	-0.011665	0.010303	-0.104769	0.013870	-0.062764
YHR192W	0.152016	-0.002459	0.122294	-0.039265	0.074579	0.031517	0.053396	0.120561	0.044680	-0.085508	-0.012973	-0.038200	-0.018419	-0.062307	-0.015057	-0.041571	0.084382	0.014587	0.024383	0.018324	0.012370	-0.070106	0.089474	0.111442	-0.040094	-0.050958	-0.031458	0.056042	0.106498	0.078790	0.089280	0.096735	-0.065383	-0.044512	0.041802	-0.000180	0.076353	-0.035144	0.003587	-0.033950	-0.091049	0.088084	0.018393	0.026135	-0.049075	0.048922	0.002897	0.013765	0.001979
YHR195W	0.294112	0.136294	0.039889	-0.008381	-0.062433	-0.073311	-0.109778	-0.079419	0.001987	-0.076996	-0.134402	-0.109322	-0.048974	-0.025499	-0.019013	-0.081970	-0.008850	-0.026279	-0.058705	-0.083702	-0.052583	-0.127436	-0.083998	-0.055661	0.001125	0.054261	0.087590	0.061514	-0.052644	-0.091693	-0.066908	-0.148195	-0.109943	-0.205933	-0.140538	-0.069620	-0.094389	-0.060700	-0.032663	-0.084093	-0.076340	-0.112949	-0.070343	-0.055455	-0.066486	-0.081256	-0.238425	-0.125107	-0.102842
YHR197W	0.036545	-0.072816	-0.211002	-0.206331	-0.141994	-0.069030	-0.061842	-0.032362	-0.007410	0.006805	-0.033885	-0.005028	-0.028356	-0.070591	-0.091201	-0.151451	-0.144993	-0.152129	-0.106889	-0.119114	-0.020041	-0.067796	-0.012725	-0.031473	-0.112241	-0.220637	-0.142483	-0.211268	-0.400627	-0.151064	-0.116813	-0.117851	-0.166729	-0.105799	-0.075913	-0.060401	-0.091794	-0.066248	-0.175831	-0.145157	-0.207325	-0.207892	-0.222974	-0.207753	-0.069088	-0.116178	-0.119577	-0.105504	-0.063269
YHR198C	-0.010008	-0.072052	-0.015365	-0.054016	-0.077563	-0.029141	-0.016041	-0.013445	0.000634	-0.131017	0.004778	0.023540	0.069670	-0.021298	0.025932	-0.076262	-0.023818	-0.061305	0.033826	0.016216	0.066604	0.029447	0.001027	0.037580	-0.027738	-0.047775	-0.161522	-0.060657	-0.110607	-0.066766	-0.042375	0.000000	-0.084540	-0.063424	0.050713	-0.062441	-0.039307	0.040920	-0.024254	-0.006828	-0.060639	0.035889	-0.032912	-0.032620	0.005806	-0.074430	-0.003620	-0.076711	0.133012
YIL149C	-0.012154	-0.069348	-0.222747	-0.158496	-0.105878	-0.113137	-0.121586	-0.110520	-0.059896	0.004220	0.021445	0.001631	-0.053797	-0.089827	-0.095032	-0.076620	-0.153471	0.010055	-0.094896	-0.115633	0.033089	-0.175056	-0.054754	-0.018431	-0.078069	-0.136084	-0.057691	-0.125134	-0.224488	-0.152428	-0.438086	-0.080375	-0.079062	0.012652	-0.014621	-0.185097	-0.032457	-0.037601	-0.032473	-0.119518	-0.053832	-0.085276	-0.053434	-0.135621	-0.019974	-0.034972	-0.141244	-0.156989	-0.026812
YIL147C	0.034906	0.089107	0.140041	0.192356	0.153048	0.103208	0.106574	0.050727	0.046901	0.123850	0.040895	0.107280	0.084359	0.020673	0.020002	0.023136	-0.043427	-0.000642	-0.025402	-0.057769	-0.015581	-0.194687	-0.025288	-0.131737	-0.031943	0.187095	0.336060	0.163050	0.333256	0.257490	0.192898	0.258931	0.083165	0.131033	0.135727	0.049605	0.055432	-0.002726	0.029315	0.034705	0.110595	0.145965	0.141850	0.059550	0.033587	0.059344	-0.189074	-0.020571	-0.019956
YIL143C	0.100125	-0.024125	-0.035614	-0.024707	-0.058795	-0.072623	-0.069769	0.022191	-0.003870	0.001896	-0.048418	0.010896	0.011458	0.000961	-0.007620	-0.038495	-0.054755	-0.045398	-0.098422	-0.057270	-0.017778	-0.105246	0.023296	0.123642	-0.042529	-0.155205	-0.133060	-0.056947	-0.199408	-0.053535	-0.060315	-0.124143	-0.113380	-0.145948	-0.139827	-0.086208	-0.094778	0.005533	-0.099467	-0.126522	-0.057894	-0.168790	-0.172246	-0.209770	-0.142895	-0.126057	-0.069759	-0.016369	-0.025626
YJL099W	-0.084754	0.102613	0.049328	-0.003328	-0.042914	-0.025631	-0.026758	-0.001754	-0.009802	0.072049	0.029191	0.028739	0.052662	0.020370	-0.005727	-0.035304	-0.097804	-0.039700	-0.053126	0.013852	-0.009652	-0.153771	-0.069253	-0.153339	-0.037470	0.044427	0.083890	-0.030997	-0.001243	-0.063262	-0.055655	-0.052649	-0.006458	0.084550	0.065955	0.012999	0.055869	0.042571	-0.049296	-0.026879	-0.019650	-0.025093	0.032032	0.028990	0.042396	-0.012217	-0.213089	-0.040519	-0.156796
YJL097W	0.060679	-0.112812	0.029148	0.044957	0.190660	0.224671	0.183612	0.204580	0.136067	0.035522	-0.035017	-0.060090	-0.073988	-0.026483	0.050500	0.048788	0.148407	0.099818	0.145984	0.148815	0.097236	0.233479	0.104415	0.154966	0.047123	-0.130416	-0.147142	0.008934	0.085834	0.149972	0.151298	0.135166	0.124275	-0.003980	-0.015895	-0.066036	-0.096524	-0.052454	-0.052779	-0.046641	-0.012874	-0.002438	-0.009061	0.093750	0.052303	0.013589	0.177736	0.085464	0.075488
YJL093C	0.049432	0.092672	0.134441	0.095913	0.073443	0.092256	0.061093	0.054921	0.025440	0.002278	0.012762	-0.013698	-0.019787	-0.025876	-0.032605	0.018962	0.014882	0.064292	0.077919	0.060189	0.065603	-0.125272	0.072809	0.005012	0.053135	0.078115	0.134877	0.070991	0.106204	0.090808	0.048549	0.072607	0.082584	0.045546	0.067306	0.033432	0.017586	0.008051	0.005444	-0.044311	0.073428	0.087498	0.127327	0.046388	0.120256	0.140599	-0.154443	0.046958	0.037126
YJL091C	-0.021689	-0.124257	-0.017362	0.070132	0.174531	0.160515	0.050958	0.181150	0.099890	0.017360	-0.013778	-0.037244	-0.088645	-0.089982	-0.016125	0.032148	0.104153	0.121172	0.135862	0.101453	0.108963	-0.038685	0.037513	-0.052362	-0.006153	-0.103598	-0.131732	-0.093510	-0.077239	0.094699	0.012855	0.098178	0.019449	-0.025115	-0.035830	0.000000	-0.148374	-0.102418	-0.041398	-0.081684	-0.034813	0.025221	-0.129668	0.030701	0.050473	-0.007336	-0.120713	-0.065328	-0.118436
YJL042W	-0.270147	-0.050800	-0.033133	0.025630	-0.022966	-0.040021	-0.007317	0.010551	-0.047929	-0.066105	-0.033908	-0.061404	-0.026340	-0.092569	-0.002783	-0.033801	0.188736	0.014578	-0.018037	-0.005913	-0.048192	-0.472691	-0.129706	-0.192029	-0.054116	0.009657	0.010870	-0.041201	0.125347	0.057704	0.015445	0.006683	0.009272	-0.041948	-0.001144	-0.040980	-0.061376	-0.026629	-0.041785	-0.031742	0.025523	0.011033	0.036626	0.043080	0.011323	0.029916	-0.157333	-0.075883	-0.135008
YKL109W	-0.179317	0.002957	0.030661	-0.123046	-0.074303	-0.082603	-0.090427	-0.107607	-0.109470	-0.130651	-0.110110	-0.040503	0.015841	-0.028297	-0.115832	-0.131712	-0.177700	-0.194125	-0.270157	-0.280406	-0.175365	-0.580624	-0.167995	-0.250141	-0.117853	-0.192151	0.049946	0.075103	-0.080346	-0.028067	-0.051950	-0.083646	0.010336	-0.079186	-0.098331	-0.022918	-0.014876	0.007740	0.009790	-0.121722	-0.170888	-0.096650	-0.088057	-0.194172	-0.275757	-0.198448	-0.341443	-0.160179	-0.210243
YKL070W	0.084591	0.062788	0.007049	-0.034852	0.046533	0.080015	0.066025	0.147122	0.212543	0.111409	0.144296	-0.046120	0.022044	-0.998967	0.044386	0.056570	0.094392	0.105219	0.149668	0.208431	0.013197	0.035475	0.052747	0.039456	0.093842	-0.093175	-0.009688	-0.061000	-0.090677	0.000000	-0.007325	-0.474151	-0.021614	0.071080	0.008187	-2.000000	0.042291	0.010514	-0.001793	-0.045104	-0.036546	0.091106	0.028142	0.059139	0.048411	0.068886	-0.047937	0.042701	-0.083497
YKL068W	0.047386	-0.042372	-0.124323	-0.129042	-0.097407	-0.072471	-0.043920	-0.002202	0.029936	0.073017	0.022149	0.045566	0.032494	0.001425	-0.024602	-0.025123	-0.037805	-0.064024	0.028513	0.027460	0.096472	-0.106824	-0.004432	0.019468	-0.007259	-0.081813	-0.076696	-0.137286	-0.179256	-0.082105	-0.058670	0.002791	-0.023655	0.056155	0.012217	0.045542	0.013444	0.044672	-0.022133	-0.049514	-0.032394	-0.085466	-0.068481	-0.033781	0.030398	0.049034	-0.025471	-0.027042	-0.049194
YLR069C	0.065661	0.008610	0.012536	0.021862	0.034743	0.003714	-0.013698	-0.059558	0.025771	0.022917	0.035350	0.070595	0.118601	0.117072	0.149729	0.100739	0.035857	-0.069804	0.095241	0.002694	0.072799	-0.206992	-0.004822	-0.027904	0.004424	-0.074764	-0.048915	-0.067351	-0.069688	-0.044366	-0.062882	-0.000005	-0.042775	-0.054828	-0.026003	-0.049795	0.033975	0.069896	0.006836	-0.013836	0.085063	-0.030644	-0.065388	-0.091246	-0.053584	-0.058123	-0.214362	-0.143585	-0.051200
YLR072W	-0.123735	-0.098881	-0.168805	-0.095020	-0.080645	-0.115983	-0.066555	-0.121737	-0.150278	-0.040129	-0.071823	-0.099163	0.008967	-0.070679	0.020133	0.006287	-0.017279	-0.066194	-0.065617	-0.060865	-0.066795	0.122553	0.052187	0.072497	0.005564	0.002002	-0.117541	-0.175714	-0.157145	-0.119100	-0.160838	-0.140763	-0.099249	-0.106278	-0.095463	-0.078683	-0.079337	-0.023938	0.013658	0.003733	-0.044595	-0.003149	-0.011949	-0.028437	-0.064954	-0.071760	0.187885	0.059258	0.111022
YLR077W	-0.004237	-0.086073	-0.036950	0.052178	0.046239	-0.018067	-0.016955	-0.087990	-0.071723	-0.001188	-0.054972	-0.001893	0.017627	0.012508	0.045485	0.038043	0.079407	0.051360	-0.008489	-0.013954	0.050492	-0.197975	0.017236	-0.001593	0.016576	-0.078027	-0.094457	-0.062270	0.024545	0.025717	0.001770	-0.070021	-0.062883	-0.019525	0.013517	-0.132087	-0.076578	-0.031131	-0.033552	-0.004164	0.058176	0.026125	-0.018219	-0.031768	-0.045420	-0.073378	-0.097087	-0.082629	-0.025566
YLR079W	-0.151365	-0.332679	-0.323711	-0.252983	-0.234207	-0.325451	-0.396150	-0.297893	-0.286993	-0.326770	-0.378589	-0.311961	-0.014055	0.276633	0.276923	0.196341	0.090885	-0.039092	-0.129671	-0.209262	-0.238920	-0.341492	-0.262315	-0.165218	0.009026	-0.351403	-0.411687	-0.460842	-0.297300	-0.302742	-0.312693	-0.479322	-0.461935	-0.536387	-0.459064	-0.513517	-0.349220	-0.021893	0.237175	0.214421	0.221904	0.043232	-0.067884	-0.182869	-0.289461	-0.306645	-0.274286	-0.232709	-0.202579
YLR081W	-0.268640	-0.080473	-0.056211	-0.017504	-0.065623	-0.082675	-0.083003	-0.183674	-0.235758	-0.044178	-0.044169	0.039166	0.047540	0.098604	0.040772	-0.032247	-0.024216	-0.062504	-0.007219	-0.168648	-0.026055	-0.045070	-0.045452	-0.096008	-0.072962	-0.078404	-0.153028	-0.021505	0.004900	-0.010108	0.046671	0.130487	-0.089361	-0.045021	0.654190	-0.015740	0.049097	0.070568	0.127366	-0.071620	0.085393	0.140039	0.002005	-0.013436	0.024160	-0.114046	-0.170931	-0.117241	-0.000667
YLR121C	-0.171733	0.114298	0.117272	0.190451	0.066101	0.055361	0.019311	0.018738	-0.108752	-0.243548	-0.343263	-0.389818	-0.445924	-0.262117	0.025610	0.008386	0.160554	0.056375	-0.011282	-0.037150	-0.225557	-0.165817	-0.229010	-0.207655	-0.237130	-0.217625	-0.032058	-0.026295	0.041563	0.157410	0.054931	-0.073602	-0.207089	-0.366375	-0.312987	-0.517211	-0.534435	-0.506525	-0.368709	-0.110085	0.102293	-0.012969	-0.122170	-0.118833	-0.213789	-0.257075	-0.204606	-0.279405	-0.181542
YLR128W	0.132451	0.112834	0.093697	0.021756	0.023287	-0.037207	-0.005439	-0.055711	-0.029478	-0.023516	-0.007981	-0.044917	-0.052760	-0.026769	-0.030520	-0.048334	-0.002038	-0.009282	0.018710	0.031523	-0.100935	-0.264381	-0.154101	-0.221097	-0.088953	0.179170	0.647332	0.009816	0.062442	-0.092874	-0.006048	-0.104205	-0.071076	-0.079823	-0.045040	-0.022331	-0.052246	0.003688	-0.019758	-0.016825	0.016772	0.042827	-0.026396	0.009045	0.024159	0.046036	-0.155042	-0.235503	-0.127354
YLR461W	-0.490341	-0.014626	-0.037454	0.004372	-0.007683	0.036304	-0.024718	0.078522	0.046261	0.006092	-0.048095	-0.025870	-0.110329	0.008439	-0.036361	-0.021992	-0.006446	0.022546	-0.048517	-0.021416	-0.079868	0.094461	-0.028803	-0.086870	-0.065809	-0.178560	-0.060407	-0.102919	-0.031521	-0.028852	0.001584	-0.059616	-0.089357	-0.063561	-0.278932	-0.135692	-0.103974	-0.342326	-0.048869	-0.061711	-0.055526	-0.102295	-0.106281	-0.045165	-0.048809	-0.156061	-0.042215	-0.116482	-0.101278
YML087C	-0.090992	-0.009240	-0.058910	-0.086074	-0.077224	-0.078933	0.079728	-0.129790	-0.172486	-0.028344	-0.070947	-0.048761	-0.055845	-0.039708	-0.022259	-0.089375	-0.123057	-0.169473	-0.012835	-0.083126	-0.036317	-0.121811	-0.125539	-0.147828	-0.007106	-0.004411	-0.032169	0.009075	0.091195	-0.057742	-0.025170	0.022109	-0.003386	-0.033955	0.021316	0.027977	0.014643	-0.071280	-0.047170	0.000000	0.006445	0.061550	0.013076	0.029889	0.031773	-0.068267	0.046708	-0.050740	-0.131497
YML085C	-0.233846	-0.350795	-0.235736	-0.145998	-0.082973	0.027518	0.081392	0.154842	0.159175	0.114558	0.125300	0.075143	0.018270	-0.106824	-0.086000	-0.173893	-0.106601	-0.040798	0.052743	0.119211	0.146462	0.051211	0.102000	0.053018	0.020220	-0.369476	-0.379047	-0.281481	-0.276988	-0.116043	-0.044718	0.046692	0.130224	0.113961	0.046673	0.144238	0.075970	0.036587	-0.102823	-0.174753	-0.155986	-0.147067	-0.099469	0.004551	-0.015825	0.083609	0.058997	0.102589	0.084321
YML080W	0.032967	-0.043641	-0.193420	-0.115236	-0.094516	-0.006348	0.023229	-0.011952	0.036964	0.029812	0.036398	0.019756	-0.010631	-0.018669	-0.086432	-0.117169	-0.091423	-0.091994	-0.003826	-0.044369	0.052706	-0.101316	0.016581	-0.032146	-0.079002	-0.169568	-0.114181	-0.173223	-0.185902	-0.094796	-0.019457	0.050470	0.003444	0.001946	0.034572	-0.031177	0.042475	0.013401	-0.062689	-0.123449	-0.129206	-0.159109	-0.124273	-0.059522	-0.044581	0.010490	-0.210796	-0.120407	-0.006345
YML078W	0.175948	-0.011845	0.073905	-0.007188	-0.022617	0.033818	0.050812	0.052167	0.090928	0.052338	0.046106	0.024837	0.055638	0.065737	0.073606	0.013100	0.126461	0.078797	0.024805	0.137464	0.035726	0.213157	0.099644	0.160543	0.133966	0.027578	-0.035895	0.016695	-0.000295	-0.007851	0.006683	0.007341	0.020650	-0.008916	0.006203	-0.061549	-0.004541	0.071318	0.009026	0.012408	0.017465	-0.015641	-0.045786	0.088305	0.032975	0.077388	0.191957	0.177459	0.125879
YMR223W	0.028666	-0.011728	-0.105194	0.011188	-0.055211	0.004476	-0.052187	-0.030037	-0.072860	-0.001636	0.048115	0.026302	0.024722	0.007851	-0.021800	-0.034760	-0.063103	-0.113595	-0.038823	-0.055811	0.013384	-0.189952	-0.121783	-0.193826	-0.050660	0.035112	-0.042345	-0.059623	-0.132492	-0.367698	-0.069671	-0.032571	-0.051091	-0.078410	-0.040474	-0.071957	-0.001884	-0.017643	-0.006919	-0.086046	-0.007564	-0.110167	-0.102460	-0.041665	-0.026324	-0.084498	-0.271658	-0.230660	-0.317454
YMR224C	0.020636	-0.038507	-0.007151	0.057032	0.035653	-0.015786	0.027732	-0.020597	-0.092802	-0.038010	0.008859	0.081917	0.080969	0.118600	0.073356	0.061606	-0.042743	0.016081	-0.021300	-0.037307	0.025664	-0.034643	-0.017400	0.009937	-0.002659	-0.022463	-0.152128	-0.065742	-0.169540	-0.107663	-0.018524	-0.142757	-0.070258	-0.092962	-2.000000	-0.066077	-0.093618	0.032474	0.017134	-0.055224	-0.008551	0.019865	-0.114424	-0.162827	-0.168073	-0.139128	-0.355874	-0.154441	-0.228504
YMR226C	0.403507	0.269982	0.262182	0.252068	0.139180	0.142217	0.103464	0.145846	0.086290	0.014661	-0.032237	-0.015026	-0.041666	-0.077115	-0.046500	-0.046722	0.000439	-0.000725	0.003769	0.010504	-0.010212	0.296237	0.092576	0.170483	0.064782	0.282625	0.271537	0.215748	0.092319	0.173737	0.127633	0.092368	0.070596	-0.041821	-0.112364	-0.055177	-0.065354	-0.010541	-0.039134	-0.060878	-0.020447	-0.035683	-0.126990	-0.067532	-0.036626	-0.091837	0.237901	0.067687	0.092402
YMR231W	-0.008244	-0.021752	-0.027304	0.051702	-0.025834	0.000802	-0.018262	-0.109042	-0.115040	-0.045041	0.026700	-0.018994	0.087075	0.047046	0.057349	-0.003306	-0.032041	-0.063146	-0.022722	-0.058668	0.075989	-0.403552	0.076872	-0.117489	-0.002971	0.104118	0.010640	0.032869	0.093783	0.037435	0.036305	0.114670	0.032901	-0.019783	0.312558	0.034640	0.052923	0.127173	0.057433	0.059342	0.033384	0.050973	0.088777	0.056775	0.035662	-0.024819	0.063219	-0.040671	0.054437
YMR271C	-0.046466	0.023458	0.081118	0.013527	0.022153	0.013228	-0.014970	0.088063	0.028436	0.034571	0.044148	0.046055	0.015562	0.022211	-0.093303	-0.047064	0.022048	0.064777	0.005730	0.038387	0.081771	0.340800	-0.014779	0.086760	0.022057	-0.144250	-0.066380	0.016230	-0.014253	-0.125913	-2.000000	0.012367	-0.135796	-0.024043	-0.001980	-0.015295	-0.039649	-0.007229	-0.138351	-0.163412	-0.163791	-0.100136	-0.091549	-0.127940	-0.083402	-0.035087	-0.111874	-0.058648	-0.097121
YMR273C	0.119618	-0.104245	-0.070461	-0.115353	0.034720	-0.013773	0.053445	0.061372	0.020910	-0.176790	-0.085311	-0.165989	-0.130784	-0.127970	-0.167511	-0.078873	0.060513	-0.038608	-0.099245	0.027441	-0.184428	-0.237930	-0.181306	-0.292880	-0.119587	-0.094902	-0.097986	-0.039005	0.109789	-0.023371	0.127916	0.041896	0.037853	-0.014995	-0.160934	-0.068975	-0.000834	-0.118741	-0.093418	-0.164299	-0.010551	0.138868	0.132911	-0.056722	-0.237415	-0.017936	-0.153077	0.041371	-0.054615
YNL039W	0.081225	-0.085428	0.069365	0.101214	0.142718	0.099427	0.072977	0.073248	0.039877	0.020195	0.003387	-0.054691	-0.022991	-0.047200	0.000900	0.042146	0.040273	-0.002030	0.032165	0.008266	0.096361	-0.016664	-0.034766	-0.048809	-0.049437	-0.033846	-0.128670	0.060365	0.139203	0.085078	0.028701	0.002111	-0.027990	-0.002374	-0.047484	-0.076688	-0.042869	-0.097993	-0.069947	-0.056428	-0.022409	-0.015441	0.017603	-0.114862	0.024043	-0.012857	-0.113762	-0.045753	-0.119117
YNR001C	0.243661	0.396350	0.565408	0.589672	0.520986	0.450653	0.395823	0.358653	0.305723	0.265385	0.244051	0.294797	0.353490	0.446907	0.476599	0.454161	0.421709	0.454055	0.421687	0.345701	0.294164	0.179552	0.296135	0.243680	0.312617	0.363997	0.374420	0.601536	0.671322	0.480416	0.413895	0.359129	0.294796	0.298044	0.211338	0.231233	0.266294	0.313801	0.440346	0.442003	0.402268	0.400930	0.453068	0.363370	0.302346	0.277208	0.155564	0.213880	0.242819
YNR002C	0.122431	0.113261	0.137072	0.139036	0.145457	0.107488	0.167455	0.128617	0.192640	0.059053	0.085136	-0.204022	0.043320	0.036970	0.034849	0.034349	0.120809	0.121286	0.149324	0.178054	0.101237	0.087659	0.050187	0.017244	0.024467	0.191385	0.276073	0.238247	0.173475	0.179873	0.202254	0.206178	0.131232	0.093994	-0.031649	0.103747	0.038965	0.011502	0.017429	0.034798	0.024855	0.204963	0.174770	0.143199	0.076687	0.095181	0.065758	0.126702	0.013998
YOR065W	0.061727	0.036183	0.235581	0.249808	0.204759	0.149357	0.238808	0.247121	0.247551	0.212469	0.231843	0.216159	0.329083	0.409448	0.424118	0.298315	0.307344	0.242897	0.285016	0.292361	0.273114	0.073236	0.231842	0.239070	0.333860	0.068971	-0.032313	0.128173	0.064787	0.135780	0.146095	0.165676	0.166295	0.197544	0.126929	0.113912	0.177783	0.332014	0.306120	0.357809	0.232724	0.120334	0.154065	0.239488	0.193914	0.187877	0.170954	0.229183	0.253298
YOR113W	-0.019019	-0.010372	-0.086744	0.039652	-0.042326	0.015880	-0.001892	-0.082778	-0.092430	-0.132719	-0.055754	0.068806	0.012833	-0.030592	0.039786	-0.069589	-0.078176	-0.001694	-0.002408	-0.067656	0.079267	-0.050339	-0.233922	-0.056970	-0.046809	0.034760	0.024512	0.032029	0.160362	0.083469	0.080085	0.174258	0.104416	-0.006814	0.150126	0.034672	0.073351	0.000039	0.026938	-0.017031	-0.009152	0.112960	0.029502	0.004858	0.038354	0.019595	-0.074258	-0.105427	0.090686
YOR117W	0.074671	0.005821	-0.028751	-0.076428	-0.070653	-0.059457	-0.032068	-0.126895	-0.015640	-0.041856	-0.030739	-0.020811	0.008828	0.001986	0.033169	0.010054	-0.020709	0.015203	0.012722	-0.002063	-0.019583	-0.242470	-0.022561	-0.027062	0.005591	0.009009	-0.001421	0.002478	-0.077004	-0.111723	-0.177713	-0.084988	-0.144512	-0.117013	-0.045052	-0.074432	-0.054957	-0.014186	0.030463	0.001237	-0.058798	-0.034935	-0.100370	0.005898	-0.047874	-0.012991	-0.210343	-0.050195	-0.042793
YOR123C	-0.097895	-0.065281	-0.111168	-0.080573	-0.062871	-0.055287	-0.058455	-0.000503	-0.006633	-0.030287	-0.020165	-0.083453	-0.071351	-0.083893	-0.014879	-0.131587	-0.097779	-0.090218	-0.119919	-0.083838	-0.012399	0.194115	0.011190	0.042115	-0.011611	-0.181603	-0.151119	-0.186847	-0.191984	-0.170098	-0.070026	-0.177103	-0.079013	-0.087850	-0.116071	-0.148831	-0.066400	-0.089022	-0.157353	-0.178494	-0.134502	-0.169938	-0.108237	-0.226817	-0.167896	-0.127241	0.019464	-0.042850	-0.039014
YPL225W	0.102274	0.027350	0.050125	0.002354	0.056805	-0.032137	0.001260	-0.115188	-0.031443	-0.051991	-0.001271	0.019841	0.050770	0.072949	0.038863	0.056683	0.036206	0.067102	0.022997	0.048360	0.078707	0.048512	0.031380	0.070991	0.047262	0.098590	0.197861	0.172768	0.141227	0.127694	0.048932	0.028138	-0.032327	-0.002672	0.059953	0.058907	0.045729	0.060938	0.109191	0.155332	0.125538	0.229372	0.210321	0.172856	0.113469	0.191992	0.117807	0.048719	0.133223
YPL224C	0.062506	0.027232	0.025733	0.025889	0.021579	-0.028656	-0.013957	0.000564	-0.060962	0.011279	0.005779	0.039307	0.096320	0.084683	0.105230	-0.050315	0.061328	-0.117234	0.029365	-0.026658	0.061877	-0.234845	-0.006588	0.002748	0.019032	0.007761	-0.003461	0.008020	-0.109544	-0.008320	0.008895	-0.001571	-0.129082	-0.124922	-0.144815	-0.076289	-0.032708	0.053945	0.047453	0.060438	0.031103	-0.065570	-0.107613	-0.066630	-0.085621	-0.123223	-0.210274	-0.124418	0.017512
YPL221W	-0.153270	0.051270	0.129170	0.262657	0.222225	0.105901	0.037179	0.008748	-0.022688	-0.006885	-0.144519	-0.077031	-0.085678	-0.026959	0.153367	0.162536	0.207886	0.013624	0.042558	-0.081832	-0.098625	-0.321565	-0.112044	-0.136611	-0.100813	-0.267070	-0.004068	0.090470	0.199107	0.206742	0.134018	0.041030	-0.075976	-0.076260	-0.120495	-0.191672	-0.161150	-0.122510	-0.030843	-0.008864	0.072494	-0.077646	-0.057064	0.006782	-0.123470	-0.176108	-0.455333	-0.247321	-0.202499
YPL219W	-0.057635	-0.084068	-0.120040	-0.096427	-0.107037	-0.140394	-0.062243	-0.163296	-0.146670	-0.115248	-0.096366	-2.000000	-0.105931	-0.178742	-0.075839	-0.078513	-0.074894	-0.142902	-0.122551	-0.088765	-0.109469	-0.639789	-0.101159	-0.143208	-0.103072	0.096044	0.027056	0.034796	0.027758	-0.064902	0.008515	-0.041632	0.033991	0.075220	0.075130	-0.007145	0.101053	-0.046329	-0.042105	-0.024226	-0.053135	0.006098	0.174041	0.009878	-0.066266	-0.006266	0.059263	-0.011750	-0.008378
YPL177C	0.375246	0.199784	0.157547	0.104449	-0.022018	0.002275	0.069436	0.090957	0.104800	0.096247	0.102469	0.141293	0.178107	0.094521	0.088899	0.008796	0.028334	-0.016402	0.054671	0.066833	0.094142	-0.082438	0.056862	0.133574	0.114042	0.300227	0.157120	0.181843	0.016506	0.046506	0.008717	0.049908	0.108097	0.121297	0.054875	0.040933	0.139116	0.187499	0.101220	0.033540	0.040792	-0.078975	0.008032	0.057975	0.100744	0.094928	-0.032556	0.100451	0.131974
YPL176C	0.032323	0.124877	0.087698	0.077148	0.059021	0.079545	0.106747	0.058460	-0.124364	0.057441	0.058667	0.033850	0.058145	0.092847	0.082245	0.081757	0.116791	0.066922	0.027164	0.056675	0.032277	-0.066150	0.016437	0.022590	0.031495	0.072595	0.301734	0.182949	0.137596	0.109305	0.101188	0.094469	0.074528	0.049247	0.091650	0.121986	0.038039	0.097814	0.087558	0.128997	-0.003772	0.189571	0.132624	0.112186	0.110663	0.136387	0.108237	0.064351	0.048073
YPL172C	0.021134	-0.144730	-0.049201	-0.049171	0.024719	-0.004105	0.003571	0.032092	0.048999	-0.007742	-0.005034	-0.049115	0.006443	0.083745	0.150007	0.281417	0.116548	0.123830	0.326571	0.083889	0.004378	-0.341754	-0.010200	0.056304	-0.091269	-0.145760	-0.308191	-0.094179	-0.117444	-0.058038	-0.044310	-0.095951	-0.129088	-0.060700	0.105868	-0.121772	-0.028714	0.048800	0.007156	0.030127	0.134945	-0.028826	0.016441	-0.018940	0.016109	-0.032651	-0.059408	-0.073698	-0.139549
YPR160W	0.071692	0.201734	0.157803	0.120746	0.154442	0.014654	0.005121	-0.068571	-0.048697	0.037009	-0.003751	0.046410	0.013032	0.008990	0.134542	0.110033	0.175283	0.131389	0.203762	0.177731	0.198754	0.279060	0.260190	0.188965	0.104756	0.360949	0.213306	0.137895	0.119734	0.039677	0.092698	-0.001828	0.015391	-0.048386	-0.005817	-0.020965	-0.006414	-0.020453	-0.053916	-0.016732	-0.005495	0.081963	0.138084	0.181894	0.111944	0.157434	0.136872	0.064131	0.073468
YPR164W	-0.071981	-0.027311	-0.040383	-0.050756	-0.116207	-0.085922	-0.029915	-0.041447	0.069748	-0.018269	0.000102	-0.001589	0.036913	-0.081791	0.000182	-0.056230	-0.057119	-0.044498	-0.076092	-0.014207	-0.049398	-0.338479	-0.115861	-0.203780	-0.072381	0.066909	0.006077	-0.051896	-0.012786	-0.040944	-0.046947	-0.035922	-0.022465	-0.039174	0.083999	0.069336	0.019411	0.002922	0.004634	-0.152204	-0.017932	0.021214	0.030057	-0.024886	-1.059464	0.041062	-0.295399	-0.091967	-0.215762
YAL049C	0.033516	0.067751	-0.008046	0.006427	0.031091	0.056292	0.078784	0.015195	0.039064	0.016733	-0.055637	-0.060976	-0.059087	-0.076783	-0.007073	-0.005900	0.000871	0.091638	0.025544	0.028570	-0.017873	0.007692	-0.003522	-0.005070	-0.005355	-0.007660	0.004159	0.075899	-0.008477	-0.018489	0.026513	-0.026840	0.015834	0.014288	-0.008070	-0.021948	-0.092045	0.038897	0.029608	0.074583	0.169860	0.069132	-0.027049	0.064686	-0.040373	0.066685	0.012082	0.090491	-0.004532
YAL043C	0.017094	-0.009980	-0.035985	-0.046583	-0.094731	-0.016224	-0.036185	0.028038	0.013453	0.047116	0.019809	0.067271	0.042776	0.102702	0.010890	0.022672	0.004931	-0.019979	0.038738	-0.051584	-0.044632	0.069917	0.057732	0.108376	0.059683	-0.048818	0.013154	0.012966	-0.083430	-0.051097	-0.020532	-0.040183	-0.061498	-0.076064	0.028779	0.017216	0.023552	0.027123	0.115211	0.053173	-0.019472	0.007981	-0.047769	0.036007	0.016086	-0.059574	0.145936	0.107945	0.073531
YAR003W	0.082371	-0.027974	0.132326	0.146129	0.273558	0.186511	0.122198	0.077522	0.000564	-0.003479	-0.059585	-0.076104	-0.091567	-0.011283	0.092628	0.021981	0.132553	0.071526	0.062559	0.066884	0.012741	-0.207409	-0.204730	-0.126954	-0.002650	-0.033066	-0.048477	0.020738	0.074669	0.136732	0.123802	0.014978	0.069955	-0.003452	-2.000000	-0.053587	-0.044455	-0.055723	-0.038609	-0.057086	0.007356	0.005271	0.018690	0.013131	0.032443	0.013670	-0.054986	-0.116234	-0.059353
YAR008W	-0.074675	-0.035613	0.132464	0.187546	0.251701	0.091698	0.076079	0.084724	0.046128	-0.001061	-0.141050	-0.114651	-0.119664	-0.040309	0.075959	0.073968	0.053322	0.056376	0.043610	0.042376	-0.038138	-0.053223	-0.041487	-0.036728	-0.033256	-0.044565	-0.179988	0.114047	0.078552	0.198467	0.237156	0.099384	0.075799	-0.045704	-0.208751	-0.126053	-0.188591	-0.087643	-0.034282	0.062380	0.067768	0.057324	0.015602	-0.056003	0.023199	-0.035303	0.009254	-0.165441	-0.151491
YBR163W	0.036604	-0.140492	-0.103512	-0.098735	-0.142566	-0.105172	-0.058691	-0.040386	-0.048198	-0.061128	-0.043478	-0.009163	-0.046647	0.010829	-0.010499	-0.051182	-0.061306	-0.015508	-0.008085	-0.006493	0.037526	0.046048	-0.002300	0.028249	-0.028935	-0.000335	-0.148321	-0.132544	-0.384839	-0.056332	-0.138359	-0.118745	-0.201101	-0.138788	-0.053308	-0.069753	-0.241624	-0.023990	-0.057248	-0.111122	-0.116771	-0.021626	-0.032133	-0.101061	-0.119444	0.040268	-0.204184	-0.025554	-0.188712
YBR166C	0.346091	0.153032	0.172342	0.010482	0.052231	0.027286	0.071113	0.041592	0.026098	-0.010334	-0.014233	-0.042834	0.009962	0.008539	0.014852	-0.003525	-0.006652	0.003708	-0.001988	-0.022746	0.075185	-0.137575	0.012988	0.034021	-0.024031	0.177875	0.190592	0.138625	0.083998	0.039192	0.047057	0.054236	0.116451	0.005848	0.045368	0.092498	0.023661	0.014313	-0.002431	-0.079213	-0.100559	0.039910	0.019284	0.011484	0.019226	0.036630	-0.154389	-0.064969	-0.059403
YBR214W	0.063222	0.284189	0.218485	0.240402	0.146002	0.093503	0.104373	0.124458	-0.007855	0.014656	-0.080025	-0.018371	-0.024867	-0.020054	-0.017232	-0.012131	0.020295	0.016074	-0.001427	0.004071	-0.076897	0.126229	0.005985	0.047492	0.036181	0.251054	0.216639	0.256854	0.185377	0.138404	0.155893	-0.092607	0.039808	-0.028498	-0.073349	-0.020094	0.005367	0.026210	-0.025613	0.003999	-0.032437	0.056272	0.023371	0.029839	-0.034204	-0.064073	-0.000117	0.047242	0.006336
YBR220C	-0.061829	0.379322	0.263594	0.236967	0.206307	0.302992	0.316225	0.283455	0.267484	0.207763	0.122516	0.123887	0.161226	0.183861	0.145746	0.151782	0.203674	0.213291	0.132590	0.092541	-0.073612	-0.238892	-0.094770	-0.200955	-0.004657	-2.000000	0.079538	0.040064	0.004640	-0.037853	0.085294	0.084881	0.067042	-0.008537	-0.072794	0.077957	0.056506	0.059609	0.016577	0.006273	-0.002769	0.087149	0.020493	0.056560	0.063428	-0.005669	-0.541378	-0.176997	-0.285400
YDL139C	-0.070065	-0.035782	-0.077275	-0.084103	-0.121059	0.004627	-0.016349	0.012858	-0.053400	-0.069087	-0.033215	-0.087698	-0.091682	-0.071279	-0.089793	-0.010716	-0.145176	-0.100253	-0.101047	-0.078762	-0.093507	0.305969	-0.184603	-0.024240	-0.148518	-0.013853	-0.174941	-0.215497	-0.184242	-0.116225	-0.024461	-0.094437	-0.054226	-0.120408	-0.114491	-0.049017	-0.184982	-0.181951	-0.119523	-0.148252	-0.141171	-0.160839	-0.063830	-0.173139	-0.085741	-0.213482	-0.201777	-0.133351	0.224264
YDL136W	0.100567	-0.009823	-0.009883	-0.013603	-0.006778	-0.078398	-0.066325	-0.055054	-0.031510	-0.008048	-0.017475	-0.019385	0.078116	0.050918	0.007037	0.013633	0.021880	-0.003855	0.025232	0.030006	0.040583	0.119607	0.068078	0.184352	0.055016	0.000000	0.023527	0.085317	0.035292	-0.000180	-0.055801	-0.004288	-0.001415	0.052386	0.039173	0.053891	0.072939	0.084194	0.117264	0.128027	0.108174	0.116002	0.105202	0.106192	0.013213	0.135157	0.203847	0.167766	0.182915
YDL135C	0.380597	0.298811	0.315447	0.229891	0.225032	0.127791	0.139055	0.107314	0.134775	0.055693	0.010249	-0.022636	0.000681	-0.000499	0.040165	0.019287	0.077454	0.050814	0.084594	0.095552	0.065946	0.186871	0.096497	0.092388	0.054045	0.334356	0.307922	0.274028	0.179945	0.196098	0.112803	0.113232	0.091807	0.119248	0.046079	-0.002488	0.060082	0.043420	-0.024172	0.064829	0.072717	0.008711	-0.008779	-0.001886	0.037300	0.039274	0.088814	0.034401	0.081414
YDL133W	0.143499	0.070991	0.078094	0.118131	0.018111	-0.017453	0.053154	0.037884	0.087284	0.041044	0.114933	0.180329	0.156872	0.092832	0.166716	0.094267	-0.043816	0.075275	0.073290	0.058044	0.160400	0.148740	0.178665	0.063675	0.125176	0.169035	0.139785	0.097440	0.153825	0.036457	0.006379	0.078600	0.085430	0.064528	0.082032	0.123743	0.167369	0.134290	0.028237	0.038530	-0.011446	-0.020522	0.018513	0.030256	0.037654	0.067507	0.052448	0.052233	0.106723
YDL131W	0.304301	0.109864	0.096921	0.123855	0.081609	0.046272	0.050657	0.057048	0.063969	0.038223	0.014668	0.037701	0.090456	0.005296	0.017007	-0.026526	-0.006614	-0.010630	-0.016308	0.012355	0.113202	0.266057	0.121452	0.263439	0.094528	0.050624	0.074549	0.210630	0.083530	0.132557	0.023697	0.118504	0.089994	0.111126	0.136114	0.070476	0.101773	0.106727	0.031452	0.118975	-0.005865	0.018710	-0.028849	0.005889	0.165967	0.021259	0.218951	0.142006	0.203573
YDL130W	-0.046966	-0.042163	-0.067519	-0.061756	-0.011676	-0.059333	-0.059065	-0.044195	-0.019611	-0.013709	0.005277	0.018796	0.003277	0.042164	0.035307	0.037956	-0.019717	0.002213	-0.023357	-0.031655	-0.005550	0.227518	0.131899	0.153144	0.027958	-0.091410	-0.092377	-0.090627	0.024763	-0.133923	-0.071308	-0.112546	-0.063939	0.019662	-0.058670	-0.034687	-0.015268	0.040336	0.013345	0.000281	-0.002574	0.088537	0.052397	0.002192	-0.071577	-0.010139	0.335859	0.176408	0.082346
YDL087C	-0.036712	0.020921	-0.027529	-0.071474	-0.002527	-0.013380	-0.023359	0.095994	0.098531	0.070161	0.079648	0.038933	0.041775	0.061543	0.020633	0.023608	-0.019579	0.055846	0.033884	0.071023	-0.067355	-0.137450	-0.095124	-0.036985	-0.007517	-0.008576	-0.099417	-0.148335	-0.047495	-0.116379	-0.063155	-0.003829	-0.014388	0.012926	0.048739	0.008708	0.044950	-0.021484	-0.007222	-0.097130	0.018496	-0.129164	-0.075959	-0.086970	-0.008217	-0.043594	-0.248330	-0.213610	-0.126317
YDL084W	-0.021271	-0.137615	-0.157698	-0.113134	-0.122449	-0.069283	-0.076963	-0.080389	-0.025592	0.015780	0.024880	0.013750	-0.020262	-0.041499	-0.045267	-0.057245	-0.067698	-0.045081	-0.019320	-0.017922	0.064919	-0.084073	-0.024555	-0.062682	-0.035935	-0.100456	-0.082674	-0.117974	-0.111788	-0.137567	-0.111205	-0.145838	-0.115634	-0.049092	-0.096956	-0.012128	-0.044371	-0.008803	-0.041057	-0.021828	-0.068962	0.055516	-0.031407	-0.033302	-0.006499	-0.026652	0.044037	0.045884	-0.008857
YDL083C	-0.007061	-0.001271	0.075465	-0.014369	-0.011122	-0.049930	0.011701	-0.014586	0.071632	-0.014711	0.026834	0.032546	0.007233	-0.056288	0.023754	-0.066791	0.008252	0.014472	0.016357	0.021795	0.040486	0.258635	0.102447	0.197440	0.103276	-0.108937	-0.040931	-0.028307	0.012724	0.043314	-0.043200	0.042121	0.066413	0.104086	0.051340	0.033440	-0.054577	-0.007993	0.044497	0.081152	0.010815	0.090740	0.022249	0.070502	-0.020101	0.080540	0.246840	0.165515	0.172559
YDL081C	0.012061	-0.035811	0.054437	-0.042392	0.053040	-0.002407	-0.017204	0.042415	0.081330	-0.012217	0.007604	0.013587	0.014571	0.043855	0.035318	0.006476	0.017454	0.055600	0.017241	0.004693	0.021466	0.537686	0.216701	0.280848	0.120875	-0.167559	-0.098800	-0.053508	-0.134756	-0.059546	-0.131437	-0.061200	-0.087202	-0.033739	0.144163	-0.060046	0.037966	0.016313	0.013362	-0.002472	0.042485	-0.119703	-0.098708	-0.057795	-0.062418	-0.007422	0.398440	0.028646	0.258343
YDL079C	0.041811	0.026483	0.060175	0.028915	-0.050558	-0.062873	-0.074470	-0.228998	0.003646	-0.009158	0.074051	0.057372	0.092384	0.089111	0.059376	0.016353	0.020348	-0.015846	-0.009075	-0.039412	0.016598	0.228957	0.089784	0.083046	0.020541	0.001169	-0.032922	0.014411	0.021009	-0.040210	-0.054824	-0.037256	-0.046246	-0.042036	0.071952	-0.070111	0.083007	0.012744	-0.000871	-0.100204	0.000860	-0.020698	-0.030317	-0.078974	0.003166	-0.090469	0.075909	-0.032468	0.065070
YDR244W	0.089443	0.113982	0.077971	0.080016	0.047015	0.056881	0.091454	0.132418	0.117966	0.075817	0.090104	0.144182	0.136512	0.060702	0.062365	0.126749	0.076964	0.035911	-0.008630	0.057237	0.167495	-0.055617	0.115274	0.126236	0.091874	0.492843	0.157393	0.164186	0.109291	0.106481	0.127531	0.115992	0.171507	0.163994	0.141740	0.179722	0.219789	0.196428	0.058224	0.036912	-0.002597	0.104602	0.144954	0.038614	0.067394	0.077982	-0.039436	0.023204	-0.004873
YDR249C	0.370187	0.197928	-0.084742	-0.097070	-0.014277	-0.029208	-0.041350	-0.093122	-0.097741	-0.131850	-0.073571	-0.148863	-0.035327	-0.081294	-0.011191	-0.000593	0.014673	-0.026295	-0.047390	0.038985	-0.045572	-0.179821	-0.114388	-0.130446	-0.008107	0.306272	0.185728	-0.075903	-0.111950	-0.100601	-0.053409	-0.049973	-0.173650	-0.110890	-0.133758	-0.152436	-0.104095	-0.111085	-0.077089	-0.007818	-0.091053	0.076809	0.015486	-0.003223	-0.086171	-0.044771	0.003871	-0.129408	-0.097969
YDR293C	0.087627	0.159520	0.071579	0.040507	-0.045524	-0.057548	-0.061382	-0.091744	-0.058289	-0.021046	-0.099849	-0.064221	0.019219	-0.027764	0.018082	0.000891	-0.018772	0.007787	0.062226	0.003129	0.078585	-0.715333	-0.170086	-0.326927	-0.086375	0.139823	0.193850	0.142794	-0.034622	-0.065785	-0.162652	-0.103295	-0.070033	-0.035359	-0.024034	-0.092461	-0.099424	-0.040235	-0.099040	-0.046409	-0.087376	-0.031741	-0.029032	0.053329	-0.013326	0.043600	-0.482186	-0.254371	-0.349774
YDR296W	0.082391	-0.089917	-0.051046	-0.060785	-0.033348	-0.017040	0.044546	0.091691	0.090675	0.024381	0.052499	-0.073646	0.023450	0.631844	0.176289	0.105529	0.175763	0.086070	0.138345	0.120539	0.108357	0.218849	0.112537	0.211919	0.124472	-0.077196	-0.117310	-0.083673	-0.196439	-0.058696	-0.049154	-0.029451	-0.017918	-0.012574	-0.052664	-0.016306	0.004403	0.053633	0.101679	0.075151	0.126569	0.085969	-0.019645	0.083477	0.032739	0.015559	0.131824	0.072066	0.076683
YER028C	-0.023208	-0.247404	-0.209320	-0.181183	-0.113633	-0.170963	-0.141412	-0.139818	-0.118746	-0.017568	-0.003829	-0.062732	-0.033082	-0.078067	-0.060353	-0.128166	-0.061277	-0.132739	-0.074421	-0.103291	-0.039761	-0.091355	-0.013812	-0.102573	-0.107581	-0.170892	-0.227735	-0.229192	-0.174351	-0.182196	-0.257493	-0.125808	-0.215035	-0.210375	-0.066094	-0.117136	-0.114362	-0.105070	-0.092722	-0.179538	-0.152038	-0.184768	-0.139066	-0.129150	-0.185449	-0.219439	-0.014743	-0.089279	-0.085587
YER035W	-0.006338	-0.039506	-0.059576	-0.112182	-0.115287	-0.154991	-0.103359	-0.049071	-0.052046	-0.102026	-0.139994	-0.148189	-0.196087	-0.159137	-0.160353	-0.191242	-0.141817	-0.096441	-0.161768	-0.138230	-0.175652	-0.014828	-0.064645	0.020792	-0.083122	0.097809	-0.015198	-0.102310	-0.026636	-0.125520	-0.172801	-0.189127	-0.155610	-0.104713	-0.122355	-0.155322	-0.124659	-0.127711	-0.106840	-0.166877	-0.176238	-0.165421	-0.148301	-0.173445	-0.202136	-0.178299	-0.061614	-0.007574	0.032267
YER037W	0.212288	0.061769	-0.009889	-0.102974	-0.222723	-0.296397	-0.246200	-0.180038	-0.103687	-0.136116	-0.064922	-0.038724	0.065928	0.094033	0.037872	-0.048640	-0.095721	-0.132472	-0.127726	-0.102498	-0.016538	-0.307136	0.028718	0.068666	0.146854	-0.046311	0.012236	-0.091695	-0.103463	-0.295926	-0.367007	-0.306885	-0.170798	-0.155685	-0.074205	-0.081497	-0.020294	-0.007616	0.050928	-0.044295	-0.116777	-0.120981	-0.130018	-0.099881	-0.091855	-0.056333	-0.253292	-0.017808	0.055109
YER040W	0.192317	0.119794	0.055098	0.039286	0.004065	0.013880	0.062539	-0.019052	0.035803	0.066009	0.048639	0.074807	0.112528	0.099936	0.095090	0.120352	0.102897	0.128050	0.087194	0.101356	0.177256	-0.130366	-0.011388	-0.100303	0.093414	0.096713	0.153475	0.167877	0.041024	0.043685	0.055665	-0.049435	0.005254	0.000146	0.011363	0.081452	0.082427	0.111918	0.128837	0.159202	0.086240	0.206664	0.056764	0.082807	0.096209	0.130049	-0.094910	0.032299	-0.156066
YFR052W	0.231626	0.059595	0.121285	0.040616	0.004334	-0.058212	-0.028645	-0.011181	0.001174	-0.032680	0.011117	-0.056568	0.097088	0.118334	0.132974	0.071125	0.063380	0.067982	0.060598	0.067459	-0.020377	-0.022325	-0.037297	0.061938	0.054974	0.115825	0.069252	0.105783	0.030191	0.022391	-0.073799	-0.020822	-0.087673	-0.034734	-0.121985	-0.032820	0.003490	0.144878	0.073043	0.172896	0.072114	0.094103	0.014223	0.069033	-0.014455	-0.005951	-0.078175	0.065771	0.006826
YFR053C	-0.096681	0.043822	0.303514	0.328913	0.264019	0.173648	0.124854	0.096498	0.040037	0.106638	0.021174	0.137178	0.335660	0.355234	0.332738	0.326093	0.291983	0.342448	0.323393	0.161561	0.078927	-0.170184	-0.002118	0.044923	0.145906	0.226001	0.125465	0.392074	0.288342	0.338010	0.242345	0.162946	0.109961	0.061513	-0.480278	0.044879	0.148541	0.338624	0.415635	0.414280	0.291459	0.260425	0.308896	0.304084	0.237355	0.068815	-0.140574	0.008737	0.013326
YGL225W	-0.185030	-0.243740	-0.137497	0.021739	0.147085	0.250755	0.263053	0.240397	0.224041	0.137124	0.082225	0.017486	-0.099089	-0.035330	0.042397	0.002969	0.112643	0.097233	0.144719	0.169050	0.104419	0.039482	0.082790	0.023520	0.015173	-0.376158	-0.352121	-0.199764	-0.114184	0.083655	0.103451	0.128803	0.113952	0.067243	0.016508	-0.043654	-0.050586	-0.075424	-0.138466	-0.102205	-0.014120	-0.111419	-0.075550	0.013897	0.088172	-0.021798	-0.073033	-0.058299	-0.025350
YGL224C	0.308976	0.060986	0.119981	0.125319	0.110675	0.063469	0.094862	0.155938	0.159230	0.101423	0.133541	0.100307	0.090854	0.062273	0.020871	0.007072	0.054659	0.001514	0.029480	0.079069	0.138727	0.130630	0.153830	0.162984	0.100175	-0.041479	0.023855	0.156766	0.127154	0.074728	-0.019062	0.048571	0.003587	0.076178	0.005375	0.040235	0.065237	0.102867	0.032343	0.024560	-0.042302	0.031088	-0.040476	0.005142	-0.002453	0.034806	0.027165	0.069006	0.101211
YGR093W	0.126593	-0.021082	-0.090820	-0.086725	-0.034353	-0.005148	0.018181	-0.014704	-0.020176	0.040378	0.023691	0.080560	0.057829	0.069503	0.017359	-0.065427	-0.077091	-0.033735	-0.083991	-0.039174	0.026071	-0.115249	-0.052193	0.009711	-0.061743	-0.047305	0.046487	-0.011104	-0.074234	0.002818	-0.045614	0.019557	-0.028611	0.021342	-0.047047	0.087643	0.070989	0.009121	0.037296	0.034416	-0.031669	0.031326	-0.016229	-0.010736	0.049823	0.082999	-0.164585	-0.096105	-0.001295
YGR097W	0.148451	0.202332	0.248563	0.132335	0.037315	0.118908	0.143738	0.137807	0.065784	0.100981	0.011783	-0.014027	-0.051683	-0.036695	-0.069392	0.034780	0.037185	0.065589	0.053697	-0.022148	-0.000573	-0.324107	-0.158682	-0.158927	-0.091652	0.153814	0.247028	0.303832	0.056881	0.150286	0.094980	0.168905	0.105353	0.063846	-0.001197	0.039317	-0.018537	-0.083829	-0.085466	0.016794	-0.010632	0.089978	0.039561	0.025285	0.046805	0.039025	-0.252621	-0.121898	-0.203459
YGR099W	-0.044651	-0.132897	-0.105344	0.089365	0.169957	0.227566	0.270432	0.336618	0.249027	0.273061	0.141330	0.049448	-0.024943	-0.162259	-0.118557	-0.040560	0.063400	0.091120	0.153133	0.246241	0.148577	0.169461	0.195664	0.089917	0.067153	-0.082682	-0.197915	-0.002662	0.028650	0.104802	0.233227	0.129206	0.262714	0.188677	0.222261	0.148908	0.074224	-0.086641	-0.161617	-0.174963	-0.027145	0.043578	0.093392	0.135508	0.157340	0.135649	0.040834	0.054890	0.015211
YGR103W	-0.029448	-0.031269	-0.135059	-0.160316	-0.177562	-0.088330	-0.100953	-0.069818	-0.063667	-0.052188	-0.009057	-0.055147	-0.080464	-0.135350	-0.133956	-0.225476	-0.204902	-0.210206	-0.155326	-0.128613	-0.057066	0.154361	-0.090658	-0.127011	-0.161725	-0.270218	-0.112723	-0.151001	-0.305352	-0.256036	-0.134781	-0.222465	-0.210788	-0.084677	-0.190616	-0.123984	-0.066846	-0.087146	-0.257514	-0.201852	-0.186149	-0.225624	-0.217854	-0.332044	-0.276502	-0.188624	0.062124	0.017837	-0.014905
YGR140W	-0.244666	-0.164802	-0.123011	0.005105	0.207757	0.191717	0.178932	0.067453	0.084853	0.105658	0.021779	-0.075221	-0.214895	-0.205493	-0.097641	-0.031706	0.006220	0.099310	0.053123	0.057760	0.067035	0.293618	0.027489	-0.095171	-0.086368	-0.096869	-0.098200	0.009528	0.216602	0.293313	0.197098	0.175363	0.220780	0.244507	0.230160	0.070325	-0.075097	-0.140533	-0.167007	-0.059976	0.000372	0.181583	0.137717	0.120117	0.163639	0.141006	0.133086	0.072950	-0.042716
YGR142W	-0.050614	0.012836	0.309028	0.420743	0.425799	0.472516	0.477321	0.266044	0.197806	0.177790	0.135137	0.121524	0.054082	-0.020306	-0.028468	0.119608	0.265081	0.313132	0.219433	0.435037	0.203367	0.040339	0.141795	-0.104106	0.144078	0.176014	0.001653	0.282310	0.439363	0.360898	0.488418	0.434447	0.379770	0.363120	0.181927	0.110769	0.151471	0.038539	0.051534	-0.051014	0.182375	0.345651	0.381845	0.241034	0.161016	0.182293	0.241985	0.184547	0.113807
YHR097C	0.402404	0.487884	0.283097	0.095798	-0.028900	-0.039076	-0.092243	-0.023511	0.028262	-0.039806	-0.126617	-0.066108	-0.078831	-0.045743	-0.023484	0.031991	0.008330	0.038511	0.085787	0.003337	-0.072435	-0.134557	-0.082149	-0.018366	-0.010518	0.438066	0.453396	0.309154	0.004585	-0.066257	-0.102628	-0.061599	-0.163054	-0.135529	-0.164437	-0.190071	-0.107897	-0.061802	-0.147629	-0.115862	-0.039783	-0.103417	-0.045323	-0.112910	-0.107204	-0.177565	-0.418510	-0.242073	-0.095735
[truncated: 1,719 more rows]
[truncated: 1 more columns]
