# Supplementary material for: Passing Messages between Biological Networks to Refine Predicted Interactions
Source: PLoS One. 2013 May 31;8(5):e64832. doi: 10.1371/journal.pone.0064832 (PMC3669401; doi:10.1371/journal.pone.0064832)
Supplement: Materials S1 — Archive containing PANDA code, input data and predicted networks. (TGZ) [file pone.0064832.s006.tgz › Version0/YeastData/YeastData_KOExpression.txt]

YAL062W	-0.268319	-0.390344	-1.137163	0.692989	0.698255	-0.267499	-0.512454	0.412428	-0.821471	0.584988	0.638200	-3.949177	-0.184663	-0.688406	-0.097335	-0.488246	0.247494	1.450772	0.249546	0.021764	1.169961	-0.683153	-0.180632	-1.829918	-0.024629	-0.646619	-0.336473	-1.278547	-0.058022	-0.517337	1.631340	1.329710	-1.191306	0.220633	1.744753	0.185916	0.288390	0.599676	0.524479	-0.770592	0.070921	0.734449	0.523914	0.414178	-0.487027	0.504013	-0.121493	-5.555043	-0.116247
YAL060W	1.367390	-0.720387	0.004875	0.338526	-0.465168	-0.541097	-0.762714	1.114657	0.238251	-1.137081	1.050083	-1.820621	0.847676	-1.000069	0.877136	-0.137619	0.037746	0.910586	0.638871	0.088706	0.472386	-2.791987	-1.821898	0.255077	0.314275	0.513758	-0.844968	-0.696682	-0.311912	0.543018	-0.164095	-2.130163	0.882355	-0.426814	0.530909	0.399675	-0.123605	0.053491	-0.483271	-0.794655	-0.624426	0.593838	0.977159	-0.062091	0.293445	0.959983	-1.987504	-3.103145	-0.428662
YAL058W	0.707205	-0.072509	0.090335	1.011858	-1.068799	-0.124634	0.482191	-0.701559	0.055961	-0.389329	-0.657659	-2.281319	0.337049	-0.507868	-0.525533	0.182851	-0.264857	1.021704	0.383282	-0.145150	-0.243187	-0.246588	-0.024141	-0.226671	1.254061	0.716761	0.117642	-0.148156	-0.175128	-0.075574	-0.334272	-1.660896	0.481051	-0.267523	0.734628	-0.258162	0.202116	-1.299493	0.166173	1.114973	-1.067184	1.006297	1.037436	-1.049962	0.474044	0.121705	0.404793	-0.756365	0.265631
YAL012W	-0.659706	-0.303715	-0.371622	0.132478	-0.595608	-2.242808	-1.130145	-0.247207	-0.387756	0.112147	0.837703	-1.480078	-0.575363	-0.237637	0.510874	-1.477317	0.186218	0.475608	-0.662111	0.178270	-0.011539	-0.403776	-0.173111	-0.461424	-0.605772	-0.704404	0.097624	-0.063309	-0.098133	-0.393770	-0.040721	-0.451594	-1.147328	-0.171442	0.057809	-0.384771	-0.875153	-0.715657	-0.604794	0.219801	-1.408378	0.277748	-1.856099	1.007967	-0.305353	-0.788925	-0.346686	0.412503	-0.023119
YBR157C	0.050713	0.129540	-0.619320	0.925503	0.000000	0.931932	-0.449436	0.207555	-0.692524	0.253412	1.089025	0.000000	0.107654	-0.824514	-0.644216	0.000000	-0.144138	0.000000	-0.401965	0.706010	0.989049	-0.870312	0.162523	0.000000	0.000000	0.000000	-0.364783	-0.767666	-0.127315	-0.386302	-1.547445	1.000476	0.000000	-0.258886	0.000000	1.082541	-0.009656	0.861307	-3.585784	-0.061776	1.397923	2.085527	0.450522	1.048169	0.000000	-0.959867	0.000000	0.000000	0.707622
YBR161W	-0.674559	-0.247166	-0.340468	0.582013	0.000000	1.305226	0.123624	-0.701831	-0.321828	0.801911	0.912336	0.000000	-0.956671	-0.646823	-0.401112	0.000000	-0.163271	0.000000	-1.105638	0.874399	0.000000	-0.631652	-1.878100	0.000000	0.000000	0.000000	-0.182225	-0.688416	-0.460398	0.178598	0.436973	-0.098457	0.000000	-0.325399	0.000000	0.405849	-0.191579	1.134142	-0.930460	0.661977	0.913093	0.060602	-1.674634	0.831336	0.000000	0.606482	0.000000	0.000000	0.739612
YBR202W	-0.563886	0.049064	-0.106518	0.778753	0.312864	0.955956	-0.816030	1.710847	0.459641	-0.035208	0.513105	-0.435744	-0.948641	-0.420415	0.241220	-2.119766	1.207508	1.261456	0.440546	-0.099178	0.000000	-0.183178	-0.005033	0.159058	-0.801041	-0.576313	-0.443475	-0.038487	-0.758528	0.467521	-0.119914	-0.978061	0.593302	0.772166	-0.738668	-1.040422	0.235915	0.000000	0.000000	0.527276	0.324388	0.977999	-0.125451	0.000000	0.664704	-0.584054	-1.582569	3.815072	-0.105871
YDL144C	0.200883	0.000000	-1.901234	0.063470	0.404766	-1.959630	-0.162621	-1.056886	-0.760819	0.531442	0.521066	-0.947377	-2.100112	-1.263519	1.543018	-4.018626	-0.084006	1.049971	0.378903	-0.090717	-0.695275	-0.425196	-0.140107	0.093437	-3.038987	-1.258706	1.525375	-1.168452	0.407600	0.081417	1.039326	0.373825	0.838467	-1.848750	-1.580390	0.000000	0.122556	-1.140984	-0.275102	0.000000	-0.876623	0.319910	0.000000	1.403983	-0.188206	0.044450	-3.059463	-0.637742	-1.962896
YDR277C	0.084044	0.218434	-0.518166	0.870325	0.000000	0.730417	-0.226553	-0.068125	-0.330413	0.330913	0.572085	0.000000	-1.018697	0.182760	-0.224773	0.000000	0.839125	0.000000	0.436390	0.480508	0.609028	-1.067819	0.305955	0.000000	0.000000	0.000000	-0.910336	0.212387	-0.139034	0.339163	-0.211644	0.213580	0.000000	0.334814	0.000000	0.638146	-0.674737	-0.628978	-0.052186	-0.963132	0.733903	-0.664271	-0.506475	-0.569694	0.000000	-0.487303	0.000000	0.000000	-0.773028
YDR279W	0.015671	0.458194	0.384623	-0.806001	0.000000	0.713310	0.590207	0.173596	-0.705772	0.436945	0.061304	0.000000	-0.115636	0.220352	-0.396813	0.000000	0.228698	0.000000	0.343153	0.358259	0.021893	-0.684118	0.929328	0.000000	0.000000	0.000000	-1.648175	0.766887	-0.539628	-0.368916	0.143132	-0.053142	0.000000	-0.031675	0.000000	0.313196	-0.367263	-1.683776	-0.736290	-0.608375	-0.052319	0.577078	-1.588162	-0.923634	0.000000	0.000000	0.000000	0.000000	0.322698
YDR285W	-0.646709	-0.136109	-0.454720	-0.236846	-1.761477	-0.711839	-0.761435	-1.364583	0.770769	-0.187451	-0.194738	-0.000302	-1.025422	1.474768	0.026725	-0.406864	0.616771	0.173085	-0.026347	0.110555	0.241581	-0.867818	0.715917	-0.207147	0.327497	-0.552294	0.298520	-0.229311	-0.202344	-0.508008	-1.589030	-0.036603	-0.508386	0.514099	-0.712917	0.546777	-1.404851	1.074712	-0.825964	0.652850	-1.097379	1.851645	0.199765	-1.309680	-0.794781	0.504701	-0.824038	-1.011394	-0.030152
YEL017W	0.739002	0.260782	0.923275	0.381542	-2.081183	-0.543714	-0.471094	-0.975817	0.263001	1.612543	-1.064738	-0.268305	0.006227	-0.454410	-1.024670	-0.153500	-0.285196	0.221175	0.066903	0.411909	-0.231426	-1.380942	1.256879	-0.718720	0.292184	1.101696	-0.155221	-0.682725	-0.121719	0.796015	-0.749658	-1.170966	-1.423636	-1.020317	0.090805	0.767970	1.019962	-0.538222	0.000000	-0.117772	-0.250777	-0.677591	-1.890571	0.000000	-0.819429	0.021773	0.168088	-0.812074	-0.184297
YEL016C	1.023635	0.202033	-0.145575	-0.795651	-0.653210	0.188435	0.421247	-1.494978	-0.106146	0.013271	-0.982818	1.339660	0.915464	-0.481320	-0.868644	0.075019	-0.459487	0.169986	0.333515	0.469878	-0.570574	0.358961	-0.268288	1.138086	1.085692	0.354238	0.463103	-0.530482	-0.111432	-0.028213	0.080207	-0.458756	-1.183548	-0.790452	0.393532	-0.020698	1.034703	-0.248024	0.000000	-0.352647	0.025462	-0.147085	-1.111836	0.000000	0.121927	0.639520	0.587001	-1.747081	0.312747
YEL011W	0.683802	-1.958113	0.521103	0.184640	0.712386	1.007870	-0.586294	0.145220	-0.507982	-1.806391	0.570850	0.355021	-0.759976	0.618060	0.210145	0.992419	1.179841	0.741844	-0.432030	0.494038	-0.289519	-0.089892	0.532252	-0.208913	-0.518451	-0.019297	-0.845603	-1.431782	-0.235683	0.847527	0.098018	0.509228	-0.285168	-0.150658	0.727050	-0.831472	0.820169	-0.355649	0.000000	-1.155391	0.908607	-0.374955	0.780319	0.049962	-0.027204	1.590800	0.018785	-0.278206	-0.169327
YER019W	-0.234698	0.143852	-0.432356	1.085623	0.162678	0.593298	-0.562883	-0.243970	-0.764489	0.380373	-0.250626	-0.209136	-0.468333	0.037558	-0.461599	0.241650	1.018201	1.426959	-0.929238	1.011301	-0.263922	1.398409	-0.093733	0.053464	-0.936428	0.157398	-1.430094	-0.893720	-0.268989	-0.170278	-0.306727	-0.456628	-0.337726	-0.268113	-0.284003	-0.955834	0.497270	0.416791	0.000000	-0.111149	0.852770	-0.106278	-0.677829	0.395661	-0.137078	-1.801646	0.564592	-0.234008	-0.761947
YER021W	0.979856	0.194284	0.090186	-0.420261	-0.392134	0.508883	-0.090021	0.058012	-0.569151	-0.451361	0.836591	0.084216	-0.222317	0.459543	-0.502490	0.120053	0.241240	0.236222	-0.113868	0.066555	-0.309204	0.485863	0.457259	0.320478	-0.557286	0.105505	-0.517906	-0.196464	-0.278334	-0.163843	-0.293564	0.071747	-0.537182	-0.664418	-0.443551	-1.496544	0.202231	0.174358	0.000000	-0.650844	0.398960	0.122466	-0.503162	0.216098	0.194416	-0.237203	-0.221285	0.180627	0.493266
YER023W	0.860685	1.088346	0.292834	-0.081709	0.187897	-0.073156	-0.483597	-0.217159	-0.997965	0.096168	-0.137229	0.201004	0.386745	-0.002831	-0.091023	-0.106648	0.052897	0.690956	0.123561	0.648393	-0.423462	1.345674	1.515486	-0.742488	-0.747037	-0.214483	-1.272099	-0.932208	-0.554102	1.072277	-0.150161	-0.933272	-0.278780	-0.524872	0.156058	-1.749948	0.300348	1.781629	0.000000	-0.219364	1.239048	0.295070	0.039705	0.393325	0.925560	-0.220311	0.629839	0.439242	-0.029151
YFR038W	-0.268308	0.019457	-1.439140	-0.387223	1.436180	-0.414964	-0.954334	-0.431681	0.080378	1.227313	-0.854354	-0.209148	-0.161776	-0.618100	-0.165102	0.475407	0.388081	0.614378	0.579081	0.369159	0.174462	-0.685446	-1.622804	0.385688	-0.757237	0.916548	-0.589827	-0.256244	0.305571	-0.654415	-0.882537	0.301739	0.272604	0.122111	-0.641016	-0.435780	0.223856	0.391367	0.000000	-0.569945	-0.077096	0.270156	0.559505	0.296753	-0.075421	-0.337764	0.953437	1.383290	-0.828284
YFR040W	0.489120	-0.481513	0.000000	-0.072216	0.179024	-0.584556	-0.108717	-0.422471	-0.260158	0.917354	0.499824	0.273169	-0.206733	-0.214863	0.597073	0.977202	0.755748	-0.934859	0.449361	-0.008497	0.297007	-0.672477	-0.366923	0.230268	0.765612	0.906595	-0.130533	0.223347	-0.116492	0.000000	-0.875572	0.010667	1.115866	0.144086	-0.624090	-0.210863	0.143287	-0.280864	0.595953	-0.179657	-0.027117	0.000000	0.337410	-0.193504	0.145376	-0.195457	0.596024	0.625133	-0.117355
YFR042W	-0.614263	0.789396	0.000000	-0.248621	-1.873995	1.989308	-0.097193	0.236910	-0.507446	1.003919	-0.223961	0.971077	-0.238120	-0.316775	-0.828493	0.153581	-0.069567	0.766927	0.520388	0.612982	-0.094460	-1.210230	0.549450	1.049870	1.199016	0.712575	0.391963	-0.255070	-0.396548	0.000000	1.525742	0.521217	-0.616895	-0.810961	0.524332	0.254478	0.446300	0.935593	-0.529926	0.637757	0.076026	0.000000	0.461324	0.000000	0.174252	1.294922	-0.250348	-0.708468	1.155912
YFR045W	-0.049303	0.191347	0.056079	0.424535	-0.979319	0.534429	-1.067269	-0.723624	0.428805	0.569840	0.506329	-0.441448	-0.166464	-0.339779	-1.496866	0.202614	-0.695788	-0.190901	0.151376	0.257544	0.349631	-0.522938	-0.175332	0.123879	0.299485	0.279461	-1.236255	-0.019440	-0.889489	1.473559	-0.176160	-0.529669	-1.204874	-1.272369	1.639781	0.405289	-0.116903	-0.133189	0.000000	0.039232	-0.073810	-0.346467	1.961547	-0.324041	-0.326013	0.000000	-0.837286	-1.040221	0.000000
YFR046C	-1.461773	-0.906142	0.000000	-0.414097	-0.636143	1.338006	-1.419655	0.444539	-0.411834	0.000000	-0.149110	0.169696	0.839397	0.000000	0.288538	-0.154820	-0.395227	-0.343527	-0.077125	0.870684	0.031410	-0.228176	0.352454	0.846761	0.501481	0.688007	0.000000	0.000000	0.280215	-0.399800	-0.399526	0.000000	-0.292844	-0.540164	-0.609322	0.000000	-0.148533	-0.157721	0.622864	-0.697400	-0.663567	-0.602385	0.000000	0.174245	0.228589	0.000000	-0.005917	-0.183475	0.147443
YGL242C	-1.482765	-0.161862	1.211549	0.766911	-0.620957	1.085786	-1.153676	0.450914	0.382408	0.022582	-0.345084	0.228270	0.881520	1.049160	0.380519	0.526633	0.100768	0.504143	-0.468323	0.302107	0.415760	0.040809	0.188840	-0.114437	0.946425	0.173406	0.070942	0.375294	0.230890	-0.261065	0.269789	0.351170	-0.188336	0.183337	0.441995	0.332626	0.918325	-0.885213	-0.294405	-0.268192	-0.364640	0.476928	0.864407	-0.953452	0.041002	1.631349	-0.427916	-0.549116	0.625837
YGR084C	-0.283704	-0.044098	0.296118	-0.608656	-0.656799	0.358846	-1.757415	-0.055165	0.525674	-0.134987	-0.562795	0.398645	0.742473	-0.444690	-0.741598	0.284390	-1.461048	-0.426264	0.401598	-0.226024	0.107084	-0.717291	-0.141078	-0.007769	0.148431	-0.065313	0.000000	-0.977733	-0.053379	0.091977	1.233756	-0.207716	-0.580735	-0.370201	0.243841	-0.425732	-0.067761	-0.074547	0.000000	0.350386	-0.250862	0.101979	0.000000	-0.311119	-0.133932	0.000000	-0.607251	0.192504	0.000000
YGR086C	0.482210	-0.709576	-0.748381	-1.382132	1.565972	-1.514425	-0.296432	-0.165335	-0.153647	0.657058	1.597171	-1.414684	-0.838327	0.656971	0.817134	-0.651396	1.251531	1.102307	-0.089740	-0.244363	0.000000	-1.087371	-0.805837	-0.598218	-0.601756	-0.532487	-0.813384	0.779434	-0.001440	-0.363348	0.041685	0.533069	-0.139092	0.406846	1.481109	0.778020	0.135921	-0.639607	1.095434	0.328753	-0.200582	1.334763	0.007581	1.329895	-0.474921	-0.429903	-1.009610	0.833582	-0.720281
YGR090W	-0.300320	-0.919707	-1.263423	-1.821513	1.534474	-1.702330	-0.271398	0.599897	0.057512	0.732539	0.297821	-1.049253	-1.818522	-0.646018	1.119221	-1.208825	1.111405	0.977138	0.352187	-0.833973	1.014558	0.568134	-0.296206	-0.921699	-1.112333	0.374269	0.010087	0.676489	-0.149406	-0.697463	-0.602853	-0.768867	0.999514	1.171121	0.281370	0.028338	0.547106	0.675792	0.391674	0.022459	0.285635	0.146047	-0.514518	0.673839	-0.239465	-0.889788	0.187781	-0.316973	-0.516369
YGR126W	-0.329685	-0.571683	-0.103814	-0.341090	0.456891	-0.789393	0.728489	-0.020870	0.079412	0.000000	0.410660	-0.140516	-0.821289	0.000000	1.277188	-0.120157	0.479264	0.172476	0.566140	0.245483	0.312048	0.126896	1.122984	-1.253086	-0.300212	0.132772	0.304307	0.000000	-0.691822	0.177299	-0.649363	0.000000	0.417305	1.585855	0.212045	-0.843665	-1.148605	-1.549033	1.046721	0.176998	-0.023177	0.688883	-0.147181	0.890337	0.620675	-0.483072	0.137000	-0.442786	-0.160466
YHR083W	0.543216	-0.217819	0.000000	0.000000	-0.087501	0.232993	0.756668	0.166401	0.244415	0.000000	0.133708	0.742897	0.000000	0.000000	0.347451	0.565911	-1.366028	-1.046806	0.424664	0.278683	-0.291451	-0.223921	-0.629305	0.331865	-0.614964	0.548646	-0.352409	0.000000	0.834597	-0.789424	0.000000	0.000000	0.568124	0.000000	-0.162517	-1.309679	0.623993	1.728145	0.004757	-0.728332	0.695380	-0.178748	-1.502009	-1.924149	0.365831	1.302477	0.266132	0.131361	0.376998
YHR085W	0.116241	1.602207	0.700945	-0.683381	-0.252309	0.446783	0.862574	-0.015787	-0.585127	1.924166	-0.766375	-0.048843	0.387513	0.337661	-0.990571	0.003139	0.000000	-0.831661	0.553209	0.016491	-0.768995	-0.219903	1.247208	0.252720	-0.037578	0.905793	0.343421	0.713512	0.118749	-0.914243	0.454919	-0.125467	0.904932	0.583320	-1.133982	-0.989421	1.120475	0.165337	-0.012095	-0.877019	0.729896	-0.675233	-1.045677	-1.072293	0.027376	-1.586227	1.065406	0.752951	-0.694075
YHR090C	0.415712	-0.534960	0.532854	-0.207924	0.000000	0.301860	0.049685	1.146908	0.126040	-0.684715	0.080020	0.000000	0.235433	1.646905	0.528200	0.000000	0.394202	0.000000	0.289408	-0.290803	-0.154903	-0.565244	0.706227	0.000000	0.000000	0.000000	0.088333	0.944865	0.969227	0.611527	-0.601473	1.945768	0.000000	-0.061949	0.000000	-0.169605	0.027063	-0.885527	0.807645	0.079266	-0.720367	0.307357	1.031039	-0.736842	0.000000	-0.967180	0.000000	0.000000	-0.501617
YHR132C	0.633056	0.326412	0.000000	-1.537035	0.070706	1.270589	0.264022	0.200535	0.402617	0.677534	-0.844643	-0.178655	0.355331	-0.736210	0.027050	-0.218480	-0.213407	0.064002	-0.469340	0.679283	0.595827	-0.483648	0.294240	0.085685	-0.473578	-0.574811	-0.737704	0.037065	0.089774	0.000000	-0.426295	-0.907323	1.064391	-0.693301	0.006384	-0.051036	-0.749091	0.191261	0.182850	-0.126088	0.656921	-0.009904	0.121454	0.269693	1.017959	-0.146788	-0.105555	0.475099	-0.174761
YHR137W	3.768692	-0.964008	2.862638	-0.581342	0.000000	1.034407	0.774952	0.806229	1.105791	-2.720393	0.070718	0.000000	2.056970	-0.393559	1.823541	0.000000	0.616844	0.000000	1.256899	-1.632236	-0.171492	1.375374	1.141508	0.000000	0.000000	0.000000	-0.200859	-1.107400	0.085781	1.011883	1.313281	2.691618	0.000000	-1.234340	0.000000	-1.097797	-1.841621	0.923430	0.000000	-0.046512	2.998149	1.029730	-1.293655	-0.647355	0.000000	-1.166642	0.000000	0.000000	-0.028892
YHR138C	-0.917786	-0.906237	1.175624	0.904244	1.464401	1.796036	-1.140569	0.006130	-0.300519	-0.352936	1.803263	2.350183	0.693485	2.072370	0.510208	2.169047	0.708207	-0.128643	-0.689950	-1.126177	0.097433	-1.733165	1.080410	0.692796	2.475551	0.396630	0.361524	-0.615639	0.346748	1.177780	1.175808	1.421137	-0.377698	2.715107	4.116409	-0.389876	0.244790	-0.314082	-0.377326	0.892982	0.853773	-0.030347	0.879930	-1.050869	-0.392972	0.052371	0.330788	-1.694311	1.361063
YHR140W	-0.089260	0.303939	1.930290	0.212999	0.000000	0.781623	0.734756	0.411797	1.376573	-0.511928	1.346963	0.000000	-0.509165	0.624582	0.104814	0.000000	-0.451199	0.000000	-0.247291	0.445614	-0.555077	0.496100	-0.161150	0.000000	0.000000	0.000000	-0.745924	-1.629238	-0.758800	-1.081016	-0.181471	-0.887803	0.000000	-1.869946	0.000000	1.957078	0.541299	0.429295	1.816648	-1.443774	1.282313	-1.540208	-1.325988	0.213367	0.000000	-0.526056	0.000000	0.000000	-0.335555
YHR142W	0.459141	0.291379	1.008726	-1.276530	-1.793738	0.577237	0.083865	0.304448	-0.436304	0.239308	-1.649523	1.017466	0.347601	-0.157743	-0.195594	-0.511707	-0.866480	-2.003220	0.000289	0.504317	0.038200	0.285190	-1.076217	-0.405174	0.151426	0.741656	-0.303157	-1.083010	-0.090723	0.527883	-0.286720	-0.127306	-0.239691	-1.709600	0.522575	0.524523	1.026645	0.710912	-1.006575	0.082938	-0.257358	0.954019	-0.758532	-0.460734	0.099334	-0.068269	1.087049	0.933813	0.343552
YJL208C	-0.343494	-0.173699	-0.104265	-0.575255	-0.622186	0.403096	0.138452	0.403880	-0.024413	1.185987	0.079514	-0.590255	0.419601	0.438436	-0.510160	-1.385846	-0.021461	0.424403	0.168130	0.337250	0.268591	0.191568	0.339648	-0.262478	-0.641048	0.501697	0.824857	0.066027	1.622261	-0.514701	0.305075	-0.139332	0.504410	0.261473	-1.365596	-1.177816	0.752252	-0.054746	0.000000	2.359527	0.440913	0.248829	0.000000	0.670555	0.036983	-1.197398	-1.008747	0.814251	0.000000
YJL159W	0.407457	-0.258659	-1.325089	-1.839472	2.773558	-1.000284	0.052973	-0.542102	0.330350	0.000000	2.379056	-0.152005	-0.886943	0.000000	1.634834	0.022466	0.828254	0.365271	0.146969	-0.376197	-0.868925	0.033778	-0.874171	-2.066297	-0.091110	-0.739213	0.538611	0.000000	-0.057676	0.608155	0.635652	0.000000	-1.000696	0.204743	3.180869	3.784400	-2.995188	0.936257	1.445010	0.000000	0.958257	1.781623	-0.568287	1.206837	0.366765	-0.175064	0.394509	0.135757	-1.096104
YJL158C	0.737185	-0.044579	-0.627483	-0.610274	1.814669	-0.966699	0.216068	0.760359	-0.140475	0.523125	0.687244	-0.308063	0.248016	-0.502456	0.082342	-0.365634	0.260886	0.812566	0.002117	0.625609	0.117204	1.683295	-0.111677	-0.026837	0.019821	-0.211784	0.433188	-1.031841	0.529578	0.082098	-0.048717	0.447974	0.387417	0.319192	0.604291	-0.774474	-1.473682	0.872302	0.000000	0.298220	1.821138	1.002151	-0.489896	1.641280	0.044407	1.025124	0.539929	1.238938	0.000000
YJL156C	-0.597014	-0.312621	-0.713947	-0.502748	0.653836	0.790861	0.309318	-0.056467	0.289057	0.000000	-0.608298	-0.884124	-0.436254	0.000000	0.111342	-0.041667	-0.837075	-0.476907	0.431405	-0.241900	-0.150895	0.304596	-0.578822	0.152396	-0.105210	-0.479974	0.103449	-1.047430	-0.202771	0.828501	-0.079299	0.000000	0.013224	-0.596416	0.844791	-0.013734	0.073385	-0.332456	0.980045	0.900078	-0.423292	-0.391339	-0.097282	1.401020	-0.385555	-0.260987	-0.727582	-1.586558	-0.496390
YKL216W	0.000000	0.529907	0.000000	-0.764470	-1.092105	0.553799	0.552798	0.000000	0.627204	-0.834553	-0.805612	0.827090	0.000000	-0.327356	-0.756919	-0.567464	0.545146	-0.492590	1.442659	0.102688	0.302615	-1.008203	-0.345329	-0.273687	-0.330806	-0.434309	0.555817	0.983298	-0.099377	-1.573183	0.240217	1.284433	0.199967	-0.495988	-0.134705	1.166773	-0.890499	1.256381	1.339362	0.510700	0.000000	0.000000	0.037210	0.000000	-0.107865	-0.392228	-1.654432	0.398875	-0.037387
YKL215C	0.370777	-0.375906	-0.478170	0.148600	0.211631	-0.793454	0.194759	0.349279	0.806870	0.438791	0.118878	-0.714634	-0.162451	-0.406814	-0.542300	0.451839	0.373131	0.044422	-0.691813	-0.640857	-0.041217	0.596059	0.162616	0.747971	0.210791	0.657912	-0.401422	0.000000	-0.538883	0.615162	-0.261953	-0.201631	0.233295	0.175104	0.620289	0.289904	-0.435068	-0.481318	0.434239	-0.135436	0.338372	0.531198	-0.928981	-0.086841	0.197408	1.218349	0.231902	0.087897	-0.467562
YKL176C	-0.682162	-0.580602	-0.276388	0.611379	0.369726	-1.383702	-0.122073	-0.333880	-0.189998	0.000000	0.078687	-2.030632	-0.891594	0.000000	0.755866	-1.060080	-1.089055	0.269933	0.601501	-0.150594	0.118544	-0.674631	0.178732	-1.232689	-1.671103	-0.180467	0.716456	0.000000	-0.060092	-0.486595	-0.039381	0.000000	-0.370289	1.269089	-0.568191	0.862185	-0.473447	0.305814	-0.484994	-0.585047	-0.557931	-0.453405	0.199165	1.512087	-1.372560	0.470724	0.075032	0.258652	-1.673568
YKL167C	-1.707376	-2.402841	1.357496	0.056875	-1.414587	0.931674	-1.265133	1.402682	0.408669	0.031635	1.289725	0.999692	0.944420	1.949023	-1.743671	0.394494	-0.467380	-0.799408	-0.025044	-1.562605	0.001763	-1.357687	1.026874	1.299861	1.060073	0.739866	0.342359	0.176337	0.211287	0.776023	1.889841	-0.178566	0.074449	0.113152	-0.213805	0.764197	0.879725	0.078275	0.375478	0.000000	-0.026986	-0.072974	1.841920	-0.736822	-0.770969	0.472802	0.203888	-0.447203	0.001697
YLL034C	-0.419806	1.215014	0.000000	0.000000	0.252746	-0.446836	0.655399	0.325430	-0.870797	0.000000	0.029504	-0.385432	0.257483	0.000000	0.892156	-0.022659	-0.033510	0.197287	-0.286499	-0.165536	0.357968	0.622230	-1.461744	0.196719	0.518668	0.310539	0.588657	0.000000	0.099595	-0.901940	0.000000	0.000000	-0.443891	0.000000	-0.532190	-0.458827	0.036732	-0.131919	-0.287795	0.993144	-0.332276	0.000000	0.071930	-0.128611	-0.025529	-0.885341	0.077551	0.497799	-0.155730
YLL032C	0.003145	-0.434896	-0.150657	-0.801311	0.678492	-0.834207	-0.510093	-0.551196	0.127642	0.155001	0.029543	-1.214817	-0.880423	0.168361	0.342668	0.072282	0.201026	-0.235722	-1.125393	0.710546	0.491642	0.535474	-0.715326	0.107004	0.644947	0.167766	-0.159294	0.223006	0.353750	0.920222	0.843128	-0.252587	-0.007090	0.784308	-1.148983	-0.971527	-0.387663	-0.581368	0.730390	-0.434226	-0.316835	-0.058949	-0.712611	0.177407	0.492270	-0.748130	-0.218223	0.765203	-0.300605
YLR354C	0.628117	-0.311736	0.370955	0.379530	-0.133537	-0.040194	0.275752	-0.290066	0.120944	-0.265710	0.629509	0.472199	0.210332	-0.330950	-0.663247	-0.330420	-0.006864	1.026876	0.751689	0.227426	0.204470	0.098020	-0.998135	-0.703258	-0.382058	0.681598	0.173733	0.000000	-0.470703	0.783056	-0.284959	-1.165579	-0.264810	0.133891	-0.833245	-0.408175	-2.688204	0.669281	-0.568427	-0.751280	0.046885	0.051513	-0.339841	0.000000	-0.299156	0.155781	-0.955046	0.554220	0.300706
YLR357W	-0.228638	-0.473712	0.000000	0.444472	0.513951	-0.162986	-0.692714	-0.136722	0.529957	-0.586733	0.313043	-2.230714	-0.808131	-0.002833	0.606127	0.086954	0.167569	0.044138	0.610194	-0.478804	0.000000	0.263787	0.600768	-0.740720	-1.183831	-0.741834	0.276386	-0.015055	-0.123003	0.000000	0.187138	0.144570	-0.708401	0.018998	-0.370103	0.179778	0.507095	0.521355	0.122244	-0.229935	0.588898	0.000000	-0.351283	-0.266151	0.036034	-0.299259	-0.733661	-0.288410	0.203039
YLR360W	0.129577	-0.162676	-0.116195	-1.184368	0.457004	0.059606	0.732862	0.493361	-0.153758	0.457496	-0.041950	-0.394427	-0.399356	-0.801902	-0.015445	0.732158	0.048598	-0.618004	-0.571526	0.023934	0.177991	0.212924	0.363397	-0.282781	-0.264269	0.051846	0.304322	0.337029	0.228582	-0.138518	0.219433	-0.604874	-0.488664	-0.165432	0.308124	0.104860	-0.467888	1.623120	0.736116	0.185467	-0.029641	-0.318120	-1.222444	0.198572	0.133075	1.146355	-0.483998	0.179252	-0.051417
YLR403W	0.484054	0.285558	-1.097336	-0.020872	0.000000	-0.856461	-0.028454	-0.535863	2.122684	0.149543	-0.563700	0.000000	-0.179889	-1.301574	0.777214	0.000000	-0.006621	0.000000	0.431960	0.249854	-0.898562	1.184880	0.358229	0.000000	0.000000	0.000000	0.124192	-1.051539	-0.395105	0.276497	-0.457848	-4.049219	0.000000	0.127935	0.000000	-0.180007	-0.463513	0.681550	-0.753251	-0.738629	-0.077121	-0.160329	1.924673	0.981089	0.000000	-0.169293	0.000000	0.000000	-1.041106
YLR405W	-0.592987	0.191787	0.003525	2.632851	0.000000	1.239244	0.357007	-0.361400	-0.665926	0.240538	-0.623590	0.000000	0.904815	0.290952	-0.296063	0.036582	-0.755269	0.000000	-0.484302	-0.270879	0.133476	0.271885	0.458091	0.000000	0.000000	0.000000	0.413639	-0.202416	-0.008203	0.030995	-0.044849	0.223754	0.000000	-0.297726	0.000000	-0.329170	0.124530	-0.165970	1.487738	0.307476	0.085288	0.460848	0.282111	-0.315525	0.000000	-0.574543	0.000000	0.000000	-0.273412
YLR407W	-0.895608	0.803537	-0.873012	-1.615289	0.835535	-0.700724	0.417336	0.825505	-0.544454	-0.662348	1.439037	0.521447	-1.835330	-0.975850	0.424626	-0.842057	-0.266411	0.925064	0.080012	1.083790	0.559054	-0.236925	-0.630845	-0.344286	-2.209824	-1.395047	-0.426515	-0.301009	-0.140433	0.311386	1.230792	-0.315648	-0.056547	-0.345304	-0.230047	-0.208685	0.551236	1.350060	0.108723	0.094509	0.397503	1.409662	-0.503558	-1.255090	0.434970	0.470115	-0.623344	0.267457	-0.017542
YLR408C	-1.029201	-0.467310	1.165252	0.576393	-3.598114	1.137508	-0.246012	-0.731289	-0.199432	1.684293	0.443706	1.674604	1.499539	4.393727	-0.834697	2.217395	0.060534	-1.965503	-0.333205	-1.855965	0.105291	-1.929816	-0.263838	1.195302	0.883609	-0.461965	1.351258	-0.142779	-0.367018	-0.061072	0.122842	0.610127	-2.112022	1.189845	0.320265	0.302178	1.304933	-0.988695	1.222171	0.141516	-0.768161	0.000000	2.309738	-1.258354	-0.430890	0.170680	1.375511	-0.808282	-0.245882
YMR123W	-1.079093	-0.107025	0.000000	-0.333715	-0.416273	-0.205066	-3.154877	0.994521	-0.008341	-0.325216	-0.391888	-0.332020	0.000000	0.856131	0.000000	0.476819	0.000000	-1.806721	-0.101160	-0.343454	0.000000	0.201636	0.000000	1.487384	-0.578008	-0.009703	0.405993	-0.117054	0.727761	0.000000	1.447373	0.562723	-1.104170	-0.328819	-0.584690	-0.512269	0.855881	-0.227913	0.981151	0.348977	0.000000	-1.705953	-0.284384	0.000000	0.493022	-0.243790	1.245202	1.993866	0.258232
YMR125W	-0.616034	0.000000	0.000000	0.131749	-0.352934	0.233199	1.891255	0.606720	0.479269	-0.274001	-0.717093	-0.376385	0.992880	1.015494	0.037630	0.670033	0.000000	-0.747030	-1.726784	1.180387	0.000000	1.866024	-0.616178	0.589258	-0.088564	0.888406	0.000000	1.204848	-0.213371	0.000000	-0.113669	-0.829905	-0.405422	0.000000	0.400486	0.000000	0.000000	-0.731916	0.408329	0.000000	-0.729259	0.000000	0.000000	0.000000	-0.085820	0.000000	-1.915467	-0.823284	0.411669
YMR129W	-0.120436	0.000000	0.000000	0.000000	-0.613496	0.087375	1.092463	0.150931	-0.408276	0.940808	-0.754817	1.543550	-0.846157	-0.505370	-0.636382	-0.403334	1.676256	0.000000	-0.458248	0.000000	0.000000	1.331194	0.024475	0.122461	0.429138	-0.213106	0.000000	0.321109	1.317016	0.000000	0.000000	0.584491	0.723480	0.000000	0.000000	0.000000	0.000000	0.000000	-1.782304	0.000000	-0.142528	0.000000	0.000000	0.625004	0.329775	0.000000	0.000000	0.000000	0.000000
YMR164C	1.179086	-0.661206	1.166382	-0.415650	1.654075	0.677713	0.239503	-0.295756	0.897883	-0.966365	3.020704	-0.315722	0.224993	-0.258725	0.306646	0.829979	1.242654	-0.810118	0.641983	0.046639	0.386674	0.037716	0.234980	0.329486	0.470078	-0.299981	1.151301	0.000000	0.252490	0.331483	-0.558299	0.000000	-1.170797	1.537961	-0.092338	-0.343548	0.003287	1.487606	-4.691902	0.018065	0.434089	-0.865497	-0.889551	-0.853533	-0.402085	0.569925	1.509950	-1.929729	-0.216844
YMR170C	1.859357	-0.392309	1.470202	0.643375	0.493006	0.417332	0.242605	0.620001	0.707943	-1.075092	-0.431009	0.026028	0.033146	0.237678	0.064781	0.888097	-0.185520	-0.119393	-0.249319	-0.212847	-0.035628	1.127592	0.310621	-0.199044	0.099614	1.272636	-0.169340	0.524769	-0.173227	0.680678	-0.592593	-1.884787	-0.045569	0.969661	2.225880	-0.177443	0.736864	-0.162207	0.164893	-0.443304	0.119423	0.340160	-0.071984	0.451090	-0.493506	0.100167	0.000198	-0.783097	0.113928
YNL160W	1.195651	-0.472712	0.000000	0.188546	4.984543	0.025312	-0.904791	-0.998179	-0.144252	1.007349	4.652620	0.407726	-0.522165	0.328017	0.373039	1.266468	0.250510	0.012160	0.299752	0.371036	0.000000	-4.465415	-6.064854	-0.513960	4.959683	0.488092	0.880553	-2.087575	0.190532	0.000000	-0.480063	-3.794918	0.748160	2.436326	6.529309	-0.211624	1.894158	4.555211	-6.434764	-1.017600	0.792058	0.000000	-0.293155	1.955146	-1.770606	0.921833	2.507772	0.168285	0.506786
YNL159C	0.238940	0.124626	0.000000	-0.029461	-0.321442	0.863553	0.777043	-0.223267	-0.267643	0.180630	0.036013	0.664206	-0.160933	0.188585	-1.282048	0.508068	0.721528	-1.144571	0.608396	0.189571	-0.325982	-0.244717	0.099952	0.312422	0.555522	0.969488	0.134902	0.709754	-0.279174	0.000000	0.651363	-0.446117	-0.081377	0.056287	0.599919	-0.188145	0.833101	1.608040	-0.175153	-0.512740	0.783901	0.000000	-0.144595	0.000000	-0.299912	0.814643	0.320961	-0.123924	0.000000
YNL153C	-1.975383	-0.620677	0.000000	0.000000	-0.601147	1.437498	-1.670236	0.443609	-0.719322	0.000000	-0.396855	0.408742	0.915563	0.000000	-1.130359	0.980367	-0.854733	-1.264228	-0.445508	-0.478603	-0.082455	-0.009817	0.820123	0.063861	1.137763	-0.304684	-0.131579	0.000000	-0.264805	0.000000	0.000000	0.000000	-0.960532	0.000000	-0.546437	-0.206025	-0.191070	0.147005	1.236683	1.125747	0.400616	0.000000	0.391799	-1.125637	0.300939	-0.440355	0.798838	-0.972362	-0.049673
YNL151C	-0.502695	0.091114	0.000000	0.000000	0.088188	0.464310	-0.882902	0.544787	0.044171	0.000000	-0.159623	-0.163068	0.933159	0.000000	-1.107944	0.113998	-0.207766	-1.605450	-0.385409	0.286742	-0.650105	0.241563	2.401518	-0.111297	0.433703	-0.713116	1.082660	0.000000	-0.592075	-1.544511	0.000000	0.000000	-1.069828	0.000000	-0.888115	-0.437239	-0.546648	0.281526	1.133623	1.321646	0.321214	0.000000	-0.003467	-2.049653	0.191798	-0.402012	0.075044	-0.095176	1.097208
YNL111C	-0.449939	0.000000	0.000000	-1.465590	-0.310996	1.797893	-1.606070	0.405470	-1.171583	-0.712292	0.280081	0.548739	0.745897	-0.164729	0.090194	0.701715	0.000000	-0.469075	0.236292	-0.326457	0.454699	1.797431	-0.364625	0.179055	-0.374054	0.207640	0.000000	1.643961	1.081670	0.000000	-0.997937	0.677199	-0.752358	0.244007	1.326491	0.000000	0.000000	0.000000	0.000000	0.948185	-0.066117	0.000000	-0.196752	0.000000	1.089963	-0.468285	0.603501	-0.931532	0.000000
YNL108C	-1.819100	0.716585	-0.258085	0.306338	0.401029	2.397173	0.197403	1.132550	0.372774	0.389498	-3.444903	1.663296	0.019417	0.013904	0.430179	0.577556	0.000000	-0.187595	-0.408774	0.830685	-0.298429	0.482436	-0.851304	0.235374	0.691520	-0.715579	0.007186	0.297926	-0.316616	-0.458857	0.290065	-0.094556	-0.629804	-0.324162	0.060627	0.120214	0.007015	0.000000	0.000000	0.482048	0.122540	0.333713	0.000000	-0.025348	0.973541	0.053484	0.612477	-0.302037	0.000000
YNL102W	0.048874	0.000000	0.000000	-0.136797	-1.309953	0.120165	0.681700	0.802581	-0.503395	0.474251	-0.569387	0.325567	-0.130132	0.682027	-0.182941	0.830835	0.441753	-0.363023	-0.723958	0.000000	-0.668891	-0.288491	1.247336	0.571360	0.240881	1.365918	0.000000	1.015602	-0.106861	-0.323136	-0.289213	-0.418456	-0.494984	-0.522952	0.914985	0.000000	0.000000	-0.234441	1.168390	0.000000	0.725321	-2.337106	0.000000	-0.076627	-0.630016	0.000000	1.457767	-0.917364	0.515658
YNL100W	-0.282757	-0.447385	0.000000	-2.257805	0.870331	-0.107646	1.084516	-1.054981	0.650909	0.011114	1.062685	-0.818129	1.683823	-1.379615	-0.485168	1.633851	1.503863	-0.728641	0.443088	-0.055168	0.168656	1.410747	0.172647	-0.656770	0.066496	-0.408739	0.000000	-0.846349	1.201042	-0.602338	-0.641405	-0.201670	0.019384	1.159307	-0.143931	0.000000	-0.171491	0.140226	0.905069	0.000000	0.575494	-0.906057	-1.714140	-0.169700	0.392163	-3.225358	1.781486	-0.764062	-0.534852
YNL099C	1.440638	1.502432	0.000000	0.262451	-0.918576	-0.406702	1.099981	0.884143	-0.016050	0.746697	-0.236627	0.048749	0.547526	1.563124	-0.340801	0.706400	-0.173817	-0.996703	0.589719	0.950928	-0.185407	-0.072799	1.125992	0.241920	0.122856	1.176119	0.000000	1.650605	0.311671	0.856839	-0.616924	0.523356	0.132856	-0.304161	0.048638	0.000000	0.000000	-1.468017	-0.388230	-0.791330	0.305320	-0.419369	0.000000	-0.831857	0.618867	0.000000	0.171033	-0.754301	0.698115
YOL028C	-0.366879	0.160410	0.000000	-0.587177	-0.183969	0.676786	1.551031	-0.142217	-0.259645	-0.391067	-0.738225	0.437437	0.223297	-0.092893	-0.152161	0.585457	-0.739081	-1.402567	0.053899	-0.107595	0.000000	0.110482	1.834652	0.264126	0.030414	-0.531599	-0.746741	-0.889271	-0.154146	0.000000	0.283624	0.209464	-1.496199	1.124167	-0.890602	-0.067657	0.220042	1.160714	0.461259	-0.051761	0.648415	0.000000	-0.195238	-1.132497	0.444126	-0.574918	-0.053632	-0.177977	0.535349
YOR009W	0.697475	0.009851	-0.999612	1.316677	0.147991	-1.247613	-0.812270	1.382976	0.030293	0.848619	-2.223545	0.830611	1.494740	0.735718	-0.920527	2.027611	-0.163654	-0.129542	-0.928749	0.000000	-0.784462	1.142519	-1.346777	-0.873870	0.856190	0.217377	-0.477196	0.368232	0.564165	-0.267753	0.325422	-1.270115	0.145576	-0.318853	-1.582580	0.291732	-0.695912	0.000000	0.000000	-0.127785	0.215415	-0.260135	0.063171	-0.444190	1.958440	0.105973	0.988328	2.547531	0.301558
YOR010C	0.137568	-0.281444	-0.816628	-0.732130	2.720817	-0.397787	-0.039016	-0.426987	-0.185037	0.064810	1.342832	0.114263	0.078498	-0.543077	0.983347	0.273683	-0.203817	0.709344	-0.091504	0.504768	-0.762764	-1.713902	-2.077475	-1.005660	0.741998	-0.173206	0.154473	-2.012699	0.393310	0.591900	0.837179	1.252446	-0.956195	0.695050	2.290757	1.180894	-0.114564	0.396671	0.313450	-0.235907	0.680182	0.546341	0.057111	1.843616	-0.181132	-0.879369	-0.362722	0.607352	-0.793174
YOR017W	0.429946	-0.375630	0.739380	0.413548	0.825554	-0.661264	-0.369188	0.662411	0.263515	0.000000	-0.440668	-0.324987	-0.217859	0.000000	-0.452338	1.699110	1.562833	-2.557702	-0.277327	-0.292070	0.437694	-0.001975	-0.864191	-0.423583	-0.182462	-0.781129	1.196649	0.000000	-0.657471	-0.179866	-0.522574	0.000000	1.149104	1.639356	-0.134242	-2.096807	0.215810	-0.638775	0.454587	1.374373	-0.661519	0.575070	-0.094354	0.375073	-0.042103	0.023935	-0.374641	0.662062	-0.794827
YOR349W	-1.580867	0.828513	-0.648770	0.980209	1.010708	-1.318563	-0.587433	-0.361744	-1.365480	1.094307	0.517150	-1.150441	-0.737869	-0.732389	1.387905	0.989274	0.000000	0.625046	-0.251129	1.237894	0.613145	0.103285	0.110023	-0.941463	1.183522	0.746470	0.715250	-0.664079	0.205750	-1.281465	0.001605	0.771534	0.695197	0.062389	-0.212202	1.009296	-0.416363	0.894764	-4.290366	0.691478	-0.132524	0.780761	-0.147757	-0.539834	0.165133	-0.248085	0.911310	-0.157963	-0.507750
YOR353C	0.692462	-0.239034	0.000000	1.509994	0.512426	-1.058060	-0.668836	0.121424	-0.697029	-0.012014	0.587576	0.057793	-0.395939	0.499169	0.369572	0.549092	0.000000	0.060692	0.156976	-0.889192	0.000000	0.378612	-0.007982	0.608754	-0.818886	0.739258	-0.908958	0.730832	-0.343055	0.000000	-0.123137	0.716147	0.721672	-0.005198	-0.674600	0.671758	-1.024484	-0.559593	-2.745853	-0.242364	0.298854	0.000000	-0.362949	0.000000	1.794808	-0.718018	0.474051	0.345256	-0.240778
YOR355W	-0.195029	-0.224176	-2.139915	-0.242518	2.073191	-0.932846	-1.437548	-0.394723	0.402533	0.938829	1.909914	-0.243187	-0.455282	-0.864343	1.831153	-0.015258	-0.449373	1.375268	0.833377	0.992969	-0.176759	1.803811	1.614505	-1.088423	-0.137467	-0.121450	-0.275537	-2.059452	0.247419	-0.210158	0.064501	-3.709943	0.000262	-0.256331	0.447176	0.451203	0.417364	-0.284546	0.000000	-0.501784	0.207712	1.108892	-0.601474	0.000000	1.299941	-2.011733	-0.047882	0.650341	-0.829070
YPL279C	0.132669	-1.083637	-1.475188	0.514162	0.162880	-0.790523	-0.429422	-0.368103	-0.132558	1.330049	-1.474619	-1.098117	-1.166107	-1.767104	0.758322	-0.521337	0.050686	4.450492	0.184954	-1.244580	-0.470228	-0.394825	0.443968	-1.073600	-1.401668	0.003880	-0.420872	-1.607739	0.198883	-0.030030	1.363462	2.275692	-0.265961	-1.483935	-0.585234	0.654060	-1.143727	0.762835	2.953338	0.000000	-0.589129	-1.043744	-0.724598	0.936470	-1.621943	-0.391392	-0.923957	0.545368	-2.744718
YPR055W	0.016564	-0.490005	-1.195090	0.219012	0.000000	-0.905605	0.456829	0.660989	0.894172	-0.723748	0.478246	0.000000	-0.601974	-0.930939	-0.210560	0.000000	0.257125	0.000000	0.015521	-0.736823	-0.083468	-0.534502	-1.304205	0.000000	0.000000	0.000000	0.469966	-2.908680	-0.076386	1.001488	0.390387	1.465935	0.000000	-0.139446	0.000000	-0.525661	-0.332817	-0.538220	-2.013256	-0.211124	0.186235	-0.005871	0.233109	0.371294	0.000000	-0.379162	0.000000	0.000000	-0.134616
YPR057W	-0.015421	0.488689	0.933769	-1.437448	0.000000	0.949707	-0.247067	0.044458	-0.026648	-0.035399	-0.948250	0.000000	0.867713	0.651967	-0.737226	0.000000	-0.473249	0.000000	-0.231740	-0.564764	-0.143902	0.036286	1.067676	0.000000	0.000000	0.000000	0.098575	-0.264411	-0.012729	-0.052706	0.230434	1.476042	0.000000	0.226697	0.000000	-0.788195	0.020338	0.048713	0.488292	0.264403	-0.171804	-0.688511	0.079636	-1.008954	0.000000	-0.397503	0.000000	0.000000	1.735208
YPR062W	-1.647594	-0.121756	-0.045160	-1.066918	-0.313414	1.352516	-0.919341	-0.103843	-0.222005	1.197034	0.116272	1.532903	0.988126	1.539265	-0.621346	0.660372	-0.328058	-0.608043	-0.804224	-0.733530	0.156765	0.015996	-0.253917	1.178713	0.396423	0.292090	0.404368	1.254148	0.278583	0.134278	0.028752	0.346821	-1.274829	1.457139	-0.237480	-0.431710	0.457644	-1.875634	1.990159	0.007371	-0.406187	-0.340783	0.197025	-0.816399	0.249352	0.570078	0.393745	-0.653684	0.000000
YPR066W	1.198611	-0.204203	0.529425	-0.397917	-0.233386	0.336425	1.967985	-0.410345	0.700717	0.059771	-1.253947	0.570705	0.669984	-0.686979	-1.044075	0.539857	-1.013265	0.576447	-0.221050	-0.279940	0.075447	-0.666671	0.042269	0.204548	1.857796	0.457839	0.039209	-0.012661	0.170840	0.491128	-0.149515	-0.956877	-0.537577	-1.193854	0.010384	0.108230	-0.877718	-1.686490	0.000000	-0.188750	0.920334	-0.715816	-0.297687	0.230551	0.376720	0.752139	0.697616	-0.464950	0.857495
YPR114W	-0.210000	0.154996	-0.319803	-0.678039	0.292758	0.049630	-0.195537	-0.143077	0.550050	-0.207029	0.281153	0.840932	0.279079	1.029294	-0.569914	-0.085472	-0.092892	-1.100739	-0.063243	0.430996	-0.119070	-0.478839	0.589461	0.347429	-0.001250	0.113416	-0.248853	-1.320269	0.009175	-0.239317	0.263566	-1.494591	-0.907503	0.872742	-0.413661	-0.078559	0.533621	1.351756	0.318762	-0.263458	-0.062448	-1.682412	1.510602	0.232579	0.137450	0.146517	1.362951	0.586576	-0.630403
YPR116W	-0.187765	0.372338	-0.928791	-0.294838	0.525925	-0.313203	0.152966	0.444144	-0.668999	0.000000	-0.425291	-0.892281	-0.648195	0.000000	-1.149759	-0.028753	1.092880	-1.905147	0.775072	1.292987	0.255826	-0.244831	0.031934	-0.481435	-0.439207	-0.783193	-0.873537	0.000000	1.139644	-0.733427	-0.927641	0.000000	0.039030	-1.567326	-0.300942	0.035336	-0.267130	-2.682348	0.000000	-0.598849	-1.118826	-1.265536	-0.808883	0.828515	-0.160858	-1.119873	-0.867245	0.946905	-0.988389
YPR118W	-0.661833	0.635665	0.494088	0.084343	0.642016	-0.002976	-0.323304	0.424253	-0.382257	0.000000	-0.456761	0.571606	-0.913127	0.000000	0.928523	-0.298336	-0.521352	0.411881	-0.240542	0.278489	0.107620	-0.076013	-0.929619	-0.476323	-1.035933	0.007293	-0.327347	0.000000	0.223024	-0.548384	-0.251978	0.000000	-0.046133	-0.294955	-0.905248	-0.671049	0.024785	-0.062754	0.034868	-0.150297	-0.318418	0.000000	-0.556901	0.298570	0.298705	-0.408463	-0.101007	0.169783	-0.254540
YBL080C	0.247063	0.154658	0.787383	1.103868	-0.090296	-0.153993	0.261045	-0.209609	-0.140613	0.533003	-0.043058	0.112238	-0.277704	-0.742911	-1.008566	0.403610	0.740554	0.176710	0.294770	0.152604	-0.237852	-0.306674	0.095438	-0.277107	0.867299	0.807477	-0.150634	0.884269	0.368387	1.149132	0.096288	-0.515956	0.406666	-0.619470	0.862152	0.250577	0.091554	0.409020	-1.509434	0.617354	0.320583	1.099203	0.255721	0.000000	-0.426493	0.778165	0.320080	-0.997238	0.865949
YBL078C	-0.035665	-2.009249	0.688038	0.000000	1.406652	0.066041	-0.452340	0.369640	0.654949	0.000000	0.485997	1.185974	0.092270	0.000000	1.415066	-0.262710	0.254706	0.779629	0.464315	-1.220792	0.191419	-0.676416	-0.532853	0.962471	0.463259	0.016440	0.063174	0.000000	0.844233	1.627494	0.000000	0.000000	-0.315768	0.000000	3.416098	1.781559	0.905975	0.008030	-0.035232	-0.526913	-0.635305	1.489622	2.423457	-1.408634	-1.966241	0.658254	-0.552743	-0.584750	-0.781385
YBL075C	0.134097	-0.361301	0.092125	1.299334	0.190227	-0.307154	0.191881	-1.101275	-0.442711	-0.655876	0.495177	-1.439752	-0.631360	-0.757382	0.944462	0.264637	1.487132	-0.007930	0.028827	0.439461	-0.013039	0.123095	-0.147389	-0.987514	1.015391	0.305953	-0.020546	-0.198549	-0.582636	0.040827	-0.488499	-0.912146	-0.416191	-0.145821	1.720822	-0.152702	0.832808	-0.324752	-1.482734	-0.217153	0.570676	0.284347	-0.934400	-0.405260	-0.404642	0.266431	0.093251	0.149748	-0.677033
YBR255W	0.379973	-0.311810	0.914240	2.216861	-1.014682	0.030540	0.408160	0.037158	-0.424808	-0.780602	-0.378676	1.089075	0.690932	0.574775	-0.370698	-0.256133	-0.422214	1.615016	-0.353425	-0.599765	0.094000	-0.877215	-0.188825	0.479370	0.584761	-0.386745	0.431597	0.567588	0.112205	-0.899655	-0.048726	1.617511	-0.110274	0.785307	0.031164	-0.081946	-0.894508	-0.622342	0.000000	1.149172	-0.434292	0.582280	0.162428	-0.575396	0.507540	0.292475	-0.118596	1.732768	-0.317004
YBR257W	-1.213904	0.786908	0.450258	1.156216	-0.516238	0.461383	-0.041435	0.407405	-0.740199	0.501712	0.333744	0.540267	-0.229340	0.869918	-0.130443	-0.496733	-0.146558	-0.403547	-0.268772	-0.244743	0.486330	-0.525032	1.318494	0.250378	2.236828	-1.073158	0.134676	0.981907	0.294219	-0.712651	1.466573	0.698550	-0.762138	-1.023598	0.065826	-0.709985	-1.164936	-0.668278	0.000000	1.093929	-0.647454	0.463136	-0.011593	-1.412110	1.119761	0.667736	-1.751285	0.253003	1.064108
YBR263W	0.361235	0.553381	-0.745317	-0.509557	0.454773	-1.571292	-0.099310	-0.188879	0.108772	-0.704445	-0.555383	-0.364009	-0.938205	0.012696	0.923316	-1.447736	0.568099	1.484797	0.306896	-0.197471	0.493995	-0.052161	0.070008	-0.649735	-1.677608	0.331325	-0.081836	-0.132032	-0.107549	-0.653705	0.023403	-0.443017	0.765119	0.068597	0.033047	0.610754	-1.269099	-1.875686	1.637071	-0.330421	-0.184595	0.318779	-0.479082	1.195538	-0.066136	-1.047456	-0.474733	0.990775	-0.554563
YCL064C	4.501632	-1.162031	-0.923230	1.063142	2.861737	0.707818	0.467333	-3.272023	-3.353628	5.080080	10.252376	6.537579	-2.909677	3.484483	5.708121	7.650399	0.698380	0.576117	0.156546	0.026135	1.983667	-5.608877	0.171487	8.054996	8.461991	7.893944	0.371585	0.136388	-1.453302	-3.728639	0.163798	2.308715	6.141602	1.176282	4.479015	1.300989	0.921137	1.267092	-3.177028	-0.629134	0.669533	-0.772868	-0.189788	-0.758158	6.168071	0.327926	-8.274629	1.231283	-0.236261
YDL052C	-0.203475	-0.181465	0.000000	-0.431480	-0.313651	0.002767	-0.533103	0.682522	-1.364003	0.000000	0.265629	0.630241	0.193109	0.000000	-0.311735	0.441850	-0.380579	1.460601	-0.325246	-0.111424	-0.196809	-0.738326	-0.222677	0.406092	0.452831	-0.426292	-0.839086	0.000000	-0.439078	0.000000	-0.267088	0.000000	0.029188	-0.447824	-0.211511	0.090748	0.018157	0.830772	1.683618	-0.002679	0.134747	0.000000	-1.246523	0.261713	0.567086	0.028674	1.040671	-0.692462	0.344315
YDL049C	1.115248	0.000000	-0.461301	0.605525	0.176290	0.695523	1.169524	-1.170855	-0.897993	-0.501488	-0.172975	-0.492949	-0.173240	-0.967362	1.199710	-0.133938	0.000000	0.236656	-0.546401	-0.632686	-0.051357	-0.329277	1.408114	0.558739	0.033533	-1.178017	0.000000	0.136328	-0.209912	-0.259899	0.000000	-0.673533	0.928292	0.196712	0.516511	0.000000	0.000000	-0.810992	-0.926151	0.000000	-0.205163	0.207950	0.000000	0.974753	-0.359677	0.000000	-1.114273	0.019315	2.385545
YDL047W	1.071133	0.270700	-0.420344	-0.318730	-0.444399	-0.388992	-0.645370	0.421655	-0.400501	0.226134	-0.085713	-0.247221	0.305619	0.305264	-0.074757	-1.427856	0.488511	0.508532	-0.023262	0.919772	0.000531	0.047023	-0.154408	0.043439	0.731933	-0.461723	-0.362510	0.124914	0.220735	0.004541	0.151207	-1.121034	-0.364003	-0.298089	-0.480709	1.831811	-0.141971	-0.663867	0.502927	-2.403034	-0.695728	-0.024042	-0.755464	1.269004	0.310073	-0.723724	-0.876190	-0.178165	0.554283
YDL045W-A	-0.869996	-0.934362	1.231415	1.082845	-1.632591	-1.551640	-0.640844	0.387726	0.064929	2.421392	1.774597	0.630769	1.214031	5.626517	-1.072398	0.382597	0.272842	0.083106	-0.834547	-1.657672	0.521914	-1.388457	0.772050	0.761555	0.015005	-0.809413	0.147360	-0.360684	-0.915804	-0.427772	0.776411	-0.436404	0.351253	1.798711	0.116665	0.000000	2.454913	-0.975175	-0.530279	-1.743940	-0.280962	-0.177734	0.000000	-1.456964	-0.094692	0.154827	-0.253905	-0.416792	-0.256871
YDL045C	0.000000	0.000000	0.706595	0.412994	-0.542511	0.000000	0.462394	0.000000	-1.059094	-0.119005	0.000000	-4.585399	0.084551	0.630369	0.661004	0.309849	-0.221184	0.290946	0.000000	0.404585	-0.461503	-1.000515	1.271152	0.614702	0.337100	-0.608093	0.000000	-0.177755	-0.283225	0.016775	0.462139	0.775275	0.110288	-1.475732	0.257325	0.000000	0.000000	0.437956	0.000000	0.002254	0.606671	0.565924	0.000000	-0.561193	0.208881	-0.477371	-0.664091	0.165810	-0.660905
YDL005C	-0.612927	0.234775	-0.182642	0.000000	-2.220889	-0.674941	-0.030594	-0.385666	0.016432	0.000000	0.528768	-3.112332	-0.203013	0.000000	0.021941	0.615471	0.014178	-1.126919	-0.403014	0.392217	0.243082	0.025640	-1.361659	-0.420021	0.127677	-0.533905	0.496331	0.000000	1.125147	0.175120	0.000000	0.000000	-0.452219	0.000000	0.186696	-0.033462	-0.288128	0.434485	-0.685458	-0.864543	-0.647387	0.565232	0.265089	-1.155222	0.035439	-0.140251	0.166653	-0.628222	-0.207149
YDR004W	0.420286	0.000000	0.593624	-0.548797	0.187423	0.491309	0.885740	-1.195336	0.189305	-0.215557	1.003203	0.890513	0.642862	0.041757	-0.551091	-0.009190	-0.212928	0.478266	0.286186	0.000000	-0.589958	-0.225836	1.411893	0.793678	0.647132	0.754945	0.000000	0.026877	-0.682945	-3.753423	-0.211201	0.646915	-0.400765	0.105541	0.612290	0.000000	0.000000	0.434399	1.247676	0.000000	-0.535039	-0.459278	0.000000	0.000000	0.465341	0.000000	1.338044	-0.661505	-0.583173
YDR005C	1.215781	-0.189870	-0.328323	-0.319601	0.290585	0.078305	-0.326996	-0.475834	0.452504	-0.286392	0.181900	0.654665	-0.632050	-0.306220	0.625393	-0.228197	0.449276	0.250147	0.555420	0.012427	-0.382838	-1.031599	0.021869	0.482859	0.000123	-0.173450	0.157989	-0.297212	0.358535	0.789704	0.429693	0.296216	-0.074367	-0.478266	0.484891	-0.494648	0.345977	-0.024840	0.163393	0.155835	-0.405845	0.393211	-1.573762	0.442935	0.033051	0.109090	-1.365007	-0.640422	-0.333195
YDR325W	-0.874438	0.128334	-0.199354	0.485341	0.301129	-0.112454	-0.865309	0.530595	0.187274	-0.532896	-0.422744	-0.419602	-0.267946	0.229544	-0.061580	0.056570	-0.023333	-0.810252	0.428205	0.295699	-0.352759	0.163740	-0.132641	-0.058365	-1.052548	-0.282839	-0.410433	0.410742	-0.205672	-0.212394	1.096958	-0.851384	0.212845	-0.955283	-1.182494	0.163118	-0.823655	-0.084430	0.000000	-0.043938	0.572485	0.335789	-0.695774	-0.668884	0.780984	-0.185208	-0.405870	-0.849587	-0.421392
YDR330W	-0.149023	-0.210186	0.000000	0.654596	0.544681	0.273913	-0.081803	-0.773070	-0.800484	0.278935	0.568142	-0.766464	-0.250767	0.263694	0.452573	0.062563	0.018252	-0.298509	-0.066214	-1.724369	-0.146345	0.344041	0.096941	-0.807182	-0.575692	-0.289559	-0.521702	-0.445060	-0.045612	0.606666	0.224188	-0.527316	0.378887	-0.244291	0.851441	-0.637958	1.153230	-0.272055	0.579827	0.229248	0.232235	0.058153	0.651487	0.000000	0.457627	0.000000	-0.760923	-0.168518	0.235641
YDR334W	-0.046250	-0.066408	-0.391090	0.414915	0.035416	-0.264923	-0.120411	1.416919	0.184089	-0.628673	1.512388	-1.872559	-1.073944	0.278988	0.987031	-0.351904	0.092013	0.863433	0.191078	-0.141857	-0.298844	0.191516	0.330201	-0.081276	0.142620	-0.823331	-0.724084	0.446823	-0.076739	-0.498666	-0.219741	1.499317	0.663054	0.083882	-0.541041	0.180842	-0.170999	0.498012	0.000000	0.231153	0.053768	-0.079696	-0.840453	0.108276	-0.068727	1.415415	-0.641675	-0.173630	0.000000
YDR368W	0.609929	0.029280	0.949593	0.730342	0.989787	-0.007757	0.636177	-0.475947	-0.059405	-1.510606	0.350684	0.837816	-0.588676	0.040220	1.301491	-0.759734	-0.493749	0.521479	-0.267170	-0.180839	-0.375015	-0.913414	0.217563	0.800738	-0.536177	0.152643	-0.207125	0.377634	-0.792696	0.540619	0.156621	-0.934846	0.267335	0.749226	0.937774	-0.170850	0.238245	-0.049539	-0.906316	0.764281	0.131901	0.242601	-1.143664	0.804715	-0.335581	-0.634045	-0.256154	-0.102534	0.535967
YER056C-A	-0.859601	-0.109141	0.000000	0.095901	-0.462837	-0.149463	0.018557	0.412178	0.103594	1.011194	-0.047303	0.251674	0.659189	1.823046	-0.467338	-0.536818	-0.203520	-1.079787	-0.122402	-1.551709	-0.208482	1.876982	2.609687	0.768926	0.125747	-0.308486	0.187721	0.203916	0.170431	0.000000	0.168963	-0.481003	-0.206409	1.139073	-0.315131	0.006058	1.341910	-1.773195	1.666401	0.130369	0.120692	0.000000	0.322546	-1.605619	-0.065914	-0.566793	0.388589	-0.219411	-1.058382
YER065C	0.370386	0.311813	0.024999	-2.424268	-1.803651	-0.537287	-0.151231	-0.358211	0.488836	0.683326	-1.908693	-1.117491	1.053450	-0.574133	0.137277	2.074187	-0.656552	-2.327702	1.080144	0.427536	-0.802862	-0.493704	0.049168	2.037636	1.280455	0.695644	0.090059	-0.225300	-0.229935	-1.990408	-0.607849	-2.866801	-1.026592	-0.854703	0.109076	0.254670	0.733877	0.337089	0.735318	-0.285483	1.224688	-1.273834	-0.160864	-0.588691	0.022607	2.319021	0.429544	0.813535	-0.300290
YER103W	1.608280	-0.685812	1.993955	0.000000	1.740330	-0.025432	-0.375193	0.290096	1.645072	0.000000	-0.832268	1.006211	-0.175840	0.000000	0.070088	1.124704	1.460389	-0.767270	0.192457	-0.106625	-0.276010	0.627286	-1.892183	0.150420	1.214118	0.389052	-0.257880	0.000000	-0.199906	0.000000	0.000000	0.000000	0.073500	0.000000	6.459753	0.354333	-0.291194	-0.174938	-0.707361	0.313087	-0.585773	0.375062	0.661065	0.000000	-0.047421	0.218381	0.225869	-1.459637	-0.803420
YGL200C	-0.044726	0.354136	0.000000	-0.599113	-0.674255	1.722045	0.188096	0.352733	-0.285333	-0.119486	-0.195005	1.591759	0.329788	0.157240	-1.091421	-0.385637	-1.589940	-0.873547	-0.153634	0.433090	-0.296594	-0.633849	0.002802	0.012901	1.684687	-0.484242	0.519199	-0.024188	-0.581146	0.000000	0.878733	0.517850	-1.005709	-1.170478	0.002791	-0.378478	0.383846	0.842373	-0.099376	-0.176722	-0.007277	0.060191	-0.351746	0.000000	0.383905	0.559841	0.070899	0.851422	0.384102
YGL196W	0.227191	0.048053	0.262155	0.560253	0.020847	0.559403	-0.245897	0.056101	0.384128	-0.505467	-0.807716	0.270908	0.008389	-0.079698	0.222291	0.255135	-0.054144	0.061654	-0.501086	0.095343	0.935914	-0.064925	0.424881	0.708794	1.080431	1.352013	-0.827719	0.377626	0.985929	-0.309017	-1.344508	-1.218554	0.375548	-0.055674	0.347112	-1.130773	-0.482952	0.812516	-0.650499	-2.468744	-0.778377	0.060012	-0.082011	0.000000	-0.854377	0.728087	0.707497	-0.847863	0.474230
YGL190C	-0.037205	-0.383525	-0.411210	0.638855	0.522073	-0.092681	-0.202313	-0.317426	-0.046207	-0.341952	0.444610	-0.638815	-0.415570	-0.277636	-0.441641	0.248553	-0.437543	0.008503	0.024428	-0.088682	0.212530	-0.251364	0.070139	-0.003158	-1.097315	0.292187	-0.243214	0.032346	0.359919	0.182284	-0.010432	-0.306768	0.157445	-0.158493	-0.006694	0.084554	-0.421239	1.022861	-0.004091	-0.117188	-0.203157	-0.220265	0.160842	0.789582	0.075414	-0.055201	0.092318	0.188837	0.000000
YGL143C	0.586267	0.106888	0.346302	0.054074	-0.306380	-0.250497	0.557934	-0.103064	0.684501	-0.210169	0.656775	-1.997074	0.294503	-0.174555	0.020809	-0.657253	-0.728436	3.113480	0.146811	0.170788	-0.072651	-0.492820	1.289897	1.095284	-1.186808	0.257961	0.189852	0.217210	0.053707	1.652562	-0.867799	-0.215382	0.434040	-0.085323	0.215717	0.278568	-0.503390	0.014884	1.139768	-0.235140	0.100150	0.000000	-0.412859	0.000000	-1.101353	0.234324	-2.002953	-1.076102	0.000000
YGR166W	0.239798	0.648803	0.000000	0.082629	0.171245	-0.169321	0.004473	-0.779508	0.100718	-1.420211	-0.865007	-0.205748	0.151824	-0.687084	-0.146762	0.326079	-0.519344	-1.021707	-0.174036	-0.916881	0.241102	0.609971	-0.887494	0.124558	0.599852	0.075640	0.612579	0.326748	-0.656067	0.000000	-1.079077	-0.590193	0.339061	-0.025335	-0.260341	-0.222953	0.986068	0.235410	0.512414	-0.044330	-0.239716	0.000000	-0.757320	0.200153	-0.105194	-0.224559	-0.590142	0.516943	-0.102643
YGR170W	-0.875636	-0.768223	0.653984	0.343718	-0.027175	0.491770	-1.369084	0.386047	0.234155	0.000000	0.514621	1.498607	0.330644	0.000000	-0.709295	-0.109206	-0.767362	-0.168435	-0.217599	-0.670855	0.003671	-0.435510	0.477865	-0.055817	-0.384201	-0.409644	0.741964	0.000000	0.510105	0.000000	0.292701	0.000000	0.098428	-0.174289	-0.724889	0.342263	0.293503	0.198686	0.995604	0.742654	-0.831960	0.000000	0.122208	0.056990	0.238834	-0.281661	-0.067394	-0.276758	0.477736
YGR171C	0.933516	0.365407	-0.021155	0.329506	-0.444064	-0.618967	-0.913880	0.479241	0.374303	-0.178140	-0.259683	-0.009954	-0.091473	-0.139057	-0.380640	0.037231	0.400647	0.229990	-0.533746	0.000000	-0.638795	-0.783869	0.415818	0.094869	0.199548	0.199537	1.194748	-0.657882	0.269572	0.830400	-0.566488	0.006353	-0.354275	1.309316	0.104481	0.049101	-0.169605	-0.294702	0.000000	-0.182151	0.005946	0.852845	0.000000	0.207841	0.067177	0.000000	-0.142532	0.230778	0.000000
YGR212W	0.211812	0.167810	0.000000	0.445998	0.866106	-1.039308	-0.008981	0.226641	-0.496700	-1.590674	0.497886	-0.120846	-0.569607	-0.963872	2.095159	-0.985483	0.799030	0.889155	0.599701	0.609459	-0.357661	-0.233593	-1.830031	-1.627451	-1.622161	-0.663253	-0.355977	0.373820	-1.026091	0.000000	0.560121	-0.918142	0.719847	0.339047	0.037650	0.000000	-0.812448	-0.693908	-1.612833	-0.408908	-0.796523	0.000000	0.699547	0.935065	0.718035	0.000000	-0.535760	0.207096	0.073295
YHR178W	-0.005929	0.116993	-0.282950	-0.741008	0.322793	-0.020385	1.344388	0.095825	-0.085313	-0.075621	0.718533	-0.650757	-0.601925	-0.757701	0.445044	-0.628223	0.196628	-0.775291	-0.225585	0.000000	-0.032528	-0.573415	0.031572	-0.607981	-1.984443	1.544968	0.000000	-0.804942	-0.028134	0.661941	-0.140362	-1.113558	-0.481079	-1.053455	-0.443640	0.000000	0.685590	-0.086206	-1.782128	-0.119672	1.719430	-0.264948	-0.418482	-0.221162	0.273542	0.000000	0.030142	-0.749793	-0.613939
YHR182W	1.096697	0.000000	0.083195	-1.377408	0.374986	-0.458045	0.642457	0.060387	0.045732	-0.776843	0.021506	-0.539774	-0.136483	-0.481012	0.460251	-0.234672	-0.999170	0.359649	-0.450274	0.000000	0.000000	0.622644	1.072644	-0.433951	0.003045	-0.271576	0.000000	-0.608162	-0.263682	0.062616	0.247135	0.245077	0.052410	-0.713180	-0.203144	-0.157949	0.284105	-0.166508	3.374249	0.303315	1.228398	-0.411812	0.000000	0.070153	0.578617	0.000000	-0.576367	-0.575116	-0.091103
YHR184W	-2.608358	-0.301517	0.562590	0.692559	-1.253790	0.781374	-0.785131	0.200163	0.535986	-0.781521	-0.392827	2.322294	0.878418	1.842033	-1.555330	0.108473	-0.355431	-1.023315	-0.157247	-0.445987	-0.247754	0.013790	-0.874358	2.383669	0.510147	0.177717	0.095269	0.738948	0.066312	-1.760752	-0.796057	0.640899	-0.140008	-0.371153	-0.399496	-1.065278	1.637996	-0.911331	-0.260935	0.393169	-1.128237	-0.057550	-0.198468	-1.135551	-0.031188	0.173047	1.411004	-0.546833	0.409174
YIL161W	-1.509954	-0.817968	0.000000	0.684895	-1.716960	0.582705	-1.032786	0.271009	-1.536224	0.983993	-0.326396	0.974096	-0.167012	2.351942	-0.720760	0.428892	0.000000	-0.774971	-0.297206	-1.215806	0.556459	0.875561	0.671719	0.416541	-0.046035	-1.489881	0.716216	-0.314724	-1.425688	-0.747128	0.455841	0.800694	-0.299779	0.000000	0.300517	-0.593386	1.419710	-2.181041	1.699457	1.369881	-0.149905	-0.371686	0.081273	0.000000	0.540533	-1.010055	1.125973	-0.018199	0.682712
YIL158W	-1.535545	-0.261999	0.453901	1.372678	-1.161361	1.054112	-1.214589	-0.171494	-0.542916	0.000000	-0.229008	1.320419	0.550780	0.000000	-1.009719	0.846711	-1.250172	-1.008393	-0.613979	-0.524632	0.099679	0.515262	0.489646	0.229015	1.459693	-0.633238	-0.047737	0.323775	0.092682	-0.165523	0.356141	0.426462	-0.506489	-1.797448	-1.062615	-0.296306	0.186713	-0.319134	0.642442	0.160982	-0.323626	-0.707614	0.787165	-1.621374	-0.151489	0.101567	-0.060571	-1.025590	1.163636
YIL155C	0.205426	-1.778872	-2.133795	-0.729040	3.346548	-0.939642	-0.614149	0.803121	0.558149	-0.162102	1.957082	-1.117152	-1.882178	-0.176841	0.957784	-0.323010	2.292672	0.342097	-0.017471	-0.752044	0.000000	-1.238016	-0.191543	1.018950	0.106652	-1.709674	-2.069213	-0.529131	-0.541862	1.410134	0.043610	3.008823	0.885847	1.712771	4.474896	0.351377	-1.600035	-1.303912	1.074369	0.478514	-0.071498	-0.530554	0.790350	1.650169	-2.028053	0.180072	-0.679000	0.196995	0.345860
YJL111W	0.387337	-0.199438	-0.029384	-0.221941	0.385809	-0.048250	-0.186895	0.059538	0.090950	0.000000	0.700508	1.225518	0.372002	0.000000	0.357045	0.838488	0.051685	-1.444287	-0.228219	-0.259197	0.173681	0.270060	-0.375257	0.432236	-0.060397	-0.244555	0.128068	0.000000	0.117864	-0.804476	-0.798248	0.000000	0.375471	0.360923	-0.936513	-0.855898	0.435106	0.264175	0.206768	0.510506	-0.209321	-0.284436	-0.973466	0.922707	0.042449	-1.120649	-0.128411	-0.177990	-0.059784
YJL110C	0.014515	-0.474067	-0.066687	-1.302339	1.418271	-0.486986	0.231331	-0.297330	0.740679	0.018031	-0.881855	-0.255554	-9.780146	0.073611	-0.073143	-0.663693	-0.752162	-1.113625	-0.259071	-0.646632	-0.176180	0.697927	1.304300	-0.703556	-0.493723	-0.802456	0.213915	0.190378	-0.616580	-0.286709	-0.057329	0.174218	0.381006	-0.033304	-0.483488	-0.576140	-0.415505	-0.545688	0.000000	0.773021	-0.512204	0.939504	0.036631	0.777443	0.119647	-1.066032	-0.056652	0.544418	0.000000
YJL103C	0.395063	-0.114282	-1.327480	-0.741654	1.289217	1.198687	1.563940	0.086962	1.090370	-0.505972	0.489390	-0.093766	-0.413748	-0.699837	-1.219296	-0.045809	-0.182410	0.801517	-0.571865	0.103640	-0.311648	-0.067813	-0.503485	0.082701	0.440128	-0.422379	0.169778	0.000000	0.521188	0.540571	-0.441790	-0.417737	-0.952454	-0.420037	1.274753	0.408219	0.110364	0.528800	-0.119354	-0.386935	0.436658	0.353255	0.147799	0.765487	0.091200	0.975794	0.054587	0.225145	-0.974977
YJL059W	0.123543	-0.598588	0.000000	-0.112049	-1.645532	-0.176032	-0.066779	0.246356	0.132684	0.409937	-0.894778	0.641752	-0.380259	-0.777440	-0.813878	0.542891	-0.477329	-1.161870	0.008411	0.005452	0.395518	-0.255661	-0.866928	0.488629	0.866986	0.628518	-0.008690	-1.013002	-0.078619	0.000000	-0.134019	0.915723	0.267652	-0.551062	-0.252970	-0.846123	-0.703837	0.414850	-0.254016	-0.123478	-0.977010	0.000000	-0.433616	1.125853	0.163800	1.322763	0.552213	0.218076	-0.602865
YJL057C	-0.105342	0.506650	0.000000	-0.393500	-0.468268	0.946130	1.370322	0.078839	0.161156	0.239009	-0.384736	0.679512	-0.080171	-0.396489	-0.261517	0.500296	0.473961	-0.583579	-0.583326	-0.737061	0.337444	4.060393	0.748104	0.873032	0.660146	0.366916	-0.033077	-0.280980	-1.702873	0.000000	-0.069440	0.128044	-0.351378	-0.284380	1.186223	-0.651079	-0.838769	0.247815	-1.507646	0.281813	-0.353583	0.000000	0.219574	-0.223069	0.360013	-0.186023	-0.146424	-0.571562	0.685794
YJL050W	-0.276524	0.130867	-0.955138	0.048221	0.000000	-2.171862	-0.380529	0.122979	0.294448	0.053645	-1.090283	0.000000	-0.023352	-0.666238	-0.127469	0.000000	0.537028	0.000000	-0.111179	-0.649960	0.234717	0.132479	-1.026501	0.000000	0.000000	0.000000	0.044673	0.960981	0.311707	-0.823266	-1.311575	-0.440647	0.000000	0.140415	0.000000	-1.419884	-0.233148	0.029316	-0.172953	0.369273	-1.250980	-0.983143	-0.055431	2.108069	0.000000	-0.838612	0.000000	0.000000	-0.087952
YKL134C	0.000000	0.000000	0.264029	0.820335	-0.480963	0.000000	0.172388	0.000000	-0.023428	0.983224	-0.630309	0.338883	-0.571170	-0.015543	0.744734	0.000000	0.000000	0.000000	-0.799427	0.000000	0.000000	0.484713	-0.278604	0.139297	0.000000	0.000000	0.000000	-0.732744	-0.658674	0.000000	0.963425	0.536521	6.904780	-1.337366	0.000000	0.000000	0.000000	-1.069415	0.000000	0.000000	1.155574	0.000000	0.000000	-0.229588	0.000000	0.000000	-0.610327	0.000000	0.000000
YKL129C	-0.671352	-0.064244	0.538416	-0.992562	-0.109546	-0.736296	-0.029158	0.092341	0.087102	0.000000	-0.956631	0.103042	0.152836	0.000000	-0.745078	1.734540	0.986681	-1.104209	-0.737875	-0.093872	0.253300	-0.997630	1.114573	-0.076739	0.601666	-0.267722	-0.385366	0.000000	-0.584014	0.749213	-0.041407	0.000000	0.032386	2.665419	0.523301	0.328795	0.847838	-0.775711	-1.208274	0.721402	0.529586	-0.429534	0.381583	-0.355287	-0.494078	-0.364137	0.286476	-0.837720	0.293318
YKL127W	-0.136762	0.193558	-0.849164	-0.277334	0.843207	-1.263039	-0.538558	-0.887073	0.267976	0.000000	-1.287970	-0.457162	-0.732949	0.000000	0.024490	-0.013684	0.470944	0.678821	-0.767334	0.039189	0.064057	-0.624636	-1.274876	-0.915871	-0.958832	-0.058046	-0.422173	0.000000	-0.443463	-0.197057	-0.930488	0.000000	0.838619	-0.290554	-1.562297	1.042865	0.319249	0.972628	-0.837750	-0.157216	-0.209788	1.259868	-0.111513	0.514758	0.396735	-0.040293	0.651531	-0.025515	-0.094166
YKL125W	-1.020045	0.662736	0.000000	-0.536594	0.625096	-0.002930	0.226165	-0.208820	-0.170156	0.091967	0.175804	0.076981	0.057538	-0.593815	-0.462155	0.173939	1.038441	-0.697049	-0.139489	0.121542	0.119309	0.646966	0.422644	-0.328279	-0.540622	0.398586	0.180093	0.541633	0.330986	0.000000	-0.086704	-0.054720	0.778142	0.903323	-1.188493	0.673235	-0.922795	0.361924	-0.094390	-0.087411	0.401005	0.000000	-0.032910	0.848997	0.484795	0.090348	0.018353	0.096475	-0.005653
YKL085W	0.903374	-0.381137	-1.109699	-0.062630	1.124553	-1.320487	0.116624	0.730837	0.654417	0.357357	2.507736	-0.771697	-0.809091	0.781049	0.575338	-0.260344	0.759015	0.398055	0.246453	0.206426	-1.080825	-1.156844	-1.060769	-0.044013	0.132474	-0.749029	-0.479370	-0.761724	0.258806	1.908042	0.066068	-0.343134	0.373476	-0.490970	1.214112	2.741705	-0.072450	-0.448897	-0.661284	-0.180706	0.419274	0.196489	0.375538	-0.638143	-1.457473	1.984362	-2.741175	-0.982331	0.988931
YKL080W	0.102148	-0.122340	-0.543930	0.902841	0.078383	-1.132781	0.137111	-0.740161	-0.669764	0.000000	-1.376575	-0.666397	-1.134132	0.000000	1.046331	-2.162837	-0.748991	1.093627	0.013809	0.000000	-0.265959	-0.687028	-0.772869	-0.287529	-0.942517	0.228068	0.000000	0.000000	-0.010100	-0.565764	-0.382674	0.000000	0.018703	-0.256732	-0.264870	0.000000	0.000000	-0.702360	-0.394060	0.000000	-0.848329	-0.481075	0.000000	1.148021	-0.084869	0.000000	-1.793558	0.873331	-0.617456
YKL078W	0.523050	1.435101	0.000000	-0.089581	-0.104741	-0.829538	0.023337	0.288981	-1.345993	-0.607585	-0.351116	-0.457423	0.516491	-0.533035	-0.401141	-0.684864	-0.114226	0.095215	0.740010	-0.650708	0.930186	0.521630	-0.790430	-1.166028	-0.286987	0.404457	-0.212600	1.795650	-0.626667	0.000000	-0.451535	-0.739997	0.426059	0.446229	-1.398263	-0.335167	-0.094447	-0.508057	-1.596039	-0.257602	0.426704	0.000000	0.015562	0.932395	-0.049507	0.074083	0.188201	2.189989	-0.324787
YLR057W	0.297761	0.079549	-0.097254	-0.319552	0.271854	-0.437601	-0.206229	0.610700	0.686774	-1.089618	-0.198577	-0.275939	0.657868	0.115266	1.257187	-0.558403	1.546044	0.362492	0.480449	0.463621	-0.230127	-0.309106	0.201191	-0.505822	-0.248855	-0.572215	-0.611169	0.410553	0.470687	-0.137119	0.313439	-0.020556	-0.225727	0.808524	-0.180473	0.013727	-0.666901	1.395315	-0.002561	0.784442	0.364752	-0.064162	-0.098528	0.584095	0.525890	-0.562649	-0.209279	0.209275	0.589872
YLR058C	0.300091	0.095315	0.000000	-0.231152	0.746945	-0.907262	-0.473520	-0.266196	-0.659335	-1.652848	-0.566100	-0.452689	-1.082262	-0.277275	-0.366271	-0.887027	-0.240454	1.142750	0.658527	0.016519	-0.712259	-2.848933	0.284480	-0.371708	-0.220185	0.134375	0.400534	0.697175	-0.164259	0.000000	-0.186666	-0.583249	-0.011171	0.101215	-0.049512	0.256918	-0.548709	0.139890	-0.338591	0.205349	1.096143	0.462843	-0.019781	1.178136	0.398982	-0.205755	-1.119746	0.730703	-0.239779
YLR061W	2.347924	-0.332218	0.145515	0.111299	-0.399000	-0.663311	1.344823	-2.029827	-1.118976	0.114826	0.814331	0.519954	1.048034	0.859872	0.629691	-0.154527	1.097961	-0.247164	0.695355	-0.432276	-0.479874	-0.272940	0.011475	0.173728	0.560919	-0.212265	0.187355	0.252781	-0.109197	0.482618	0.146666	-0.445770	-0.473456	1.075871	-0.771669	0.025871	0.833462	0.000000	0.000000	-0.134007	-0.215468	0.148065	2.279941	-0.501710	-0.136661	-1.455823	-0.172183	0.157679	0.000000
YLR066W	-2.256177	-0.179737	0.000000	0.300575	-0.401233	1.036518	-2.282496	0.285635	-1.015390	0.000000	0.720882	1.332367	0.121443	0.000000	-0.462646	-0.082918	-0.467901	-0.751048	-0.077019	-0.243014	0.426726	-1.093058	1.745155	1.132414	0.457793	-0.440434	-0.101870	0.000000	0.762734	-0.142106	0.531611	0.000000	-0.587889	1.767234	-0.777427	-0.377110	0.550808	-1.156988	0.608854	-0.192355	-0.745581	-0.317359	0.745456	-0.625278	-0.266288	0.368453	0.298757	-0.015361	1.404901
YLR068W	-0.617489	-0.886603	0.000000	0.244834	-0.389080	0.470945	1.597907	0.626866	0.905623	-0.106550	-0.057322	-0.984532	0.383837	1.154439	0.605333	0.598364	-0.141439	-0.976096	-0.550320	0.000000	0.046273	-0.289084	0.482892	0.452642	0.144917	0.144400	0.000000	0.455550	0.579105	0.000000	-0.287673	0.468394	-0.332042	1.463362	-0.447136	0.000000	0.000000	0.624271	-1.079303	0.000000	0.128487	0.000000	0.000000	0.013003	-0.389118	0.000000	0.276013	0.241865	-0.870293
YLR109W	-0.619058	-0.113917	1.210648	-1.660464	-0.309602	-0.330870	0.059788	1.684670	0.509018	-0.455854	2.509740	0.261772	0.695961	-0.372866	-0.970457	0.453953	0.809443	-0.069423	0.865345	0.266787	0.059503	-0.992974	-1.300861	0.267376	1.820839	-0.082146	0.253887	0.880576	-0.161605	0.319570	1.791747	-1.931996	-0.243348	-0.308160	-0.415636	-0.476128	0.646032	0.813392	0.000000	-0.396205	2.427421	-0.241312	-0.290612	0.936391	0.601810	-3.435632	-1.021125	-0.120135	0.000000
YLR113W	1.059166	-0.660663	0.905036	0.531419	-0.573397	-0.656484	0.350054	-0.291659	-0.231720	-0.285618	-0.552452	0.068779	0.607869	-0.467201	-0.235049	-0.036954	0.001184	0.468175	-0.445312	-0.223510	-0.117281	-0.311553	0.107087	-0.155844	0.372500	0.090779	0.120482	0.344975	-0.339520	-0.185558	-0.031061	-0.930890	-0.328702	-0.284714	-0.746658	-0.994539	0.060289	0.426625	0.000000	-0.120404	0.473101	-0.221341	0.415313	0.630197	0.338771	-0.203094	0.071863	0.293196	0.000000
YLR116W	-0.515518	-0.196501	0.000000	-1.934072	-0.258624	-0.094394	0.261074	1.026318	0.079995	-0.289586	1.300602	-0.014668	-0.605081	-0.772127	-0.040015	-0.700505	1.734454	-0.935625	-1.098413	0.000000	-0.185618	-0.485998	-0.782414	-0.363405	-0.134601	-1.273075	0.142017	-1.393162	0.294737	-3.443937	-0.285790	-0.655595	0.212611	-0.277049	-0.445496	0.000000	-1.749765	-0.506654	1.327894	0.527701	-0.076238	0.000000	0.000000	-0.468274	-0.697875	0.000000	0.074405	1.698536	-0.512383
YLR449W	-1.233316	-0.109846	-1.020337	-0.501817	0.017266	-0.372391	0.150960	0.000949	-0.746735	-0.307075	-0.873902	-0.116191	0.150112	-0.030499	-1.149034	0.000781	-1.025350	-1.569579	-0.592461	-0.113765	0.349015	-0.059832	-0.761906	0.320527	0.473521	-0.119889	-0.394029	0.000000	-0.468512	-1.022299	0.044546	0.000000	0.493741	-0.260497	-0.540955	-0.546136	-1.189531	-0.190944	0.288880	0.795204	-0.584389	-1.488816	0.307530	0.221184	0.357250	-1.037329	0.693895	0.972158	-0.279289
YLR451W	-1.252042	0.609626	-0.635661	-0.419366	0.495024	0.439964	0.470161	0.169794	0.064142	0.935640	-0.312527	0.297276	0.106210	0.400785	-0.738872	-0.139569	0.292666	-1.098004	-0.088242	0.091784	0.122911	0.397900	0.064873	0.760918	-0.354226	-0.548668	1.005936	0.000000	-0.249516	-0.240631	0.241416	0.000000	-0.244727	-0.003492	-0.018034	-1.910119	-1.178771	0.509337	-1.376960	0.622216	0.517241	-0.518094	0.539652	0.558809	-0.225156	-0.330512	-0.059945	-2.139116	-0.349568
YLR452C	-0.779547	-0.283615	0.266738	-0.450241	0.215505	-0.439092	-0.357819	-0.554004	-0.187786	1.212003	-0.371877	-0.631739	0.228104	-0.901293	-0.049136	0.491228	1.203300	-0.008028	1.038868	0.099165	-0.136328	0.568173	0.390661	-0.550065	-0.960769	-0.115962	-0.064529	0.160679	0.720864	-0.831469	-1.229943	0.442434	-0.005328	0.385389	-1.117658	-0.544348	1.198899	-10.062223	-7.536116	-0.149731	1.212380	2.363695	-0.216656	0.053486	0.123559	0.357237	8.867264	0.028666	-1.198589
YLR455W	-0.782471	-0.540655	-0.276703	-0.776022	0.213507	0.142444	0.513873	0.115512	0.225402	-0.172017	0.267399	0.109991	-0.751243	-0.165327	-0.568419	0.258822	-0.523206	-1.016280	-0.402443	0.785309	-0.027469	-0.024713	-0.096085	0.745632	-0.244477	-0.597216	-0.311235	-0.156665	-0.026931	0.021957	-0.340690	1.469559	0.108856	-1.300964	-0.338838	-0.278873	-1.776948	-0.051873	2.364716	-0.008635	-0.563787	-1.919574	-0.674775	-0.099886	-0.036645	-0.389832	-0.515931	-0.408806	0.019779
YML103C	0.006759	-0.141337	0.000000	-0.281845	1.797085	-1.338595	0.323381	0.607565	0.268675	0.046882	-0.692460	-0.401240	-1.717815	-1.036013	0.390328	0.223120	0.111788	-0.488500	0.203840	-0.810142	-0.001233	-0.205734	-1.138241	-0.260741	-1.018849	-0.408995	-0.042866	0.157670	0.021605	-0.129613	0.332753	0.865063	1.743880	0.617826	-0.252321	-1.221445	-0.038505	0.585266	-0.827269	0.018546	-1.056004	-0.395443	-0.310658	1.075618	0.432706	-0.377341	1.283571	1.510903	-0.580091
YML100W-A	0.291276	0.602213	0.000000	-0.520172	1.299607	0.026825	-0.377759	-0.396563	-0.078879	-0.916457	-0.542767	0.765396	-0.709830	-1.417825	0.048307	-0.910655	0.232935	0.764020	0.172571	0.243486	0.000000	-0.400447	-1.520858	-1.229694	-0.276055	-0.029031	0.000000	-1.655558	-0.053604	0.091896	0.448895	-0.292866	-1.240583	-0.688442	1.884427	0.046976	-0.550090	-0.198377	-0.336325	-0.166056	-2.674134	-0.441753	-0.356907	0.000000	1.327298	0.000000	-0.474229	-0.762052	1.119497
YMR211W	0.650096	0.496271	0.283297	-0.639383	-0.011514	0.885572	0.723055	0.249020	-0.701012	0.080105	-0.334482	-0.491118	1.075517	-0.676929	-0.814551	-0.089230	-0.586317	0.025043	0.956042	-0.209550	-0.206155	1.121194	-1.218144	0.301760	0.164971	0.366425	0.504718	-0.075894	-0.281559	0.308212	-0.178776	-0.227625	-0.013274	-0.442725	0.053215	-0.476400	-0.472857	0.510775	1.582148	0.158274	0.822934	-0.065711	0.073208	-0.499666	-0.300980	-0.315170	-0.749878	-0.155555	-0.214805
YMR215W	0.109568	-0.676428	-0.963693	0.051470	-0.406160	0.538268	0.101223	-0.867298	-0.562886	-0.049112	-1.500260	-1.400532	-0.923586	0.235928	0.117266	-0.617886	-1.723196	0.468833	-0.581780	-0.223458	-0.582563	-0.299524	-0.006176	-1.225411	-0.731567	-0.638769	0.918483	-1.063932	-0.472316	-0.517077	0.128188	0.479846	-0.020353	-0.260281	-0.705089	-0.086738	-0.016913	-1.016062	-1.439619	0.718508	-1.210280	0.328972	-0.261115	0.530238	-0.557380	0.375203	0.193583	0.319906	-0.987498
YMR257C	-0.022489	-0.476827	-0.690971	1.341122	0.000000	-0.103485	0.155636	0.379451	0.649467	-0.666353	-0.176147	0.000000	-0.271960	-0.351725	-0.160905	0.000000	0.537351	0.000000	0.485518	-0.051167	0.078560	0.171141	-0.944159	0.000000	0.000000	0.000000	0.021745	0.609111	-0.506970	0.674214	0.113817	1.441372	0.000000	-0.727968	0.000000	-0.113865	-0.831549	-0.777241	-0.460683	0.139927	1.347337	-0.249470	0.116807	0.549878	0.000000	-0.082615	0.000000	0.000000	-1.712165
YMR259C	0.639268	-0.310643	0.465705	-0.222675	-0.337002	-0.071342	0.585486	0.678922	0.607344	-0.293466	-0.838321	-0.081629	0.601192	-1.244057	0.337197	1.453272	-0.141451	-2.361622	0.174268	0.069141	-0.000716	-0.405283	-0.229598	0.841029	1.100807	1.183564	-0.053548	0.131741	-0.063997	-0.222293	-0.507371	-0.734047	0.076644	0.103230	-1.125804	-0.762128	-0.018255	0.148508	-1.050320	-0.010965	0.279472	-0.945223	0.069139	0.374915	-0.054246	-0.550227	1.376523	0.972202	-0.121128
YMR262W	0.544952	-0.855847	1.520359	1.135992	0.060139	0.604543	0.143396	0.073628	0.193278	-0.889268	-0.309824	0.074095	-0.264248	-0.120137	-0.146617	0.953812	-0.644697	-0.216328	-0.790538	-0.187718	-0.119904	-1.162684	0.395930	-0.590957	-0.135856	0.019793	-0.343019	0.335960	0.298724	0.270860	0.737167	-0.381746	-1.040724	0.310862	0.601133	0.557346	0.472179	0.007066	0.169669	-0.241184	0.489746	-0.200994	0.185678	0.623212	-0.199401	0.458987	-0.177995	0.631119	-0.005899
YMR264W	-0.475233	-0.134241	0.912726	-0.271480	-0.884218	0.987659	-0.530322	0.443520	-0.283109	0.591856	0.227806	1.140143	1.064709	1.462425	-0.178425	1.192150	-0.491277	-0.525341	-0.524405	-0.462686	0.192520	-0.544021	0.140847	0.678364	0.322475	-0.516754	0.435817	0.657231	0.127286	0.358732	0.598525	0.801066	-0.125405	0.468960	0.610201	0.332484	0.008403	-1.619999	0.913466	-0.022493	0.359960	0.351687	-0.480666	-0.217676	0.276664	0.375645	0.827108	-0.106276	-0.130361
YMR266W	0.519327	-0.449283	0.000000	0.114286	0.650223	-0.734003	-0.168421	0.533737	0.615485	0.000000	1.035057	-1.352115	0.271770	0.000000	1.356833	0.054011	0.354157	-0.479807	0.258428	-0.560850	-0.281934	2.799800	-1.159727	-0.335818	-1.341838	0.819888	0.377257	0.000000	0.033117	-0.480186	-0.802454	0.000000	1.117741	1.315791	-1.038583	-1.080607	0.968486	-0.779685	-1.615924	-0.120796	-0.376447	-0.800981	-0.997685	-0.085739	-0.043235	-0.919076	3.087241	0.705261	-0.497931
YNL055C	1.514782	0.505236	0.000000	-0.997818	2.648237	-0.208300	-0.120554	1.123197	-0.140130	-0.416623	1.005074	-0.096758	-0.558786	-0.294378	0.391521	0.135895	2.010645	0.262597	0.346475	-0.107271	-0.959514	-0.228418	-2.521135	0.755664	0.540796	0.127825	0.000000	-0.668744	0.110207	0.000000	-0.098458	1.660819	0.726023	-0.179750	1.868975	-1.034575	-0.518684	0.240852	-0.838676	1.113912	1.324205	-0.845250	0.685775	1.335526	-0.674392	0.000000	-2.081999	0.334713	-0.424338
YNL053W	0.840683	0.328931	0.000000	-0.599755	0.783536	-0.333273	-0.585004	-0.170610	-0.254341	-0.452759	-1.815676	0.356527	-1.264628	-1.072304	0.204547	0.569183	0.934269	-0.857104	0.568162	-1.152901	-1.204266	2.062682	-0.497825	0.301801	0.611667	-0.805404	-0.034932	0.182119	-0.307235	0.280217	-0.334552	0.173822	0.631949	0.047112	0.087321	-3.031599	1.106335	0.847041	0.500089	-0.500579	-0.332898	0.585916	-0.854929	0.519252	0.502040	-0.064024	1.519382	0.316591	-0.268147
YNL051W	0.358622	-0.413929	0.000000	0.702719	0.151682	0.296420	-0.204569	-0.732832	0.671551	-0.435253	-0.738908	-0.028772	0.554270	0.509509	-1.008379	0.166577	0.793087	-1.024882	0.392073	-0.508116	-0.976360	-0.305362	-0.562590	0.707487	0.229362	-0.047319	0.119209	0.580204	0.135121	-0.454794	0.285725	0.269244	1.237522	-0.421975	-0.729371	-0.005836	0.029516	-1.463879	1.240547	0.559613	-0.585047	0.000000	0.124784	0.000000	0.528339	-0.074318	-0.241588	0.789222	0.378230
YNL015W	-1.537348	-0.866103	0.866949	0.096362	2.428995	1.258998	-2.758421	1.078014	0.765819	1.406967	4.673778	0.316893	1.933466	3.004698	-0.565045	0.534758	0.146786	-0.299136	-0.426906	-0.736186	0.174607	-1.161718	-2.135858	-0.111626	2.385853	-0.638968	0.288685	-0.542084	0.316793	1.541165	-0.066970	-0.338654	0.154142	3.505627	3.155406	0.467494	1.869535	0.046049	-1.967089	0.149283	-0.176666	0.877914	0.762037	0.826200	-1.225152	1.296220	0.408856	-0.359698	0.000000
YNL011C	0.390807	0.508164	-0.880827	-0.757485	-1.056795	1.018749	2.160818	0.469406	0.272561	0.207447	-0.871457	0.244745	0.544310	0.216931	0.239904	0.085942	0.216643	0.375170	-0.046830	0.012478	0.567802	-0.141012	0.055116	0.551989	0.587111	-0.334587	0.367141	-0.825116	-0.107791	0.419177	0.206134	-0.483403	-0.447766	0.282154	0.532143	-0.485542	-0.200512	-0.489452	0.160552	-0.077201	0.470339	-0.953515	0.228860	0.038241	-0.514979	0.068742	-0.203394	-0.336793	0.000000
YNL007C	0.209605	-0.529374	0.000000	-0.531156	-0.568543	-0.075859	-0.517621	-0.562717	0.864675	0.374464	0.467841	0.400659	-0.061397	0.162982	-0.289784	-0.406578	0.417867	-0.741754	-0.395809	0.448782	-0.475251	-0.023325	0.652893	1.130704	0.017520	0.584866	-0.022085	0.111028	0.012594	-0.563827	0.206885	0.830578	-0.123398	-0.164734	0.063160	0.977903	-0.030833	-0.500261	0.586305	-0.161400	-0.841550	-0.619214	-0.432572	0.073541	0.896451	0.255371	0.527356	0.930999	0.942440
YNL005C	-0.018672	-0.573238	0.000000	-0.980904	-0.669313	0.061599	-1.002458	0.436145	0.757935	0.000000	0.448303	1.166795	0.564037	-0.229124	-1.435108	0.677988	0.283218	-0.764444	0.552489	-0.098461	1.347368	-0.848795	0.389587	0.875384	0.249612	-0.024348	-0.242850	0.728815	-0.047771	0.612427	-0.378492	1.069940	0.634425	-0.585532	-0.122744	0.086420	0.522002	1.187675	1.420260	-0.789905	-1.904939	-1.408954	-1.586412	0.296261	-0.217883	0.787354	-0.402121	0.813559	0.085857
YOR061W	1.525664	0.591199	0.567211	-0.096243	0.112386	-0.083032	1.026374	-1.266187	0.025863	0.006936	-0.602547	0.723434	0.416002	-0.705208	0.141435	-0.160221	-1.426746	-0.582715	0.291250	0.456312	-0.453376	-0.366635	0.740439	0.531616	0.202926	1.330273	-0.457739	0.025020	0.096498	0.250918	0.172155	-1.286008	-0.357194	-0.754762	-0.500507	-0.425583	0.736321	0.427410	0.537058	-1.019454	-0.087142	0.562651	1.305114	-0.124346	0.117941	-0.106992	-0.409931	0.654398	0.000000
YOR099W	-0.012960	0.104430	-0.115444	1.237846	-0.182066	-0.140248	-0.788712	-0.823409	0.391581	-0.755172	-0.487751	-0.364095	-0.719718	0.116823	0.522580	-0.754626	0.036833	0.761694	-0.201094	0.254608	0.040695	0.543057	-0.836832	-0.593806	-0.912373	-1.796808	-0.320200	0.000000	-0.228399	0.692203	-0.354803	0.000000	0.708221	0.064398	0.469042	-0.244080	0.153405	0.373203	-0.600049	-1.233262	-0.314103	-0.295500	-0.495444	0.891306	-0.292940	-0.262001	-1.904414	0.049724	-0.472400
YOR101W	-0.051942	0.967615	-0.484004	-0.362267	0.097362	-0.003203	-0.125394	-0.408521	0.296466	-0.003158	-0.273274	0.471131	0.095670	-0.124363	-0.851441	-0.082786	-0.392491	-1.626869	0.322988	0.267260	0.527822	0.486992	-0.604167	-0.656582	0.167300	-0.607280	-0.042282	0.000000	-0.821631	0.389331	-0.197481	0.000000	0.757184	0.059224	-0.120097	-0.750102	0.339953	0.818329	-0.707116	2.130539	0.760756	-1.249181	-0.432630	0.265683	0.089329	-0.017164	-0.151528	0.894188	-0.177107
YOR107W	-0.218305	0.664052	-0.387351	-0.952317	1.554363	0.358863	1.012575	-0.168674	0.327149	-0.009008	2.330234	0.194943	-0.086163	-0.007531	0.158351	1.046105	-0.406589	-0.284292	-0.061777	0.194294	0.260258	-0.476388	-0.545887	-0.403209	-1.226803	0.014931	-0.134976	-0.278852	-0.069869	0.260740	-0.097401	-0.621528	-0.463256	0.316689	0.203033	-0.951652	0.437677	2.699479	0.192695	0.626938	0.208448	0.996297	0.607500	-0.398225	0.148247	0.223451	0.721739	-0.624762	-0.486035
YOR111W	-0.238455	0.088851	1.220475	0.739922	-0.598924	0.800034	-0.679807	-0.240591	-0.413394	0.000000	-0.471489	0.137299	0.605202	0.000000	-1.838891	0.813913	-0.620123	-2.354680	-0.888056	0.241480	0.542312	-0.601714	0.815162	1.465427	1.333954	0.247779	0.572793	0.000000	-1.007010	-0.242957	0.398202	0.000000	-0.211978	-0.251038	-0.952490	-0.988551	-0.499810	-0.530904	2.350384	0.538715	-0.357542	-3.485200	0.400846	-0.511844	-0.208005	0.815388	-0.821830	-0.655039	0.139606
YPL236C	-0.479805	-0.299000	0.712174	0.391280	-0.503009	0.530655	0.899788	-0.851969	0.146868	-0.019098	-0.153993	0.329204	0.044017	0.564483	-0.169771	0.032862	0.224527	1.507479	0.458523	0.138701	1.172997	-0.360293	-0.336791	0.058269	-0.881838	-0.486152	0.364323	-0.341696	-0.145472	0.733193	0.590759	0.077844	-1.140229	-0.789533	0.512450	-0.178652	-1.531510	9.858237	0.000000	0.079435	0.330414	-0.728458	-0.674371	-0.540431	-0.463751	1.101864	0.503232	-1.076799	0.000000
YPL234C	-0.612738	-0.464034	0.443299	0.870277	-0.390807	0.838628	-0.044042	-0.164616	0.040986	0.198879	-0.876946	-0.011025	0.298267	-0.243063	-0.135700	-0.057240	0.059600	0.919771	-0.266848	0.505711	0.156684	0.523217	0.087365	-0.217661	-0.736736	-0.233026	0.497259	-0.935948	0.743332	0.102786	0.673122	1.283817	-0.754705	-1.028706	0.801572	0.392619	-0.002974	0.395398	0.000000	-0.809260	-0.609489	-0.961493	-2.637741	-0.523876	-0.812955	-0.780739	-0.466327	0.017152	0.000000
YPL231W	-0.152922	-0.992978	0.000000	0.558509	2.047655	-1.562143	-0.189101	0.761865	0.291798	-0.161007	0.178656	-0.289508	-0.525269	-0.593153	2.117490	-1.532196	-0.628992	1.440753	-0.268859	-0.234096	-0.222897	0.761391	-2.968585	-0.325315	-0.880700	1.107043	-0.523949	-1.030476	0.000000	0.000000	-0.266749	-0.233473	1.271202	0.459389	-0.016436	0.005602	0.747289	0.365938	-0.940330	-0.743873	1.371509	0.000000	0.473982	-0.099096	-0.521577	-1.086910	0.064493	0.973488	0.000000
YPL183C	0.286475	0.688213	-0.339399	-0.270601	0.483209	-0.256660	0.130404	-0.509189	0.439089	0.371220	0.444939	-0.582794	0.350355	-0.179419	0.059689	-0.753882	0.802982	1.115443	0.226720	0.061494	0.010725	0.409117	-0.057668	-0.781376	-0.271717	-0.442526	0.046699	0.585727	0.005552	-0.962536	-1.053606	-0.315576	1.334130	0.495231	-0.462285	-0.757856	0.204616	-0.032120	-0.104774	0.581053	0.029370	0.689216	-0.454572	0.132127	-0.015366	-0.537584	0.206410	0.679643	-0.056986
YPR157W	-0.458956	0.878168	0.000000	1.686319	-0.301588	0.084502	0.816879	0.015473	-0.461334	0.000000	-0.734936	0.084740	0.238082	0.860972	-0.987857	0.887340	0.109544	-1.953790	-0.187420	0.962462	1.219757	-0.825334	-0.021009	-0.294971	0.781240	0.382812	-0.057157	-0.057299	-1.069246	0.094980	0.131360	-0.278480	0.971296	1.073777	0.069124	-0.629822	0.586980	1.120679	0.405313	1.264791	0.495782	0.000000	-0.177927	0.199887	0.640363	2.750190	1.647694	0.127014	-0.053081
YPR159W	0.316666	-0.538061	0.000000	0.000000	2.292070	-0.355074	-0.410665	-0.021348	-0.531209	0.000000	0.358663	-0.431852	-1.440297	0.000000	0.774484	-1.423765	0.357165	1.233617	-0.448686	0.237366	-1.025508	0.354500	0.208282	0.203218	-0.672091	-0.029973	0.149745	0.000000	0.097899	-0.324783	0.000000	0.000000	0.153856	0.000000	0.987441	-0.877206	0.346554	0.800625	-1.246417	-0.130073	0.305316	0.000000	0.436516	2.505038	-0.704707	0.384326	0.329485	1.515468	0.000000
YPR201W	1.186301	0.543000	-0.498897	-0.853270	-0.169840	0.937106	1.440755	0.730306	0.494983	1.321485	-2.006789	-0.027733	0.670246	-0.478660	-0.823045	0.657590	1.097880	0.216097	-0.032005	0.545564	-0.852645	0.040270	1.657830	0.256235	0.866980	0.798112	-0.671478	-0.494788	1.770386	-0.525153	-0.477691	-0.992045	0.071439	-0.425993	-0.961854	-0.075628	0.888081	-0.439556	0.000000	0.490047	0.495674	-0.084252	0.591858	-0.315034	-0.229207	-0.281414	1.927641	0.141067	-0.162685
YAL061W	-0.146254	-1.663314	0.605087	1.112163	0.061447	-1.504321	-0.762352	-1.248623	0.674906	-0.697536	1.035017	-0.804074	-1.140486	-0.163241	-0.208476	-0.634523	-0.587723	0.704275	0.315792	-0.269107	0.734016	0.065514	-1.013637	-0.944208	-0.718100	-0.321811	-1.679302	1.242269	-0.575112	-0.093072	0.437288	-1.076559	0.286296	-0.426950	-0.298227	0.972456	-0.951636	-0.431286	0.715556	-0.223476	-0.053546	-0.123603	0.238359	0.372297	-0.322804	0.318015	0.049632	0.376444	-0.014123
YAL018C	-0.944112	0.785151	-0.424160	1.207391	-0.437047	-0.082181	-2.293061	-0.484064	0.410032	-0.642938	1.227285	-0.177113	-0.590753	0.000000	0.798695	-3.203361	0.340927	1.090820	-0.768635	-2.379523	0.089407	1.318853	0.377970	-0.945274	-1.586551	-0.740026	-0.486863	0.876352	0.709051	0.720632	0.000000	2.997451	-1.121764	0.269347	0.174222	1.939018	-1.686825	0.000000	0.000000	1.450748	-0.831716	0.924053	0.433851	0.785945	-0.036025	-0.584669	-2.732214	1.120902	0.000000
YBR155W	-0.232400	-0.404816	-0.439318	-0.766350	0.183871	-0.751178	-1.699531	0.062630	-0.496591	0.975208	0.630505	-0.092895	1.175951	1.584483	-0.645923	0.227051	0.000000	1.345655	-0.189923	-0.889204	0.000000	-0.795396	-0.069164	1.109399	0.884977	-0.370638	0.207220	0.544767	-0.367965	-1.897750	0.108945	0.483535	0.167724	0.388138	-0.888108	-0.566400	-0.816642	-1.562944	-0.336469	1.107080	-0.500735	-0.773534	0.698146	0.000000	0.751663	-1.451680	0.404581	1.465955	1.709772
YBR156C	-0.095575	0.105239	-0.546730	-0.324308	-1.507889	-0.058010	-1.145642	0.513500	-0.773555	0.100042	0.514450	-0.238415	-0.719154	0.014129	1.402991	0.493229	-0.006344	0.937052	0.400383	0.442778	0.240656	-1.620244	0.152552	-0.029511	-0.102521	-0.355165	-0.000743	0.339816	-0.049770	-0.056250	0.261722	0.900803	-1.183211	-0.362322	0.680885	0.696433	0.364459	-1.422281	-0.261469	0.112545	-0.120875	1.862081	-0.236305	0.468860	0.879701	-0.690313	-0.030594	-0.202040	-0.566279
YBR158W	0.931881	0.169738	0.129629	1.514843	-0.491003	0.150868	0.046359	-0.309219	0.474421	0.943095	1.250222	-1.060006	0.619993	-0.200082	0.070501	0.601957	0.040086	0.521181	0.102088	0.118209	-0.844233	-0.399611	-0.266160	-0.634326	0.589534	0.072169	-0.049172	-0.344157	-0.315009	-0.307033	-0.486003	1.509919	0.003364	0.386718	-0.692116	-0.165374	-0.318667	-1.485591	0.000000	-0.122766	0.224648	2.827740	0.269102	-0.218422	0.390340	0.047973	2.875659	0.554395	-0.616884
YBR203W	-0.291769	0.425971	-1.767758	1.022448	-1.230496	-0.333823	-0.692845	-0.589451	0.498997	0.682032	0.826019	-3.360992	-1.093038	0.216510	0.673467	-1.373072	0.522015	0.849138	0.161118	0.608818	0.476291	-0.902745	-0.825154	0.381498	-1.154504	0.060998	0.719863	-0.616905	0.218238	0.025585	-0.123327	-0.948766	-0.098008	0.476334	0.979810	0.792126	-0.041188	-1.432452	-1.186750	0.070135	0.402578	2.334346	0.717317	0.470080	-0.139692	-0.417736	-2.455879	-0.326140	-0.590873
YDL146W	-0.591172	-0.110141	0.544061	-0.067242	-0.388801	-0.252060	-0.171322	-0.065975	0.270494	0.000000	0.654443	-0.218851	0.077334	0.000000	0.009641	0.633732	0.118107	0.669197	-0.078058	0.193777	-0.538712	1.223027	0.694247	0.702562	-0.070557	-0.117594	-0.020476	0.000000	-0.122069	-0.425484	-0.692651	0.000000	0.950750	0.634892	-0.360741	-0.359049	-0.765920	-0.298007	-0.544294	-0.711150	0.236061	0.100699	-0.188742	0.195116	0.127945	-0.687623	0.698120	0.408014	-0.027899
YDL145C	0.544337	0.216047	-1.252790	0.649219	4.837390	-0.762569	-0.671731	-0.011697	-0.265244	0.791353	-0.117080	-1.238415	-1.156112	-0.434488	1.032657	-0.159756	0.899977	0.320424	0.113320	-0.322039	0.004099	-0.312744	-0.440825	-1.520911	-0.366094	-0.322430	-0.099077	-0.120570	-0.141158	2.492282	0.653237	-0.330201	0.410588	-0.268551	9.141220	-1.273039	-0.125907	1.792830	0.000000	-0.649343	-0.705367	1.121570	0.534279	2.097490	-1.146525	0.000968	-1.208496	-0.636627	0.000000
YDL103C	-0.216774	0.000000	0.339670	-0.651622	0.952207	-0.075826	-0.759698	0.378437	0.835416	-1.604039	0.675705	0.140108	-0.520411	-0.025361	0.427817	-0.202584	0.434843	0.455090	-0.212156	-0.082697	0.194297	0.697917	-0.544057	1.276529	-0.001360	0.350146	0.000000	0.813003	0.117667	0.187644	-1.068410	0.916089	0.115190	0.577460	0.064140	0.000000	0.000000	0.795430	0.000000	0.006657	0.014682	0.477929	-0.939971	0.828095	0.062336	0.360692	0.239587	-0.224664	0.000000
YDL101C	-0.262742	0.201853	0.383216	0.122348	-0.577639	-0.001814	-0.300925	-0.452598	0.529912	0.014900	-0.047342	-0.050713	-0.415650	0.229116	0.799610	-0.080852	0.249611	3.717267	-0.184524	2.109265	0.569601	0.650638	-0.594268	-0.066928	-0.265937	0.293695	0.000000	0.143576	0.261003	0.108821	0.163313	0.765536	-1.089199	0.417454	-0.352770	-0.008119	0.000000	-1.589836	0.000000	0.000000	-0.149132	0.807123	-0.243704	0.135349	-0.582174	0.045751	-0.895072	-0.216789	0.000000
YDR232W	-0.536676	-0.196745	-1.188243	1.760787	0.523837	-0.844460	-0.595636	0.628636	0.167137	0.736994	0.628145	0.654026	-0.205985	-0.221476	0.580800	-0.230281	0.680045	0.719117	0.086355	0.063251	0.000000	0.592085	-0.387841	-0.023401	-1.461248	0.568608	-0.285883	-0.278104	-0.682812	0.005464	0.026103	1.035166	-0.574089	0.141336	-0.171556	-0.565330	-0.775903	-0.971419	-0.711852	0.707656	0.690143	-0.616660	0.324871	0.539469	-0.181965	-1.013826	0.225423	0.996810	-1.159236
YDR234W	0.413479	0.533697	0.274938	0.928839	-0.449732	-1.282494	-0.274286	0.313222	0.131401	0.687589	-0.656178	0.416099	0.500168	-0.162941	-0.699974	0.907392	-0.011603	-1.361195	0.432823	-0.409219	0.307341	-0.136438	0.144644	1.699292	0.764133	1.081201	-0.151809	0.323162	0.080665	-0.670995	-0.813617	-0.622422	0.157615	0.026333	-0.328808	-0.816406	0.078202	-0.579199	0.000000	-0.053999	-0.064571	-0.354050	-1.368734	-0.069616	-0.257399	-0.523815	0.533965	0.385011	0.195551
YDR280W	0.000000	0.603831	0.510581	0.442525	-0.757456	0.000000	0.000000	0.000000	0.000000	0.942717	-0.091333	0.088745	0.231610	-0.042467	0.000000	0.097191	-0.218968	0.429378	0.000000	0.406722	0.103679	0.000000	0.151234	0.151776	0.111022	-0.014005	0.117063	0.472249	0.000000	-0.075044	0.319842	-1.100166	-1.495690	-0.661552	-0.501676	0.396900	0.766287	-0.040162	0.000000	-0.115058	0.000000	0.613737	-0.115339	0.000000	0.263874	0.050309	-0.418808	-1.252420	0.557395
YDR281C	0.399799	0.258330	0.236118	0.871035	0.000000	0.880940	-0.067140	-0.293984	-0.748493	0.308176	0.902735	0.000000	-0.020179	0.740297	1.045552	0.000000	0.406562	0.000000	0.891055	-0.875037	-0.005461	-0.084786	1.588418	0.000000	0.000000	0.000000	-1.429832	0.175256	0.031757	-0.428901	-0.051983	0.154366	0.000000	0.114654	0.000000	0.469774	-1.665615	-0.527685	1.591881	-0.589379	-0.364268	1.318912	-0.275565	-0.975248	0.000000	-1.101850	0.000000	0.000000	-0.194973
YDR283C	0.901302	-1.223197	-0.399801	0.566818	0.945299	-1.968169	-0.113129	-0.660149	1.590775	-1.140883	-0.560465	-0.466571	-1.263853	0.362367	-0.030056	0.383997	0.396527	0.796649	0.213578	-0.268078	-0.522750	-0.018737	0.736115	-0.756393	-0.605572	0.020759	-0.857049	0.724126	-0.894868	0.263309	-1.602360	1.609888	-0.402027	1.709912	0.042728	-0.665501	-0.676207	-1.210765	0.276141	-0.420620	0.484972	0.440130	-0.702568	0.369079	-0.394245	0.063762	0.735356	0.971933	-0.558000
YEL020C	0.507036	0.034813	0.305710	1.622469	-0.086267	-0.683564	-1.561734	-0.586386	1.414976	-2.246556	-0.295757	-0.486332	-0.971952	0.031427	0.626364	-0.247435	0.000000	0.939413	1.023855	-1.223698	-0.601792	0.606863	-0.457244	-0.800191	0.189994	0.490435	-0.092147	-0.027733	-0.404480	0.595934	-2.266932	-1.117632	-0.611511	0.182201	0.135683	-0.282542	0.016330	0.746774	-0.299528	-0.286165	-0.789082	0.255438	-0.260794	-0.814628	-0.528469	-0.258795	-0.319863	0.213711	0.056451
YEL012W	-1.245399	-0.251741	2.165001	1.121796	-1.254407	1.148477	-0.676876	0.656179	-0.093820	1.566236	0.450157	0.915130	1.369200	1.525921	-0.673482	0.492023	0.000000	0.292158	-1.298250	0.179353	-0.219176	1.113781	0.115531	1.760943	2.017644	-0.048869	-0.107457	0.331226	0.825953	0.611971	1.145519	0.800609	-1.837274	0.899340	0.626666	0.207016	0.370712	-1.362823	-1.783486	-0.841187	-1.159690	0.426573	0.001714	-1.011013	-0.303453	1.628732	0.148967	-0.988916	1.096112
YER017C	0.671598	-0.060465	-0.029252	-0.426837	-0.386036	-0.359691	0.144332	-0.194060	0.044205	0.000000	1.086640	-0.830064	-1.256175	0.000000	0.497390	-0.941152	1.106394	1.126584	0.144087	0.081259	-0.476620	0.759189	-0.701436	-0.425674	-0.929907	-0.466468	-0.051298	0.000000	0.194492	0.281908	-0.122268	0.000000	0.093896	1.343230	0.341610	1.097518	-0.171768	0.021121	-0.448303	-0.104821	0.690597	-0.284298	0.035217	0.580486	0.245796	-0.235567	-0.500467	0.170467	-0.633096
YER020W	1.058601	-0.152948	-0.134797	0.888906	0.412716	-0.129976	0.051299	-0.617097	-0.386618	0.460863	0.168250	-0.692294	0.207137	0.437897	-0.685286	-0.061364	0.237713	0.624940	-0.084321	-0.046754	0.000000	1.444264	-1.741089	-0.304188	-1.222513	0.712915	-0.255359	-0.670430	-0.259724	-0.788700	0.102223	-0.368018	0.306836	0.072819	0.139360	0.536558	-0.186611	-0.730109	1.479455	0.315219	-0.253768	0.204088	0.571866	-0.190542	-0.095036	1.442138	0.096890	0.696550	0.093557
YER024W	0.656075	0.983486	-0.441599	1.777243	0.667358	-0.181483	0.244153	-0.377513	-0.391313	0.426482	0.180598	-0.450310	0.380724	-0.505914	-0.571923	0.528846	0.042364	1.364543	0.345248	0.244169	0.070592	-0.771589	1.416429	-0.394267	-0.116730	0.981870	0.878661	-0.360884	-0.153941	-1.131525	0.498929	-0.364807	-0.583515	-1.805153	0.481725	-0.572500	0.189471	0.544767	-1.741856	-0.013874	0.666122	0.371787	-0.545763	-0.369644	0.024228	1.341286	-0.000120	-2.095873	-0.518451
YER026C	-0.113042	0.291702	0.000000	0.677994	-0.181469	-1.005164	0.085941	-0.474527	-0.259585	1.208633	-0.425136	-0.521276	0.009948	0.075133	-1.610767	-0.524536	-1.434351	0.588777	-0.241435	0.759292	-0.621788	1.578880	-0.231584	-0.635173	-0.222392	-0.706010	-0.216707	-0.725645	0.535953	1.475533	0.730859	1.086468	-1.345509	-0.752220	0.765288	0.229677	1.027444	0.028006	0.000000	0.012218	0.017370	0.324121	-0.855380	0.581556	-0.639298	0.465896	-0.334431	0.408790	-0.530152
YFR043C	-1.121215	0.306877	0.491776	0.371398	-1.640517	0.370756	-2.103271	0.936122	-0.700715	-1.265387	-0.444651	0.380949	0.473036	1.393898	-0.642599	0.540868	-0.001956	0.610625	-1.290644	0.238426	0.124748	-0.880405	1.596589	0.821102	0.708839	1.578666	-0.050942	0.254811	-0.270210	-0.080868	1.856730	0.821190	-0.370727	0.314009	-0.835423	-0.240722	0.588778	-0.465825	0.119889	0.411132	-1.314678	-0.603204	0.493660	-1.686543	0.432046	-0.161352	-0.319228	0.479207	1.630313
YGL244W	0.039695	0.078499	-0.079697	1.013916	-0.887179	-0.014235	0.364124	0.226391	-0.520253	-1.201856	-0.815961	-3.975545	0.204719	0.677865	0.399770	-0.136177	-0.999236	0.200221	-0.484325	0.200692	0.447731	0.015833	1.575240	-0.352693	0.037767	-1.277225	-0.201295	0.951881	0.025681	-1.567607	0.723147	1.029974	-0.991157	0.070506	-0.563280	0.388505	-0.336361	0.361862	-0.425635	0.180453	-0.853211	0.256449	0.902654	-0.313226	0.451875	-1.777380	-1.127441	0.181897	0.662293
YGR087C	-0.098061	0.000000	-0.643845	-0.664103	-0.171307	-1.138884	0.736278	0.403754	-0.821066	-0.071796	0.226870	-0.184786	-0.869197	0.034192	1.188767	-1.248095	0.937672	1.175820	-0.223131	0.000000	0.000000	-0.160063	-0.302482	-1.282573	-1.749668	0.325189	0.000000	-0.125062	-0.505815	-0.499733	-0.708681	-1.144914	1.174391	-0.093370	-0.820504	0.000000	0.000000	-0.345763	-2.307619	0.000000	-0.011196	-0.459995	0.000000	0.528060	-0.646603	0.000000	0.474662	1.657820	-0.920504
YGR089W	-0.221426	-0.685605	-0.558012	-0.383636	0.362279	-0.902344	0.133717	-0.000948	-0.010536	0.682151	0.869037	-0.801994	-0.890197	0.088520	0.605093	-0.037886	0.552661	0.992603	0.214301	-0.697691	0.000000	-0.747691	0.210480	-1.230435	0.130027	0.252292	1.008411	0.022929	-0.157140	-0.501463	-0.348124	1.171376	1.007349	0.966429	0.251420	-0.918510	0.367310	0.201114	-1.134198	-0.248932	-0.420517	-0.202685	-0.726573	-0.968976	-0.938631	-1.196800	-0.048920	0.672808	-0.673649
YGR091W	-0.253082	0.346323	0.522634	-0.536198	0.144449	0.210392	0.592611	-0.298660	-0.409435	-1.104093	-0.170552	0.465713	0.329786	-0.083031	-0.054963	1.066567	-0.140307	0.438198	0.074339	0.025186	-0.428264	-0.028077	1.204257	-0.306869	0.343889	-0.368847	-0.582005	-0.082215	-0.988929	-0.397051	-0.611974	0.656703	-0.132559	0.740745	0.083116	-0.330047	0.587572	-0.050468	1.547799	0.369564	0.043606	0.058807	-0.070895	-0.491552	-0.680652	-1.707362	0.661607	0.197181	-0.091687
YGR127W	0.198874	0.041994	-0.342804	-0.095706	0.545025	-0.689547	-0.304011	0.258364	0.446887	0.008555	-1.189706	-0.817707	-0.530169	0.228374	0.587435	-0.639212	0.416033	-0.023946	-0.193262	-0.958663	-0.043967	-0.739526	-1.134393	-0.042196	-0.774352	-0.124526	0.193453	-0.124701	-0.125311	0.067235	-0.106653	0.403341	0.111264	0.781154	1.388449	0.951970	-0.170302	0.000000	0.000000	-0.989304	-0.038192	-0.446173	0.665357	1.506098	-0.333464	1.225681	-0.152314	-0.477070	0.000000
YGR129W	-0.944690	0.000000	0.667688	0.752621	0.454219	-0.033191	-0.593987	1.196099	-0.284891	-0.222922	-0.207915	0.302320	0.620323	0.535001	-1.161354	1.475240	-0.519102	-1.470611	-0.733208	0.000000	0.366850	-1.387311	0.099892	1.262935	-1.521732	0.242923	0.000000	1.148464	-0.030717	0.233489	0.238117	-0.433252	0.479002	0.454585	-0.451169	-0.556548	0.000000	2.849979	0.000000	0.000000	-1.438543	-0.444703	0.000000	-0.329264	0.595043	0.000000	-0.273590	0.510689	0.000000
YGR131W	0.339305	1.625595	0.598173	-0.110724	-0.571502	-0.014283	0.780112	-2.123788	-2.781562	1.693158	0.717692	-0.562894	-0.068153	0.148454	-0.024563	1.147790	0.113986	-1.067697	-0.064325	-0.322299	-0.360687	-0.274764	0.927236	0.770131	0.270277	1.342375	0.000000	-0.862729	-0.277588	0.704924	0.100247	-0.289392	-0.455517	-0.111189	0.471854	-0.016271	-0.045865	-0.317950	0.000000	-0.775538	1.664759	-0.882559	0.418154	-0.531592	-0.503227	0.456367	0.700356	-0.209271	0.309236
YHR084W	0.143012	-0.187869	-0.217064	0.419959	1.192733	-1.629837	-0.512540	-0.969124	0.840029	0.771615	-0.722758	-0.670225	-1.283346	0.302424	1.164239	-0.756579	2.447705	0.488463	0.067654	-1.077366	0.000000	-0.837377	0.255873	-0.686624	-0.459767	0.633335	0.521853	-0.016112	0.042895	1.567500	-1.234499	0.984969	-0.170165	0.016157	0.557626	-0.301009	-0.236777	-3.821410	-1.171472	-0.049570	0.597543	1.034241	-0.661226	0.758099	0.370378	0.538012	2.880551	0.547185	0.547942
YHR086W	0.667354	-0.633896	-0.025944	-2.587718	0.372889	-0.327297	0.576106	-0.738742	0.338220	0.696435	-0.168575	-0.026134	0.022694	0.174940	-0.094348	-0.271440	0.000000	-0.234310	-0.009755	0.086205	0.000000	0.512469	1.104765	0.331677	0.822548	0.329984	-1.799003	-0.454874	0.591692	-1.067852	-0.173226	0.225738	-0.135015	-0.010964	0.085774	0.000000	-1.095117	-1.672364	3.948162	-1.487588	0.477348	0.438422	-0.097415	0.000000	1.037103	0.000000	-0.010734	0.389884	0.211398
YHR088W	-0.739656	1.955370	-1.291816	-1.236004	-0.098246	-0.033304	-0.549417	0.119568	-0.418765	0.844804	-0.624048	0.540924	0.700761	0.674921	-0.230059	-0.149335	0.000000	-0.042096	0.492390	0.214396	0.000000	-0.250995	0.968466	0.175532	0.294674	0.223263	-0.770940	0.341298	0.339891	-2.091869	1.263026	0.506987	-0.127345	-0.489308	-0.916962	-0.733122	0.520757	-1.222380	1.797786	-0.884535	-0.330964	-0.500295	-0.414841	-1.388163	0.541120	-0.987554	0.242752	0.742276	0.871522
YHR089C	0.104246	0.670329	-1.121112	-0.748028	-0.032418	-0.361454	-0.323448	-0.017878	-0.994391	1.073426	-0.149874	-0.544081	0.068149	-0.424594	0.792297	-0.394136	0.340140	-0.220896	-0.336675	-0.692156	1.237010	-0.970432	1.119733	0.034076	-1.098482	0.101723	-0.297208	-0.922895	0.488112	0.491200	-0.263614	0.605258	-0.560936	0.603249	0.158496	0.556137	0.098544	-0.642097	-0.354983	-0.438076	1.158861	0.517459	0.762827	-0.013260	-0.436948	-0.759102	-0.582157	-0.001535	-0.167555
YHR091C	1.905216	-0.222030	1.337733	-0.346299	-1.727344	-0.024721	-1.208138	-0.515982	0.573331	0.085536	-1.473864	-0.487477	0.820039	-0.086520	1.383441	-1.078160	-0.547377	0.804397	1.081218	0.446427	0.139268	1.713058	1.127273	0.123304	-3.430861	0.837024	0.351335	0.000000	-0.068112	1.505410	-2.991341	0.000000	-0.575105	-0.476863	-1.994324	0.240849	0.671627	1.238697	2.964669	0.270809	-0.394431	-1.677814	0.356302	-1.534257	0.315994	-0.174416	-0.068920	-2.490885	0.213360
YHR135C	0.211934	0.012103	-0.239333	-2.166001	0.147047	-0.083353	0.746669	0.717747	0.109056	0.772399	-0.123999	-0.436807	-0.216459	-0.062825	0.524529	-0.587332	-0.003914	0.527106	0.157561	-0.105336	0.410828	0.735672	0.769487	-0.224790	-0.261720	0.144328	-0.193302	-0.578992	0.793929	-1.892486	0.296044	0.578389	0.685020	0.400781	0.416525	-0.256034	-0.625159	-0.659986	2.552276	0.193861	0.621847	0.585104	0.120452	0.421561	0.336621	-0.536423	-0.637163	0.334179	-0.069064
YHR139C	0.663935	-0.315029	-1.188096	-1.310116	0.000000	0.221248	1.126180	0.966784	0.893854	-0.878641	-0.289306	0.000000	-0.324302	-0.969858	-1.357611	0.000000	0.242394	0.000000	0.271623	-0.967185	-0.519511	0.322622	-0.052214	0.000000	0.000000	0.000000	0.699002	-1.326966	-0.193935	-1.663674	0.211542	0.015212	0.000000	1.351815	0.000000	-0.912491	-1.162303	1.004729	-0.417540	-0.018944	1.295813	0.438533	-1.030416	0.376286	0.000000	0.000000	0.000000	0.000000	0.135026
YHR143W	0.725149	-0.928115	0.000000	0.574948	1.072342	-0.620749	-0.833735	-0.314682	-0.247769	0.882421	-0.391308	-0.193161	-0.504988	-0.106785	1.560441	-0.020232	-1.417920	1.366748	0.033554	-0.181796	-0.511071	-0.853159	-0.029194	-1.599662	-0.596378	-1.420437	-0.044550	-0.576663	0.010766	0.000000	0.585506	2.259450	-0.352290	-0.610829	0.628416	0.504255	-1.262095	1.143703	-1.080874	0.048168	-1.557644	0.000000	-1.179854	1.473803	-1.314200	-0.725367	-0.997676	0.347773	-1.776958
YJL212C	0.936877	-0.859644	0.000000	1.185758	0.109134	-0.937098	-0.472607	0.007223	-0.570783	0.757671	-0.855312	-0.625995	0.411069	-0.255455	0.652629	0.069499	0.530341	1.123722	0.901717	-1.512609	-0.403587	-1.200762	0.594377	0.236046	-0.198518	-1.085330	-0.633483	-0.537034	0.257783	0.747201	0.519751	0.006535	-0.718117	-0.224899	1.905526	0.375602	-0.776504	2.007621	0.237191	-0.917026	-0.917957	1.479604	-0.621065	3.346331	-0.359684	0.309134	0.458373	0.069472	0.000000
YJL207C	0.060267	-1.017787	-1.906938	0.581115	2.658018	-0.952614	-0.758199	0.104963	1.038224	0.000000	0.885129	-2.105597	-0.760195	0.000000	1.180841	0.281491	1.740629	-0.527801	0.339625	-0.838678	-0.374659	0.247254	-1.507986	-1.160023	-1.170933	-0.366532	1.216439	0.000000	0.602849	0.642631	-0.303020	0.000000	1.021216	1.140369	-0.322324	-0.320950	0.577334	0.399056	0.574677	0.165234	-0.671088	-0.340716	-0.432223	2.232541	-0.315503	-0.874575	0.498254	-0.195691	-0.463053
YJL200C	-0.731577	0.724967	-0.012403	-0.934975	0.669950	-0.151823	0.153868	0.326365	0.653158	-1.277621	-0.620488	-0.607116	-0.243248	-0.971283	-0.440536	-0.301377	-0.907214	-0.272705	-0.084440	0.475050	-0.231414	-0.502303	0.093316	-0.049025	-0.927227	1.070037	-0.446904	0.045487	0.151898	-0.737139	-1.101097	-1.918855	0.804910	0.037218	-1.550889	-0.894889	-0.242532	0.909043	-0.305688	-2.046650	-0.961955	-0.552643	-0.088216	0.872489	0.683215	0.473089	0.397517	0.386029	0.275255
YJL157C	0.058912	-0.455131	0.000000	0.698467	-0.574278	0.050672	0.813548	0.952306	0.007572	0.000000	-1.562499	-4.970875	-0.511504	0.000000	0.340089	0.182790	1.118878	1.028235	0.011557	-1.752152	-0.927826	-0.068882	-0.558298	-0.751229	0.642282	-0.767327	-0.011091	0.000000	-0.045662	0.000000	-2.032201	0.000000	0.566939	2.461044	0.727915	1.443094	-0.449732	-7.821732	-1.756225	0.612256	0.991815	0.000000	-0.004439	-1.343929	0.208318	-0.257658	10.934477	-0.206918	0.219173
YJL155C	0.365949	-1.082746	0.000000	-0.403589	-0.972052	0.517870	-0.139732	0.413508	0.173203	0.000000	0.083909	0.444726	-0.467848	0.000000	-0.155505	0.986536	-0.051152	0.287548	-0.451284	-1.751100	-0.286816	0.214205	0.369492	0.620639	0.735046	0.456684	0.435889	0.000000	-0.340280	0.000000	0.166706	0.000000	-0.605590	0.667127	0.980223	-0.016509	0.180420	-1.181956	1.325344	0.634495	0.135849	0.000000	1.136742	0.219097	-0.311803	0.163294	0.019519	-0.479536	-0.326013
YJL153C	0.074871	0.180850	0.000000	-0.192718	9.298418	-0.006578	1.113030	-1.202062	0.683219	1.683848	-0.707462	-0.177940	-0.488907	-1.755778	-1.276624	-0.518088	0.442928	-0.208522	0.017761	1.937036	0.484493	0.863888	-0.684384	-0.036052	-1.041921	-0.020350	1.281021	-1.141586	0.739756	0.000000	-0.479516	-1.405411	0.064031	3.163046	-0.608821	-0.163229	1.864987	0.455771	-0.416544	0.346504	1.115853	0.000000	0.326926	1.043142	-1.206905	1.297706	-2.165103	0.997403	1.411030
YKL218C	1.171868	0.133847	0.000000	-0.188810	0.220680	0.165712	0.315934	0.000000	0.964279	-1.155694	-0.856181	1.286662	0.934371	-1.097619	-0.608980	-1.102887	0.796242	-0.801992	0.627351	0.060570	-0.085844	-3.070154	0.910071	0.655582	-0.434288	0.258880	0.337066	0.168089	-0.219298	0.307591	1.630615	-0.652930	0.229987	-0.848686	0.970528	1.408171	1.033342	-0.097113	0.714694	1.624908	0.821088	0.535351	1.402928	0.000000	0.619420	0.534330	-0.358123	-0.220818	0.079644
YKL217W	-1.166954	1.116618	-1.506454	-1.708962	1.366148	-0.503658	0.205372	0.169663	0.007921	0.050220	-0.298040	-0.459329	-1.140373	-0.969938	-0.932560	0.207649	0.261403	-0.369877	-0.782442	0.934919	0.399343	0.537359	-0.080403	-0.779862	-1.241914	-1.172913	0.048644	-0.383042	-0.330053	-0.965648	0.469729	-0.833124	-0.089278	-0.674785	0.315055	-0.283067	0.510861	-1.068613	1.721790	0.212759	0.258873	0.882077	0.995208	1.127688	0.323244	-0.470082	-1.057225	0.121198	-0.764702
YKL170W	-1.246689	0.108693	0.000000	0.255837	-1.824712	0.946028	-1.615563	0.455279	-0.693585	-0.350089	0.126776	1.347491	0.857737	1.102047	-1.892029	1.082284	-1.141141	-1.843945	-0.053299	-0.979040	-0.129312	-1.635428	-1.043925	0.558900	1.064918	0.386002	-0.540382	0.098796	-0.328934	0.000000	0.703605	-0.515939	-0.706437	-0.207717	-0.356777	0.619375	1.480598	-1.893470	1.830268	0.036965	-0.085188	0.000000	0.112630	-0.757670	-0.014571	0.352142	-0.288365	-0.449959	0.452427
YKL168C	0.904565	-0.643949	0.000000	-0.347920	-0.395387	-0.616104	-0.486046	0.369838	0.673236	-1.605098	0.958458	0.324574	-0.256573	-0.784158	0.558056	0.004855	-0.477267	-1.008180	-0.036081	-1.252463	-0.884154	0.215720	-0.433101	0.575314	1.112112	0.153727	-0.823284	-0.158118	-0.363690	0.000000	0.105820	-0.723538	-0.357581	0.419380	-0.624929	0.177648	1.317445	0.813945	0.000000	-0.793825	0.479385	0.000000	-0.628273	0.824404	0.238619	0.645614	-0.221344	0.299854	0.400491
YLL031C	0.635580	-0.255027	0.000000	-1.049552	1.572399	-0.652430	0.534008	0.000000	1.505150	0.310518	-0.444767	-1.158032	0.305498	-1.009706	-0.125457	1.328651	-0.009355	-0.855931	0.751850	-0.626971	-0.450860	0.278214	-1.238841	-1.251581	0.652336	-0.070563	0.145225	-2.685216	0.071162	0.310082	-0.106656	0.541341	-1.154749	0.733771	0.755808	0.320161	-0.578844	1.950301	-0.172097	-0.196310	0.545876	-1.797198	0.083422	0.000000	0.531849	0.225036	1.200715	2.051491	-0.813050
YLL028W	0.729451	0.000000	0.698670	0.198303	-0.409391	-0.300364	-0.207542	-0.875371	-0.298509	0.694961	-1.737380	-0.512247	0.063439	-0.164479	-0.176601	1.863665	0.136410	-1.150854	-0.124978	0.000000	-0.048687	-0.547131	0.227631	0.445472	2.062292	1.685190	0.000000	-1.108573	0.445119	-0.395686	-0.247100	1.057002	-0.207505	0.823894	0.973653	0.000000	0.000000	-0.300013	-0.225080	0.000000	0.011222	-0.149652	0.000000	0.181116	-0.516975	0.000000	1.155993	0.587145	-0.163456
YLL026W	1.225588	-1.844473	1.343052	0.332746	3.267808	-0.146466	-0.517398	1.455059	1.426452	0.263930	1.383115	1.296456	-1.099257	-0.267024	2.583003	0.785078	1.346474	0.344541	0.183111	0.157865	-0.694585	0.386015	-1.072933	0.624251	0.153010	0.900027	-0.757966	0.000000	0.172087	1.532998	-0.635526	-0.323380	1.084205	3.497033	2.613135	1.374133	-0.484745	-0.225160	0.240392	-0.846988	-0.582317	0.794012	0.615799	0.857494	-0.222738	0.938485	-0.580817	-0.135395	0.232361
YLR023C	0.845228	-0.268709	0.000000	-1.803977	0.382255	-1.157394	0.791913	-0.173708	0.337130	-0.184795	0.859330	-0.163460	-1.431753	-1.387296	0.585595	0.064762	0.737540	0.126381	-0.228458	0.036906	-0.986552	0.706181	-0.775293	-0.128447	0.115660	-0.879705	0.164252	-1.598922	1.084887	-1.318611	-0.102420	1.608859	0.272156	-0.329885	1.143450	-0.379722	0.053762	3.784537	0.987217	0.000000	-0.936269	0.000000	-0.297974	0.390573	-0.959807	-1.070323	-0.947124	-1.049434	-0.723278
YLR352W	0.121061	-0.006707	-0.255803	-0.411863	0.109624	-0.145327	-0.165197	-0.133952	-0.294528	-0.011910	-0.480692	0.461307	-0.435008	-0.671986	0.131145	-0.273052	-0.067762	-1.062468	-0.140675	-0.246275	0.222298	-0.111181	0.865905	-1.754436	-0.055818	-0.625281	0.462415	-0.019430	0.075788	0.000000	0.332909	-0.690165	-0.957846	-0.238909	1.322639	-0.530835	-1.565213	-0.589106	-0.368938	-0.840070	0.589489	0.038217	-0.371495	0.000000	0.036565	0.801457	-0.177403	-0.276360	0.000000
YLR356W	-0.131314	-0.735191	0.233140	0.437343	0.497395	0.005047	0.338825	-0.247739	0.071748	-1.795083	0.291318	0.740653	0.158439	-0.013658	-0.124463	-0.601459	-0.328293	-0.297203	0.186957	-0.068821	0.149025	-0.309365	-1.148241	-0.630734	-0.952004	0.970460	0.269822	-0.435508	-0.984863	0.773906	0.051052	1.054502	0.120196	0.330172	0.494011	0.486516	-0.112850	0.433926	-1.763843	0.464599	0.425714	0.187766	-0.084052	0.000000	0.402583	0.950600	-0.050396	0.466276	-0.056989
YLR359W	0.668693	0.248589	0.000000	-0.153584	0.921604	0.168759	-1.006372	0.000000	-0.020476	0.132130	-0.154467	-0.316491	-0.243341	-0.204964	0.573591	-0.779614	-0.537562	0.889175	0.574006	-0.903184	1.509209	-0.035247	-0.309232	-0.138890	-0.491430	-0.374137	-0.268967	0.245279	0.585262	0.000000	0.949158	0.554063	1.436134	0.699969	-0.861394	0.016704	-0.883550	-0.942484	-0.894593	-1.011172	-0.995764	0.000000	-0.275204	0.000000	0.385226	-0.294429	0.084506	1.594451	0.050524
YLR364W	-0.878061	-1.135790	1.983091	0.367636	-0.999043	0.456379	-0.496613	0.191611	-0.655834	-0.645398	-0.503438	0.298871	1.382292	2.182598	-0.085060	0.435176	0.351151	-1.680338	-0.252854	-1.880252	0.517577	-0.250892	0.332936	0.549081	-0.431239	-0.075489	1.108594	0.086958	-0.789056	-0.819552	-0.069171	-0.557547	0.477201	-0.183146	-0.837550	-0.557029	1.078686	1.452156	0.333988	-0.101299	0.595782	1.823869	-0.143473	-0.590008	1.084621	0.180495	0.911482	-0.121830	-0.427735
YLR404W	0.196509	0.420312	0.474090	0.961779	-1.222326	1.519996	-0.547591	-0.504576	-0.712866	-0.142193	-0.591844	-0.198493	0.454937	0.174224	-0.279906	-0.051990	-0.356820	-0.985053	-0.363698	-0.094889	0.903765	-0.866927	0.260030	-0.389293	0.223023	0.464551	0.116933	0.000000	-0.376997	0.435566	0.390913	0.000000	0.254895	-0.223656	0.529029	0.165430	-0.045957	-0.317616	-0.337597	-0.308893	0.312085	-0.876607	0.365939	-0.429302	-1.528579	-0.205761	0.181239	-0.054242	-0.110627
YLR411W	-1.014837	-0.056459	1.377198	-0.006902	-0.858085	1.324437	-0.550042	1.416259	0.077056	1.609601	-0.672659	2.149644	0.803042	0.434204	-0.446874	2.423595	0.000000	-0.341657	0.310618	-0.335181	-0.216635	-0.787516	0.746161	1.723125	1.118113	0.455481	0.009716	0.720749	-0.180468	1.143508	0.171608	-0.382005	-0.023646	0.541358	0.467748	0.518604	-0.239578	0.273317	0.000000	0.061780	0.254231	0.080807	0.818414	-1.082631	0.316318	-0.157251	1.361758	-0.282712	0.000000
YMR120C	1.590886	0.194728	-0.321695	-0.900312	-0.727943	1.121727	0.931648	0.605641	-0.300523	0.000000	-0.370264	0.195540	0.257242	0.000000	-1.013800	-0.613055	0.261881	-0.249856	0.000000	-0.786060	0.000000	-0.513313	0.000000	0.272556	-0.826677	-0.275847	0.000000	-0.765070	-1.125998	0.000000	-0.447288	-0.828786	-0.740615	-1.812850	-0.059196	0.902532	0.304996	-0.597193	0.000000	0.442798	0.346912	-1.315660	0.000000	-1.302109	-0.317283	0.000000	0.000000	0.000000	0.000000
YMR128W	0.978993	0.623579	0.184460	0.687764	0.495361	-0.592242	0.306512	-0.082765	0.034822	0.466557	-1.359363	-0.074201	-1.210973	-0.542311	-0.347306	-1.161113	2.260584	0.531216	-0.210129	0.428217	0.164718	-0.779356	0.478170	0.172092	0.090414	-0.230866	-1.188892	-0.786441	0.196226	-0.561683	0.552536	-0.387345	-0.409941	-0.922493	0.224567	0.638266	-0.259271	0.400390	0.000000	0.249574	0.148276	0.546924	-0.001359	0.982451	0.075535	-0.215151	0.774090	-0.008694	-0.674561
YMR165C	-0.367061	0.701485	-0.218060	-0.363992	0.000000	-1.320018	0.560500	0.309852	-0.415996	0.035804	0.393181	0.000000	-0.148868	0.104131	1.360321	0.000000	0.578881	0.000000	-0.291344	-1.659056	0.199810	0.676080	-1.122481	0.000000	0.000000	0.000000	-0.050235	-0.256849	-0.365171	-0.545263	-0.361327	0.126422	0.000000	0.838971	0.000000	-0.626593	0.573406	1.095406	0.000000	-0.402353	1.306094	-0.100315	1.061105	0.682413	0.000000	0.000000	0.000000	0.000000	0.286959
YMR169C	0.716453	-1.231738	-0.233438	1.047635	11.019540	0.435948	0.273454	0.802894	0.388908	0.066154	-0.410952	-0.117609	-0.303772	-0.428347	1.649416	0.717200	1.511317	-0.119621	0.181397	-0.746755	-2.133031	-0.237643	0.237865	-1.914069	2.890847	0.343083	0.208783	-0.477694	-0.799110	4.282883	0.466936	-0.501750	0.686739	2.966799	13.152837	-0.031725	1.078693	3.988734	0.691386	-2.316570	-0.181509	2.414936	1.225289	2.852591	-2.176251	2.325090	-1.231548	0.341831	0.905372
YMR172W	0.400523	0.146030	-0.334284	-0.456554	-0.063307	-0.325288	0.668532	-0.366966	0.500787	0.333760	-0.080691	-0.870615	0.159546	0.154714	-0.509192	0.579595	0.775466	-0.498790	-0.038042	-0.418906	0.209537	0.627068	0.243690	0.081271	0.706213	-0.613350	1.132910	0.462389	-0.154359	-0.649785	0.304065	0.625855	-0.992255	2.095003	-0.288302	-0.488112	0.004039	0.529307	0.000000	1.036812	-0.685727	-0.023733	-1.280243	-0.679930	0.400799	-0.852958	-0.444119	0.181808	0.000000
YMR176W	-0.621757	0.011700	-1.334942	-0.705127	-0.170342	-0.111587	-0.141819	0.748830	-0.153956	0.000000	0.655479	1.126522	-0.439460	0.000000	1.292027	0.163593	-0.298480	-0.007734	0.118389	0.869290	0.233477	-0.826569	-1.531309	-0.616527	-1.146353	-0.021109	-0.425304	0.000000	-0.362540	0.974575	0.988634	0.000000	-0.810852	-0.979053	0.866923	-0.357408	-0.856231	0.289168	-0.359121	-0.332110	0.346084	-1.504996	-0.020293	0.095244	-0.157831	-0.036000	0.637136	0.300062	-0.160366
YNL157W	0.007064	0.224039	1.236570	0.466488	0.501664	0.600615	-0.002042	-0.558087	-0.523267	-0.593791	0.520878	0.960469	-0.155187	0.852234	-1.456494	0.958387	-0.495163	-1.531822	0.336043	0.042387	-0.077089	0.189864	0.697187	0.621977	0.837862	-0.276961	-0.087175	-0.366925	0.397523	0.000000	1.247630	1.848528	-0.211767	0.508229	1.201034	-0.527439	0.579503	1.741334	0.399608	-0.208298	-0.284581	0.000000	0.766456	0.000000	0.422691	0.210536	0.621172	-0.331071	0.000000
YNL154C	0.069079	-0.457545	0.325636	0.961425	0.309224	-1.157621	-0.731613	0.150483	0.304999	-0.369114	0.071394	-0.631536	-0.271067	0.611949	0.639307	-0.628921	-1.139157	-0.478549	0.252428	-0.287309	-0.191309	-0.091414	-0.047958	-0.596993	-1.031330	0.436772	0.356994	0.144659	-0.624395	-0.531967	-0.149712	-0.361843	0.789821	0.078708	-1.617695	-0.302615	-0.255461	-0.534161	-1.297414	-0.436878	-0.054508	-0.989601	0.328516	0.838057	-0.505452	-0.772789	-0.408963	0.837651	0.000000
YNL149C	-1.697610	-1.084073	0.000000	0.000000	-0.894240	0.841981	-1.561695	0.683133	-1.141499	0.000000	0.105496	0.805073	0.490906	0.000000	-0.470946	0.240473	-0.751715	-1.010114	-0.701771	-0.475626	-0.034222	-0.025547	1.322951	0.152181	0.179671	-0.470070	0.742927	0.000000	-0.772499	-1.114104	0.000000	0.000000	-1.037241	0.000000	-0.281065	-0.301982	0.780716	-0.329351	1.506761	0.029450	-0.510514	0.000000	-0.226871	0.093234	0.315285	-0.793646	1.098531	-0.602447	-0.909847
YNL110C	0.267381	0.000000	0.403506	-1.157568	0.219811	0.872255	-0.582683	1.940212	0.207338	0.097171	-1.847868	-0.401490	1.432208	-0.025251	0.300955	0.889606	0.000000	-0.869588	-0.731811	0.000000	0.254620	0.463239	-0.411459	0.813500	1.772629	-1.171633	0.000000	0.077180	0.024306	-0.038052	0.894174	-0.119181	-0.768307	-0.544318	0.291679	0.000000	0.000000	-1.045675	0.000000	0.000000	1.304185	0.434059	0.000000	-0.924060	-0.313964	0.000000	1.623260	-0.532892	0.000000
YNL098C	-0.776102	0.715806	0.000000	0.000000	-0.048417	-1.681744	1.067851	-0.153586	1.010410	0.430645	-0.790254	1.328010	1.097343	0.569020	-0.032840	-0.279459	0.099418	-0.188888	-0.117981	0.000000	0.000000	0.704749	0.000000	0.166302	-2.216666	0.116377	0.000000	0.330954	0.579901	0.000000	-0.551243	-0.736511	0.772434	0.000000	-0.440417	0.264569	-0.358311	0.800699	0.000000	0.809207	-0.555657	0.000000	0.000000	0.000000	-0.041538	0.000000	0.000000	0.556933	0.000000
YOL031C	-0.517270	0.308362	0.623501	-0.495892	0.761915	0.729288	-0.132038	-0.451435	-0.582490	-0.261376	-0.230642	0.130781	-0.765464	-0.686781	-0.075146	1.144783	-0.258564	-0.461752	0.755500	0.597440	0.000000	-0.368258	-0.025812	0.805413	-0.046413	0.074008	0.634565	-0.176763	0.932639	0.458286	0.183356	0.692832	-0.173977	1.176749	0.066758	-0.512860	0.371586	-1.075536	-0.114303	-0.028303	0.340123	-0.783980	0.372772	-1.025762	-0.336190	1.350736	0.994600	-0.489552	-0.102824
YOL027C	-0.081499	-0.817896	0.000000	-0.159112	0.876189	-1.168618	-0.478789	0.656449	-0.066848	1.015526	1.111786	-0.327332	-1.418269	0.242468	-0.086309	-1.425866	2.308836	-0.507867	0.030256	0.060651	0.230704	-0.730349	1.015006	0.106665	-1.750075	0.389757	0.478578	0.689701	0.334586	0.000000	-0.147791	0.533412	-0.343465	0.517784	0.349921	0.404858	0.773840	-1.494988	0.248355	0.194145	-0.917934	0.000000	0.374298	0.000000	-0.281801	-0.751345	-0.998107	-0.141253	0.000000
YOL023W	0.154891	-0.211375	-0.612378	0.695522	-1.182345	0.447772	0.479701	0.476955	-0.101898	-0.469079	-0.358377	-0.010581	-0.706041	-0.005834	-0.005554	-0.560079	1.085382	0.026632	0.391515	-0.597076	0.311306	-0.797735	-0.325663	0.099312	0.874770	0.096102	0.352320	-0.099459	-0.246104	0.000000	2.294299	0.541335	-0.494323	-0.205844	0.160650	0.133192	-0.057235	-0.095960	-0.942610	0.846012	-0.136118	0.000000	1.384799	0.000000	-0.978309	0.418429	-0.572504	-0.324545	0.000000
YOR011W	-0.051622	0.056514	-1.685407	0.578088	0.031991	-1.240772	-0.366639	-0.035323	-0.147420	0.434725	-1.516195	-0.679933	-0.084046	-0.690117	0.380541	1.192646	-0.601195	-0.284698	-0.882234	-0.674791	-1.207498	3.560213	-0.749007	-1.372244	-1.389369	-0.074598	0.199466	-0.894666	-0.180329	-1.087866	-0.063262	1.242919	0.144393	-0.021414	-0.914123	-1.331245	-1.235001	-1.844569	0.000000	-0.557595	-1.356386	-0.884591	-0.873608	1.681973	-0.168051	0.247466	-0.158299	2.560668	-1.843500
YOR018W	1.124430	0.000000	-0.551792	-0.076889	0.819521	-0.440466	-0.546046	-0.225668	0.233491	-0.856393	-0.439599	0.196606	0.741278	-0.380391	0.923690	0.361172	-0.300728	-0.397494	0.012319	0.000000	-0.075041	0.687470	-0.084066	-0.551104	-0.035318	0.221090	0.000000	0.136128	-0.261192	0.503881	0.383664	-0.631126	-0.316890	0.346346	0.361300	0.000000	2.439721	9.202958	0.000000	1.620232	0.515637	-0.026604	-0.053886	1.411683	0.608195	0.000000	1.141604	0.094843	0.000000
YOR347C	-0.045207	-0.876618	0.000000	0.000000	1.714343	-0.196980	-0.027701	0.021855	-0.592421	0.000000	0.200265	-0.132882	-0.624743	0.000000	-1.269089	-0.151926	1.159862	-0.013196	-0.645790	0.865272	0.113992	-0.275807	0.000000	-0.953829	-2.043584	-0.172880	-0.436236	0.000000	-0.157020	-3.884578	0.000000	0.000000	-0.596248	0.000000	0.428083	-1.157187	-0.763991	1.765122	0.000000	-1.153476	0.354385	0.000000	-0.067805	0.526970	-0.024351	0.542828	2.115064	0.712917	-1.038512
YOR354C	1.248321	-0.370552	-0.356650	0.540534	0.000000	-1.996824	-1.473269	-0.613327	-0.379249	1.662721	1.398799	0.000000	-0.788905	-0.172195	-0.639159	-0.066097	0.701272	0.000000	0.654949	0.253476	0.000000	-2.093902	-0.778724	0.000000	0.000000	0.000000	-0.984727	-0.242329	-0.844977	0.130694	-0.530483	0.921425	0.000000	-0.424942	0.000000	1.151257	0.282505	-0.873892	0.000000	-0.001597	0.705339	-0.853158	-0.974256	-0.167870	0.000000	-0.006467	0.000000	0.000000	0.037974
YOR356W	-0.050654	0.169193	-0.455617	0.140284	0.000000	-2.147030	-0.528348	-0.577294	0.147456	0.770599	0.793895	0.000000	-0.572954	-0.143916	0.708385	-0.057377	0.194938	0.000000	0.406420	1.099239	0.000000	-2.092406	-0.023614	0.000000	0.000000	0.000000	-1.020241	0.315048	-1.187371	0.336961	-1.798576	0.778369	0.000000	-0.386294	0.000000	1.426508	-0.183315	-0.404378	0.000000	-0.808511	0.915253	-0.262103	-0.363434	-0.088926	0.000000	1.044362	0.000000	0.000000	-0.208576
YPL278C	-0.996471	0.561916	0.411436	0.465913	-0.516166	-0.857596	0.120342	0.445829	0.431140	-0.841542	0.156731	-0.783833	-0.406997	-0.823157	-0.382637	0.988856	-0.159193	1.390710	0.067959	0.164177	-0.009775	0.208080	-0.271416	0.196366	0.450139	0.290267	-0.495691	-1.399983	-0.291705	-0.680721	0.229815	-0.528169	-0.264144	0.351192	-0.200297	0.696052	0.422791	0.391825	1.066513	0.470450	0.939689	-0.881836	-0.527257	-1.052943	-0.283331	-0.227279	0.319201	-1.317051	1.033370
YPR058W	-0.402563	-0.137081	0.000000	0.243924	0.776103	0.028409	0.020551	-0.331357	1.048901	-0.255570	-0.803602	0.472815	0.889708	-0.542480	-0.769500	-0.434557	-0.337960	-1.278791	0.326573	-0.012122	-0.631166	0.044456	-0.038840	-0.664922	0.106880	-0.317220	0.294241	0.000000	-0.335177	-0.232120	-2.124676	0.000000	0.594246	-0.952709	-0.466799	-0.490089	-0.544486	1.073612	-0.248346	0.457839	0.853284	-0.509183	-0.134298	0.615484	-0.267328	-0.140170	0.993148	0.841329	0.009325
YPR060C	-1.052400	0.197715	0.711157	-0.531110	0.385957	0.685796	-0.586181	-0.248386	-0.205173	0.543673	0.113395	0.939178	1.073586	0.647482	-0.776807	0.624559	-0.527160	-1.850112	-0.385143	-0.554119	0.278193	0.713272	0.241826	0.144359	0.944400	-0.700291	0.178736	0.000000	0.417705	-0.446894	0.276459	0.000000	0.061360	0.883509	-0.740104	-0.598906	0.325653	-0.666290	-0.111292	0.017723	-0.635227	-0.764533	0.896741	-0.508919	-0.019878	-0.297007	0.572425	0.636465	0.976213
YPR065W	0.974244	-0.118089	-0.719444	0.404004	1.845986	-1.160316	0.199810	-0.548480	-0.130234	1.625955	0.864096	-0.945868	0.094528	-0.237844	-0.508073	-0.577005	-0.613718	0.169193	-0.213020	0.122044	-0.145767	-2.005753	-0.814874	-0.775626	-0.925194	-0.594210	-0.475968	-0.810553	0.389913	-6.474851	0.672803	0.653186	-1.355025	-1.494739	-0.156850	0.193793	-1.078089	-0.477904	1.878095	0.856709	-0.622996	0.433834	-0.422902	0.755954	0.268263	-2.366355	-0.043575	1.215998	-0.089580
YPR113W	-0.488699	0.118956	-1.093538	0.097010	-0.309550	0.674399	-0.651437	-0.273434	0.459616	0.538438	1.188572	0.660191	-0.344627	-1.181769	-1.063173	0.509255	0.522117	0.650246	0.939700	1.134370	0.165674	-1.674760	-0.663744	-0.578811	-0.060340	-0.475415	1.480832	-0.541527	-0.854591	0.887584	-0.016149	0.685328	-0.044266	-0.513317	-0.104486	0.500984	-0.096746	-0.808777	-0.482055	-0.821989	-0.850145	1.058870	0.167208	1.622034	-0.174644	0.874656	0.415114	-0.071854	-0.120238
YPR117W	1.066666	-0.875950	-0.586784	1.278947	0.489547	-0.508735	-1.046749	-0.300538	-0.728855	0.927852	-0.322016	-1.007916	-4.181416	-0.694251	1.474274	-0.369276	0.514705	1.101080	0.483955	0.236507	-1.180387	-0.646859	-0.248866	1.049928	-1.177339	-0.336848	0.711125	-0.485471	0.437068	-0.349326	-0.286846	0.756389	-0.275906	2.359336	1.486452	0.523091	-0.053616	0.164129	0.000000	-0.517184	-0.875847	0.171397	0.221442	0.909221	-0.753223	0.677095	-0.550922	1.449939	0.000000
YAR050W	0.357495	0.213359	1.380127	1.547668	-0.762338	0.144774	-0.996809	3.015639	0.243278	0.973682	0.919559	0.217897	0.071892	-0.316237	0.134731	0.745525	0.000000	0.500853	0.135822	-0.188216	0.000000	-0.462425	-0.696417	-0.190727	0.417130	-0.223567	0.397462	-0.467938	-0.168523	-0.215536	-0.474572	-0.729206	0.157484	0.837909	1.020026	-0.357545	-0.912505	-0.548428	-0.741587	0.795564	-0.843053	0.379625	0.194507	0.000000	-0.874581	-0.204748	0.435038	0.242433	0.166899
YBL084C	-0.078244	-0.010971	-0.267257	-0.546074	-0.422194	-0.820750	-0.113102	-0.244293	-0.441584	0.193841	1.967410	-5.154258	-0.541758	-0.472466	-0.176850	-1.175304	-0.346913	0.331527	0.668487	0.030589	-0.887426	0.122786	1.039783	-0.293907	0.538961	0.422628	0.056640	-0.076459	0.624116	-0.133726	0.307748	0.338558	-1.043325	-0.331135	0.518420	0.698017	-0.503199	-0.262082	-1.843992	0.674776	-0.271805	-0.260467	0.331339	0.000000	-0.696660	1.372210	-0.089576	-0.544547	1.351229
YBL076C	-0.219781	-0.400509	-1.998655	0.000000	0.184515	-1.780192	0.148649	-0.393083	1.238428	0.000000	0.161314	-1.072845	-0.576483	0.000000	1.738173	-1.117833	0.485804	1.233791	0.508784	-0.444632	0.210268	0.117669	-1.735195	-0.467240	-1.287990	0.123103	0.307527	0.000000	0.195202	-0.206001	0.000000	0.000000	0.844940	0.000000	-0.202673	-0.351662	-0.516865	-0.431068	-0.353915	-0.148546	-0.461823	0.690259	0.018029	0.621016	-0.233533	-0.759319	-0.172299	1.025302	-0.760600
YBR252W	1.069894	-0.054190	0.984936	0.116149	0.000000	2.447680	-0.471567	-0.217008	-0.037007	0.426333	-0.108293	0.000000	1.063438	0.366883	-0.945279	0.000000	-0.076177	0.000000	-0.159201	-0.101876	0.000000	0.140520	0.462013	0.000000	0.000000	0.000000	-0.159060	0.177234	-0.409917	-0.360096	0.233086	0.642055	0.000000	0.258131	0.000000	-0.597231	0.167595	-0.597831	-0.628477	0.929640	0.472359	-0.451385	-0.545634	-0.624704	0.000000	0.074336	0.000000	0.000000	-0.142977
YBR260C	-0.728877	0.011710	-0.085954	0.819583	-0.871660	-1.315935	-0.093511	-0.455828	-0.028860	0.886257	0.377193	-2.877684	-0.367226	0.727336	0.366047	-0.259974	-0.437997	0.732220	0.591928	-0.508395	-0.347486	0.190865	-0.974522	-0.150359	-0.379152	0.098602	-0.226800	0.148495	-0.069182	0.163962	-1.152882	-0.547023	0.559550	0.801415	0.331541	0.184017	-0.604056	-1.225033	0.860283	0.070850	0.038651	-0.385995	0.838732	0.134993	-0.221403	0.621609	0.062358	0.656347	-0.913676
YBR265W	0.496756	0.879451	-1.055905	0.135525	0.083201	1.077508	-0.116183	-0.909305	0.243143	0.000000	-0.763662	-4.122422	0.042286	0.000000	-0.863811	-0.356542	-1.212525	0.189996	-0.255946	1.049697	-1.084630	0.334966	-0.431328	-0.177136	0.389351	1.073879	-0.961342	0.000000	-0.282052	0.791740	-0.333510	0.000000	-0.509504	-1.087102	0.947199	0.069736	0.580932	-0.634645	-0.800719	-0.127752	0.078477	-0.076578	0.074341	0.134192	-0.600178	0.721839	0.847259	-0.464950	0.369202
YDL048C	1.363484	-0.088846	-0.475336	1.227512	1.006441	-1.329661	0.508088	-1.077746	-1.423618	1.739310	2.299538	-0.101264	0.671263	-0.233758	1.418746	-0.539859	1.012171	0.138281	1.227728	-0.249656	1.150212	-2.269442	0.079487	-1.046125	0.002400	0.741616	0.358616	-0.413822	-0.211212	-0.018256	-0.865992	-0.495848	0.554485	1.160149	1.785119	-0.064633	-0.002913	0.517894	-0.248677	-0.981471	-0.489187	0.510466	-0.919676	0.832872	-0.874717	-0.644665	-2.436932	-0.152518	1.912917
YDL046W	0.336939	0.392048	-0.189828	0.928237	1.726108	-0.894318	0.384285	-1.364424	-0.298273	-0.620472	1.087379	1.199826	1.289917	-0.721872	-0.362206	-1.039063	0.131956	1.473896	0.741825	0.722598	-0.945280	0.625510	-0.559321	-0.915511	-1.066817	-2.030853	0.000000	-1.953889	0.929447	0.870290	0.149014	2.859006	-1.558704	-0.992041	2.625798	0.000000	-0.379377	0.000000	-0.891686	-0.746055	-0.990907	-0.439613	0.000000	0.000000	-1.061717	0.000000	-0.415293	0.980022	0.000000
YDL044C	1.721875	0.205503	0.362252	-0.036800	0.000000	0.659205	0.180155	-2.208130	0.000000	0.754168	0.895712	0.000000	-0.376155	0.821925	0.483886	0.000000	0.000000	0.000000	0.236322	0.014052	0.089289	-0.375402	0.783852	0.000000	0.000000	0.000000	0.335125	0.461631	0.258073	-1.030600	0.416505	0.000000	0.000000	0.020998	0.000000	0.997641	-0.757553	0.000000	0.000000	0.348149	0.069546	2.902943	-0.111385	0.000000	0.000000	-0.870917	0.000000	0.000000	-0.939991
YDL003W	0.272327	-0.086700	0.383528	-0.247792	-1.130801	0.610020	-0.365063	-0.123520	0.779353	-0.134826	0.046731	0.364119	0.164715	1.025922	-0.266931	0.563371	0.396269	0.603713	-0.311960	0.277793	-0.247285	-0.161912	-0.635426	0.861651	1.261843	-0.144418	-1.426043	0.767689	0.772905	0.105347	-0.021325	1.946973	0.244329	0.089905	-0.801997	0.545895	0.425065	-1.277362	-0.974078	-0.310644	-0.069610	-0.545812	1.045112	-0.017629	-0.331575	-0.843297	-0.292909	-0.144702	-0.078462
YDL002C	-1.296508	-0.261105	0.000000	2.019154	-1.951702	1.002524	-0.322282	0.677743	-0.828228	-0.033005	-0.238100	0.155059	1.441951	1.616449	0.280871	1.006441	-0.525741	1.206409	0.073448	0.039752	0.528085	-0.804488	1.351033	0.712612	2.068850	-0.113762	-0.161902	-0.843170	-0.557878	-0.239600	-0.715165	0.649304	-0.028846	-1.421807	0.096316	-0.202606	0.017633	-0.370944	0.361480	0.015280	0.305531	-4.303954	1.093063	0.000000	0.241544	0.272095	1.056912	-5.348049	-0.230106
YDR003W	-0.460739	-1.794340	-0.148462	0.503727	-0.373414	0.309732	-0.333473	0.019909	-0.883526	-0.209777	0.564523	0.402744	-0.881347	-0.309542	-0.110796	-0.080857	1.045138	-0.001714	-0.094383	-0.324428	-0.000391	-0.588591	0.601124	-0.536435	0.217072	0.238635	0.796573	0.175082	-0.227810	0.881126	0.499268	0.251993	0.043875	-1.340392	1.580695	0.624347	-0.434516	-0.224777	0.985744	0.414575	-0.231977	0.280479	0.112308	-0.475079	-0.002622	0.860434	-1.223410	-1.243420	0.000000
YDR323C	-0.018063	0.828873	-0.597558	-0.203146	-0.147375	-0.299737	-0.622385	-0.317199	0.708686	0.776961	-0.038219	1.238658	-1.079308	0.014960	-0.488240	1.314632	0.285046	0.540356	0.058255	0.499296	0.087077	-0.258674	0.432501	1.467900	-2.184474	0.912876	-0.028741	0.036893	-0.278380	-0.336126	-0.081475	0.388053	0.645265	0.285863	-0.527205	0.086876	-0.098862	0.316741	0.000000	-0.495752	-0.416648	0.359042	0.299539	0.088079	0.461312	0.193710	0.824163	0.469166	-0.123212
YDR328C	-0.045236	0.000000	1.647935	0.224427	-1.312915	0.886558	-0.580767	-0.024941	-0.066070	0.610507	0.377295	0.827328	0.771214	1.067559	-0.673829	0.008742	-1.559634	-0.430953	-0.545937	0.000000	-0.016550	0.375565	0.124747	0.900357	0.466683	0.462896	0.000000	0.111023	-0.296760	0.211155	0.642745	-0.252934	-0.766297	-1.020644	0.087508	0.000000	0.000000	-0.557011	0.197553	0.000000	0.142594	-1.122777	0.000000	0.000000	0.255055	0.000000	0.084671	0.060960	-0.021756
YDR335W	0.019871	-1.378190	0.000000	0.871991	-1.590121	-0.816611	-0.168475	0.097791	0.148339	0.000000	-1.107589	-0.222114	-0.058122	0.000000	0.501135	0.883160	-0.004557	-1.111473	0.185222	0.255036	-0.091571	0.517171	0.337960	0.445165	0.839896	0.366471	-0.307577	0.000000	0.338197	0.000000	-1.182563	0.000000	0.203805	1.802369	0.790258	-0.024126	-0.424309	0.319686	-0.561903	-0.430569	0.853140	0.457323	-0.393388	-0.272547	-0.865241	-0.511579	0.514916	-0.215544	-0.115297
YDR371W	0.179433	-0.039426	0.141914	0.697918	-0.171567	0.245230	0.213452	0.055101	0.285657	-0.536845	-0.443364	-0.252937	0.725076	-0.374563	0.541505	0.639807	-0.816188	-1.222700	-0.555758	0.288721	-0.232142	0.539189	-0.754519	0.142518	0.811792	1.429162	-0.215373	0.788660	-0.310779	-0.152783	0.062458	-0.851467	0.996060	0.283472	-0.166272	-0.063251	0.506746	-1.002038	1.112638	-1.004225	0.343453	0.000000	-0.733101	-0.914927	-0.114942	0.443645	0.986863	0.800605	-0.129838
YDR373W	-4.672758	0.040713	0.000000	0.315002	-0.773179	1.629391	-1.914579	-0.856911	-1.569943	0.243701	0.506150	-0.223572	0.482176	1.084933	-0.152642	-0.114154	0.135641	0.208030	-0.073372	-0.500276	0.164631	-0.295850	0.484412	1.287000	-0.053009	0.016199	-0.392042	0.000000	0.564457	0.000000	1.492221	0.000000	0.087338	1.055130	0.034083	0.138959	0.021372	-0.364535	-0.773039	0.246880	-0.977205	-0.158160	-0.376211	0.000000	0.417465	0.422695	0.467430	1.708849	0.985179
YDR374C	-0.478155	1.413934	0.263713	0.486144	-0.779214	0.256526	-0.986990	0.466600	-0.088442	0.058421	0.287570	-0.045680	0.613657	1.171299	0.165975	0.513045	-0.255886	-0.061334	0.729755	0.405333	0.831100	-0.079751	0.428997	-0.448374	-0.681913	0.720581	0.742066	0.778568	-0.087506	-0.399272	-0.066715	-1.416558	-0.699452	-0.598161	-0.302912	0.770938	0.577851	0.292978	2.790193	-0.214133	-0.248035	-0.742663	-0.292935	-1.398428	-0.796114	0.011647	-1.749448	0.043366	0.381073
YDR379W	-0.293180	-0.677093	-1.005654	0.548762	0.426353	-0.039799	-0.499001	-0.235927	0.855388	-0.193541	0.416642	-2.276173	0.087243	0.822811	0.432489	-0.295551	0.022297	0.634676	-0.339324	-1.111465	-0.556717	-0.318965	-4.657573	-0.369033	1.086899	-0.895774	0.098591	0.183408	0.010883	0.024516	-0.328610	1.315864	-0.436549	0.650053	0.729295	1.839505	-0.240653	-1.629105	-2.136924	-0.141048	-0.001123	0.226744	-2.463089	0.060010	-0.196206	-0.774222	-0.001521	0.915300	-0.116438
YER058W	0.421715	0.132234	2.202775	0.380692	-5.230739	0.909901	0.393175	-0.309133	-0.168525	0.000000	1.033813	0.384176	1.267026	0.000000	-1.269457	1.347088	0.156151	-0.373080	-0.591447	-0.405471	0.534675	0.079464	2.218701	2.115946	0.813177	0.237074	1.029609	0.000000	0.608924	0.045571	0.089502	0.000000	-0.847418	0.088677	-0.191756	0.480900	1.901075	-0.065211	-0.267271	-0.423120	-0.343876	-2.124897	0.274188	-1.528846	-0.888949	0.418990	-0.101013	-1.260469	0.519604
YER063W	-1.257796	-0.526796	0.962575	-0.765002	-1.267154	0.462452	-1.507254	0.037434	0.072978	-0.051404	0.506058	0.584004	0.566620	0.668544	-0.054867	0.529371	-0.592703	-0.645131	-0.405257	0.159147	0.221217	1.594942	2.015137	0.712841	0.581863	0.611661	0.131149	0.844290	-0.224475	0.893927	-0.016652	0.141785	-0.771538	0.173645	0.402830	0.081585	1.028652	-0.890443	0.315781	-0.593095	0.204550	-0.862743	-0.347828	-0.983494	-0.114515	0.000000	0.252525	-0.389412	-0.123406
YER064C	0.896595	-0.218036	0.750759	-1.826525	1.131913	-0.004565	0.537669	0.154843	0.159103	-0.426227	-0.236402	-0.986761	0.292113	-0.783695	0.165251	0.920591	-0.401842	1.086692	0.873304	0.525130	-0.354946	1.311312	0.495009	-0.380954	-0.256372	-0.409194	-0.223850	-0.923403	0.043212	0.000000	0.170414	-0.115905	-0.589848	-0.009830	0.008178	0.699196	-0.818793	0.479400	-0.674500	-1.227731	0.251812	0.735971	-0.426082	0.707952	-0.110319	-0.298791	-0.049126	0.085256	-0.011236
YER104W	-0.533810	0.428576	-0.121512	-0.290407	-0.381470	1.746751	0.196159	-0.673266	0.894569	0.198383	-0.462170	0.063752	0.302468	0.606441	0.381560	-1.128096	0.204879	0.001692	-0.414255	0.455690	-0.167290	1.315241	2.531853	-0.908081	-0.918748	-0.409151	0.674647	0.889059	0.152456	-0.362721	0.225632	-0.276446	0.402929	0.233169	-0.971128	-0.560678	0.200237	0.049984	-0.025311	0.037153	0.207211	-0.770573	0.542148	0.000000	-1.566579	0.930209	0.172670	0.507802	0.556210
YER106W	0.105601	0.595680	-0.244351	1.943475	-0.077062	-0.780599	0.347571	-0.173531	-0.172931	-0.228850	-0.824913	-0.803821	0.052299	-0.244685	-0.732196	0.174418	0.949089	0.417659	-0.672840	1.046476	-0.893304	0.080647	-0.326237	-0.814290	-0.781530	0.420405	0.462044	-0.012305	-0.544604	-0.180984	0.221375	-0.098743	-0.693796	-0.631293	-0.056362	0.384281	0.129551	3.000747	-1.287709	-0.090145	-0.580123	0.328109	-0.500151	-1.649460	-0.407235	0.443622	-0.049459	-0.155849	0.000000
YGL195W	-0.356953	-0.691992	-1.001103	1.738950	0.540312	-1.156995	0.044063	-0.092218	0.377800	-0.149850	-0.229470	-0.830106	-0.096539	-0.505979	0.334783	-0.137804	0.037206	0.439256	-0.283970	-0.999797	-0.393560	0.978437	0.310499	-0.470208	-0.604349	0.382501	-0.077589	-0.695831	0.811316	-0.395971	-0.731466	0.037627	-0.131290	1.242344	0.702483	-0.608933	0.000000	0.641548	-0.651754	-0.079700	0.270559	-0.682446	-0.993914	0.022613	-0.663440	-0.781052	0.816963	0.220093	-0.972510
YGL194C	0.236545	-1.986269	-0.775260	0.403741	-1.070587	-1.680772	1.413336	-0.864562	-1.522179	0.821428	0.247028	-4.744903	-2.864816	0.284379	1.385812	-2.825802	0.153083	1.039622	-0.040500	0.419586	0.000000	-0.657095	1.955425	-0.773013	-2.083337	-2.285190	-0.312809	-0.537721	2.071795	-3.202760	2.636214	1.828140	-0.294457	-2.181415	-1.171320	-0.442386	-0.334258	-0.745371	-0.467472	0.008651	-1.956954	0.434722	-0.344209	3.873400	-0.824698	-1.329025	-2.366251	0.602287	-3.096348
YGL189C	0.086952	-0.505391	0.000000	1.067554	0.469140	-0.579850	0.354053	-0.163556	-0.204918	0.926839	0.781796	0.323114	1.138464	2.596242	-0.577710	0.476159	-0.468365	-0.307146	-0.079714	-1.065801	0.590862	-1.708658	3.176121	0.312300	-0.221547	0.256903	0.935278	0.003891	-0.603797	0.000000	0.023346	-0.224360	-0.311164	1.272540	-0.606990	-0.270667	2.021797	-1.460001	0.720635	-0.152824	-0.820432	-2.019354	0.425060	0.000000	-0.373282	-0.653690	0.708939	-0.355801	0.000000
YGL187C	-0.445247	0.306700	-1.556752	-0.313432	1.924526	0.725863	-0.154382	-0.147322	0.071148	-0.436223	1.748968	0.589545	-0.312306	-0.723899	-3.050584	-0.486617	-0.656293	0.177278	-0.601641	1.520016	-0.706473	-1.477991	-0.655879	0.241177	-1.720573	-0.386927	0.471886	-0.112084	-0.035504	0.060109	-0.838709	1.810377	-0.819061	-1.426313	0.542596	0.340273	0.570569	-0.293830	0.153889	0.448130	0.682789	-0.874178	0.249613	0.000000	0.023636	1.159749	-1.138846	-0.839712	0.000000
YGL146C	0.717407	0.219235	-0.375243	0.000000	-0.216406	0.367881	0.460442	-0.029312	-0.588174	0.289982	-0.716806	0.761324	-0.113727	-0.370893	1.582491	-1.727786	0.000000	2.203078	1.388946	0.415728	0.000000	0.773728	3.663013	0.504344	0.733347	-0.579015	0.247946	-0.276105	-0.033858	0.180307	0.456101	0.373416	-0.007899	0.714653	0.352694	0.653510	0.355613	0.092025	-0.889113	0.329446	0.716062	0.902825	-1.402405	-1.468348	-0.329857	0.378092	-1.602821	-0.113442	0.913217
YGL144C	0.357134	-0.799989	0.156934	-0.910390	0.061605	-0.495294	0.266121	0.316483	0.392118	-0.635734	0.513951	0.070801	0.607049	-0.117871	0.063324	-0.583887	-0.268232	1.371436	0.220633	0.478272	-0.776232	0.578192	-3.883848	0.567333	-2.063196	-0.816651	-0.540094	0.713382	-0.509061	0.118847	-1.040569	-0.307501	0.144270	0.964395	0.231819	-0.043657	1.355047	-0.773570	-0.729283	-0.947165	-0.230945	0.509136	-4.032432	-0.691673	0.276124	0.625558	-1.148608	-0.252019	-0.159151
YGL140C	-0.047834	-0.864928	-1.482831	-1.320089	1.021195	-0.628576	0.367732	1.698345	1.445853	0.525698	0.511747	-1.198120	-1.097914	-0.461412	0.642750	-1.087698	0.755754	0.489468	0.120972	-1.446715	-0.403068	-0.233917	-0.765733	-0.839770	-0.814731	-0.692289	-0.843001	-0.683267	0.585294	0.403136	0.098655	0.672519	1.600220	-0.226503	1.029585	-0.497112	-0.357982	-0.617767	1.027385	0.134226	-0.293526	0.153775	-0.270634	0.865112	0.486880	0.049321	-0.851218	0.280480	0.000000
YGR173W	-0.768436	1.679452	0.084412	0.042329	0.030468	0.009724	-0.886142	0.690444	0.194235	-0.095651	0.693348	0.741661	0.065642	0.220647	0.266644	0.280443	0.074633	-0.412323	-0.299470	0.668999	-0.022138	0.237056	-0.016242	0.297638	-0.098968	0.601552	-0.180971	0.880678	-0.461848	-0.683937	0.535387	-1.035052	0.781712	0.577400	-0.761169	0.407651	1.645123	-4.091814	0.000000	-1.416190	0.457903	-0.040804	-0.662323	0.304859	0.242308	-0.856116	-0.107563	0.954145	0.000000
YGR220C	-0.616603	-0.046415	0.000000	-0.127874	0.414526	-0.182676	-1.309704	0.049468	0.774319	0.000000	0.318667	0.090987	0.219562	0.000000	-0.885594	0.435445	-1.330780	-0.679590	-0.144065	-0.203218	-0.856224	-0.296198	-0.743880	0.814084	0.566092	-0.196594	0.552684	0.000000	-0.754298	1.364738	0.153580	0.000000	0.779374	1.084038	1.159682	-0.338921	-0.383002	0.623893	0.284692	0.578572	0.589525	0.370583	0.323321	-0.008258	-0.257023	0.453229	-0.108514	-0.568095	0.790507
YHR179W	0.527409	0.857446	0.972511	-1.333296	0.231407	-0.288535	0.172261	0.916252	-0.212441	-1.093599	-0.652208	-0.309978	0.142545	-0.207154	0.551311	-0.402701	-0.969452	0.509959	0.596868	-0.385968	0.573714	0.456117	0.259957	0.277535	-0.381730	-0.303597	-1.104574	0.043588	-0.523655	1.822290	-0.896913	-0.475157	0.045335	1.189922	-2.565507	0.148516	0.481843	0.323598	-1.148403	-1.221890	0.640669	1.694824	-0.644225	-0.841212	0.832268	0.018035	0.934795	0.551670	-0.094224
YHR181W	0.099495	1.518265	0.172738	-1.372203	-1.135718	0.692247	-0.160183	-0.137803	-0.046514	-0.555550	-0.379247	-0.029045	-0.280237	-0.633481	-1.366242	-0.745265	0.000000	-0.663867	-0.210067	1.310372	0.210811	-0.029969	0.281549	-0.249493	0.418995	-0.323136	-0.104613	0.107607	-0.412069	0.176679	1.403849	-0.333937	0.215771	-1.516053	-0.091270	0.182585	-0.092797	0.217990	-1.473323	-0.624479	0.739140	-0.692026	-0.231002	-0.210170	0.585244	0.361566	-0.035851	-0.272114	-0.621904
YIL160C	0.641685	0.230286	-0.794613	1.112643	1.186098	-1.061695	-0.238799	-0.177753	0.044044	-0.168167	0.559952	-0.455129	-0.268188	-0.998969	-0.102882	0.592265	0.389943	-0.242413	-0.017861	0.235820	-0.249106	0.845352	-0.927828	-0.436681	0.751726	-0.281889	-0.135113	-0.831213	0.129990	0.371869	-0.040532	0.432349	-0.352716	0.641213	1.431984	0.080140	-0.689780	1.078606	-0.800193	0.508845	0.140797	0.896706	0.659166	1.231376	0.030785	0.298478	-0.125727	0.786866	-0.255945
YIL154C	-0.354555	0.178088	-0.665878	-0.826282	0.148584	-1.062876	-1.110805	0.316620	-0.122934	-0.459027	-0.881055	-1.884549	-0.259556	-1.034991	0.053634	-1.069806	1.044492	-1.300026	-0.364284	0.291609	0.043493	0.280901	-0.307344	-2.271040	-0.750280	-0.531199	-0.384223	-0.527620	-0.055067	-0.157947	0.433868	-2.699686	-0.005606	-0.941733	0.469057	-0.541960	0.065759	0.014204	1.180592	-0.246601	-0.460876	-0.271451	0.516121	0.641331	1.145819	-0.135449	-0.538305	0.287934	-0.022913
YJL109C	0.140713	0.072783	0.000000	0.083209	2.347025	-1.433395	0.107107	-0.109906	0.296815	0.348011	0.288607	-1.339467	-0.804160	-0.999404	0.501686	-0.661577	0.754958	0.585206	0.185736	-0.071869	-0.119331	0.900128	-1.164965	-1.204543	-1.043993	0.879695	0.006504	-0.129749	0.400727	0.000000	-0.326990	-0.615293	1.650988	1.516364	-1.082746	-1.485971	-0.058190	0.085027	-1.129097	-0.016626	-0.095246	0.000000	-1.732601	2.414391	-0.211656	-1.122345	1.136787	2.755331	-0.586409
YJL058C	0.039861	-0.091631	-0.488168	0.701208	0.112983	1.261061	0.148156	-0.087537	-0.120075	0.000000	0.084513	-0.551104	0.047754	0.000000	-0.075425	-0.621024	-0.508603	0.190215	-0.522917	0.158184	0.162917	-0.206908	-1.080032	-0.182374	-0.328191	-0.125848	-0.174726	0.000000	0.166573	0.174185	0.749464	0.000000	-0.056640	-0.198416	0.580915	0.124576	-0.762767	0.049818	-1.400689	0.418142	0.495453	-0.016824	-0.094641	0.801780	-0.042083	-0.003624	0.434573	-2.696792	0.041613
YJL056C	-1.244183	-2.390273	0.521367	0.374520	0.397423	0.775866	-0.415657	-0.558883	0.142126	0.806250	-0.044163	0.000000	1.315003	-0.297826	-1.875194	0.886347	0.000000	0.379493	-0.190712	0.000000	-0.173871	-2.351106	-1.772266	0.000000	0.000000	0.000000	-2.199319	0.098606	0.029966	0.005472	-0.075121	0.000000	0.000000	0.310331	0.000000	-0.816519	-0.042938	-2.186548	-0.488463	-0.597749	-0.757100	-0.193762	0.312975	1.775370	0.000000	0.000000	-1.447319	0.000000	-0.656812
YJL053W	0.282185	-0.484169	0.474046	-0.424404	-0.499242	0.233620	0.565023	-0.904710	-0.627403	0.620272	-0.178305	0.202298	-0.266204	0.009802	-0.225406	0.245364	0.482991	-1.064403	-0.364035	-0.744577	-0.510859	-1.207088	0.107187	0.242902	0.899201	1.601186	0.319738	-0.091765	-0.271440	0.247005	0.750489	-0.972263	-0.202652	-0.693440	0.277974	-0.424610	-0.522450	-1.348833	0.834014	-0.072605	-0.291805	-0.094256	0.449806	0.563199	-0.416459	-0.701423	0.522400	-0.609948	-0.522232
YJL051W	0.676540	-0.334592	-0.793979	-1.677322	0.512628	-0.941963	0.481996	-0.604401	-0.105878	0.508027	-0.589405	-0.376867	-1.247974	-0.360770	0.379583	0.941060	0.695430	-0.444652	-0.953484	0.047372	-0.920755	-0.652465	-0.626048	-0.834582	1.660829	0.050636	0.123172	-0.560649	0.183945	0.306237	-0.570879	-0.139688	-0.083444	-0.332566	0.979070	-0.169087	-0.236708	-0.389337	1.935040	-0.470662	-0.679941	-1.469122	0.013341	1.690603	-0.168077	0.521334	0.372758	0.728007	0.215602
YJL049W	-0.752163	-0.288707	0.726107	-1.727631	-1.314119	1.336423	-0.106089	0.546231	0.059805	0.300819	-0.353463	0.719177	0.446863	1.891249	-1.375136	0.466048	0.000000	-0.723418	-0.050933	0.662557	-0.250054	-0.405935	1.113247	1.368383	0.915900	-0.290968	0.560715	1.702907	0.669670	0.791574	0.014992	3.351722	-1.333957	-0.360319	-0.058582	-0.315291	-0.277538	-0.617745	2.770265	-2.523004	-1.385029	-1.085467	-0.306419	-0.273661	-0.348624	0.000000	1.165444	0.217702	1.942854
YJL048C	-0.796327	0.308559	0.000000	-2.063434	0.969126	2.311178	0.072580	0.054637	0.030177	-0.967457	-0.159857	-0.788130	-0.069383	-0.306135	-0.432715	0.419704	0.000000	-1.965493	-0.130124	0.608003	-0.301946	0.189047	-1.454398	-0.501955	-0.668640	0.447049	-0.371337	0.245398	0.167875	1.893086	0.134118	-0.554496	-0.844865	-0.774824	1.059388	0.133598	-0.672529	0.927261	-1.582353	-0.007945	1.580672	-1.786099	0.471337	1.652096	-1.023012	1.177107	0.939269	-0.981015	-0.189346
YKL133C	-0.246503	0.284432	-0.193807	0.013887	-0.390903	1.507078	-1.040816	0.324282	0.038449	-0.459310	0.767123	0.232767	1.156819	-0.032548	-1.994917	-0.197993	0.509164	-0.194707	-0.067998	-0.172208	-1.486531	-1.733494	-0.652729	0.967058	1.262198	0.357883	0.050772	-0.315550	0.609594	0.254520	0.114540	0.917641	-0.220778	0.725897	1.203964	1.568874	0.639411	-0.269178	0.000000	2.056137	-0.644663	-0.346748	0.969483	-1.208071	-0.714446	-0.050627	0.389382	-0.030700	0.343904
YKL130C	-1.317152	-0.722017	0.598988	1.003327	0.048233	1.250218	-0.825516	-0.176053	-1.028179	-0.127454	-0.169467	0.365608	0.490020	0.429680	-1.080078	0.024046	-0.553575	-1.660598	-0.023329	0.270650	0.304126	-1.143817	-0.320897	1.126338	0.047758	0.206724	0.525976	0.033905	0.112122	0.088799	1.285841	0.130152	0.031284	-0.572487	-1.021000	0.336252	-0.269883	-1.726726	0.000000	0.180699	0.165790	-0.574186	-0.522510	-0.678310	-0.024194	1.453676	0.466918	-0.727210	0.000000
YKL128C	0.296323	-0.389556	-0.057345	-0.643886	0.638275	0.374018	0.467487	-0.156756	-0.411517	-1.699554	-0.246086	-0.051111	-0.270398	-0.596817	0.225877	-0.541566	-0.314838	-1.352872	0.075702	0.088159	0.051240	-0.019792	0.201232	0.694051	-0.779692	0.361911	0.201265	-0.625480	0.302083	-0.356017	0.438354	-1.011110	1.259355	-0.808313	-1.025952	0.787667	-0.738635	1.636317	0.000000	-0.520316	0.319751	-0.680346	-1.120236	-0.577033	0.600005	-0.587451	0.244227	0.007520	0.000000
YKL126W	0.510194	-0.229456	0.320182	-0.222938	-0.180546	0.067688	0.285735	-0.619486	-0.277102	-0.422247	0.317030	-0.343512	-0.555287	0.267930	0.673060	0.283341	-0.517476	-0.063324	-0.232091	0.016247	-0.227740	-0.205513	-0.025413	-0.119119	-0.235483	-0.049346	0.786172	-0.285826	0.024581	0.420848	-0.868859	0.623967	0.235596	0.457760	-0.191638	0.357484	0.174119	0.047514	0.000000	0.860194	-0.461814	0.113644	0.652632	0.197637	-0.212421	0.582011	-0.695880	-0.118279	0.000000
YKL124W	-0.973534	-0.232966	0.000000	-0.619515	0.554358	0.992401	-0.162330	0.134528	-0.544441	-0.453719	0.937542	-0.545734	0.112628	0.244922	-0.024901	0.225777	-0.271905	0.043992	-0.217407	0.274812	-0.212247	-0.015357	-1.112735	0.051019	0.460348	0.532941	-0.188694	-0.513387	0.289490	0.578297	-0.036642	1.313976	-0.169057	0.362410	0.748034	1.058173	0.188061	-0.312092	0.347342	0.179767	0.819392	-0.487906	-0.232598	-0.308986	-0.239474	0.141447	-1.541551	-2.113135	-0.040510
YKL122C	-1.911387	-4.035050	-0.731069	-0.977501	-2.101509	-0.410678	-1.374244	-0.529857	-1.086126	2.993198	-0.446757	0.049852	0.905903	5.616919	-1.085360	0.163047	-1.088833	-0.606699	-1.514362	-2.235326	0.173168	-0.381106	2.955494	0.406924	-0.301580	-1.812480	0.000000	-0.309380	0.655721	-0.679376	2.637855	1.815816	-0.797118	0.588966	-0.275532	1.587036	0.884655	-4.708443	1.040037	0.091972	-2.006969	0.161670	0.920502	-2.344104	-0.400516	-0.980240	0.395111	-0.254478	0.951970
YKL082C	-1.895817	-1.480381	-1.058894	-0.441112	-0.557955	-1.543611	-1.549424	-0.515331	-1.249674	0.000000	-0.140229	0.056776	0.252150	0.000000	0.946901	-0.993720	-0.874035	0.005695	-0.422591	-1.734881	0.583475	-0.137607	1.600336	-0.070691	-0.436759	-1.293182	0.963110	0.000000	1.153366	-2.156261	0.449921	0.000000	-1.359516	0.126450	-1.105879	0.934790	0.282374	-3.669988	2.131145	-0.275165	-2.291472	-1.036886	0.978150	-0.213258	0.544908	-1.744136	-0.928913	0.453122	0.438300
YKL072W	0.191791	0.118544	-0.281747	0.226974	-0.071806	-0.263375	0.371812	0.259004	0.529718	-0.841483	-0.850890	0.248235	0.353863	-0.609138	0.060268	-0.861294	0.714682	1.694415	0.751977	0.032429	-0.734699	1.195047	-0.503726	-1.431163	-0.800192	0.294841	-0.180898	0.008641	-0.156452	0.171148	-0.640118	-0.348945	0.074033	1.627210	-0.233877	-0.227897	0.876842	0.069084	-0.377183	-0.415827	-0.374614	-0.049315	-0.175147	0.208825	-0.313345	-0.359039	-0.316424	0.275421	-0.303588
YLR063W	0.865758	1.222783	0.846896	0.482769	-0.627719	0.505418	0.235028	-0.100367	-0.204156	0.393643	0.034594	0.410355	0.296762	0.274412	-0.303487	-0.762602	-0.492680	0.287798	0.692764	0.305893	-0.100476	-0.101279	0.899560	0.422873	-1.003908	-0.361620	0.307782	0.932657	-0.292175	-0.067942	0.041272	-1.739062	-0.236132	1.004457	-1.432260	0.243507	-0.104351	0.619407	0.000000	0.318059	-1.071299	-0.633643	-0.520900	0.322640	0.724360	-2.109830	-0.841547	0.337091	0.000000
YLR115W	0.410931	0.179730	0.000000	-0.589436	0.414690	-0.739352	-0.195091	-0.440176	-0.489932	-1.079248	0.245901	-0.333390	-1.160961	-0.009062	1.813732	-0.697359	0.506022	0.256377	0.303303	0.408127	-0.101880	-0.803823	-0.454517	-1.055871	-2.153636	-0.629601	-0.776284	-0.460553	-0.857674	0.000000	0.092886	-1.032927	-0.402414	-0.499828	-0.268236	-0.878608	0.753197	1.491720	1.559102	-0.203142	1.160181	0.810441	0.080561	0.137984	1.393410	-0.498684	0.120615	-0.966842	0.579159
YLR454W	0.104547	-0.959985	0.158612	0.577814	0.725831	-0.687398	-0.201919	0.120590	-0.206143	-0.553404	2.042105	-0.974866	-1.457780	-0.655635	0.883251	-0.657539	1.498465	0.322158	-0.088786	-0.679706	-0.828700	0.633479	-0.501005	0.224875	-0.906366	-0.789695	0.080697	0.097146	0.333780	0.079508	-1.300131	1.973666	1.571820	1.297709	1.673985	-0.367132	-0.119565	-1.169336	-0.778763	-0.881831	-0.307914	3.168841	-0.290374	0.927194	-0.291155	1.196541	0.928919	0.551056	0.045161
YLR456W	-1.387412	0.001222	2.331736	-1.822963	-1.871454	1.866636	0.350648	-0.109315	-1.013245	-0.282637	0.202583	0.139525	0.545103	0.352747	-1.057265	-0.329065	-0.017930	-0.009426	-0.840197	-0.643493	-0.258361	-0.474784	-1.130829	1.790433	0.611723	-0.505400	0.310165	0.315337	0.709314	-0.691907	0.651733	-0.325736	-0.340691	0.103861	0.286271	0.127771	0.118082	-0.998319	0.573639	0.790216	-0.056481	-0.515384	0.620832	-1.012433	0.390427	0.565401	1.894602	0.173435	2.414412
YLR459W	-0.790680	-0.110704	-0.807241	1.008156	1.169962	-0.088200	-0.377422	-0.407838	-0.321010	0.000000	-1.629102	-0.742735	-0.346032	0.000000	0.151747	0.579023	-0.504244	-0.434022	0.408965	-1.915368	-0.740409	-0.095501	0.518150	-0.372269	0.286840	0.381042	0.490251	0.000000	-0.240424	-1.745502	1.109976	0.000000	0.016952	0.070641	0.701898	-0.605458	-0.500287	1.732440	-0.148565	-0.301149	-0.337170	-3.094737	-0.598720	0.732965	-0.073499	-0.200847	1.892222	0.934991	-0.759174
YML104C	0.621320	-0.561119	-0.197823	0.000000	0.412252	-0.336362	-0.453321	0.227872	-0.172842	0.000000	-0.959469	-0.157023	-1.137563	0.000000	-0.100087	0.389475	-0.126509	0.569812	-0.138228	0.233405	-0.168581	-0.740208	-0.392215	-1.082735	-0.166260	-0.542216	-0.356858	0.000000	-1.146411	0.030548	0.000000	0.000000	0.780453	0.000000	-0.286721	0.069918	-0.554098	-0.204980	0.000000	0.500986	-1.030475	2.115451	0.557791	1.355516	-0.149367	-0.003083	0.112558	-0.031590	0.725062
YML099C	-0.458558	-0.229100	0.000000	-0.673182	-0.267039	-0.054005	0.635704	-0.094684	0.102535	0.783485	-0.462757	-0.226224	0.899581	0.117006	0.141284	0.263907	-0.491843	-0.698057	0.702499	-0.446940	0.662177	0.124359	1.737980	-0.140626	0.601685	0.345747	1.004467	0.737740	-0.571314	0.434922	0.036985	-0.608267	0.266164	2.541542	-0.411969	-0.161360	0.300179	0.128252	0.761203	0.281220	0.420033	0.000000	-0.812234	0.000000	0.421784	0.168884	0.942822	-0.115614	-0.031026
YML097C	-0.500160	-0.405042	0.000000	-0.277709	-0.288674	0.648334	-0.340252	0.386089	-0.032218	0.781823	0.166610	-0.078055	0.531925	1.445113	-0.533957	-0.329977	-0.313056	-0.120006	-0.265647	-0.571316	0.415492	0.219952	0.595033	1.046075	-0.177152	-0.164836	0.638482	0.000000	0.585766	0.264324	0.200005	1.106993	-0.661042	-0.558953	-0.604068	0.144673	0.156539	-0.361095	1.275427	0.642137	-1.313121	-1.039384	0.068870	0.000000	0.439005	-0.616732	0.038392	0.039682	0.382756
YML092C	-0.153724	-0.169726	0.000000	-0.489299	0.121899	-0.543837	-0.853703	-0.398375	0.449257	-1.355174	0.435691	0.283983	-0.490949	-0.333309	0.335717	-0.079358	-0.338990	-0.595302	0.148787	0.691668	0.000000	-0.022175	-0.317694	0.052693	-1.289476	-0.972208	-0.147622	0.121767	-0.534898	0.000000	0.838045	-0.654883	0.181907	-0.968355	-0.340423	-0.002838	0.372793	1.154939	0.362187	-0.246278	0.666736	-1.814990	-1.096034	0.351545	1.500800	-0.269000	-0.449571	-0.358113	0.528774
YMR220W	-0.276107	0.654014	0.172302	0.013929	-1.562951	-0.534346	-1.038117	0.225914	-0.227186	0.000000	-1.155948	0.106135	0.346992	0.000000	-0.443026	1.463782	0.060294	-1.010001	0.275719	0.312614	-0.371372	-0.541637	-0.554935	-0.566577	1.003555	0.682616	-0.106967	0.000000	-1.040902	-0.044669	0.034150	0.000000	-0.011748	0.846694	0.719428	0.227626	0.230448	-0.668494	-0.140974	1.119374	-0.846085	-0.013595	-0.363643	-0.674835	-0.159567	0.919723	0.980419	0.025755	0.282796
YMR256C	-2.505293	-1.382284	-0.522929	0.759510	-0.370375	0.003239	0.180919	-0.987912	-0.001788	1.930020	1.542476	0.895856	1.806595	4.913733	-2.542681	-0.173955	-0.202451	-2.008468	-1.303333	-1.391521	-0.782155	-1.382442	2.738219	0.045639	-0.367635	-1.093336	2.436562	0.000000	-0.193271	0.526301	-0.407418	0.000000	-0.572920	1.356427	1.683654	0.252931	2.184131	-2.104198	0.366692	0.338869	0.031323	-1.453785	1.184117	0.343049	-1.352933	0.381199	0.499787	-0.617872	-0.606269
YMR258C	0.667710	-0.409557	0.452639	1.303848	-0.877394	0.832289	0.701521	-0.352491	0.189250	-0.430306	-0.765463	0.150613	-0.387496	-0.026766	0.044022	-0.676446	0.809947	-0.048792	0.528344	-0.302386	0.181047	0.051798	0.025332	-0.376993	0.680089	-0.447294	0.372068	0.000000	-0.615764	0.271256	0.684734	0.000000	-0.241316	-0.077492	0.417830	0.165242	-0.092204	0.474250	-2.639711	-0.626105	0.355566	-1.463021	0.716656	0.356844	-1.082059	0.042451	-0.361177	-0.236599	-0.486045
YMR260C	-2.581886	-1.157094	0.000000	0.392285	-0.846316	0.347476	-2.762574	0.823149	-0.277844	-0.027396	-0.162087	0.417817	0.675609	4.128351	-0.904647	0.308469	-1.172073	-1.164189	-0.549680	-0.568574	0.103146	-1.185975	2.162437	1.045982	0.726684	-0.483637	0.811786	1.696730	0.843132	0.000000	0.208341	0.490448	-0.911318	2.262433	-0.603622	0.154238	0.979554	-1.793616	1.114487	0.499010	-1.387035	0.000000	0.876608	-0.678215	-0.061413	-0.687600	0.367835	-0.607134	0.786222
YMR263W	-0.195803	0.514148	1.257670	0.397564	-0.578722	1.282173	-0.884297	-0.124439	-0.661808	0.784360	-0.567637	0.619493	0.789947	0.707813	-0.911212	0.293891	0.333302	-1.264666	-0.600045	-0.167473	-0.102761	-0.128486	0.548933	0.479002	0.470492	-0.133539	-0.199756	0.412280	-0.249813	0.447064	0.243797	0.937795	-0.339097	-0.404748	0.796803	0.003229	0.346106	-0.045537	1.231092	0.756716	0.328005	0.673373	0.230086	-1.040735	-0.026929	0.540868	1.229916	0.277805	0.471195
YMR267W	0.329708	0.199265	1.538476	-0.762912	-1.493690	0.710100	0.069737	-0.102832	0.461417	-0.387672	0.401111	0.662897	0.980837	0.166129	-0.889718	0.766458	-0.738665	-1.759124	-0.416667	-0.452069	0.254627	-1.958054	0.790863	0.645042	0.830591	0.794576	0.488185	-0.398164	-1.144700	0.704848	-0.576619	-0.549691	-0.458370	0.008180	0.616369	0.770790	0.739898	-1.457835	0.000000	-0.748070	0.009841	-1.080485	-0.038419	-0.518180	-0.272253	-0.410325	-0.489229	-0.317685	0.000000
YNL054W	0.632705	0.299629	0.000000	0.000000	-0.000710	-0.603040	0.754495	-0.153734	-0.331313	0.000000	0.369571	-0.888381	-0.684385	0.000000	0.127541	0.143603	0.565071	0.791845	-0.288461	-0.319004	-0.011631	0.436527	0.033539	0.094146	-1.096809	-0.113671	-0.085998	0.000000	-0.531800	-2.766440	0.000000	0.000000	0.517778	0.000000	-2.259420	-0.970270	-0.523969	0.468883	-0.735197	-0.366762	0.653028	0.000000	0.153783	0.534164	0.236588	-0.495742	0.177596	1.432889	-1.182639
YNL052W	-0.587205	-0.018395	-0.730577	-1.664860	1.961332	1.157241	-0.341287	-0.134991	-0.338720	-0.467157	1.691636	0.155880	-1.419322	-0.401886	-0.633546	-0.738379	0.221540	-1.165898	0.037784	0.440576	-0.070264	-0.305631	-0.004577	0.694723	-0.302653	-0.599725	0.454046	0.048082	0.458103	1.351609	0.165739	1.862033	0.621911	0.139249	0.703589	0.279384	-0.927214	1.537694	1.128768	-0.069720	0.431895	-1.298383	-0.043193	0.314232	0.247517	0.939848	-0.039941	-0.481515	0.150554
YNL049C	0.446391	-0.225957	0.000000	0.940268	0.728817	0.015829	-0.332658	0.175838	0.255776	-0.084483	-0.590569	-1.584943	-1.175299	0.038434	1.321989	-1.743199	0.831957	1.839848	0.529900	-0.799213	-2.002951	0.774421	0.564321	-0.777464	-1.848820	-0.607474	0.781433	0.225143	-0.704906	-0.663116	0.475074	0.724466	1.280182	-0.570291	-0.522958	-0.370912	-0.345178	0.816573	-0.109671	0.374456	-0.649838	-2.229860	-0.911028	0.000000	-0.607957	-0.016140	-0.972320	2.340503	-1.106993
YNL009W	1.084455	-0.497906	0.000000	1.404825	-1.461568	0.600812	-0.013169	0.239889	0.008256	0.602473	-1.292843	0.479249	1.599338	-0.418777	-0.404311	1.064712	0.717973	-0.232942	-0.664054	-0.336542	-0.523930	0.104313	0.544704	1.031349	-0.170155	0.068720	1.611275	0.716510	-0.096718	-0.044657	-0.710701	-0.054766	-0.603389	-0.193000	0.132080	0.336996	0.254547	0.796031	1.348326	0.676749	0.142273	0.137797	-1.225779	-0.515834	0.449196	0.702049	1.110836	-0.011028	0.479149
YNL008C	-0.378777	-0.529089	0.000000	0.000000	0.665223	-0.187907	0.632695	-1.210437	-0.523348	0.000000	0.779807	-0.192114	-0.656435	0.000000	0.050432	-0.034187	0.723355	0.440829	0.634842	0.246035	-0.422777	-0.799606	-0.232543	-0.004818	0.108902	-0.127953	-0.031380	0.000000	0.879760	-0.253976	0.000000	0.000000	-0.081063	0.000000	0.842459	-0.185266	-0.889904	0.059432	1.500720	-0.219902	-0.458586	0.000000	-0.726690	0.532755	-0.435644	0.006972	-0.422886	0.604705	0.000000
YOR057W	-0.352727	0.165524	-1.296133	-0.206161	0.250412	-0.603072	0.466162	-0.205882	0.781993	0.172505	-0.445968	0.443276	-0.395172	-0.446099	0.421939	-0.350163	-0.495115	-0.301930	-0.484479	-0.304605	-0.323532	-0.589938	-0.872771	-0.632696	-0.476692	0.483509	-0.225429	0.147749	-0.062473	0.296944	0.551111	-0.138779	-0.404886	-0.165007	-0.098635	-1.259437	0.370610	0.033860	-0.355730	-0.330255	-0.800737	1.919471	1.678649	-0.074566	0.653056	-0.172935	0.112968	0.585099	0.000000
YOR058C	-0.099503	-0.778023	-0.529266	0.491420	0.711493	-0.089855	0.429149	-0.159691	1.297373	-0.349630	-1.062166	-0.223998	-0.142678	-0.847998	0.943302	-0.155338	0.824849	-1.033575	-0.257302	0.418988	0.049667	-1.429076	-1.358427	0.329390	-0.824168	0.171106	0.556155	-0.426919	-0.170457	0.453884	-0.348214	1.060402	-0.445347	0.606597	-1.081899	0.574793	-0.512513	0.984382	-0.439910	-2.322341	0.571430	-0.294398	0.689744	1.114010	0.317771	-0.069689	0.253446	1.249892	0.146324
YOR059C	-0.940607	-1.369104	-0.730742	-0.505291	-0.077196	-0.517316	1.303792	-1.835935	0.589178	-0.047198	-0.979969	0.219235	0.614984	-1.102423	1.374862	-0.034995	-0.715951	-0.699747	0.205359	-0.608970	-0.473663	-0.944730	-0.832303	-0.516718	-0.156454	0.712828	-0.536650	0.248961	0.189893	0.078045	0.538180	0.104678	-0.373985	-0.650936	0.393426	-0.197235	2.116545	-1.174455	-1.102720	-0.057640	-0.360755	1.694946	-1.145374	-0.174945	0.569998	0.000000	0.280485	2.000731	-0.382488
YPL240C	-0.344445	0.000000	0.612979	0.706435	0.576437	-1.808684	-0.388172	-0.266403	0.801223	-0.149492	1.127515	-0.293820	-1.359289	-0.237916	1.695605	-1.219835	1.948549	3.764976	1.134218	0.000000	-2.903519	0.578041	-0.229927	-0.078973	-1.451136	0.966441	0.000000	0.367146	-0.259105	0.164649	-0.038441	1.033654	0.632568	0.499698	0.036822	0.890055	-0.223951	0.018722	0.440540	0.000000	-0.446238	0.354216	0.000000	0.513363	0.381615	0.141513	-0.380172	0.642962	0.000000
YPL232W	0.016532	-0.324522	0.236185	0.514525	0.118990	-0.237445	-0.088859	0.341789	0.292386	-0.036802	-0.788344	-0.094060	0.846729	0.467552	-0.438507	0.801398	0.165965	-0.461864	-0.020779	0.000000	0.975134	0.515569	0.003374	0.514603	0.791676	0.700808	0.000000	-0.502192	-0.248652	-0.525635	0.905083	-0.030879	1.143519	0.272048	-1.019027	0.000000	0.000000	0.163257	1.103752	0.000000	1.557218	-0.403892	0.000000	-0.501740	0.341592	0.000000	0.500555	0.410497	0.434568
YPL230W	-0.497086	0.452213	-0.135486	1.432919	0.475510	0.370007	-0.430381	-0.111447	0.118384	0.461303	1.199450	0.095652	-0.453777	4.454423	-0.285395	-0.598197	1.748543	2.558315	0.273234	-0.769254	0.169048	-0.761213	0.017621	-0.127122	-0.257394	-0.277466	1.364631	-0.600065	-0.056067	1.313574	0.000000	0.664904	-0.710996	-1.025108	4.321217	0.243912	0.407169	-1.330533	-1.339727	2.435203	1.385008	0.629099	1.726972	1.358589	-0.799951	1.007616	-1.039530	-0.180476	0.000000
YPL190C	0.109889	-0.114884	-0.964243	-0.467020	0.517697	-0.688283	-0.529988	-0.124002	-0.453275	-0.143937	-0.150230	-1.699792	-0.700285	-0.572430	0.068042	-1.493074	0.696326	2.183560	-0.554532	0.198777	-0.183933	1.951246	0.305556	-1.599393	-0.990547	-0.451258	-0.030955	-0.961590	-0.597259	-0.712396	-0.859707	0.016899	0.058680	-0.160141	-0.369942	0.552184	-2.202813	0.673950	0.000000	0.363873	0.101852	-0.546547	-1.224767	1.068222	0.426668	-0.505666	-1.216883	0.565035	0.000000
YPR151C	0.871981	-0.530952	0.538030	2.653295	1.194176	0.953040	0.114176	0.099673	-0.578058	-1.927214	-0.588446	-0.377078	0.697900	0.561094	-0.104299	0.005014	0.000000	-1.008711	2.209471	-0.220361	0.000000	5.089852	0.478390	-0.068918	0.870118	1.095522	-0.140068	1.070484	0.001637	0.830598	-0.165436	0.769270	0.393701	0.000000	-0.207279	-0.218618	-0.659808	-0.523603	0.000000	0.121257	0.453313	-0.234167	0.994329	0.797103	1.021831	-0.662215	-0.804259	-0.260494	0.000000
YPR154W	0.000000	-0.378663	0.000000	-1.619928	0.986330	-1.984492	0.819757	-1.049418	0.140167	-0.036888	0.000000	-0.696111	-0.070159	-0.613736	0.000000	-0.067145	0.480348	0.170723	0.251606	-0.343707	0.358847	-0.037327	-2.897411	-0.349859	-0.036202	0.033529	0.685043	0.000000	0.286428	0.000000	0.336971	0.000000	-0.453438	0.326107	0.120355	-0.307122	-0.599655	-0.125386	-0.191646	-0.227566	-0.010100	1.517767	1.580709	0.000000	0.212670	1.995741	-0.615904	0.393177	0.672114
YPR155C	0.198884	-0.319902	0.183093	-0.177916	0.852174	0.554189	0.146282	0.646245	-0.221234	0.000000	0.308589	-0.249430	-0.073225	-0.012451	-0.419116	0.733587	0.885554	-0.203742	0.320962	0.053235	0.342522	-1.680231	-0.089703	-0.614721	0.762473	0.778587	0.028078	0.521965	-0.394844	1.036496	-0.882544	0.523280	0.083818	1.755977	1.477431	0.213475	-0.210146	0.848963	-0.272039	-0.578350	0.998979	-0.040831	0.156156	0.457109	0.130954	0.498049	-0.791822	-0.400565	-0.129645
YPR158W	0.042590	-0.652308	0.000000	4.117071	-0.366406	-0.176279	-0.410581	0.949610	-0.285970	1.253871	0.229983	0.273641	0.769716	0.906774	-0.861692	-0.290908	1.753960	1.154505	-1.137213	0.613488	0.183458	0.215194	7.553869	1.026474	-0.764913	0.162646	0.544617	1.185041	0.063179	1.952026	-0.138678	0.027106	-0.291157	0.742253	-0.329745	1.684655	0.577865	1.288790	0.593980	0.573806	-0.205853	0.051285	2.641149	-0.107530	0.758920	1.181654	0.409030	-0.001444	0.265987
YBL030C	-0.382879	-0.402311	-1.608761	-0.806587	0.168383	-0.257161	-0.517945	-0.134128	0.755133	-0.236951	-0.657578	-0.446962	0.820086	-0.321145	-0.915581	0.610057	-0.357171	-1.469104	0.708496	0.617196	0.069710	-0.029415	-0.422864	0.417108	0.433647	0.153495	0.359908	-2.148577	0.480508	-0.135079	-0.565914	-1.242233	2.029309	0.514811	0.673323	-0.146238	-1.325307	1.403686	0.000000	0.217879	1.909788	-0.683863	-0.488496	0.853633	0.015130	1.193139	0.482168	-0.837833	0.000000
YBL023C	0.012517	-0.456650	0.084248	0.825942	-0.594375	-0.978712	-0.292056	0.360252	0.548314	0.438136	-0.012027	-7.433561	0.020895	-0.242940	0.889354	-1.421267	1.664521	-0.739986	0.479080	0.765042	0.625348	0.889600	0.495966	0.389917	-0.545558	0.225045	0.195942	0.104122	0.461521	0.014580	-0.747680	0.735450	-0.684139	0.315162	0.208399	-0.312870	-0.126283	-0.139165	0.039653	1.028944	0.464209	0.367411	-0.040350	-0.251665	-0.766837	0.080846	-0.276202	0.808460	-0.014865
YBR018C	0.081003	0.581099	-1.565042	1.034858	0.980729	-1.066299	0.245241	0.057912	-0.076900	-0.092854	0.370181	-0.590544	0.587246	-0.837404	0.784809	-0.373708	-1.478593	-0.027881	0.357233	-0.041933	0.100382	-0.605686	0.622582	-0.904138	1.008228	-0.495420	-0.457545	0.135773	0.491247	-0.403748	0.127509	0.831849	0.089961	-0.707031	-0.156237	1.390081	0.615929	0.525756	1.491909	0.328776	0.633856	-0.682280	1.120890	0.228719	0.431370	0.640407	-0.911861	-0.871539	-0.923452
YBR021W	-0.772513	0.170692	-0.372986	1.085341	0.222068	-1.300519	-0.073044	-0.316008	-1.020343	-0.276309	1.003416	-0.351809	0.513827	0.695474	0.350359	0.391194	-0.391187	1.193339	-0.861891	0.510578	0.506982	-0.084255	1.213134	-1.057731	1.481782	-0.653894	0.798205	-0.229543	-0.105714	-1.601889	-0.282147	-0.840055	0.077092	-1.623175	0.368849	0.278721	-0.171973	1.079820	-1.566363	0.214174	1.078490	0.608113	0.352905	0.000000	-0.036358	0.196039	-0.480503	-4.369566	-0.987014
YCR065W	-1.815988	0.056141	-0.080712	0.000000	0.054326	-0.309106	-0.410717	-0.340244	-1.412085	0.000000	0.215558	-0.457252	0.568221	0.000000	-0.752157	0.008769	0.000092	0.239961	0.036865	0.584509	-0.522060	0.270482	-0.859453	-1.127640	-1.140878	0.205968	0.187644	0.000000	-0.059309	0.214150	0.000000	0.000000	1.216941	0.000000	0.618976	0.325238	0.442127	0.374825	-1.955629	0.384877	-0.506995	-0.652344	-0.584189	-0.286764	-0.543646	0.007635	-0.380144	0.356823	-0.451973
YCR069W	0.052688	0.153847	-0.003209	-0.814936	0.206186	0.219731	0.045648	-0.010341	0.205406	0.037963	1.309339	0.421130	-0.087573	0.259113	0.568063	0.273503	-1.158008	0.586133	0.196445	0.153883	-0.760446	-0.521794	-0.072768	-0.012566	-0.017075	-0.423250	-0.580294	-0.165196	-0.176535	-0.131424	0.045115	-0.867626	-0.323535	-0.091160	0.296855	0.309982	0.013385	0.992947	-0.748496	-0.523528	-0.382884	0.313912	-0.460482	0.000000	0.096400	0.063454	0.057813	-0.222978	1.167122
YDR041W	-0.557893	-0.673452	1.649385	-0.493024	-1.262406	1.346230	-1.102121	-0.718934	-1.641929	-0.565988	1.399718	1.161419	0.047601	0.985369	-1.469941	-0.164977	-0.018105	0.808815	-0.412892	-0.427717	-0.194686	-0.585311	-0.899167	1.246690	0.487495	-0.701950	0.000000	-0.599117	-0.021854	0.464700	0.083286	0.692842	0.201371	-1.613615	0.712190	0.542424	0.656065	-1.401462	1.145452	0.000000	0.464588	-0.457193	0.037827	-1.769474	-0.134899	0.000000	-1.353225	-0.729491	0.000000
YDR042C	-0.075275	0.000000	0.000000	0.000000	-3.572282	0.197355	-0.501361	-0.624066	-0.279885	0.000000	1.002542	-0.670265	0.809502	0.000000	-0.367990	0.241966	0.712015	1.426200	-0.045319	0.000000	-0.522566	0.492347	0.000000	0.931636	-0.606534	0.012053	0.000000	0.000000	0.733627	0.000000	0.000000	0.000000	0.550729	0.000000	0.118904	0.000000	0.000000	0.497839	0.000000	0.000000	0.192887	0.000000	0.000000	-0.572371	-0.972458	0.000000	-0.758112	0.036192	0.000000
YDR044W	0.016875	0.000000	-0.466759	-0.382569	0.282869	-0.370927	-0.254115	-2.820518	0.024957	-0.528592	0.917067	-3.674871	-0.437106	-0.923527	0.785925	-1.281979	0.143661	0.660005	-0.459234	0.000000	0.637546	5.182563	0.871381	-1.283086	-2.155256	-0.286703	0.000000	-0.684572	-0.499482	8.399875	-0.241252	-0.383388	-0.956011	0.643968	0.012971	0.000000	0.000000	1.200944	0.155271	0.000000	0.078977	-0.539440	0.000000	0.000000	0.140073	0.000000	-0.790296	-0.097974	0.157276
YDR083W	-2.511859	-0.308322	0.000000	0.996683	-0.576012	0.569117	-0.490316	2.595163	-2.252763	0.465509	-0.420074	-0.090618	1.122193	0.899652	0.386612	0.317010	0.191732	-0.474781	-0.279207	1.579834	0.263772	0.911911	1.072121	0.206875	0.857973	-0.681646	0.649693	1.398294	0.598955	-0.864888	0.414924	1.039063	-0.318387	-0.030195	0.202754	-0.162948	-0.645905	-0.665251	0.446497	0.514324	-1.249128	0.304984	0.000000	0.000000	-0.070905	-0.351159	0.175244	0.450280	-0.415124
YDR088C	-0.699648	-0.737488	-0.185693	0.000000	-0.346531	-0.137540	-0.784799	0.410451	0.141039	0.000000	-0.146729	1.052128	0.262374	0.000000	-0.809147	-0.348086	-0.393816	-0.441941	-0.860922	0.451802	0.338949	-0.244344	0.611052	0.828054	0.537622	-0.316108	0.212233	0.000000	0.275070	-0.839130	0.000000	0.000000	-0.593032	0.000000	-0.182336	0.000000	0.184264	-1.381893	0.814261	0.247800	-0.871881	-0.191624	0.000000	-0.935200	-0.799645	-1.072897	-1.155533	0.373506	1.393974
YDR089W	0.667023	-0.301510	-0.221387	0.336034	0.291073	0.138677	0.385249	-0.777317	0.299849	-0.928786	0.408354	-0.137297	-0.204531	0.113645	0.489436	-0.271702	-0.338999	0.791782	-0.088616	0.583027	-0.745854	-0.428548	0.248703	-0.095473	-0.088639	0.665657	0.145568	-0.401257	-0.164379	0.471091	0.821124	0.257535	-0.151443	-0.167436	-0.509910	1.156746	0.785289	-0.110741	-1.010758	-1.281825	-0.719744	0.543511	-2.683008	-0.460234	-0.999613	-0.727698	-0.437697	0.606617	-0.862352
YDR419W	-0.325627	0.035909	0.655503	-0.664723	-0.358338	0.403021	-0.599688	0.565732	-0.310908	-0.548066	0.055670	0.356421	-0.173370	-0.094041	-0.041545	-0.420098	-0.275208	0.608288	-0.421857	0.329914	-0.002378	0.121493	-0.079198	-0.230835	0.501688	0.286289	-0.744077	0.147978	0.845534	-0.141960	-0.137291	0.222579	0.274203	-0.157663	0.145438	0.004335	-0.427491	0.089397	-0.609737	0.476180	1.382799	0.089583	-0.660178	-0.246336	0.111304	0.433469	-0.369469	0.301458	0.483176
YDR420W	-1.313198	-0.100009	-0.064746	0.558345	1.977097	0.163743	-1.478132	0.743378	-0.252989	-0.102030	0.110036	0.017118	-0.613431	-0.040648	-0.368729	-0.658981	0.146117	0.918314	0.358834	0.511801	-0.280470	0.730640	0.204855	-1.112303	-1.302105	-0.547027	-0.036434	-0.429335	0.313347	-0.074863	0.363765	0.901835	-0.966752	-0.715285	1.697301	0.618023	0.380202	1.365297	-0.696294	-0.101423	0.242496	0.059095	0.185817	0.184865	-0.880228	0.972920	0.211766	-0.121976	0.136834
YDR423C	0.500490	0.146664	0.000000	0.815874	-0.342035	0.446118	-0.256056	1.521102	0.449115	1.231645	-0.164749	0.343909	-0.993505	-0.027379	-0.758573	-0.589748	-0.146410	-0.189611	-0.544184	0.278071	-0.041091	0.025023	0.562816	0.142288	0.414840	0.597637	-0.059056	-0.134524	-0.243482	0.000000	0.339583	-0.151105	0.017595	-0.486033	-0.179470	0.024018	-0.479997	0.150023	1.544051	0.553018	0.546472	-2.274410	0.391764	0.000000	-0.411042	0.523607	0.113178	0.884975	-0.119154
YDR428C	-0.801161	-0.640971	0.000000	0.000000	-0.045286	0.068788	-0.322835	-0.696065	-0.043001	0.000000	-0.460827	0.434006	0.934552	0.000000	-0.344360	-0.007804	-0.908183	0.182356	0.110264	-0.395192	-0.024222	0.063079	0.000000	0.322343	-0.177116	0.662212	0.465597	0.000000	-0.555820	0.000000	0.000000	0.000000	0.639314	0.000000	-0.112059	-0.284500	-0.048233	1.114981	1.274658	0.093548	-0.716918	0.000000	0.022712	0.000000	0.214769	0.240616	-0.605506	0.413459	0.000000
YDR471W	0.095647	-0.550899	0.000000	1.036787	0.023961	-1.125748	-0.592305	-0.249906	-1.028571	0.167666	0.405607	0.526114	0.102441	1.044899	-0.816703	-0.414532	-0.201437	0.510531	-0.605001	0.356832	0.115618	-0.724400	-0.056156	-0.013901	0.035491	0.035439	1.269905	-0.075071	-1.287284	0.000000	0.506978	-0.067333	-0.428277	-0.135900	-0.165448	-2.209331	0.474454	-0.506065	0.393994	0.678191	-0.064804	0.000000	-0.886798	0.000000	0.057452	-0.317865	-1.126378	0.423252	0.175915
YDR472W	-0.156570	0.931761	0.451991	-0.035329	0.036526	0.917445	-0.451672	-0.966410	0.064444	-0.739683	0.171676	-0.077788	0.215586	-0.590310	-0.185218	0.540936	-0.142891	0.914004	-0.561194	0.414258	-0.276024	-0.763401	0.135649	-0.848300	0.501446	-0.233883	-0.437973	-0.387065	-0.279218	-0.038103	0.649310	-1.661553	0.050070	-0.056530	-0.476636	-0.026382	1.734044	-0.145111	-0.018730	0.518837	-0.392900	-0.046146	0.325555	-0.685938	0.217728	-0.189495	-0.139840	0.162826	0.058559
YDR473C	0.000000	-0.450174	0.000000	1.487853	0.201778	0.000000	0.000000	0.000000	0.000000	0.760391	0.560634	0.289851	0.000000	1.333345	-1.432571	-0.920437	0.000000	1.409314	-1.275601	-1.021483	-0.310323	-1.276961	-0.297954	-0.015687	-0.125341	0.372297	0.210702	0.213841	0.000000	0.000000	0.042025	0.028094	-0.428065	0.688661	-0.815659	-0.676007	-0.884008	-0.023480	0.632102	0.534087	-0.110891	0.000000	0.787542	0.000000	-0.381740	-0.236638	-0.229926	1.056965	-0.148973
YDR477W	0.037868	-0.717300	-1.389407	-0.315703	-0.013361	-0.534156	-0.665351	-0.555710	-0.064498	-0.962344	0.267062	0.093702	-0.729869	-0.961570	0.441640	0.382970	-0.369250	0.718717	0.120635	0.245696	-0.670693	-0.429168	-0.087353	-0.571989	-1.071823	-0.369834	-0.403177	-0.482949	0.574518	-0.507589	0.014178	-0.504407	-0.119884	-0.650809	-0.000764	1.122030	0.273751	0.250275	0.941831	-0.521130	0.493689	0.936856	-1.595766	4.370623	-0.312225	0.194321	-0.545331	0.374496	0.000000
YDR480W	-0.224066	0.208123	0.000000	0.000000	-2.541720	0.583050	0.040123	-0.045889	0.041019	0.000000	0.322564	-3.556891	0.437199	0.000000	-0.399169	-0.328302	0.577031	1.571828	-0.336237	1.081098	-0.289129	0.308398	0.459292	0.286977	0.012362	0.423945	-1.203244	0.000000	0.749383	0.565388	0.000000	0.000000	-0.600977	0.000000	0.288993	0.471531	-0.346733	1.147237	-1.185371	-0.543256	0.582582	0.000000	-0.565996	0.000000	-0.356521	0.293834	-0.105832	-0.602122	-0.226751
YER136W	-0.368914	0.078578	0.000000	-0.038918	1.759997	-0.787120	-0.298264	-0.637491	0.695653	-0.621495	1.161629	-5.144070	-0.994423	-0.734158	0.251916	-0.777635	0.139480	0.471753	0.714863	0.931497	-0.284060	1.221368	-0.646187	0.161773	-0.070633	0.668353	0.511367	-0.163733	-0.101056	0.000000	0.029701	1.035350	0.552861	0.310995	0.853263	0.144568	-0.252730	0.836592	-0.528586	0.042903	-0.533189	-0.420690	1.166302	1.480588	3.034394	0.548343	-1.647012	0.311271	-0.104545
YER174C	-1.061201	0.099760	0.000000	0.000000	-0.513596	0.794323	-0.396059	-0.199059	-0.451547	0.000000	-0.331755	0.092435	0.773272	0.000000	-0.451214	-0.543401	-0.193902	-0.754055	0.004234	-0.082072	-0.385106	0.488032	-0.281662	-0.300969	-0.287436	0.576515	0.438908	0.000000	-0.588503	0.000000	0.000000	0.000000	0.941813	0.000000	-0.688283	-0.179771	-0.482632	0.547970	-0.184776	0.620079	-0.147135	0.000000	0.194184	1.236065	0.046840	0.127193	-0.419971	-0.628722	-1.882697
YER177W	0.115021	0.214479	-0.400506	-1.388715	0.079183	-0.567897	0.404899	0.735432	-0.235928	0.240158	0.655711	-0.081519	0.291146	-0.432080	-0.521739	-0.236554	0.919006	0.371636	0.417113	0.753207	0.050588	0.636589	-2.191349	-0.590051	0.107359	0.515651	-0.756006	-1.580188	0.234004	1.173069	-0.444157	1.596169	0.965714	0.417199	2.039417	0.374353	0.114687	-1.318064	1.605232	-0.419567	-0.582088	0.399063	-0.477778	0.019040	0.059296	-0.924138	-1.085083	-0.282957	0.000000
YER180C	1.900703	0.707202	0.000000	-0.220791	-1.359503	0.457232	0.649279	-1.049220	-0.406648	0.152850	-0.534125	-0.216124	1.787691	0.329464	0.027448	0.526644	-0.936178	0.628109	-0.323663	-0.574083	-0.209878	1.794280	0.793529	0.188859	0.447283	0.565531	0.246586	-0.457144	-0.118899	0.781625	0.030292	0.130023	-0.670027	0.295898	-0.829072	-0.207924	-0.588274	-0.446857	0.844779	0.113799	0.434928	0.000000	0.098801	0.000000	-0.864772	-0.243515	-0.471639	-0.873081	0.000000
YGL099W	0.299126	0.683984	-0.399617	-0.531571	0.207326	-1.424788	0.248828	0.051462	0.096132	0.218229	0.038497	0.133905	-0.189336	0.003755	0.150420	-0.636070	0.898308	0.583266	-0.538069	-0.039861	-0.368921	0.316231	0.152098	-1.075354	-0.658604	0.685177	-0.116260	0.801936	0.185061	-1.136014	0.388595	-1.168768	0.046193	1.490515	-0.880899	-0.149712	-0.424882	-0.322998	0.000000	0.252215	0.480375	0.350312	-0.068847	0.133463	0.062005	-1.621589	-0.628993	0.966727	0.199622
YGL049C	0.390668	0.048893	-0.831034	-0.244721	0.576248	-1.793919	-0.401142	-0.686936	-0.178809	-2.149365	0.245525	-0.811369	-0.735375	0.397266	0.203117	-0.631915	0.730791	1.490271	0.350197	0.273660	-0.509238	0.819575	0.320145	-0.323194	-1.030168	0.072583	-0.006924	-0.372964	0.047640	-0.462159	-0.513629	-0.842684	-0.199232	0.174252	-0.894434	-0.171571	0.716636	-1.187571	0.000000	-0.512811	-0.087728	0.735764	0.136862	0.589289	0.335006	0.100112	-1.100711	-0.099121	-1.092038
YHL046C	0.452033	0.523237	-0.042115	-0.628843	0.672070	0.194428	0.185318	0.627996	0.226209	0.305685	0.772988	0.067482	-0.060232	-0.452752	-0.174120	-0.241804	0.815184	-0.354549	-0.309768	0.123316	-0.119770	1.835647	-0.984843	-0.924143	-0.662032	-0.230073	-2.187020	-0.325346	-0.015513	0.082171	0.002639	-0.312578	-0.419335	0.462241	0.591068	-0.808774	-0.214095	-1.150919	0.128548	0.729096	0.425621	0.003066	2.670569	0.000000	0.552929	-1.201059	-0.557546	-0.419762	0.000000
YHL040C	-0.047606	-0.057835	0.000000	0.000000	1.264408	-0.550932	-0.022724	0.159796	-0.171493	0.000000	0.596799	-0.594662	-1.701605	0.000000	-0.163139	1.165384	1.198078	0.439394	0.065418	0.539639	0.809147	-0.137416	1.203758	1.211378	1.219800	0.685647	-0.623563	0.000000	0.603046	0.456828	0.000000	0.000000	-0.548201	0.000000	-0.010466	-0.250081	0.496783	1.146655	-2.064454	-1.129453	0.200952	0.110117	-0.738471	-0.286040	-0.010823	0.226409	3.084937	0.333144	-0.130189
YIL111W	1.877732	-1.039003	0.000000	0.184359	-0.517674	0.000000	0.000000	0.000000	-1.039834	1.091001	0.000000	1.246662	0.000000	2.950014	0.000000	1.323275	-0.926296	-0.530379	-0.535332	-1.138743	-1.432899	0.488953	-0.968894	0.600839	0.556384	0.115743	0.425622	-0.598996	-0.131818	0.000000	1.290539	1.832074	0.188182	2.762352	2.171328	0.001265	1.564470	-1.001374	-0.101942	-0.301302	-1.557137	0.000000	1.066268	0.000000	-0.567440	2.851995	-2.127070	-0.510410	0.298593
YIL070C	0.006784	0.086483	0.756490	0.000000	-1.253707	0.715241	-1.113224	0.247395	0.565683	0.000000	1.515209	1.130552	0.610043	0.000000	-1.846947	0.660290	0.725820	1.235168	0.461750	-0.447249	0.000000	-1.446031	2.598166	1.264644	1.510554	-0.007444	-0.513478	0.000000	-0.506445	1.022558	0.000000	0.000000	-0.202399	0.000000	-0.483520	2.639472	-0.191284	0.017016	0.048933	-0.815395	0.984835	-0.316809	0.101048	-0.841131	-0.821761	0.688210	-1.986128	-0.744124	0.540151
YIL066C	0.612999	-0.176196	0.035722	0.259082	0.039243	0.492364	-0.184501	0.469121	0.353863	-0.245522	-1.173723	0.853072	0.024879	1.639144	0.028253	1.233605	0.721344	-0.060628	0.312749	-0.940818	-0.557446	0.661419	0.444001	0.027322	1.173413	-0.205929	8.709220	0.044216	-0.144927	1.805140	-0.299432	0.282469	-0.410289	-0.162670	0.512126	0.000000	0.431476	-1.068846	-0.803838	0.000000	0.018745	0.310424	0.000000	-0.855989	0.702589	0.000000	0.040005	0.760185	0.055673
YIL063C	-1.133939	0.085801	0.000000	-1.240771	0.037535	-0.789674	-0.999188	0.000000	0.391274	0.194465	-0.427532	0.471944	0.593451	1.414819	0.569732	0.744567	0.065526	-0.135690	-0.036771	0.253914	0.441852	-0.349201	-0.516045	0.319377	1.117049	-1.097494	-0.055792	-0.000211	-0.561300	-0.076253	0.580972	0.840686	-0.576013	0.633602	-0.441115	0.028755	1.300059	-0.393957	-0.907781	-1.075759	-0.530209	0.119117	0.449263	0.000000	-0.112043	-0.347078	-0.753921	0.366840	1.596370
YJL012C	2.418796	-0.101302	0.837505	1.212412	0.830325	0.399903	-0.021580	-0.333260	1.016965	-2.056722	0.716190	0.210597	1.221991	-0.294331	2.881186	0.747345	-1.288464	0.212317	1.983012	-0.717306	-0.883750	-0.355927	0.614022	0.058248	-1.581414	0.859883	0.000000	0.325393	-0.554348	1.591002	0.179222	-1.047723	0.340511	-1.539081	0.813854	-0.426582	-2.259440	0.034671	2.204854	0.267775	-0.233099	0.087513	1.507960	-1.396075	0.111979	-1.371823	-3.501434	-0.546807	-1.055432
YJL010C	-0.681357	0.483347	-0.732052	-0.466699	0.903934	-0.724678	0.328724	-0.199447	-0.126374	0.573890	-0.267607	-0.243290	0.829696	-0.022070	-0.013369	0.240785	-0.206227	-0.487724	-0.581919	-0.103702	0.106008	0.197030	-0.590864	0.164839	0.140533	0.434436	0.000000	0.947136	0.311489	-0.605046	-0.362089	-0.067443	-0.103522	0.949098	-1.600130	-1.018906	0.237815	-0.933070	-0.451285	0.883029	-0.411550	-0.209444	1.012449	0.413542	0.666927	-1.267770	0.116280	0.709206	-0.203541
YJR043C	0.362703	0.000000	1.229168	0.173675	1.733842	-0.391632	-0.286418	0.436513	0.277120	-0.033005	1.855495	-0.280632	0.148110	-0.349783	-0.021935	1.046639	0.320264	0.153433	-0.350125	0.000000	0.000000	-1.149868	-1.538188	0.068758	-1.524848	0.045853	0.000000	0.046484	0.489068	-0.399393	0.244544	-0.777786	-0.026202	0.105330	0.547472	0.000000	0.000000	-0.148573	-0.203392	0.000000	1.483503	1.221932	0.000000	-0.693607	-0.756743	0.000000	0.952330	0.714443	0.596462
YJR046W	0.294577	0.077963	0.166103	-0.223178	-0.179225	-0.288962	0.494295	0.259931	-0.035937	-0.597060	0.826006	-0.496023	0.406888	0.959071	-0.440361	0.841703	-0.270782	0.187546	-0.141234	0.071597	0.159510	1.754388	-0.017908	-0.223425	0.383849	0.019537	0.000000	-0.547628	0.282409	-0.241527	-0.332782	-0.063392	0.782265	2.135731	0.017782	0.359227	0.000000	-0.000321	-0.938306	0.000000	-0.118664	0.339337	0.057887	1.219823	0.165193	0.004073	0.891795	-0.101477	0.231548
YKL043W	-0.193241	-0.075368	0.852807	1.003650	0.039361	-0.183519	0.460802	-0.486597	0.101966	-1.593178	-2.554204	-1.195450	0.005745	0.644589	1.063401	-0.719571	0.283260	0.571471	-0.108676	-1.533048	-0.964599	2.156007	1.265564	-0.716568	-0.980348	-0.032325	-0.061043	0.409253	0.191047	-0.281201	-0.434409	-0.358217	-0.170466	-0.148775	3.320792	0.094537	0.489630	-1.507808	0.244591	-0.064149	-0.068519	-0.406805	0.261874	0.249166	0.143605	0.720116	-0.395026	-0.458133	-0.516223
YKL041W	-1.056464	-2.001223	-0.120773	-0.599769	-0.471958	1.063692	1.504919	0.103760	-0.521064	0.348641	0.327581	0.335975	0.847622	0.339634	0.132440	-0.253004	0.368831	-0.627289	-0.627945	-1.429608	-0.279560	0.657274	1.233273	0.939859	1.444555	-0.439320	0.148799	0.377386	0.078818	-1.003462	0.156460	0.671079	-0.913286	0.040154	-0.422681	-0.460957	0.440395	-0.160835	0.361617	1.878323	0.006217	-0.114984	-0.033288	-0.553703	0.322555	0.087345	0.292939	-0.437951	0.815516
YKL038W	0.250710	-0.341330	-0.885499	-1.305098	0.810567	-0.235130	-0.085267	1.600788	0.068885	-0.951819	-0.228853	-0.541043	-0.928802	-0.331308	0.744747	-0.724970	-0.008708	0.149387	-0.604462	0.423607	-0.467417	-0.055208	0.747916	-0.299456	-1.232086	-0.435200	0.211101	-0.796739	0.478422	-0.858657	-0.225406	-0.348151	0.288061	0.401370	0.738940	-0.027200	0.335157	-1.262462	-0.615938	0.065577	-0.407768	0.011767	0.098189	0.891797	0.616916	1.438858	0.102674	0.341404	-0.105311
YKL033W	0.450326	-1.803962	-0.215773	-0.011343	-0.163487	-0.392067	-0.281750	-0.228146	-0.177201	0.026877	-1.449529	-0.187326	-0.029739	-0.057807	0.052692	-0.065397	0.444364	-0.102099	0.501735	1.328685	-0.213411	-0.965011	0.057827	0.065929	-0.387728	0.113409	2.621728	0.167501	0.670665	-0.487026	-0.015206	0.744928	0.204310	0.763161	-1.123214	-0.756448	1.625085	0.156527	0.000000	0.170493	-0.670981	-0.194220	1.013101	0.513011	0.275046	-0.127620	0.729557	0.922525	0.000000
YKR007W	-1.070657	-0.351830	0.928337	-1.496268	-1.594869	1.904402	-1.447405	0.890724	-0.112487	0.911150	-0.228262	0.867802	0.291363	2.253279	-0.697886	1.221382	0.756491	0.070598	-1.442891	-0.846497	-0.242793	0.635742	1.822075	0.356952	0.948683	-0.546034	0.309611	-0.233948	0.425409	-0.111853	2.067025	0.893507	0.589306	-0.859196	0.442144	0.938255	0.582260	-0.041430	0.134070	0.286296	-0.625536	-0.603980	0.343454	-1.579135	0.644727	-0.544447	0.310429	-0.077862	0.000000
YKR010C	-1.355230	0.000000	0.359751	-0.659614	0.533950	-0.696129	-0.112286	-0.138900	0.682031	0.658747	-0.450541	0.190545	1.017698	0.830612	0.753845	1.116819	1.269566	-1.065876	-0.840969	0.000000	-0.018909	-0.626161	0.722270	0.828329	1.189982	0.631642	0.000000	0.215632	-1.426972	0.217295	-0.293021	0.125537	-0.161950	0.845094	0.300942	0.000000	0.000000	-0.341949	-0.757227	0.000000	-0.780584	-0.140546	0.000000	0.246030	-0.185475	-0.609056	1.655404	0.198213	1.177939
YLR164W	-0.800563	0.636851	0.000000	0.333587	-0.139227	1.533623	1.006059	0.039207	0.772007	-0.231346	-1.480307	0.085835	0.522431	-0.000198	0.789658	-0.497640	0.717757	0.313810	0.264081	0.316745	-0.152234	-1.118262	-0.448754	-0.481917	0.285679	0.620814	0.222635	-1.046945	0.346355	0.000000	0.649723	-0.272299	-0.231860	-0.326964	1.678870	0.046979	0.040239	0.580596	2.195355	0.341579	0.094928	0.000000	0.342084	0.702085	-0.158265	0.343924	-0.147221	-0.289210	0.284616
YLR165C	0.419045	0.217629	0.741469	0.109837	-0.391748	1.157448	0.245914	-1.052330	-0.170312	1.084741	-0.577580	0.550305	1.358201	0.590264	-0.638099	0.091245	-0.134441	-1.180741	0.545616	-0.368032	-0.032058	-0.356656	0.000000	-0.343202	0.689269	0.236572	0.452152	-0.032750	0.255543	-0.886873	0.101638	0.130037	0.380931	0.267948	0.243903	0.539271	0.354621	-0.526608	0.561026	0.332599	-0.399261	-1.452169	0.195367	-0.795053	0.392482	-0.102869	-0.575822	-0.171551	1.035358
YLR212C	0.699354	0.389681	-0.630662	-2.887057	0.153806	-0.493648	0.127529	-0.466438	-0.181937	-1.776190	-1.315381	0.246767	0.372168	-1.309263	0.629566	0.181071	0.372850	-0.250478	0.463917	-0.097223	1.014428	0.530707	-1.794211	-0.301367	-0.534194	-0.145242	0.425612	-1.371141	-0.119172	0.000000	0.959917	0.316603	-0.726553	-0.399156	-0.430913	-0.165590	-0.259205	0.274407	0.730714	-0.129169	0.355671	0.203534	-0.398448	0.000000	1.125948	0.464138	0.412941	0.482779	0.000000
YML056C	-0.777900	0.337819	-0.668032	-0.460606	-0.597863	-0.530192	0.217546	-0.719421	0.179823	0.144021	-0.942667	-0.156547	-0.413593	-0.772844	-0.908380	-0.461793	-0.196345	-0.924841	-0.523812	0.206086	-0.415680	-0.489573	-1.729923	-0.181069	-0.277679	-0.303945	0.373357	0.375811	-0.225617	-0.366204	-0.463399	-1.973450	-0.151671	-0.483711	-0.986077	-0.648782	-0.785109	0.657517	-0.302418	-0.338232	0.132411	0.046440	-0.941543	-0.112076	0.324365	-0.808455	0.561222	0.735584	0.066536
YML051W	0.256290	-0.768151	-0.848783	1.060940	0.000000	0.083610	-0.734907	-0.332604	0.431005	-0.946250	-1.019790	0.000000	-0.185157	-0.803652	0.714637	0.000000	0.328700	0.000000	0.209590	0.162425	0.071258	0.874409	-0.717701	0.000000	0.000000	0.000000	-0.515654	0.127123	-0.324804	-0.170575	-1.215374	-0.137351	0.000000	-0.120486	0.000000	0.346314	-0.737299	0.239474	-2.742134	0.703512	-2.163230	0.355886	-0.381936	0.671574	0.000000	1.032002	0.000000	0.000000	-0.307772
YML009C	-1.209871	1.687118	1.092035	0.970595	-2.083540	-0.274975	-1.109081	-0.340937	-0.039697	1.802486	0.842605	1.414637	1.576620	3.756776	-0.956085	0.962674	-0.270591	-0.549444	0.303560	-0.990239	0.186762	-2.286936	1.451736	0.480161	0.317538	0.234237	1.533239	0.760963	-0.008670	-0.168381	-1.764829	-0.082005	-0.362945	2.212049	-0.031792	0.539916	1.830945	-0.844132	0.320192	-1.290748	0.227814	-0.878450	0.694400	-0.626295	-0.581564	-0.066921	-0.682567	-1.033955	-0.301659
YML004C	-0.423291	0.323380	-0.018881	-0.434581	2.657224	0.134204	0.416330	-0.004359	-0.214855	-1.759026	0.945473	0.214685	-0.768640	-0.775203	0.759299	0.067417	-0.113041	-0.478232	0.024357	0.120936	0.811677	0.565866	-0.678673	-0.062345	0.179865	0.165286	-0.620381	0.000000	-0.124407	0.964298	-0.031219	0.000000	0.847259	-0.584602	3.430610	0.166533	0.246500	2.228562	0.041579	-1.164328	-0.346118	-0.455098	-0.381185	0.765408	-0.313747	-0.479250	-0.544846	-0.034985	0.377068
YMR302C	0.487418	-0.696642	-1.589316	-0.408995	1.214433	-0.581233	0.618535	0.350761	0.585007	-2.053138	0.934302	-0.094125	-0.290325	-0.218484	-0.067944	1.114420	0.311768	0.020872	0.718697	-0.754421	-0.279608	0.134753	-0.942143	-0.264198	0.985352	0.133398	0.072450	0.000000	-0.023405	1.942340	-0.388818	0.000000	0.166859	0.358178	1.519165	0.442684	-0.485922	-0.540695	0.589967	-0.404524	0.656501	0.064150	0.550273	-0.393454	-0.912963	0.744687	-0.114052	-0.324631	-0.433303
YMR307W	0.592812	-0.186031	0.002091	0.591538	0.239729	-0.695376	-0.342618	-0.557639	0.772551	0.006382	-1.910749	-0.328209	0.418695	-0.945137	0.264440	0.148920	-0.533827	-0.363087	1.204917	-0.207663	0.103614	0.136004	-0.184192	-0.269839	1.301902	1.416455	0.723987	-0.953564	-0.068605	0.679092	-2.317585	-1.442650	0.307038	-0.005149	-0.134688	0.068611	-1.010106	0.147183	-1.480658	-0.446822	0.791160	-0.368258	-0.305082	0.830015	0.368495	-0.152977	-0.310848	0.368021	-0.858368
YMR310C	0.556693	0.420311	-0.093882	0.727653	0.317417	0.236493	0.300768	-0.329906	-0.199681	0.000000	0.271546	-0.595183	0.103449	0.000000	0.325939	-0.713344	-1.518357	-0.433356	0.340809	-0.496045	0.474954	0.481491	-0.392298	-1.797372	-0.845451	0.188019	0.441879	0.000000	0.400962	0.045479	0.362003	0.000000	-0.481029	-0.598971	0.159336	0.029604	0.679531	-0.828122	0.196568	-0.643031	0.757385	0.415273	-0.250459	-0.487699	0.719865	-0.837793	0.341083	0.696171	-0.115881
YNL316C	-0.815558	-0.450372	0.028819	0.032457	-0.588289	0.461402	1.056356	-0.145914	-0.062873	-0.208247	-0.812017	0.279137	1.035166	-0.022942	0.318585	-0.069940	-0.421038	0.073439	-0.101881	-0.108427	0.264786	0.345216	-0.482579	-0.232504	0.422166	1.053734	0.905067	0.128906	0.185448	0.085854	0.912709	-0.483822	-0.595440	-0.126368	0.214791	-0.238656	-0.578429	-0.541848	0.000000	-0.050768	-0.445690	0.503795	0.821475	-0.726789	-0.175340	0.629785	0.154680	-0.234526	0.000000
YNL310C	-0.814704	0.265320	1.206999	-1.257087	-0.827044	1.303142	-1.114746	0.094212	-1.141522	-0.073545	-0.729087	0.564700	1.149666	-0.051117	-1.059318	-0.035015	-1.065534	-0.858116	-0.143281	-0.133203	-0.140999	-0.432474	-0.143726	0.190186	-0.277886	0.395657	0.030689	-0.092885	-0.523009	0.330284	0.610140	-0.956402	0.263813	-1.014085	0.704054	0.416663	0.279398	0.769857	-0.414782	0.440597	0.373753	-0.175720	0.139335	-0.294807	0.512057	0.674985	0.192890	0.375668	0.472577
YNL307C	-0.163663	-1.427371	-2.573537	1.481907	2.199142	-0.886652	-0.009297	-1.353114	0.253414	-1.625150	0.342598	-1.235065	-1.438591	-0.962939	1.094096	0.313603	-0.991244	0.608312	0.350903	-0.098357	0.273610	0.413127	-0.656240	-2.867444	-1.004776	-1.552266	0.412069	0.000000	-0.538729	0.708410	0.363242	0.000000	-0.571617	-0.386764	1.009384	-0.126907	-0.965435	1.201082	-1.870913	0.463069	0.103949	-1.165222	0.033552	1.528355	-0.345505	-0.505021	-1.001497	0.913293	-1.449446
YNL305C	0.553349	-0.096881	0.849622	0.768062	-0.037056	0.406228	0.386343	0.341861	0.058034	-0.475281	-0.562662	0.630583	-0.360407	-0.096683	-0.863924	0.652162	-0.238438	0.068373	0.352442	0.157050	0.507608	-0.064327	-0.809182	-0.444584	1.389928	-1.214856	0.023731	0.000000	-0.499398	-0.046198	1.254871	0.000000	-0.442756	-0.229107	2.344782	0.595742	-0.775898	-0.024734	-0.744813	0.443130	0.594777	1.586455	0.350073	0.309996	-1.297402	1.289841	0.623697	-0.033730	-0.026325
YNR033W	-0.440839	-0.117485	-0.834876	-0.931346	-0.672981	0.514911	1.051670	0.779591	0.111865	0.582828	-0.784310	1.118196	0.842852	-0.231158	-1.735591	1.166301	0.226703	-1.611940	0.053483	0.151740	0.299692	-0.245528	0.228025	0.555947	0.485415	0.456573	0.053753	0.011004	-0.250066	0.000000	-0.206779	-1.442293	0.005357	0.419657	-0.528068	-0.235437	0.384010	1.486897	-0.159315	-0.966871	0.624731	0.000000	-0.435375	0.000000	0.148464	-0.510007	1.269128	0.844039	0.000000
YNR035C	1.105865	-0.465735	-0.023472	-0.612843	1.165724	-0.016081	0.123301	-0.635071	-0.642373	-0.122684	-0.395008	0.882883	-0.517659	0.402387	-0.492296	0.703167	0.233353	-0.134208	-0.004088	0.066284	0.156366	-0.470420	0.701569	-0.568209	0.152603	-0.302968	0.086583	-0.582051	0.614426	0.793049	1.226876	0.906101	0.204273	0.016012	0.116600	0.312681	-0.204078	-1.053180	0.981613	-1.232573	-0.493359	-0.512611	-0.065423	0.558865	0.184388	-0.434241	-1.230971	0.160633	0.011953
YNR038W	0.184118	0.437683	0.000000	-0.109275	1.278064	-0.822994	-0.295812	-0.033920	0.967671	0.307398	-0.309087	-0.751474	-0.226849	-0.708664	0.352365	-0.890972	-0.040934	-0.157852	1.452382	-0.651231	0.000000	0.208048	-0.051599	-1.807542	0.143966	0.288126	0.258480	1.203452	-0.302563	0.000000	-0.242452	0.149850	1.197765	0.627020	-0.499129	-0.061197	-0.082812	1.007614	-0.726457	0.556328	0.515726	0.000000	-0.743572	0.660937	-0.542661	-0.529193	0.017353	0.234114	-0.526972
YOL164W	-0.006997	0.213471	0.000000	-0.375470	-0.263263	1.440780	-0.990814	0.180239	0.623759	0.585674	-1.751802	1.314400	0.150578	0.102608	0.415185	-0.236995	-1.358294	-1.501547	2.150555	0.000000	0.341391	-0.343881	-0.730625	-0.130168	0.676923	-0.354929	0.000000	-0.104662	0.196287	0.000000	-2.175506	0.084852	0.115283	-0.130166	-0.241984	0.000000	3.414179	0.143101	-0.965920	0.491066	-1.580049	0.000000	0.229113	-0.496578	-0.091376	0.000000	1.605844	-0.539969	0.951899
YOR152C	0.074470	-0.662400	1.210838	0.788139	-0.986132	1.082953	0.293015	0.230867	0.727628	0.112488	0.487955	0.431960	0.352717	-0.442604	-0.345637	-0.118721	0.431673	-0.442810	-0.416006	-0.132341	-0.129058	-1.622207	-0.279484	-0.139142	0.603969	0.425263	-0.374882	-0.350054	-0.868648	1.619985	0.226524	0.315700	-0.695854	-1.120515	1.142594	0.245304	0.008730	0.233744	0.715160	-0.920531	0.151621	-0.649082	0.677198	0.480442	-0.463198	2.082801	-0.958179	-3.873935	-0.009527
YOR154W	0.005371	0.486182	0.123161	-0.035310	-0.037212	-0.038496	0.989657	-0.559560	0.779357	0.670103	0.236358	-0.094382	1.530793	-0.488923	-0.690394	0.732426	-1.053746	-0.581595	0.534961	-0.559189	-0.101605	-0.229587	-0.152321	-0.322911	1.203058	-0.558922	0.569670	1.043103	0.042410	0.022023	-1.708582	1.096398	0.129810	-0.319657	0.003869	-0.396942	-0.661385	0.646543	-0.732610	-0.585030	-1.538741	-1.686049	-0.236945	-0.090023	-0.325158	-0.166543	0.968141	-2.791919	-0.602690
YOR155C	1.329639	0.352715	0.948872	0.940419	0.219371	-0.318009	0.479470	-0.668921	0.276847	1.084516	0.121235	1.225194	-0.782457	-0.540438	0.343224	0.381281	0.088550	3.548456	-0.134585	0.319947	0.475782	0.115132	0.430263	0.264119	1.419649	0.592538	-0.410358	0.756337	-0.117760	0.150815	-0.446132	-1.207146	1.456173	0.410482	0.037358	-2.103945	-0.535728	0.162595	-1.528893	-0.652283	0.473364	0.939963	-0.126775	0.014108	-0.338566	0.356557	1.549185	0.820904	-0.448283
YOR160W	0.453347	-0.137625	-0.703947	0.695058	0.195938	-0.919966	0.326530	0.523949	-0.168031	1.538444	-0.193058	-0.450153	0.264855	-0.332792	0.136597	-0.011559	-0.544277	-0.093409	-0.258794	-0.500974	-0.496985	0.340058	-0.179758	-0.167421	-0.348853	-0.212857	0.399298	0.045948	0.234733	0.172149	-0.979207	-1.585976	-0.539817	1.529877	-0.162075	-0.599691	0.551234	-0.403581	0.000000	0.357271	1.169055	-0.204398	0.131288	0.180220	-0.100479	1.482114	0.096199	0.809134	0.000000
YOR193W	-0.497043	-0.845574	0.552052	-1.505679	-0.522850	0.143947	1.078187	-0.667834	1.218521	-0.159597	-0.721668	0.313693	1.331383	0.300365	-0.443216	0.059824	0.000000	-0.991055	-0.204736	-0.537422	0.000000	-1.007396	0.380417	-0.337300	0.090418	0.508151	0.695195	1.054233	0.134624	0.996027	-0.551743	0.758581	-0.190278	1.779956	0.189822	-0.089764	-0.428510	-0.463265	0.392756	0.648277	0.967904	1.270661	0.921061	-0.114154	-1.262578	0.632185	1.305892	-0.537422	0.700639
YOR195W	-0.085595	0.332158	0.132838	0.408747	-0.044118	-0.066820	-0.225477	-0.519321	-0.195663	0.228920	-0.939043	-0.035295	0.177055	1.290417	-1.026526	3.863441	0.000000	0.435108	-0.416753	-0.411662	0.000000	0.164168	-0.949591	0.841568	0.540102	0.077438	-0.567628	0.320266	0.452739	0.584544	-0.372341	2.487964	-0.268386	0.430355	-0.855771	0.045034	-0.615693	-1.548471	0.000000	1.544391	-0.831544	0.596500	0.159253	0.781456	-0.057367	-0.217932	7.308036	0.976205	1.203106
YOR197W	0.000000	-0.268753	0.283069	-0.355480	0.799016	0.000000	0.000000	0.000000	0.000000	1.848247	0.000000	-0.679353	-0.885411	0.297340	1.535435	-1.135708	-0.301826	1.627572	1.330386	-0.116921	0.202337	0.000000	0.354918	-0.134693	-1.272905	0.274833	0.532615	0.563560	0.337250	-0.833364	-0.691327	0.150447	-0.051635	1.436712	-0.673142	-0.287361	-0.442480	0.000000	0.000000	0.100286	0.000000	0.371567	-0.819874	0.000000	-0.059948	-0.140276	-0.683599	1.413496	0.000000
YPL145C	0.342091	-0.213121	-0.938218	-0.366279	0.586512	-0.416892	-0.065981	-0.795504	0.180650	0.048433	0.257567	-0.799235	-1.144522	-0.175401	1.040980	-0.978134	1.361172	1.459300	0.164340	-0.062808	0.329940	0.666005	0.000000	-0.032323	-0.878847	0.420966	-0.840454	-0.479274	-0.191882	-0.759300	-0.729788	0.207312	-0.665821	-0.818122	-0.576234	-0.703680	-0.544328	3.303800	0.660891	0.248349	0.554881	-0.014250	-0.150860	0.753240	-0.639669	-0.081237	-0.366110	-0.611310	-0.786530
YPL133C	-0.089052	0.267358	-0.445238	-0.174482	0.142335	-0.963937	0.155843	-0.905766	0.411314	-0.936893	-0.140769	-0.021607	-0.740948	-0.340807	0.281918	-0.141970	1.079229	0.499760	-0.586927	0.223807	0.385327	-0.111190	2.184634	-0.165510	0.792426	-0.257707	0.929788	-0.223418	-0.240964	0.000000	-1.105104	-0.545398	-0.338011	-0.739568	-0.537220	0.106237	0.033626	-0.311519	-0.102977	-0.447599	1.034051	2.086353	0.279959	0.000000	-0.462577	0.214515	0.324470	-3.606780	0.024026
YPL089C	1.242728	0.457883	0.000000	0.344628	0.994231	-0.494972	-0.618090	-0.568144	0.351628	0.484358	0.872167	-2.666077	0.476294	-0.586442	1.392775	-0.937013	0.428118	2.623374	-0.387178	0.032135	-0.010341	0.892160	1.790830	-1.427604	-0.358349	-0.807158	-0.002215	-0.738297	0.302268	0.000000	1.011071	-0.006667	-1.590725	0.878803	0.292449	1.625230	-1.217435	-0.694590	0.130502	0.936251	0.083811	0.000000	-0.324664	0.000000	-1.300942	-0.306463	-2.455943	-6.160996	-0.032762
YPL084W	0.182575	-0.510949	-0.415692	0.352252	-0.985328	-0.906630	-1.224224	0.007500	0.048715	-0.670044	0.223019	-0.750078	-0.510181	-0.197008	0.947480	-0.009557	0.318975	1.248661	0.150468	0.368056	-0.281545	0.314121	0.616219	-0.656522	-1.335132	-0.163384	-0.320033	0.482485	0.174096	-0.393089	0.065403	-0.288142	-0.828290	-0.337011	0.357093	-0.243946	0.277037	-0.930121	-0.801773	-0.669187	0.388970	-0.071386	0.796152	1.366876	-0.400591	0.635298	-0.788539	-0.165744	-0.743764
YBR056W	0.827395	0.081921	-0.511274	0.000000	-0.168702	0.076832	-0.159125	-0.103754	1.322654	0.000000	1.226939	-0.280633	-0.026042	0.000000	1.517533	-0.379289	0.135861	0.171959	0.287953	-0.339261	-0.134299	0.424926	-1.916322	-0.169881	0.376575	0.455217	-0.616871	0.000000	0.249705	1.410661	0.000000	0.000000	-0.036869	0.000000	1.355085	0.905234	0.578962	0.478385	-0.460462	-0.658738	0.315237	0.795506	0.355715	-1.172309	-0.301165	0.410247	-1.522864	-0.058377	0.000000
YBR059C	-0.269813	-0.613400	0.187105	0.855810	0.632903	-1.069673	-0.758264	0.548006	-0.539216	0.370705	0.474566	-1.369038	-0.268551	0.040164	0.185183	-0.277496	1.126292	0.177210	-0.830287	0.482920	-0.469153	0.855465	0.470471	0.005167	0.131964	0.043953	0.045807	0.202475	0.410271	0.189278	-0.252502	-0.953875	-0.194821	0.714195	0.505447	-0.243739	-0.391439	-0.042674	-1.056350	0.647961	-0.459534	-0.285247	-0.292801	0.991008	-0.306420	1.036972	-0.195314	0.291445	0.000000
YBR101C	-1.140454	0.109232	0.900292	0.548169	-3.123644	0.231014	0.617922	0.245628	0.940320	0.703085	0.224569	0.185143	0.662517	1.359551	0.028328	-1.428550	-0.107003	-0.300042	-1.081123	0.055281	0.382754	-0.539831	1.377744	0.044438	0.019877	-0.269464	-0.005677	0.156466	-0.387421	-0.881686	1.137530	0.900340	0.936968	0.675030	-1.384343	0.665901	-0.844342	1.312099	0.382273	0.136615	-0.089806	-0.570681	0.626112	-1.608454	0.340701	0.080095	0.594682	0.412170	0.038493
YBR104W	-0.561410	1.171180	0.631873	0.860448	-0.738952	-0.162287	0.600197	-0.362482	-1.070305	-0.009328	-0.804394	-6.271400	1.081019	-0.592077	-0.805006	-0.330286	-0.917247	1.132656	-0.068590	0.069881	0.782817	0.070506	-0.301015	-0.175521	1.050387	0.458322	-0.106435	0.655684	0.126602	-1.075799	0.032126	-0.987309	-0.411524	-1.440465	-1.363248	-0.246425	-0.398456	1.171629	1.688083	0.385981	-1.084808	0.449453	-0.053725	0.000000	0.034104	-0.251288	0.770610	-0.005830	0.528056
YBR106W	-0.689233	0.045574	0.400008	0.129721	-0.699624	-0.214610	0.124048	0.276522	-0.751630	-0.076484	0.317390	0.069244	-0.065356	-0.518713	-0.929829	0.004673	-0.951336	0.808665	-0.377307	-0.039055	-0.175377	-0.488042	0.180283	-0.244946	0.534075	0.032609	0.323225	0.197397	-0.058546	-0.143336	0.377673	-0.182052	0.122903	-0.753106	0.438623	-0.189725	-0.786123	0.157137	0.169545	0.173983	0.549155	-0.273477	0.150391	0.000000	0.186164	0.582559	-0.008450	-0.384486	1.135509
YBR108W	-0.462231	0.006750	0.363517	1.583315	-3.146681	-0.197203	-0.261020	-0.397775	-0.282621	-0.083251	0.691194	1.258855	-0.471459	0.067162	0.304598	-0.337716	0.293792	-1.181476	-0.104176	0.441864	0.255105	1.104635	0.459632	-0.051065	0.235126	-0.923814	-0.308103	0.531712	-0.198860	-0.329503	0.461971	-0.560225	-0.822717	-0.760841	-0.750317	0.030670	-0.301600	-0.673697	0.139262	-0.685067	1.086612	0.452848	0.702985	0.000000	0.485108	0.758237	-0.770485	-0.933540	0.081743
YDL243C	-0.015766	0.164282	-0.285010	-0.326118	-0.314564	-0.216903	-0.175535	-0.401063	0.617072	0.353735	0.453257	-0.535054	0.992076	-1.199756	-1.176357	0.264784	0.501027	-0.262051	0.470502	0.000000	0.328971	0.249066	0.670052	0.047365	1.589461	-0.085619	0.000000	-0.442008	0.304028	-0.036073	-1.459750	0.207536	-0.757096	-0.272123	0.751794	-0.601355	-1.131754	1.731367	-0.778739	0.000000	0.200876	0.753807	-1.174409	-0.670702	-0.570108	-0.710412	0.115919	-0.424872	0.282327
YDL206W	-0.055300	-0.734128	0.319753	0.200624	-0.725433	-1.120407	-0.135855	-0.047143	-0.005007	-0.365286	0.173589	-3.574189	-0.180844	-0.070873	1.574242	-0.777545	-0.041713	0.070119	-0.024342	0.000000	0.025584	1.191685	-0.231704	-0.010863	-0.562218	0.087894	-0.574515	0.688981	0.446023	-0.590780	-0.062737	-0.506289	-0.486680	-0.498951	-0.874256	-0.328112	0.949542	-0.396720	0.000000	0.000000	-0.628507	-0.125341	0.000000	0.002983	0.579672	-0.460099	-0.000804	0.854907	-0.028832
YDL205C	0.807499	-0.335416	-0.135967	-0.674301	0.000000	0.162323	-0.004355	0.948098	0.302397	0.081921	-0.059705	0.000000	0.322678	-0.403925	0.202159	0.000000	-0.340146	0.000000	-0.034891	0.518919	-0.567721	-0.210323	-0.044690	0.000000	0.000000	0.000000	-1.360992	0.261339	-0.510478	0.503218	-0.764712	-2.299554	0.000000	0.210195	0.000000	-0.101495	0.580563	0.815575	-0.208864	-0.417949	1.031245	-0.178092	-1.018628	-0.803039	0.000000	-1.614164	0.000000	0.000000	0.013583
YDL203C	-0.196714	-0.234226	0.096081	0.655617	-0.192341	-1.343189	-0.563906	-1.109040	-0.709772	0.124002	-0.257274	-0.602581	-0.982190	0.148155	1.253769	-0.915860	0.000000	0.223914	-0.391897	0.266089	0.000000	0.115718	-0.878085	0.013856	-0.126158	0.340770	0.024549	-0.788280	-0.212968	0.024983	0.198039	-0.187357	-0.189747	0.345062	-0.318766	1.252755	-0.129659	0.238152	0.000000	-0.159324	0.959570	0.092010	-1.124586	0.000000	0.074315	0.504459	-0.350091	0.031974	-0.352213
YDL199C	-1.177329	0.286314	0.242776	0.330708	0.006335	-0.329490	-0.530859	-0.454922	-0.874834	-1.200365	1.310554	-0.025825	-1.310164	-0.114258	1.153484	0.868623	0.000000	1.498755	0.237830	-0.750290	0.000000	0.768889	14.514044	0.264313	0.238728	0.453805	0.000000	-1.260791	0.232058	0.000000	-0.231314	0.211417	-0.633017	1.161252	1.413201	-0.053732	0.000000	-0.965106	0.000000	0.000000	-0.237139	0.000000	0.000000	0.000000	-1.077388	-0.020659	-0.752478	0.866406	-0.923385
YDL197C	0.697255	0.000000	1.119925	-0.461585	-0.287528	0.368647	0.388044	-1.577017	-0.390214	0.000000	-1.148212	0.594277	0.131978	-0.648946	0.040461	0.090980	0.000000	0.638995	1.065228	0.692859	0.507036	-1.370240	0.252892	1.502698	0.751310	-0.325708	0.000000	-0.235174	0.253516	0.000000	0.000000	-0.297027	-1.510283	-0.991731	-0.358204	-0.555636	0.000000	0.000000	0.000000	0.000000	-0.442966	0.122513	0.000000	-1.140413	-2.135999	0.143439	0.618848	0.668831	0.000000
YDR129C	0.372955	-0.172993	0.000000	0.987570	-0.018488	-1.195067	-0.758757	0.457431	0.089082	-0.607101	0.016842	-0.056691	-0.362937	-1.112393	0.699313	0.105720	-0.016417	0.065998	0.259420	-0.060978	0.291285	-0.240712	0.140057	-0.466371	-0.731326	0.231147	-1.057613	-0.088594	-1.074879	-0.402000	-0.361121	-0.192958	1.231871	0.139094	0.635758	0.228244	0.935084	0.298608	-0.180676	-1.527351	0.360326	0.264544	-1.522074	0.000000	-0.441155	-0.255083	0.084591	-0.304658	-0.697690
YDR134C	0.395634	-0.132794	-0.945810	0.000000	0.883510	-0.025948	-0.062861	-0.163816	-0.702195	0.000000	0.270056	0.182096	-1.197748	0.000000	0.929092	-0.125695	-0.803533	0.559292	-0.055437	2.147701	-0.531632	-0.203607	0.000000	-0.754919	0.173033	-0.597183	-0.740748	0.000000	0.393766	1.101945	0.000000	0.000000	-0.825813	0.000000	3.353736	-0.904416	0.501773	0.153795	0.037155	-1.234389	-0.242959	-0.613792	-0.487245	0.629664	0.217890	0.475695	-0.861958	0.461216	0.000000
YDR138W	0.504939	-0.871821	-0.685624	-1.036576	-0.868499	-0.662927	0.817884	0.239190	0.419951	0.329139	-0.236541	-0.327678	-0.409518	-0.481817	0.503197	-0.643005	0.344263	-0.062833	1.053133	0.319454	0.167608	0.534941	2.295554	-0.126927	0.541310	0.191283	-1.542158	-0.243789	0.204596	0.990729	-0.139627	-0.280570	0.155123	0.972358	0.075313	-0.283564	-0.347686	-0.312391	-0.892728	-0.228994	0.273289	-1.080644	-0.380627	0.000000	1.166031	-0.061537	0.235953	-0.623405	0.000000
YDR178W	-0.111416	1.529678	-1.555637	-0.204479	1.423541	0.123030	-1.004393	0.432877	-0.648725	1.090184	1.190181	-0.862252	-0.281879	0.576360	0.315519	-0.433283	0.529469	0.068032	0.072676	0.658447	-0.235225	-1.236853	-0.413080	-0.880736	0.667643	-0.920142	0.000000	-0.500859	0.092032	0.853549	0.923899	3.386918	-1.813327	-0.292517	1.992145	-1.749123	-0.877777	0.386705	0.000000	1.430054	1.177659	-0.525735	0.000000	1.037086	-0.321597	1.222859	-1.067454	-0.461409	0.000000
YDR183W	-0.869931	-0.951194	0.244924	0.011366	-0.336650	0.622941	-1.021092	-0.253050	-1.489579	-0.319364	-0.142004	0.315755	0.687962	1.148116	-0.165210	0.735797	-0.130704	-0.663385	0.226447	-0.177861	0.097687	0.602974	0.343342	1.649493	0.442431	0.424669	-0.735294	0.705763	0.444379	-0.997719	0.108361	0.954517	0.571391	-1.114604	0.225114	-0.072424	-0.817869	0.341657	2.439785	0.460532	-0.722970	-0.887567	-0.050216	0.000000	-0.070147	-0.950071	0.366481	-0.626796	0.873372
YDR184C	-0.497254	1.766007	-0.201662	0.299227	0.502349	-0.500522	-0.246897	0.328737	-0.305495	0.430947	0.659692	-0.281278	1.158224	0.150945	-0.222206	0.361526	-0.512427	0.448174	0.079643	0.764933	0.476291	1.534987	0.205673	0.738149	-0.056647	0.821851	-0.176385	2.048367	0.473203	-0.884170	0.269159	-0.213354	0.370863	-0.314592	-0.440019	-0.196149	1.251472	-0.668945	0.012813	0.245193	-0.236648	0.273617	-0.854259	-0.458871	0.185299	0.000000	0.404558	-0.710123	0.168341
YDR523C	-1.575466	0.858184	0.233317	0.119169	0.910616	-0.314244	0.170930	-0.770029	-0.266675	-0.201810	-0.236731	-0.022250	0.392962	0.396357	0.168743	-1.011755	0.871050	1.180811	0.174397	0.415608	0.241629	0.160393	0.476253	-1.071987	-0.741264	0.608564	0.304687	0.323053	0.313461	-0.517260	0.169485	-0.163826	-0.677442	0.240941	0.503903	1.497918	-0.470406	0.483035	0.775627	0.098782	0.986705	0.012704	-0.496337	-0.421706	-0.499570	-0.457272	-1.118094	-0.382251	-0.644368
YDR531W	-0.333059	0.494086	-0.111391	0.192331	-0.363094	-0.651389	0.108234	-0.367763	0.617691	-0.463854	-0.156430	0.045005	0.156870	-0.312367	0.203971	-0.259621	-0.101942	-0.080472	0.379878	0.400706	0.108523	1.408815	0.194793	-0.473832	0.320518	0.344279	-0.287465	0.836766	-0.819878	0.009077	-1.517303	0.428982	-0.233087	-1.261662	-0.705442	0.180133	0.079229	0.639871	-1.155727	0.189953	0.244728	0.422192	-0.916120	-0.580961	0.055109	-0.537076	0.171162	-0.387867	0.040924
YEL061C	-0.376422	-0.728610	-0.813867	0.515305	0.067457	-1.355504	-0.154683	0.355671	0.593509	1.776828	0.245066	-0.644257	-0.666184	0.808110	0.374480	0.430031	0.695114	0.828110	-0.606704	-0.249385	-0.533860	0.305341	0.498091	1.360831	-0.037388	-0.603995	0.927984	0.081455	0.739197	-0.968075	-0.663051	0.790666	0.029869	-0.574658	-0.635778	-0.236495	-0.189196	-0.027317	0.000000	-0.494140	-0.602654	-1.084929	-0.643560	0.064688	0.125306	0.000000	1.397162	1.136617	0.518432
YEL059C-A	-1.000090	0.000000	1.241505	0.470043	0.000000	0.570998	-0.355355	1.433881	0.710531	0.448998	0.265354	0.000000	1.468980	1.134235	0.272413	0.000000	-1.255185	0.000000	-0.629546	-0.738256	-0.291099	2.357757	0.511974	0.000000	0.000000	0.000000	0.000000	-1.100180	-1.008771	0.297616	1.023050	-0.137223	0.000000	0.217785	0.000000	0.000000	0.000000	0.294522	0.291447	0.000000	2.433967	0.507631	-0.595286	-0.530951	0.000000	0.357832	0.000000	0.000000	-0.085116
YFL044C	1.628548	0.108036	0.934571	-0.385077	1.223632	0.668925	0.400853	-0.523576	0.665463	-0.200517	1.461227	0.443196	-0.848391	-0.823767	0.859532	-1.729832	-0.668478	1.867887	0.224915	0.202934	-0.139342	0.091500	2.101633	-1.088675	0.346637	-0.414870	-0.603809	-0.688252	-0.466274	0.591190	0.047634	-0.831787	-0.147399	-1.919339	0.563910	0.738179	-0.833284	2.411932	0.294698	-0.314469	2.268784	1.402422	-0.167966	-0.156821	0.747363	-0.126373	-1.372911	-1.263182	-0.531031
YFL040W	0.091126	0.283270	0.000000	0.037943	-0.016828	0.938834	0.000000	-1.164098	-0.254227	-0.793432	1.251408	-0.392586	-2.124557	0.681630	-0.871915	-0.555989	0.632777	0.978777	0.101339	0.000000	-0.858947	0.542313	0.000000	-1.353993	-1.737625	-2.042214	0.000000	1.014577	-1.522963	0.242306	0.000000	0.347863	0.611904	0.000000	0.242940	1.076221	-0.358311	-1.379746	-0.638789	0.000000	0.000000	-0.598593	0.000000	0.000000	-1.473251	0.000000	-2.107153	0.000000	0.000000
YFL039C	0.928577	-0.719510	-0.563794	0.620026	1.604846	-1.138735	-0.652941	-0.738799	0.895918	-0.250932	-0.108781	-0.332481	-2.018011	-0.770857	1.492766	-0.238433	2.312771	3.015584	-0.155894	0.000000	-0.388609	0.929117	-0.709956	-1.670692	-1.154841	-0.563681	0.000000	-0.796168	0.158151	1.072794	-0.159038	2.220942	-0.084049	-0.230955	1.235714	1.223853	-0.644324	1.218306	-3.218270	0.000000	0.159588	1.137850	0.000000	0.186187	0.077080	0.000000	-1.386142	0.574071	-0.643948
YFL036W	0.015741	-0.127917	-0.865897	-0.306551	-0.274705	-1.300774	-0.865345	0.539333	0.694218	-0.415217	-0.220084	-0.559648	-0.863824	-0.643083	0.794878	-1.228355	0.751005	2.001774	0.074184	-0.444905	-1.090344	-0.302253	0.156671	-0.013864	-0.820191	-0.123188	-0.345918	-0.256790	0.878236	0.140281	-0.998139	0.444394	-0.435945	1.558825	0.621979	0.115716	-0.187681	1.010917	0.333105	-0.740736	1.391464	-0.907748	0.001487	0.055037	-0.564117	1.036198	-1.430110	0.971526	-0.998763
YFR002W	0.485767	-0.384114	0.141656	0.044507	0.118723	-0.584726	0.361644	1.832688	0.290389	0.135393	-0.428029	-0.459594	-0.579007	0.255734	0.979384	0.131762	-0.319817	1.389061	0.009410	-0.396495	0.356876	-0.334031	0.470593	-1.246953	-0.255959	-0.290052	0.132964	0.253621	0.051891	0.000000	-0.588209	1.252898	0.961491	1.325443	-0.793537	-0.427792	-0.431523	-0.200643	-0.581730	-0.350293	-0.119573	-2.850711	0.412841	-0.333502	-0.526063	-0.709865	0.167451	0.950666	0.826286
YFR004W	-0.596030	-0.247847	0.754797	-0.074745	-0.767639	0.779781	0.466225	0.417139	0.739838	0.425207	-0.242665	0.814130	0.070530	0.761803	0.348293	0.243533	-0.552190	0.474933	-0.203603	0.045877	0.252090	-0.760534	0.984398	0.401595	1.742418	-0.359286	-0.071598	0.029271	0.556896	-0.655328	0.357267	1.371367	-0.419967	-0.960346	-0.480191	0.218716	-0.244914	-0.725243	0.187906	0.000000	-0.831622	-0.107214	0.638910	-0.820740	-0.175042	-0.589159	-0.714754	0.725129	0.660800
YFR008W	1.179960	0.944239	0.582986	0.567063	0.176709	0.993580	0.526445	0.480204	-0.511056	-0.570334	-0.515663	0.742199	-0.009371	0.479500	0.590567	0.456370	0.243504	2.432876	-1.723780	-0.060454	-0.593458	-0.407552	-0.601203	1.095765	0.109390	-0.559441	-0.264134	-0.129848	0.059833	0.255037	0.628118	-0.232684	0.457489	-0.471064	-0.520329	0.174823	0.505389	-0.236143	0.662085	0.124254	-0.680074	-0.086293	0.125768	-0.338589	-0.308496	-0.274635	-0.673348	-0.652881	-0.393707
YGL013C	-0.060967	-0.830774	0.796468	-4.291645	1.037315	-0.097614	-0.722453	0.833670	0.340816	0.000000	0.494502	0.650271	-0.537123	0.000000	1.187025	-0.793010	0.000000	0.747333	-0.222224	-1.190622	0.108999	0.099462	-0.342428	-1.048698	-0.741068	-0.003182	-0.601642	0.000000	0.041651	0.835536	-1.418024	0.000000	1.103285	-2.002180	-0.391535	-0.599552	1.034909	0.100592	-0.289276	-0.020767	-0.566539	-3.449083	-0.697720	0.790877	0.969417	-0.543578	-0.009014	-0.014139	-0.617656
YGL009C	-0.643607	0.010469	0.000000	-0.268614	2.413744	-0.645994	-0.896634	-1.373241	-0.155334	-2.719105	-0.165718	-0.952448	-0.624586	-0.056579	-0.465632	-1.297939	0.241989	-0.351757	-0.346251	0.093705	-0.329626	-1.058112	-0.628351	-0.719029	-1.067406	-0.804341	0.115477	0.973139	-1.244581	0.000000	-1.066184	-0.230938	-0.641557	-0.498102	-0.718125	0.096942	0.429754	0.711998	1.728478	-0.042243	0.129336	0.000000	-0.415039	1.951488	0.093291	-1.395815	-2.134810	-0.360125	-0.121961
YGL004C	-0.654038	0.583006	0.456784	-1.225844	0.000000	0.654440	0.384250	0.539287	-0.055825	2.358796	-1.890178	0.000000	-0.386459	-0.330802	-0.158374	0.000000	-0.066814	0.000000	-0.315100	-0.674525	-0.621802	-0.847392	0.347063	0.000000	0.000000	0.000000	0.431643	0.307114	0.299959	0.819282	0.158436	-0.874018	0.000000	-0.223522	0.000000	-0.013394	-0.565313	0.300127	0.438996	0.022744	0.281560	-0.591313	0.214997	-0.817446	0.000000	0.856370	0.000000	0.000000	-0.291955
YGR036C	0.932494	1.014832	0.000000	-0.602855	0.098914	0.841126	0.624295	-1.250320	0.400408	0.222441	0.338268	0.751007	0.262495	-0.350592	-0.448164	-0.560403	-0.176909	-0.215990	-0.179221	-2.632896	0.168937	0.244904	0.953091	1.027377	0.551548	0.906751	0.586734	-0.859494	0.095665	0.031584	0.443342	-0.424634	0.173422	-0.096828	-0.528032	0.649154	0.520639	0.322247	-0.191723	-0.648086	-0.661967	0.259490	-0.241892	-0.246861	0.616938	-0.855373	0.416240	-0.078438	0.341176
YGR040W	0.463914	0.607178	-0.858366	-1.555323	1.161483	0.013090	0.000000	-0.049712	0.000000	1.182295	0.000000	-0.094486	-0.237332	-0.682461	0.000000	0.060818	-1.083067	-1.827497	0.000000	-0.244590	0.150197	-1.873415	-0.433718	-1.056837	1.776152	0.585723	0.223731	0.009948	-1.216863	-0.562802	-0.874877	-0.466630	1.197474	-0.213527	-0.321616	-0.441662	0.292233	0.186512	0.000000	-0.839189	0.596312	0.740332	0.194027	2.045322	1.523824	-1.503870	2.057429	0.234809	0.000000
YGR042W	0.000000	0.478710	-0.392645	-0.641295	-0.199247	0.000000	-0.816791	0.000000	0.242239	0.378260	-0.462347	-0.166404	0.976669	-0.172662	0.000000	-0.440424	-0.901984	-1.461432	0.000000	0.447296	0.479432	0.011366	-0.320282	-1.194246	0.305218	0.614091	0.083673	0.225327	0.133487	-0.115369	-0.633457	0.218826	0.644193	-0.399675	0.410572	-1.369678	-0.222885	0.293249	0.000000	0.636108	0.043940	0.289580	-0.165736	-0.944684	0.887955	-0.297397	-0.084136	-0.088948	0.000000
YHR001W-A	-0.195215	-0.127016	-0.660583	-0.499831	0.740281	-0.005819	-0.306319	0.392909	0.616106	-0.474107	0.092325	1.352189	0.448489	0.412983	0.109118	0.001998	0.756067	0.732256	-0.597714	0.691539	-0.140682	-0.301258	0.232657	0.185638	-0.925428	0.264717	0.879892	-0.341308	0.189254	-0.029255	-0.615082	0.883568	-0.732307	1.101165	0.481269	0.671406	1.316414	0.608094	-0.131761	0.932880	-0.234452	-0.040938	0.555616	0.078260	0.202517	0.941478	-0.131128	-0.299594	0.242726
YHR004C	-0.149601	-0.520234	-1.473884	-3.157204	1.508445	0.081982	0.310978	-0.966365	-0.400473	0.069590	1.328243	-0.534963	-0.723728	-0.717681	0.745035	-0.191582	0.360210	-0.567206	-0.977513	-0.813585	0.000000	-0.521943	-0.000478	-2.123163	-0.418420	-1.700856	0.416707	-2.770127	-0.007955	0.842123	0.728849	0.763871	-1.848448	0.540506	2.691353	0.129576	1.055766	1.290944	1.853550	-1.746673	-0.172263	-0.775327	0.762768	1.463457	1.099940	0.865872	-2.220560	-1.095586	0.199045
YHR005C-A	0.000000	-1.024632	0.000000	1.203192	-2.385890	-3.871121	0.000000	0.000000	-0.144707	1.632444	0.000000	0.675754	0.000000	4.743613	0.000000	0.419871	1.240145	-0.137293	-1.274653	-0.888043	-0.353440	0.000000	3.604797	0.201670	0.604572	-0.092819	0.905874	0.790945	-1.495396	0.000000	0.170968	-1.279370	-0.355852	1.324691	0.107475	1.116043	1.540048	-0.998905	1.614570	0.000000	0.000000	0.000000	1.052746	0.000000	-0.068850	0.673542	-0.563088	0.481936	-0.518217
YHR007C	0.000000	-0.406370	0.000000	-0.107328	-0.576055	0.000000	0.000000	0.000000	0.336861	-0.052964	-0.357565	-0.164875	0.000000	-0.126886	0.000000	-0.209027	1.377677	0.633292	0.000000	0.428723	0.133697	0.000000	0.174887	-0.369831	0.077421	0.334736	-0.251375	-0.007411	-1.008635	0.000000	0.239627	-0.097750	0.033216	-0.134122	0.718324	0.382622	0.249517	-0.410112	0.037430	-0.423808	0.000000	0.000000	0.901511	0.000000	-0.424451	1.511712	-1.147743	0.074953	-0.235914
YHR039C	1.156503	-0.046231	-1.028295	0.000000	0.288549	-0.021542	-0.075738	-0.651188	0.019781	0.000000	-0.500052	-0.214502	-0.384978	0.000000	-0.209423	0.354853	0.116761	0.543352	0.280125	0.308934	-0.524188	-0.349586	1.858578	-0.508070	0.769104	-0.446754	0.231386	0.000000	-0.917593	0.341057	0.000000	0.000000	-0.503144	0.000000	0.365203	-0.233168	-1.243948	0.296148	-0.672388	0.576908	0.170783	1.051459	-0.093384	1.332830	0.332450	-0.206994	0.083087	-0.597810	-0.608488
YHR045W	0.381202	0.197136	-0.265540	-0.322408	-0.075888	0.102572	-1.720334	0.008176	0.302189	0.041553	0.147164	0.688153	-0.443537	-0.413108	0.652103	-0.010986	-1.211376	-0.128432	-0.303972	-0.222483	0.000000	0.213578	-1.455299	-0.009132	-0.040755	-0.330002	0.159334	-0.009349	-0.295334	-0.867702	-0.309641	0.383363	0.407890	0.032730	-0.375890	-0.154511	0.229992	0.802468	0.540579	-0.312286	-0.318994	-0.375173	-0.055684	0.435249	-0.588564	-0.147569	0.110793	-0.138156	-0.286609
YHR046C	-0.420934	0.911083	1.096291	0.001274	-0.072456	0.086003	1.449954	-0.214807	-0.891565	0.214289	-0.205867	2.314130	1.142578	0.601179	-0.779532	0.241104	-0.914432	0.142025	0.026092	-0.347122	0.237030	-0.360141	0.225171	1.221979	0.035408	0.250988	0.095735	-0.575250	-0.939216	-0.119929	1.120012	-1.416958	0.161856	0.710162	0.194733	-0.302394	0.326511	0.462767	0.221909	1.011920	-0.587279	0.041998	-0.269115	-0.950751	0.551206	0.003006	0.727957	-0.181676	1.925904
YIL023C	-1.421017	0.939135	-0.362740	0.012580	-0.519975	0.953183	0.549647	0.647539	-0.132688	-0.013966	-0.271857	0.417187	-0.139760	-0.585001	0.126947	-0.279724	-0.541541	0.259347	-0.662783	0.539144	0.143344	0.758746	-0.494143	-0.344709	0.600893	-0.593477	-0.134819	-2.049499	-0.405788	0.315112	0.655453	-0.763667	-0.054269	-1.039455	-0.213799	0.322434	-0.472225	0.257195	0.000000	1.025621	1.187137	-0.151314	1.044300	-0.366913	0.400709	0.080252	0.769889	-0.022813	0.000000
YIL014W	1.050375	0.323461	1.011976	0.659103	-0.537651	-0.823313	0.310818	-1.282645	0.808120	0.108069	0.319041	-0.324653	-0.810409	-0.620554	0.090926	0.213737	0.859257	1.175645	-0.556744	0.203754	-0.430435	-0.946615	-1.033014	-0.912182	-0.615495	-0.371397	0.732798	0.355154	-0.394332	-0.324633	-1.310709	-0.463762	-0.075018	-1.768618	0.496548	0.107216	-0.121506	-1.139456	-0.256421	-0.953313	-0.803619	0.490057	0.296427	0.510526	0.226537	-0.436593	-0.205751	0.055846	0.036308
YIR023W	-0.679712	0.000000	-0.466516	-0.066291	0.531501	-0.877301	0.303006	-0.241170	-1.604898	0.032076	0.344905	-0.841218	-0.429367	-0.257765	0.140145	-0.461931	1.467942	-0.118093	0.239474	0.000000	0.000000	0.170339	0.461173	-0.935755	-1.803003	0.197024	0.000000	-0.476216	0.045674	0.721787	0.398718	-0.963479	-1.359222	-0.193223	-0.631765	0.000000	0.000000	0.742542	1.721846	0.000000	-0.076311	0.508227	0.000000	-0.228581	0.556794	0.000000	-0.424890	-0.136656	0.547696
YJR076C	-0.897174	-0.035009	-0.170499	0.780291	-0.215710	0.221669	-0.760600	-0.129502	0.021428	0.146878	-0.311735	0.281206	1.077285	-0.137957	-1.379178	0.173878	-0.674500	0.533936	-2.101263	-0.153139	0.047204	0.505651	-0.030476	-0.161648	0.370215	0.457121	0.000000	1.363788	-0.156949	0.000000	-0.507760	-1.447624	0.699679	-0.121238	-0.818161	0.000000	0.000000	-2.963191	0.000000	0.000000	0.044502	-1.890871	0.000000	0.606016	0.715379	0.000000	0.295640	0.000000	-0.774031
YJR080C	-1.372934	0.000000	0.500952	0.000000	-0.603545	1.042655	-0.076513	0.752560	-0.272855	0.000000	0.557649	-0.687726	0.006665	0.000000	0.922239	0.465168	0.933926	0.181971	-0.625781	0.000000	-0.035321	0.601883	0.921753	0.019504	-0.083012	-0.170201	0.000000	0.000000	-0.171061	0.000000	0.000000	0.000000	-1.291440	0.000000	0.599326	0.000000	0.000000	-1.090386	0.000000	0.000000	0.843311	0.191572	0.000000	-0.371680	0.252302	0.000000	-0.190002	-0.207307	1.764182
YJR084W	1.027372	0.530595	-1.377223	-1.671760	1.592942	-0.195342	-0.318671	0.236263	-0.205682	-0.341025	0.450563	-0.254648	-1.020775	-0.343590	-0.006339	0.880962	0.079776	-0.332677	-0.405801	-0.549672	0.069027	-1.321292	0.206808	-0.596938	-0.026198	0.366592	-0.102101	-1.660365	0.467778	1.039834	0.767131	0.783597	-0.788287	0.515899	2.247916	0.777933	-0.745415	-0.526582	2.306210	0.008132	0.472412	0.284062	0.131420	1.550955	0.626482	-0.264450	-0.570979	-0.592114	0.000000
YJR092W	0.259853	-0.810905	-0.809277	0.276756	0.236162	-1.149701	0.486262	0.513037	0.225414	0.529149	-0.883434	-0.589521	-0.128405	0.002437	0.809348	0.322767	0.916448	-0.305321	0.672757	0.438290	0.000000	0.642082	-0.387542	1.222265	0.042783	-0.332551	0.566097	0.214612	-0.284230	0.038748	-0.713466	0.797871	1.017008	0.881161	0.249347	-0.111732	-0.154121	-0.804329	0.122448	-0.690543	-0.384023	-1.225110	-0.581247	0.827887	-0.361160	-0.106721	0.810245	0.451353	-0.008510
YJR131W	0.142572	-0.381612	-0.485237	0.227305	-0.916134	-0.232472	0.188046	1.064818	-0.278781	-0.083603	-0.212625	-0.353246	-0.282123	-1.038505	0.150353	0.647653	-0.142229	0.144358	0.251638	0.021167	-1.729694	-0.135633	-0.552840	0.190622	0.233387	0.214129	0.015291	-0.664313	-0.228181	-0.911038	0.086426	-0.544464	-0.523289	0.112600	-0.401931	-0.321082	0.057509	0.170453	-1.020828	-0.361658	-0.244278	-0.258268	-0.104816	1.005883	-0.284905	-0.701120	0.985427	0.080316	0.000000
YJR133W	-0.799781	0.749271	-0.029252	0.291368	-0.590879	0.943695	-0.252965	-0.499834	0.013622	-0.285163	0.278417	0.577948	0.342080	-0.103186	-0.694552	-0.081111	-1.861515	-0.561365	0.112263	0.459282	0.140530	-1.108162	0.173605	0.528959	0.256456	0.445532	-0.230772	1.150735	0.171691	0.077839	-0.088506	-0.955774	0.293848	-0.428326	-0.252456	0.801996	1.149890	0.342123	0.807552	-0.585526	-0.552858	-0.010402	0.562654	0.274170	-0.429249	-0.452322	-0.378603	-0.964038	0.000000
YJR136C	0.618730	0.263286	0.481887	0.960086	-0.421307	-0.271513	0.202999	0.299421	-0.321645	0.012941	-0.496677	0.202635	0.084695	0.703267	-0.664573	0.816487	0.894409	-0.725908	-0.284408	-0.496704	0.000000	-0.036902	0.370621	0.171559	0.302872	1.084844	0.506392	0.128771	-0.145034	0.067020	-0.239883	0.407693	0.492963	-0.541237	0.010425	-0.722307	0.701159	0.083339	-0.084555	-0.716142	-0.522573	0.014242	0.462645	0.254357	-0.699245	0.000000	0.274403	-0.336635	0.512562
YKR053C	0.017126	0.122960	0.000000	1.079944	-0.730722	0.162961	-0.415819	-1.404379	0.319910	-0.411412	-2.429659	0.253942	0.584201	0.116661	-1.189525	1.036106	1.336954	1.314875	-0.471018	-0.911358	-0.705759	1.604285	0.221561	0.095290	-0.956510	0.479114	0.697635	-0.224259	0.709851	0.000000	0.574620	2.378636	0.681791	-0.491419	-0.256852	0.669440	0.899773	-1.271625	0.711042	0.312536	0.109702	0.717249	0.442788	0.000000	0.363151	0.830235	1.103675	0.508018	0.000000
YKR056W	-0.220872	0.716315	-0.648904	-1.711451	1.246576	-0.157971	0.008099	-0.030170	-0.317244	0.055573	0.894608	0.124072	0.309280	-1.085852	0.058848	0.898120	-0.140699	-1.381909	0.625038	-0.052865	-0.242292	-0.064284	-0.073406	-0.142128	0.420239	0.156767	0.078255	0.626941	-0.006915	-0.200925	-0.680269	-0.272444	1.280125	0.677965	-0.889931	0.244219	-0.085745	0.704015	2.096641	-0.274676	-0.523949	-0.623248	0.000996	0.631066	0.363346	-0.165025	0.763345	0.068881	0.304053
YKR058W	0.279142	-1.274086	-2.501805	0.721043	0.936760	1.162694	0.991248	0.615567	-0.342340	-0.333343	-0.591047	-0.356844	0.008938	-0.307839	0.098280	0.909400	4.557801	-1.699134	-0.222642	-0.633790	2.912472	0.184949	-0.517444	-0.024056	0.090113	0.531924	0.272166	-0.692479	0.944802	0.250601	-0.802958	-0.014475	-0.501457	0.706649	1.146403	0.183507	0.545881	0.570931	1.440230	-0.244388	0.090972	0.516234	1.205621	0.050435	0.067680	0.075720	-0.401158	0.368789	0.109894
YKR060W	-0.830350	0.607363	3.188111	-1.357663	-0.122471	1.459706	-0.168007	0.659048	-0.982925	0.571031	-0.135008	0.550501	0.928417	0.882242	-0.569061	1.233670	0.000000	-0.765364	-0.131706	0.000000	0.000000	-0.404581	0.513149	-0.121593	0.259069	-0.464444	0.000000	1.342761	0.820157	-1.406745	1.481674	0.661741	0.293962	0.318008	-0.931173	0.000000	0.899512	-2.251187	1.413664	1.953564	-0.514786	-0.433125	0.000000	-0.416716	5.486522	0.000000	0.051823	0.611951	1.001186
YKR102W	0.099824	-1.022358	0.106107	0.715731	1.393877	-2.859888	0.725958	-0.664296	-0.246582	-2.804860	-1.720529	-0.030589	-1.289399	-0.155274	-0.407442	0.483260	0.615739	-0.200103	0.286884	-0.498533	-0.697851	1.962726	-1.030244	0.213191	-0.326251	0.008482	-1.069172	-0.711582	-0.460473	-0.618052	-0.296086	0.753913	-0.270656	-1.022058	0.170959	0.011901	1.302968	0.027326	0.000000	0.293898	0.739655	-1.096640	-0.309363	0.568208	1.421571	-0.952857	0.906314	-0.280951	0.000000
YLR258W	1.130095	-1.628327	-1.827746	-1.127236	1.858943	0.120301	0.026445	0.201635	0.185549	-0.353213	1.719295	-0.505316	-0.982193	-0.626845	0.675566	-1.019627	2.866410	-0.130457	0.710484	0.597994	0.430900	0.071847	-2.248991	-0.652816	0.468243	-0.742299	-0.735086	-1.628664	-0.157805	1.373796	-1.962155	0.445325	-0.071015	0.780355	1.894092	0.446468	-0.504433	0.647345	-2.252001	-0.806555	-0.809475	5.030078	-0.047830	0.933543	0.103742	1.801476	0.237837	-0.844214	0.000000
YLR260W	-1.658313	-0.012058	0.825927	0.857659	-1.315489	0.536713	-0.702160	0.462560	-0.334618	0.099691	-0.665999	0.891196	0.811376	2.088844	-0.050854	-0.562456	-0.966990	-0.531599	-0.624783	0.591346	0.000000	-0.225653	1.945918	0.913183	-1.179862	-0.269320	-0.278817	0.105880	-0.289544	0.000000	-0.063359	0.658733	-0.331242	1.286428	-1.380773	0.202433	0.561896	0.257279	1.011774	-0.336046	-0.563180	0.000000	-0.077501	-0.968208	-0.006408	-0.059298	0.332596	0.186138	-0.878584
YLR262C	-2.565300	-0.062746	0.628419	0.899341	-1.108543	0.695367	-1.674063	0.515959	-0.433688	0.094336	-0.012407	1.024958	1.018925	1.168177	-0.578422	0.004351	-1.970524	-0.660285	-1.600328	-0.222899	0.000000	-0.524670	1.515174	0.702868	-0.602838	-1.028844	0.148083	0.975896	-0.442547	0.000000	-0.111549	2.053126	-0.119714	0.683428	-1.078987	-0.140579	0.524031	0.243379	1.141808	-0.255327	-0.806561	0.000000	1.875735	-0.866180	-0.003334	0.263835	-0.185898	-0.160092	-0.038373
YLR265C	-0.181470	0.748375	0.000000	0.000000	0.019597	1.729477	0.946796	-0.552033	0.000875	0.928974	0.138126	0.078530	-1.113746	0.140552	-1.003183	0.515122	0.000000	-1.211674	1.220826	0.628534	0.000000	-0.226455	-0.679672	-0.502339	0.616556	-0.290198	0.955887	1.224322	0.365811	0.000000	-1.020833	0.705726	-0.398244	2.293214	0.228005	0.844196	-1.211694	-0.428168	-4.013661	0.225478	-1.719559	0.000000	0.204979	0.000000	-1.083846	1.088637	4.659944	0.408598	1.829654
YLR304C	1.169040	-0.841573	0.146014	0.888595	-0.326037	-0.103323	0.023760	0.597537	1.450658	-0.681613	2.568803	-0.695818	-1.068164	-0.477090	2.160052	-1.105605	0.014986	3.010969	0.410278	-0.320004	-0.849089	-1.139175	-0.039693	-0.386811	0.176425	-1.166934	-1.073973	-0.459444	0.346032	0.508035	-0.935390	0.110776	-0.032732	-0.534578	-0.909904	0.908923	-0.250286	1.048552	-0.078553	-1.127472	-0.295380	0.096561	-0.627260	1.032581	-0.718741	-1.552918	-1.223211	0.587871	0.000000
YLR307W	0.512967	0.164963	-0.109361	-0.464988	-1.160845	-0.155870	0.324191	0.421383	0.409668	-3.150415	0.851028	-1.561461	0.491342	0.222440	-0.685903	-0.361573	-0.495723	0.148400	1.729275	0.060940	0.334487	0.210284	1.496013	-0.754278	-0.286790	-0.370304	-0.196466	0.419795	0.101988	-0.505003	0.667919	-0.091985	0.031686	-0.721177	-0.069157	0.841499	0.597497	-0.988283	0.000000	-0.515066	-0.814560	0.148089	0.582527	-0.432479	0.447727	-0.215043	-0.466801	0.035309	0.517619
YLR310C	-0.004318	-0.022410	0.495980	0.311071	1.380314	-0.507799	-0.317255	-0.338507	0.885178	-0.690661	-0.123201	-0.667449	-1.227426	-0.896661	1.118352	-0.743917	-0.316445	-0.574889	1.131474	0.056461	0.000000	0.537230	-0.420078	-1.035756	0.326225	-0.556674	-0.131357	-0.944870	0.318931	0.134091	0.176808	1.578465	-0.072999	1.591562	-0.115609	-0.113583	-0.157399	-0.298836	0.061218	0.145333	0.972050	0.485576	0.826300	-0.494701	0.249485	-0.355558	0.874311	-0.256337	-0.736126
YMR040W	-1.210930	-1.114323	2.387556	-1.557717	-1.717924	1.594146	0.173402	-0.124370	-0.569211	1.825409	-1.128058	1.381334	1.936481	1.249148	-1.285035	0.293676	1.211628	-2.196578	-0.879966	-0.995382	-0.082638	-0.469131	0.771363	1.602403	2.436837	1.104632	2.012590	0.090062	0.569520	-0.098064	0.676383	-0.991581	-0.364946	-0.751046	1.170141	-0.215158	0.410449	-1.530888	-1.142332	-0.444513	-0.439099	-0.050342	0.008763	-1.247700	-0.709283	0.367879	1.564235	0.544388	0.002227
YMR043W	0.809457	0.249456	0.000000	0.000000	0.172550	0.261709	0.797599	0.371729	0.633669	0.000000	-0.050785	-0.269137	0.101790	0.000000	-0.999369	-0.789816	0.072711	-0.608339	0.081871	-0.285256	-0.373814	0.003859	1.791023	0.357684	-0.618396	0.266090	-0.507396	0.000000	-0.926736	0.000000	0.000000	0.000000	-0.851781	0.000000	-0.563837	-1.568404	-1.003001	-0.533643	-0.476336	1.127720	-1.058705	0.000000	-0.364694	-0.041924	0.630688	-0.123476	-0.644436	-0.085689	-0.483130
YMR079W	-0.593568	0.201521	0.000000	-1.124449	2.045259	-0.479566	0.130063	-0.692918	1.051836	-0.355596	0.535025	-1.348989	-1.379570	-1.438242	0.128954	-1.238919	0.395097	1.038737	0.298916	2.046684	-0.048419	0.159804	0.412587	-1.018690	-1.206816	-0.200320	-0.015014	-2.289225	-0.197428	0.436102	-0.257483	-0.890278	0.620979	0.672084	0.195182	-0.106938	-0.169818	0.030014	1.385348	-0.846140	-0.288111	-0.957406	-0.336126	0.000000	0.397216	-0.563351	-0.255748	1.098803	-0.513021
YMR080C	0.747841	-0.146455	-0.689985	-1.480984	1.478117	-0.424470	0.292252	-0.374720	0.371447	0.053347	-0.127282	-0.355223	-0.707455	-1.238441	0.662933	-0.462169	-0.285354	-0.650668	0.073327	0.346378	-0.037855	-0.339437	-1.271871	-0.893018	0.319559	0.321575	-0.119004	-0.078597	-0.305871	-0.097803	0.310310	0.305649	0.997144	-0.303124	0.031653	-0.601863	-0.103798	2.113244	1.011510	0.357093	-0.016764	-1.462265	-0.284033	0.679647	0.766515	-0.344964	0.562963	0.171357	-0.314197
YMR084W	-0.307974	-0.922301	0.000000	0.000000	0.494890	0.135153	0.784398	0.224137	0.260417	0.000000	0.320440	0.397087	0.320542	0.000000	-0.868329	0.151559	0.000000	-1.205297	0.522085	-1.325489	0.473578	0.111678	-1.062137	0.102823	0.314237	1.602661	-1.058101	0.000000	0.310843	0.000000	0.000000	0.000000	-7.521064	0.000000	0.250007	0.606411	-0.336916	0.579736	0.000000	0.353835	0.327138	0.000000	0.165046	0.669496	1.485226	1.007193	1.664178	-0.081769	0.310136
YMR086W	-0.235723	-2.091421	0.000000	0.353865	1.065579	-0.408476	0.285669	0.318939	0.435005	-0.348365	0.764064	-0.566900	-0.830610	-0.646279	0.378225	0.247232	-0.410899	-0.201355	0.518236	0.000000	-1.548728	-0.759716	-1.090000	-0.160251	-0.370357	-0.109870	0.000000	-1.117520	0.625266	0.029035	-0.791065	-0.578679	0.398914	0.328413	1.484482	0.000000	0.849728	-0.007017	1.490379	-0.627190	-1.103607	0.000000	0.000000	1.501693	-0.012408	0.000000	0.592764	0.182026	-0.101944
YNL272C	0.229556	-0.954730	0.241413	-0.943493	-0.015610	0.294127	-0.034068	-0.882837	0.038003	-0.326752	0.616361	-0.441505	0.095984	0.105970	0.510418	0.374558	0.355421	-0.619459	-0.000736	-0.376925	-0.313168	-0.296998	0.331527	0.591092	1.087727	-0.565967	-0.045576	0.272466	-0.292533	-0.496502	0.470307	0.403439	-0.969256	0.984245	-0.451549	-1.408617	0.745155	-0.197128	0.000000	0.038681	-0.140686	0.087347	-1.359880	-0.323447	0.270105	0.206663	-0.224214	-0.746068	0.000000
YNL264C	0.050806	1.271277	-0.631964	-0.557034	0.369950	0.299468	0.345153	-2.975710	0.244147	-1.653624	-1.095987	-0.644827	-0.140618	-0.442798	-0.311382	1.028800	-0.276811	-0.572231	1.360945	-0.890932	0.085206	-1.199921	0.248117	-0.037401	0.184749	0.871627	0.584272	-0.165765	-0.108410	-0.524568	0.000000	-0.899563	0.425242	0.265384	-0.357343	0.442201	0.122407	0.620267	0.176071	-2.920850	1.589577	-0.819788	-0.157077	0.949366	-0.030227	-0.452493	0.302646	-0.207746	-0.193064
YNL216W	0.459754	-0.123640	-0.527310	0.406445	-0.571669	-0.496225	0.388647	-1.005868	2.040191	-0.563605	-0.126007	-0.679223	-0.135260	-0.737611	-0.215047	-0.877104	-0.054529	0.140518	-0.298540	0.072804	-0.433651	-0.996018	0.816057	-0.382318	0.558232	0.417776	-0.090001	0.204259	-0.128657	-0.183639	-0.656378	0.109239	-0.371256	-0.020935	-0.021236	0.267243	0.182979	0.421622	0.453243	0.126440	-0.971525	0.597526	-0.387658	-0.051455	-0.440377	0.005889	0.294054	0.297135	-0.315335
YNL213C	-1.134096	-0.736601	0.382285	-0.861260	-0.899234	0.631483	-1.352228	0.559882	0.220749	0.883175	-0.189634	1.254755	1.023084	0.759392	-2.138536	0.621280	0.360831	-0.529826	-0.474206	-0.245596	0.505992	0.269777	1.345460	0.576175	0.725438	-1.086100	0.622518	0.000000	0.212932	0.448430	0.935049	0.000000	0.717259	-0.169015	-0.174113	-0.073425	-0.272799	-0.188822	0.114027	-0.354501	-0.131690	1.172995	0.468105	-0.574454	-0.814330	-0.189752	1.042590	-0.305261	0.491638
YNL208W	0.886671	0.696293	1.298715	-0.303377	0.000000	0.499449	0.043684	0.783283	1.179035	-0.317001	1.337642	0.000000	0.786284	0.171286	0.772580	0.000000	1.012784	0.000000	0.647424	-0.489199	0.091782	-0.174143	-0.010868	0.000000	0.000000	0.000000	-0.670406	-0.370692	-0.237551	1.882007	-0.065705	0.331478	0.000000	0.918091	0.000000	-0.267341	-0.092109	-0.808678	-0.123175	-1.457125	0.696722	0.819184	1.816429	-0.490413	0.000000	0.013708	0.000000	0.000000	0.072140
YOL119C	0.696702	0.577836	-0.242527	-1.533669	0.341774	0.343287	1.146186	-0.190546	0.772300	-1.453258	-1.559339	0.361441	0.041740	0.139585	0.232465	-0.013644	-0.235800	-0.888750	-0.313564	-0.197487	0.161239	-0.343583	-1.257435	-1.031288	-0.164311	-0.748755	0.183808	-0.390201	-0.904944	-0.149393	0.387355	0.379880	-0.194854	-0.535961	0.059987	0.351563	-0.627714	0.514738	-0.429063	0.447785	1.179321	1.411846	-0.305440	-0.069088	2.525828	-0.004908	1.148420	-0.075480	0.000000
YOR250C	0.316954	2.383322	1.093466	-0.593711	-0.695556	-0.323194	-0.468579	0.189510	1.244459	1.709461	-2.012791	-0.147249	0.969690	-0.180098	-0.990959	-0.063726	0.397674	-2.838976	0.375542	-0.703158	-0.328474	-0.432172	-1.355542	0.443745	1.611990	0.286793	0.699311	-0.181978	0.611739	0.871841	0.554356	-0.095789	0.377593	-0.381310	-1.097497	0.301963	1.426703	1.112774	1.514065	-0.926396	0.525033	1.386916	-0.738300	0.847155	0.574144	0.664340	0.443853	-0.437330	-0.169751
YOR257W	-1.863042	-1.115902	0.000000	0.267416	-0.429994	0.970352	-0.799595	0.354375	-0.749295	2.111572	1.567902	0.259292	1.302126	2.475403	-0.625618	0.507395	-0.805478	-0.574770	-0.037070	-1.560613	0.786379	-0.071531	1.726760	-0.083907	-0.590388	-0.071918	0.662745	0.203964	-0.340710	0.000000	-0.321529	-0.305146	-0.798711	0.272921	-0.747554	-0.233422	2.064919	-0.212756	-0.089894	-0.178766	-0.377570	0.000000	0.544567	0.000000	-0.033802	-0.673090	0.817462	-0.236373	0.000000
YOR301W	1.206167	0.023435	0.000000	0.721728	-0.030064	-1.006803	1.384543	-0.513575	-0.194909	1.172830	-0.510740	0.071681	-0.152751	-0.107929	-0.692941	-0.308525	-0.197142	0.346274	-0.438781	0.000000	0.248346	0.001104	-0.727060	-0.151513	-1.165915	0.465403	-1.312487	-1.038661	-0.240838	-0.080820	0.000000	-0.548573	0.063834	-1.369817	-1.197329	-0.180745	-1.052011	-0.404311	0.947300	1.300202	0.533375	0.774805	-0.487765	0.220177	0.612250	-0.578823	0.619260	-0.290593	-0.276057
YOR304W	0.530723	0.261674	0.254490	0.478793	0.754518	-0.904029	-0.296523	0.832744	0.466427	-1.300270	0.790437	-0.581817	0.067218	0.291939	0.089398	1.403535	-0.411210	-0.476970	0.513933	-0.547782	0.370336	-1.136806	0.053514	0.145366	0.667397	-0.908131	0.139057	-0.347982	0.225080	-0.002044	-0.323852	0.644214	-0.806151	0.839842	0.097115	0.495309	-0.834980	-1.340348	1.679543	1.319318	0.188355	0.772557	0.181721	0.132687	0.108306	-1.034036	0.659689	-0.415776	0.000000
YOR305W	-0.965209	-0.674927	-1.355708	-0.810197	0.032068	0.489279	-0.482092	-0.628618	-0.639138	-0.014432	-0.973325	0.893377	0.665216	1.173581	-1.947202	1.117061	0.142917	-0.841086	-0.455310	-0.474498	0.749774	-0.944798	0.771155	0.108548	0.923591	0.298647	0.039497	0.991608	0.355603	0.000000	-0.581583	0.144983	0.152696	0.617441	0.347366	-0.063814	0.449220	-1.478195	0.900501	0.691252	-0.992682	0.000000	1.262245	0.000000	0.109070	-0.204792	1.681268	-0.293169	0.000000
YOR306C	1.022450	0.868004	0.274825	2.692947	-0.009133	-0.792075	-0.086537	0.462909	1.349699	0.025041	-1.180621	-0.225087	-0.400140	0.889053	-0.153362	0.706795	-1.212049	-0.038340	1.477484	-1.708755	0.559957	0.369355	1.526034	-0.101407	0.141910	-0.563910	0.125915	0.111791	1.036485	-0.231431	0.201976	0.238016	-0.450645	-0.495495	-0.184559	0.684816	-0.820254	-0.079618	1.112375	0.232105	-0.618713	1.180378	-0.238784	0.223809	-0.270976	0.934888	-0.015341	0.001864	0.000000
YOR308C	0.385053	-0.663946	0.000000	0.324609	0.595807	-0.218870	-0.230383	-0.668467	0.033142	-0.073660	-0.872946	-0.898842	-0.367506	0.112898	0.340330	0.447520	0.000000	-0.421059	0.312462	-0.046814	0.000000	-0.306846	0.320588	-0.132524	0.072009	-0.296389	0.343359	-0.378431	0.696503	0.135089	0.549103	0.414144	-1.369659	-0.050651	-0.015605	1.056067	-1.833177	-0.789400	1.011136	-1.336718	-0.133569	0.000000	-1.204346	0.257011	-0.178990	-1.284242	-1.962694	0.390090	0.503494
YPL032C	-0.835126	-0.041731	-0.888613	-0.538658	0.000000	-1.938444	0.920345	-1.372322	-0.632028	0.788337	1.266685	0.000000	0.101779	-0.757491	-0.264579	0.000000	0.377202	0.000000	0.043137	-0.097875	-0.247896	-0.427001	-0.054356	0.000000	0.000000	0.000000	-0.538813	-1.558450	-0.548507	-0.484422	0.125077	-1.141154	0.000000	-0.639641	0.000000	0.683201	-0.940674	-0.187342	0.000000	0.478617	1.040241	-0.257076	0.461547	0.008214	0.000000	1.206291	0.000000	0.000000	-0.062750
YPR005C	-0.063221	0.176317	0.627849	-2.465604	-1.927870	1.441756	-0.329470	0.459598	-1.778748	2.188568	-0.741645	0.547278	-0.675055	-0.278876	-0.559440	-0.459552	0.104695	1.136855	0.119450	0.736875	-0.420140	0.122128	0.991021	0.127912	-0.888409	0.125866	-0.442624	-1.237407	-0.131636	0.071642	1.178060	-0.599457	-0.986959	-0.331882	-0.247725	-1.367230	0.305580	0.712175	-1.796500	0.000000	0.707809	0.178651	0.000000	-1.034068	0.271248	0.000000	-0.479817	-0.000784	0.000000
YPR007C	0.136206	0.219295	-0.608213	-0.672644	1.154213	-0.838811	-0.862273	0.068644	0.803744	0.570427	-0.320897	-2.856226	0.975340	-1.000842	0.827762	1.016694	0.472919	0.671782	-0.261499	0.425846	-2.808121	0.809054	-0.649248	0.461698	0.787483	-0.478035	-0.784082	-4.338427	0.457439	-0.934908	0.631833	-0.278287	0.077802	1.964992	0.070967	0.663718	-0.493860	-0.619504	0.534773	0.363082	0.926572	1.231585	0.856488	1.553168	1.242703	-0.067073	0.683604	0.773802	-1.643542
YPR008W	1.223755	0.000000	0.000000	-0.195079	-0.131711	-0.052151	-0.790113	-0.004147	-0.102615	-0.812649	0.356541	-0.472961	-0.270586	-0.151780	0.347860	-0.062495	0.611277	-0.903077	0.350893	-0.997160	-0.073205	0.640379	-0.485087	-0.616075	-0.116008	0.103926	0.000000	-0.323607	0.266028	0.000000	0.439699	-0.622771	-0.481450	0.927275	1.629771	0.000000	0.000000	-0.731276	0.000000	0.000000	0.148780	0.000000	0.000000	0.840249	0.431482	0.000000	-1.158126	0.036144	-1.277705
YBL028C	-3.126672	0.415703	-0.146963	0.214679	-1.894764	0.266857	-2.486234	1.389840	-0.712943	1.251451	-0.001479	-6.971502	1.402909	2.923059	-0.885144	-0.474520	0.620469	-1.053717	-0.500509	0.400771	0.472471	0.195003	0.853877	0.561830	-0.221146	-0.722022	0.919998	1.347844	0.847165	-1.062618	-0.405736	0.256711	0.094878	0.880234	-0.352302	-0.521276	0.345904	-1.168731	0.000000	1.275118	-0.758825	-0.467862	-1.048681	-1.010652	-0.203523	-0.918048	0.723472	-1.521158	0.000000
YBL022C	0.033430	-0.891800	-0.511655	0.281794	-1.168641	-1.302877	-0.001761	-0.006826	0.705983	0.486068	0.885331	-0.140217	-0.098995	0.645390	0.021817	0.197291	0.811491	0.199525	-0.268601	-0.633636	-0.320171	0.824386	-0.550359	0.239778	-0.083168	0.034482	-0.593724	-0.311688	-0.032174	0.157869	-1.099786	-0.297826	0.491250	0.639944	0.092322	0.180316	-0.123618	-0.352612	-0.527450	0.062536	0.344074	-0.077489	0.765819	-0.031859	-0.161481	0.056471	-0.881254	1.009680	-0.848309
YBR016W	-0.878226	0.426429	0.398849	0.491322	0.533984	-0.732777	-0.786825	0.132704	-0.059366	0.157268	1.407387	1.152180	1.093780	0.107018	1.476096	0.348228	-0.767326	1.410524	-0.501291	0.026187	-0.306115	0.160785	-0.500100	-0.759491	-0.378061	0.049690	0.124428	0.147420	0.354870	-0.386917	-0.761118	-0.393592	-0.016188	-0.514820	0.332174	0.295192	1.035162	-0.696882	-0.282536	0.427159	0.454979	0.391264	0.598268	-0.273774	-0.236896	-0.102686	0.780873	-0.010958	0.281668
YBR020W	-1.462833	-0.146045	-0.853526	1.539239	0.883826	-1.136326	-1.407698	1.255395	0.089487	0.198654	1.038105	-4.840244	0.329217	-1.037445	-0.571239	0.289783	0.338030	0.405542	-0.342572	0.970783	-0.117818	-0.990563	-0.570207	-0.315573	-0.296071	-0.747558	0.180782	-0.535650	0.221297	-0.723897	0.608986	-0.303485	-0.681303	0.807777	-0.094429	0.268630	0.220438	0.246990	0.311003	0.358012	1.188541	0.378172	0.169282	1.797051	-0.211238	0.997943	-2.732203	0.248128	-1.806763
YBR022W	0.190003	-0.223776	0.337052	0.439127	-1.154925	0.354448	-1.025057	-0.173216	0.353919	-0.587227	0.616920	0.863096	0.417010	0.628253	-0.007646	0.988472	-0.387209	0.659611	-0.758947	0.385334	-0.282836	0.201627	0.190097	-0.048120	0.524126	-0.090348	0.006797	-0.656674	0.323059	0.507869	-0.541470	1.060590	-0.859751	1.061569	0.667576	0.545532	0.578164	0.065142	-1.162171	0.497189	-0.244738	-0.237484	0.414508	-1.085000	-0.147489	-1.333712	0.505088	-0.379555	0.431583
YCR021C	-1.314824	2.067528	0.010927	1.537105	1.016754	1.466675	0.282005	-0.290364	-0.914058	4.076288	1.103114	1.016519	-2.076130	0.728636	1.352759	-1.069119	0.701483	0.834973	-1.092544	-0.171518	-0.450709	-1.273864	-0.731787	0.855562	0.472376	0.635274	-0.636955	-0.310724	-0.601985	-3.486120	0.898276	0.065667	-0.784655	0.923154	2.236913	-0.242289	0.108071	0.642742	-1.673104	1.601002	-1.621136	0.196729	-0.294446	0.000000	0.637441	-1.576720	0.321528	0.026647	-0.767384
YCR063W	-0.476305	-0.257202	-1.100102	0.000000	0.118182	-0.977226	0.221424	-0.454748	1.053059	0.000000	0.338648	-0.067498	0.085188	0.000000	0.845412	0.247562	0.761960	-0.576897	0.984236	0.951013	-0.064050	0.158053	-2.244974	-1.848518	-1.398622	0.142278	0.650059	0.000000	-0.100573	-0.213193	0.000000	0.000000	0.117763	0.000000	-0.140667	0.748929	0.997738	1.531998	0.000000	0.143401	0.546910	-0.141822	-0.217673	-0.410853	-0.505533	0.656198	0.092313	0.452758	0.092798
YCR068W	0.123978	-0.685163	-1.642137	-1.592940	1.569977	0.879966	1.075884	0.173761	-0.153755	0.338498	1.436266	-4.059995	-0.230842	-1.642794	0.184597	-0.251252	0.293173	0.357917	-0.122873	0.399932	-0.027199	1.014517	0.799742	0.508318	0.879205	-1.506353	-0.501866	-0.566480	0.471088	-0.245635	-0.697777	0.226315	-0.041164	-0.004034	1.121992	-1.113156	0.062989	0.954022	-2.807467	-1.386413	0.230562	0.229588	-0.892961	0.758668	1.088293	1.118390	0.703919	-1.343105	0.000000
YCR072C	0.460808	1.253074	-1.008906	-1.193993	0.198796	-0.388305	0.174047	0.617232	-0.132368	0.944988	-0.436473	-0.322488	0.917265	-1.156397	0.282109	-0.727177	-0.730003	1.015357	1.270525	0.079279	0.141731	0.137066	0.938537	0.502390	0.138573	0.119068	-0.109294	0.039717	-0.335504	-0.840673	-0.016824	-1.810745	0.851470	0.161020	-0.879859	-0.597510	-0.081488	-1.447229	1.977281	-0.128756	-0.978802	0.263044	-1.879842	0.000000	-0.369065	-1.786943	0.358869	0.814693	0.000000
YDR085C	0.816447	0.424649	0.723209	0.881080	-1.539430	0.493814	0.110626	-0.624881	0.152313	0.979737	0.732076	-3.391986	-0.681966	0.559317	0.231323	-1.681251	-0.179812	0.704808	-0.159568	0.136245	-0.075163	0.078809	-0.350826	0.162885	0.583726	-0.447239	0.000000	-0.324823	0.146862	0.002371	-0.286965	1.016969	-0.414327	-0.438798	2.054156	0.478564	-0.491352	-0.027771	-0.995532	0.000000	-0.862213	2.325891	-0.216078	-0.591648	-0.920911	0.000000	-1.381230	-0.464665	0.612917
YDR092W	-1.146883	-0.696609	1.460558	-0.391750	-0.836986	0.172735	-1.533693	0.444814	-0.364927	-0.802371	0.578445	0.783850	-0.579577	1.390523	0.161311	0.307354	0.622315	1.288095	0.086974	0.000000	-0.537969	-0.446915	0.703590	0.999380	0.007432	0.259648	0.570088	-0.287626	-0.595018	-0.430116	0.842767	0.648028	0.042032	-0.147732	0.259152	0.000000	0.037822	-0.584459	0.645659	-0.662897	0.477043	-0.532535	-0.404786	0.000000	-0.561592	0.309278	0.410944	-1.135615	0.000000
YDR421W	0.000000	0.422526	0.000000	0.773374	0.000346	0.000000	-1.067026	0.302660	0.000000	0.171466	0.000000	0.214461	0.000000	0.767804	-1.382265	-0.801169	0.350584	1.226325	0.115655	-0.179083	-0.273927	-0.291936	0.863966	-0.000519	1.007887	-0.395888	0.730893	-0.074419	-0.397181	0.000000	0.005427	0.182235	0.450160	-0.265618	0.626045	0.172015	-0.156704	-0.502091	-1.339905	0.351434	0.000000	-1.507843	-0.581630	0.000000	-0.755382	0.125964	-0.486360	1.058687	0.041168
YDR425W	0.158868	0.532059	0.000000	0.098598	0.847838	0.186163	0.451126	-0.375967	0.666463	-0.476227	-0.016838	-0.757929	-0.834286	0.957848	-0.360759	0.263856	0.667677	1.113563	0.361148	-0.419180	-0.003720	0.605570	0.298281	0.394931	0.284060	-0.613170	-0.326302	0.509165	-0.100541	0.000000	0.811633	-0.811096	0.075724	0.551872	-0.658792	1.620440	-0.893786	-1.589967	0.319070	1.162368	0.781978	-0.758564	-0.582136	0.000000	0.546871	-0.296316	-0.586045	0.415979	0.137523
YDR475C	-0.607771	-0.754541	-0.279230	0.063194	-2.516907	-0.820567	-1.117449	-1.873355	0.956161	0.077848	0.079848	-0.988428	-0.386130	-0.899789	1.063976	-1.376207	0.540476	0.455557	-1.624193	0.115411	-0.083933	-1.672542	0.234156	-0.218155	0.192686	-0.999896	-0.393324	-0.665242	1.310689	-0.634382	0.905799	-0.102484	-0.815487	-1.392530	1.685319	0.798722	-0.344691	0.175085	-1.169334	-0.449033	0.000000	-0.384582	-0.724866	0.534889	2.253236	0.030886	-0.458509	-1.562667	0.000000
YER141W	1.129243	-0.619392	0.529876	0.989231	0.599592	0.115439	0.252308	-0.002345	1.023228	0.365589	-1.195797	0.118032	1.931987	-0.090307	0.776743	1.444737	1.187225	-0.641141	0.444332	-0.879827	0.100126	0.455618	-0.210797	0.027873	1.136543	-0.099484	0.169212	-3.618305	0.367155	1.729468	-1.642687	0.521826	-0.004685	0.946057	3.383930	0.207979	1.747118	-0.207451	-0.463301	0.060606	0.889550	1.027848	-0.004633	-0.559290	-0.684499	-0.188575	-0.694868	1.146197	-0.223884
YER182W	-0.337162	-0.088153	0.404719	0.005742	-0.478644	0.135606	-1.212998	0.095770	-0.390836	-0.296209	0.236825	-2.495317	-0.110448	0.717893	0.456233	0.160662	0.490277	1.022255	-0.240075	-0.374751	-0.360561	0.307167	-0.212427	-0.121212	-0.217052	-0.403261	0.068352	0.294626	-0.251438	1.044251	0.535370	-0.040477	0.044873	0.020049	1.206862	0.492250	0.339598	-0.904932	-0.354253	0.593680	0.224622	-0.149855	0.878351	-0.018833	-0.448943	0.530508	-1.938929	-1.163951	0.394219
YGL097W	0.467979	0.001171	-0.457124	0.492801	-0.289029	-0.028660	0.435885	-0.921697	0.781052	0.625401	-1.310985	-0.630387	1.187728	-0.438108	-1.061509	1.489384	0.159249	-2.182035	-0.362445	0.119678	0.258718	0.583197	-0.217678	-0.207742	1.463325	0.781257	0.593867	-0.860553	0.397918	-0.786812	0.129789	0.769545	0.359165	1.132895	1.017076	-0.605466	-0.512434	-0.304492	0.000000	-0.390993	0.697679	-0.298857	0.141289	-0.140565	-0.233264	-0.576900	1.493577	-0.419322	0.507440
YGR258C	-0.015548	-0.391629	0.344151	-0.307633	0.187276	-0.731597	-0.445388	0.502794	0.342134	-1.130560	0.378611	1.282367	0.244957	0.234382	0.506290	-1.638918	0.066477	1.555451	-0.072956	1.172534	0.309784	-0.045896	-0.043903	-0.932957	-1.855237	0.111924	-0.874232	0.324482	-0.374217	-0.289746	-0.369985	-0.037520	1.595320	-0.913559	-0.125637	0.357254	0.477840	1.374754	-0.672015	0.065180	-0.222269	0.443162	-0.499228	1.001072	0.601935	-0.431167	-0.239448	-0.266984	0.069650
YGR262C	-1.560767	0.867468	-0.031616	0.581331	-1.252513	0.800803	1.009632	-0.546236	-0.456702	-0.052870	-2.179039	0.717919	1.775427	0.300876	-1.423880	1.338248	0.040174	-2.576658	-0.022303	1.794974	0.117135	0.541513	-0.371186	1.047378	1.179754	0.833254	-0.817244	0.073370	0.501530	0.054575	-0.809097	-1.048325	-0.148440	0.650316	0.044218	-1.502973	0.829367	-0.083716	0.117691	-0.431970	1.013238	-0.342827	-0.521309	-1.614160	0.255199	0.366714	1.611716	0.282441	-0.292799
YGR266W	-0.886442	0.625375	-0.863992	0.000000	0.566985	-1.057652	0.491614	-0.723660	0.664541	0.000000	0.383560	-0.291206	-0.901200	0.000000	0.583086	0.167907	-0.053907	2.369716	0.628179	0.000000	-0.357225	-0.044509	-1.086094	-0.885709	-0.860705	-0.449629	0.000000	0.000000	0.705613	-0.264616	0.000000	0.000000	-0.188744	0.000000	1.279923	0.000000	0.000000	-0.254729	0.000000	-1.421259	0.251168	-0.831412	0.962663	1.079867	-0.323126	0.000000	-1.009374	-1.131819	-0.421656
YHL044W	-1.724831	0.750741	1.868444	0.000000	-1.216566	0.685621	0.389405	-0.976044	-0.157795	0.000000	3.551621	-1.333643	-0.845268	0.000000	-1.311074	0.133933	0.026737	-0.161493	-0.541310	0.760735	0.054825	3.150977	-0.004846	1.044667	1.138350	0.463704	-0.310109	0.000000	-0.013872	1.437107	0.000000	0.000000	1.108516	0.000000	2.152067	0.096673	1.379645	1.868160	-0.407001	-0.687123	-0.184959	-1.144664	0.039856	-1.051811	0.082413	0.691282	1.104377	-0.070622	1.230132
YIL117C	0.832361	0.632289	-0.573659	0.523960	3.224813	-0.385512	0.422466	0.575163	0.309603	0.925558	0.747240	0.870024	-1.174921	-0.290902	-0.011119	0.090591	0.498373	0.696169	-0.277383	-1.246115	-0.216480	2.535267	-0.140334	0.105337	0.719345	-0.511043	-0.466685	-0.159666	-0.063997	0.000000	0.668354	2.376064	0.976378	0.897890	-0.465623	0.993519	-0.320669	-2.703877	-0.362973	1.532880	0.152277	4.425222	1.220380	0.165239	0.968372	1.484066	5.016178	-0.241262	-0.559901
YIL115C	0.273112	-0.861502	0.000000	-0.175725	0.963759	-1.145076	0.067019	0.945222	0.859308	0.472933	0.293451	-0.312505	-0.616204	0.059325	0.455256	0.266356	0.106487	0.592581	0.287540	-0.395771	0.406404	-0.823773	0.133616	0.499950	0.804477	0.279662	-0.425692	0.097587	-0.105638	-0.015793	-1.214422	1.077443	1.279115	1.604145	-0.658853	-0.646626	-0.022750	-1.220679	0.000000	0.052034	-1.004379	-1.023240	0.499380	0.638792	0.079674	-1.003038	0.648957	1.550517	0.219334
YIL107C	0.513569	-0.242946	0.131415	-0.419842	1.001815	-1.302506	0.148831	-0.314533	1.155718	-1.272912	0.362643	-0.411806	-0.178766	-0.154588	0.773452	0.462850	0.677685	0.938089	-0.269228	0.384532	0.000000	0.162849	3.025669	0.992508	0.478868	-0.092304	-0.503606	-0.940257	-0.196795	1.484979	-1.221720	1.196572	1.048791	1.198244	1.583370	0.564843	0.211023	-1.565224	0.845569	-0.481719	-0.613295	0.002666	-0.221413	0.839110	0.092182	0.499805	-1.042027	-0.558616	0.541807
YIL071C	-0.415522	0.274979	-0.183381	-0.574885	-0.624132	0.177462	-0.424186	-0.041301	-0.325611	-0.241551	-1.073136	0.002366	0.773439	0.316400	0.221302	0.779036	0.395473	-1.913867	0.436893	0.107572	0.063353	0.646489	0.023401	0.187930	0.393915	0.163606	-0.111900	-0.343079	0.209644	-0.357776	0.368802	-0.638010	-0.078290	0.405300	-0.054298	0.140054	-0.323181	-0.131180	-0.417697	0.234596	0.298371	-0.998405	0.315918	-0.489779	-0.041097	-0.181516	0.969535	0.539582	-0.165632
YIL065C	-1.814482	-0.273079	0.000000	-0.484203	0.029294	0.221030	-1.634708	0.000000	-0.676023	-1.731549	0.000000	0.461320	0.000000	1.237177	-0.241900	0.347392	-0.405723	-0.799213	-0.083164	-0.929580	0.339880	-0.754169	-0.910968	0.594390	0.725692	-0.815614	1.849452	-0.306079	-0.120976	0.000000	1.230546	0.057085	-1.259387	-1.431157	-0.577353	0.188703	1.817167	-0.561607	-0.121649	-1.160308	-0.766405	-0.197087	0.310314	0.000000	0.097741	0.835524	0.324992	0.333959	0.244336
YIL062C	-0.652855	0.112648	1.451569	0.781902	-1.249662	1.769791	-0.816299	0.352871	-0.209681	0.267559	0.313572	1.387689	0.952931	2.188029	-0.777175	0.185845	-0.584862	-0.428688	-0.715837	0.000000	0.225274	-0.582860	0.918440	0.321858	1.201863	0.814663	-0.121401	0.209529	-0.092877	0.671317	-0.462165	0.057841	0.266156	0.390414	-0.360774	-0.835667	1.490849	-0.995098	-0.954871	-0.617447	-0.548075	-0.285790	2.657753	-0.854322	-0.120434	0.598718	-0.097398	-0.239260	0.527798
YJL013C	-0.680552	0.018564	-0.394915	-0.462783	0.034598	0.979243	-0.454201	-0.186841	-0.931533	0.174214	0.446627	-0.433526	-0.002018	0.567021	0.164952	0.907035	-1.241984	-0.539622	-0.250032	-0.546452	0.106436	0.522330	-0.132190	0.722555	0.877816	-0.240231	-0.465924	0.305440	-0.251654	0.266717	-0.257565	0.050929	-1.268083	0.279723	-0.387966	0.000000	-0.098149	0.854024	1.534242	0.832329	0.393029	-0.295357	-0.478661	-0.277520	0.161953	-0.169707	0.273618	-0.891304	0.958261
YJL008C	-0.272823	0.304179	-0.114522	-0.556456	1.130740	-0.190197	-0.505832	0.011013	0.502792	-0.312409	-0.186892	0.669468	-0.349673	-0.193952	-0.152480	-0.384043	-0.200477	0.289551	-0.017240	-0.433424	-0.095585	0.184338	-0.672548	0.483948	-0.539433	0.819134	0.695588	0.478182	-0.375054	0.153977	-0.884307	0.259677	0.570981	0.033800	-1.284996	-0.289931	0.454071	0.495574	0.305630	-1.113080	-0.362836	0.058803	-0.439517	0.861853	0.385339	-0.702766	0.521972	0.066566	0.340130
YKL042W	-0.238084	-0.171735	-0.427020	-0.007192	-0.020063	0.378110	0.759140	0.257774	-0.246621	-1.314581	-0.377475	-1.115925	-0.281110	0.368602	0.356979	-1.523022	0.368342	-0.240715	-0.183986	0.596808	-0.101276	0.369611	-0.920489	0.063277	-0.440040	-0.598701	0.674074	0.072357	0.784898	0.585849	0.058386	0.351782	0.430885	-0.345407	-0.558812	0.250365	-0.263865	0.310253	-1.278831	0.073102	-0.625056	-0.000554	0.336085	0.170107	-0.560676	0.512938	-0.137837	-0.289514	-0.354483
YKL037W	-0.102010	0.583839	-1.171730	-3.069340	0.707928	0.341956	-0.102234	-0.859310	0.570110	0.000000	0.759140	-0.415382	-0.607241	0.000000	0.222688	-0.767719	0.290997	0.626569	-0.585422	0.781548	0.000000	-0.194369	-0.900564	-0.349017	-1.164641	-0.608876	-1.059968	0.000000	0.531666	1.109875	1.140683	0.000000	-0.381639	-0.733094	1.412507	0.807655	0.471944	-0.813270	1.557402	0.749799	0.102992	1.406281	0.285182	0.273840	-0.155975	0.585433	-0.143481	1.216430	0.441291
YKR005C	0.143951	-0.163927	-0.327720	-1.185356	0.118948	0.804896	1.025729	0.222051	0.111289	-1.060751	-0.038600	0.170026	0.061867	-0.462450	0.872912	0.692074	0.927025	-0.852958	0.388553	-0.064882	-0.140919	-0.111252	-0.678782	0.494352	0.568389	-1.147769	0.851386	-0.282601	0.278092	-0.061627	0.092465	-0.436817	0.653517	0.533595	0.430140	0.000309	0.869363	0.186496	-0.115685	0.671283	0.078930	-0.773161	-0.017803	-0.931632	0.504982	0.528767	0.212237	-0.193057	0.000000
YKR008W	0.596229	-0.157731	0.519300	-0.248437	-0.325791	-0.507016	0.638933	-0.440427	0.296355	-0.890255	0.012551	-0.506163	-0.009242	-0.002396	0.689203	0.285618	0.063896	0.476576	-0.463433	-0.311929	-0.230067	0.296509	-1.162045	-0.845670	0.092970	0.238546	0.350589	0.389581	0.094181	0.348922	-0.981045	0.432291	-0.321487	0.319281	-0.041130	1.209265	-0.181173	0.650036	-1.013004	0.499739	-1.017061	-0.748098	0.329323	0.000000	-0.258578	0.767889	0.232074	1.069898	-1.072249
YLR167W	-0.463826	0.268539	0.740579	0.413681	0.000000	0.295540	-0.717221	0.180961	-0.376315	-0.271023	-0.774818	0.000000	0.396527	0.584665	-0.424915	0.000000	-1.140282	0.000000	-0.172132	-0.542767	0.473338	0.196542	1.195423	0.000000	0.000000	0.000000	0.476685	0.627774	0.518492	-0.290314	-0.135650	-0.590450	0.000000	0.226261	0.000000	-0.405029	0.311589	-1.214583	0.027459	0.350327	-0.655803	-1.001569	0.572830	-0.491415	0.000000	0.917498	0.000000	0.000000	0.105713
YLR210W	-0.205601	0.276138	0.000000	-0.624832	-0.203049	0.578773	0.455472	-0.051615	0.139804	0.196919	-0.405866	0.301889	0.229090	-0.191778	-0.716832	0.483980	2.895204	0.587899	-0.066509	0.068842	-0.253456	-0.171935	-0.678111	0.119686	0.020856	-0.208335	0.598550	-0.290052	-0.265659	0.000000	0.109331	0.261742	0.253521	-0.351378	-0.122007	0.072524	0.378213	-0.694327	0.784249	0.828210	-0.197593	0.000000	0.612227	0.000000	0.847586	-0.269683	1.527704	-0.352089	0.000000
YLR214W	1.033399	0.419832	0.000000	-0.306274	3.558602	-1.318890	-0.208799	1.099691	-0.991501	1.818573	1.316193	1.287538	-0.937865	-1.318574	-1.099857	3.500680	-0.004214	-0.627028	0.758538	0.545284	0.854397	-2.720116	-0.811431	-1.895593	0.794945	3.158004	-1.322844	-1.591653	0.211359	0.000000	2.181576	-1.395299	4.444804	0.960175	-0.591745	-2.199884	-0.976584	2.218748	-1.507382	0.095472	1.114192	0.000000	-1.497427	0.000000	3.327403	-0.093367	5.000737	3.819125	0.000000
YML053C	0.310981	-0.207227	0.920464	-1.060937	-0.904089	0.772652	-1.612295	0.865031	-1.342558	0.483233	-0.350944	1.015296	0.827482	1.031397	-0.317011	0.530276	-0.667985	-0.812942	-0.482645	-0.243113	0.028692	0.002244	0.696191	0.568934	1.119042	-0.629191	0.376522	0.110048	0.130336	0.030396	0.596703	1.576135	-0.028289	-0.414384	-0.602733	0.056880	0.103181	-1.104758	2.196093	-0.085723	0.712019	-0.706203	0.335722	-1.495626	0.795924	-0.061428	0.538101	0.392885	1.747999
YML050W	0.277757	0.194407	0.545957	0.474711	-0.937695	0.399105	0.899339	-0.150818	0.346646	-0.454902	-1.355801	-0.036638	1.497595	-0.324169	-0.124617	1.516313	-0.621444	-1.763672	0.215833	0.070204	0.593195	0.172006	-0.593020	0.720569	0.826799	-0.273176	0.308243	0.000000	-0.500270	0.000000	-1.006529	0.000000	1.044619	0.368743	0.644528	-0.419593	-0.917511	0.381134	0.309756	0.286229	0.647105	-0.888847	0.405151	-0.231540	0.329436	0.178509	0.840106	-1.818003	-0.658490
YML049C	-0.051278	-0.465686	-0.544060	1.498232	0.000000	-0.761374	0.276021	0.140643	0.610504	0.107956	0.098324	0.000000	-0.421535	-0.171182	1.474323	0.000000	0.183831	0.000000	0.131005	-1.151911	0.585628	1.106009	-0.159131	0.000000	0.000000	0.000000	0.539503	-0.209332	-0.227859	-0.244699	-0.156373	0.669759	0.000000	0.504731	0.000000	-0.512622	-0.253420	0.348435	0.602129	0.002081	-1.675646	0.002475	1.083415	0.918047	0.000000	-0.594917	0.000000	0.000000	-0.696363
YML047C	0.505659	0.000000	0.000000	0.202929	-0.214319	1.507266	0.721366	-0.678972	-0.210976	-0.160717	-0.648907	-1.616623	-0.608615	-1.317404	0.147522	-1.115388	0.914681	0.291679	-1.398543	-0.680832	0.466503	0.637219	0.000000	1.259247	-0.575018	-0.431276	0.000000	-0.644061	0.605022	0.000000	-1.172685	0.245675	-0.487624	0.161964	0.984795	0.000000	0.000000	-0.808582	0.000000	0.000000	0.760942	0.000000	0.000000	-1.569475	0.582144	0.000000	1.201824	1.938403	0.377122
YML002W	0.374831	-0.356793	0.000000	-0.695891	0.681073	-0.027419	-1.667592	-0.118547	-0.008774	1.424830	0.930510	-0.191337	-0.405999	-0.176954	-0.067047	-0.784511	-0.801711	-0.020643	0.483438	0.417280	-0.667592	0.056220	0.405730	1.008059	0.882584	0.033232	0.077289	-0.268769	-0.135230	0.000000	-1.385396	0.401515	1.380703	-0.691862	0.964784	-0.153151	-0.006186	0.073948	-1.514116	-0.450170	-0.566336	0.000000	0.396301	0.737248	-0.916283	0.665862	0.049874	0.631608	-0.431571
YMR002W	0.126050	0.256101	0.000000	0.108404	-0.119635	0.368946	-0.424451	-0.168922	-0.459984	-1.004413	0.737351	1.065474	-0.172405	-0.058036	-0.576246	-1.049481	-0.386060	0.512033	-0.041682	0.496556	0.395421	-1.528380	-0.955945	-0.423528	-0.430912	-0.894651	-0.391996	0.435786	-0.158971	0.000000	0.201529	1.532432	0.303265	-2.261996	-0.502726	0.707019	0.146715	0.322149	-0.418969	0.091872	0.144047	0.000000	0.108282	0.000000	-0.007561	0.105455	-0.999615	-0.731111	0.000000
YMR304W	0.350379	-1.149891	-0.687549	1.117000	1.912694	-1.219538	-0.032822	0.050526	0.343382	-0.942114	-0.203753	-1.279788	-1.432142	0.666602	1.493775	-0.167301	0.614495	1.374417	0.457317	-0.730529	-0.615958	-2.009753	-1.903126	-0.741920	-0.424599	0.939543	0.342658	0.114322	-0.883803	0.213142	-2.935986	0.783776	0.510154	1.367723	1.742553	0.209350	0.037733	0.129652	-1.004562	-0.449469	0.680911	0.012670	0.009217	1.298963	-0.724795	-0.029857	-0.427048	0.461445	-1.147392
YMR306W	0.456761	0.297257	0.182451	-0.067704	0.230304	0.526608	0.200491	-0.236146	0.225452	0.323331	-0.298366	-0.081027	-0.215273	0.043713	1.154559	-0.359252	-0.470467	-0.055604	-0.681332	0.644047	-0.213227	0.143134	-1.060966	-1.087136	-1.003336	0.463245	-0.923324	-0.701144	0.350837	1.034666	-0.248888	-1.360387	-0.792107	-0.500388	0.285906	-0.363190	0.735109	-0.373856	0.301852	-0.521180	0.834746	1.297313	0.463750	-1.262804	0.649878	0.359778	0.466892	0.245367	-0.551719
YMR309C	-0.459746	-0.414651	-2.173853	-0.404416	2.172165	-0.878782	-0.046267	-0.534032	1.298931	0.211335	1.206031	-0.983819	-0.294508	-0.922394	0.517786	-1.029143	-0.266203	0.037600	0.192500	0.619273	-0.246274	0.078211	-1.280726	-0.720911	-0.362230	0.309389	-0.043231	-0.214388	0.907241	-0.576120	-0.489308	-0.836711	0.477577	0.409370	-0.385146	1.305469	-0.460328	-0.510585	0.000000	-1.987854	1.073370	0.060275	-1.608800	0.806489	0.176828	-0.515335	-0.307199	0.425822	0.000000
YNL315C	1.535727	0.162082	0.000000	0.266681	-0.689119	0.614670	-0.229911	0.083628	0.045358	0.000000	0.885833	0.704983	-0.286322	0.000000	-2.253977	-0.023990	-0.061327	-1.584672	-1.074072	-0.035888	0.361499	-0.672171	-0.528435	0.391910	0.658083	-0.862954	-1.017927	0.000000	-0.457196	0.982808	0.104468	0.000000	0.607857	-0.865527	0.625553	0.681787	-0.607186	0.193653	-1.282770	-0.116784	-0.115855	-1.042884	-0.136837	-0.289068	0.451776	-0.279046	-0.457811	0.132771	0.851269
YNL313C	-0.036729	0.711176	-0.123372	-1.759460	0.708052	0.246455	0.753221	0.127457	0.895090	0.768588	0.890072	0.414795	0.154495	-0.554014	0.049636	-0.453235	0.260120	-1.517835	0.429960	-0.605662	-0.140676	0.119568	-1.216190	-0.051489	0.034614	0.180854	-0.157956	0.127076	-0.384297	-0.382621	-0.182114	-1.251948	0.398676	1.021138	-0.244653	-0.607098	-0.401245	-1.938946	0.323249	-0.682834	0.109392	-0.207961	-0.946048	0.404736	0.635672	-1.088835	1.010236	0.698723	0.192466
YNL311C	0.599814	0.477940	1.751283	-0.944447	0.540869	-0.481686	0.529297	-0.453317	0.626620	-0.290537	-0.328360	-0.066835	0.481349	-0.528023	0.911439	-0.024658	-0.006500	-0.799359	-0.013025	-0.760671	-1.063611	-0.100988	-1.309978	-0.503237	-0.119887	0.453652	0.668282	0.337863	-0.233267	0.132591	-0.535749	0.240017	0.502673	0.508225	0.743950	-0.142816	-1.408103	1.821691	0.000000	-0.745578	-0.033651	-0.587284	-0.789212	-0.415051	0.381714	0.101776	-0.110052	0.650627	-1.028016
YNL308C	-1.311237	0.253787	-0.230051	-0.375618	-0.661881	0.399509	-0.029600	0.015026	-0.913799	0.961410	-0.021780	-1.013485	0.851470	1.712908	-1.517346	1.156246	0.659701	-0.550374	0.118312	0.000000	0.247614	1.338020	-0.143478	0.175236	1.158704	-0.091353	0.000000	0.389966	0.350174	-0.770226	0.491296	0.841853	-0.363230	1.362016	0.131746	0.955739	-1.227786	-0.952275	-0.222012	-0.203906	-0.239994	0.130264	0.000000	-0.663487	-0.004085	0.000000	0.285475	-0.097453	0.562147
YNR034W	-0.837813	0.017891	0.000000	0.604219	-1.043990	0.504922	0.269236	0.203887	-0.188526	0.076536	0.151343	-0.067848	0.638194	2.068682	-0.091356	-0.010576	0.444727	-0.539719	0.267157	-0.223441	0.000000	-0.261240	-0.219018	0.472027	0.100404	0.113552	-0.654035	0.203679	-0.375860	0.000000	1.666299	-1.053185	-0.333136	0.300492	0.365914	1.314692	0.171260	0.251433	1.111671	-1.719033	0.587547	0.000000	-1.046722	-0.121304	-0.668072	1.182752	-0.366449	-0.326981	-0.489158
YNR036C	-0.781158	0.005322	0.000000	0.017214	-1.268250	0.747312	-1.556048	0.268191	-0.111187	-0.477957	-0.201319	0.947751	0.355924	0.975025	-0.646725	0.018465	0.975089	-0.603338	0.657211	0.506717	0.000000	-0.723572	0.345463	0.754624	0.740634	-0.243265	-0.355815	0.161426	-0.544163	0.000000	0.421579	0.208620	0.108231	-0.801278	0.219772	0.476610	0.238938	0.034235	0.315744	-1.312381	0.334946	0.220844	0.303756	-0.514310	-0.776337	-0.053615	-0.164493	-0.597301	-0.171714
YOL163W	0.110586	0.299901	0.000000	-1.191301	0.067609	-0.549967	0.437110	-1.563288	0.138132	0.477141	-1.510634	-1.264412	0.306839	-0.829571	-0.270422	0.072041	0.000000	-1.015127	0.214676	0.144540	-0.120208	-0.427831	-0.856213	0.016391	0.183514	-0.081276	0.000000	0.188989	0.933159	-0.805445	-0.315612	-1.153583	0.544819	0.125424	-0.526685	0.077248	-0.551788	-0.861285	0.000000	-0.824780	-0.402219	0.883013	1.167923	0.229456	0.388703	0.000000	0.486948	1.301845	1.131086
YOL161C	0.147703	0.000000	1.768981	0.110572	0.304327	-0.930938	-1.353700	-0.232407	0.051062	0.833958	-0.062199	-1.275336	-0.723339	-0.400681	1.196475	0.204665	-0.260321	-0.333847	-0.170834	0.000000	0.535420	2.505329	1.127892	-0.275659	-0.517920	-0.961962	0.000000	-0.380328	-1.074417	-0.379858	-0.216567	-1.138625	-0.489886	0.473622	0.034929	0.000000	0.000000	-1.325318	0.000000	0.000000	-1.211555	1.581591	0.000000	0.656262	0.438177	0.000000	0.288552	0.497806	0.000000
YOR151C	0.324249	-0.433720	-0.733616	-0.109991	1.119635	-0.829234	0.546718	-0.145132	0.775040	-0.767434	0.781739	0.411889	-1.108322	-0.985438	1.177899	-0.095392	-0.188120	-0.035898	0.414773	0.204914	-0.072669	0.184745	-0.178749	0.049233	-0.824930	0.585883	-0.938115	0.391459	-0.187103	0.449149	-0.530022	0.599215	0.106185	0.540934	-0.210142	-0.303770	0.334742	1.028631	-0.838867	-0.872601	-0.407754	0.024122	0.320093	1.665800	0.214682	-0.630642	-0.524724	0.495425	1.855366
YOR153W	2.286766	-1.038646	1.376256	3.011100	-0.531233	-1.283262	0.118571	-0.176309	1.185477	1.032316	0.671942	1.002624	-2.575395	-0.870810	4.220785	0.748580	1.801593	4.266327	1.142298	-1.620983	0.758852	-0.837101	0.567817	0.558746	1.934536	0.774661	-1.981607	-0.440710	0.949386	-0.950895	-0.414584	1.675993	2.103010	1.015706	-0.415583	1.089637	-0.695802	0.252328	-2.570389	-0.687197	-2.580037	1.283058	-0.518387	2.178823	-0.651861	-2.946920	1.649930	1.132679	0.082209
YOR206W	0.689668	0.412191	0.000000	-0.464406	1.215798	-0.667633	-0.431102	1.441399	-0.760839	1.166383	-0.230852	-0.041733	0.058076	0.033578	-0.150252	0.735700	0.646689	-0.170897	0.458646	0.278196	0.355374	0.061321	-1.516192	0.331791	-1.374650	-0.622655	-0.110514	0.887103	0.335815	0.000000	0.516825	0.163730	0.771852	0.446453	-2.122483	-0.727416	-0.566493	0.270003	0.027057	1.199074	-0.614041	-4.537695	-0.115807	0.121613	-0.259974	-1.314627	0.468471	1.978439	0.520383
YOR208W	-0.168188	-0.309735	-0.277022	-0.321314	1.478392	0.166046	0.414266	0.824614	0.317598	-0.417415	0.291400	-0.139212	-0.400121	-0.377758	0.296789	-0.024989	1.809074	-1.379267	-0.463620	-0.655111	0.099392	0.765848	-0.635417	-0.315072	0.226276	-0.417647	0.793887	0.126996	0.152965	0.088230	0.239332	0.718810	-0.570420	1.502416	0.396592	0.583268	0.029868	0.868929	-0.789370	-0.306804	0.696626	-0.802906	0.414882	0.562884	-0.701164	0.478107	-0.040743	-0.021246	0.000000
YPL143W	-0.047140	-0.121394	0.637881	0.588442	0.006191	0.114608	-0.379338	-1.062986	-0.356343	0.874031	0.290539	0.229710	0.590533	1.285953	0.546257	0.925084	-1.118210	-1.257459	0.360056	-0.674786	0.946912	0.466719	1.852679	0.128888	0.300399	-0.455186	0.357200	0.309849	-0.356070	-0.465826	0.867501	-1.579488	-0.505486	1.605411	0.302518	-0.162638	0.775949	0.148492	0.551311	-0.148114	0.166801	-1.064800	-0.093742	-0.743859	-0.303519	-0.177802	-0.076739	-0.089862	-1.582279
YPL141C	0.673208	-0.245721	-0.074471	0.232391	0.831451	-0.915937	-0.295756	-0.088487	-0.201035	1.234534	1.767337	-0.982282	-0.937718	0.197991	1.836342	-0.104112	0.000000	0.581918	-0.265998	-0.050843	0.000000	0.204281	-1.506147	-0.742023	-0.043869	-1.607781	-0.666647	0.158145	0.014222	0.087101	1.158888	-0.383455	-0.505289	0.684176	-0.671058	0.625821	-0.639567	-1.662549	-0.859366	0.340091	-0.013921	0.653732	0.171606	0.069502	0.553799	0.076401	0.233353	0.996497	-0.596557
YPL139C	0.474336	-0.047974	0.151565	0.862468	-0.690972	0.236608	-0.146317	-0.966168	0.030311	-0.144212	-0.270094	0.329325	0.531397	0.370180	0.772143	-0.282237	-0.888475	0.338117	0.207080	0.147281	0.359551	-0.299176	0.692672	-0.264677	-0.323836	-0.788342	0.004325	0.023664	-0.059599	0.286013	0.671003	-0.314500	0.464075	-0.577341	-0.216093	-0.135454	-0.063132	0.412167	-0.976441	-0.176918	0.422642	-0.188448	-0.675364	-0.594417	-0.682332	0.122873	-0.901658	-0.059753	-0.313848
YPL134C	0.906570	0.181702	-0.409881	1.153699	-0.048047	-0.623939	-0.186169	0.038064	1.120154	-0.136746	0.256337	0.304860	1.423603	-0.489545	0.672350	0.466450	-0.228366	0.960964	0.378235	0.328739	1.781248	-0.289309	0.085997	0.149782	-0.016558	0.432974	-0.358913	-0.426595	-0.060695	0.277733	-2.090319	0.138076	0.054605	0.005892	1.525090	0.406923	0.429646	-0.777252	-0.910950	1.617315	-0.416664	0.235804	0.751282	-0.895067	-0.679085	0.098453	-2.037573	-0.430543	0.159296
YPL131W	0.340425	0.111806	-0.814857	-0.296190	-0.172965	-1.721446	-0.298501	-0.025482	0.324926	-0.045351	0.454056	-1.266728	-0.524607	-0.595799	0.442002	-0.321037	-1.068431	0.109667	-0.107879	0.694249	0.093355	0.061323	-0.254674	-1.284922	-0.470071	0.297591	-0.480838	0.207659	-0.555533	0.754775	-0.492004	-1.643876	-0.495908	-0.478545	-0.030711	0.017633	-0.519831	-0.152739	-1.386150	-0.029686	0.080857	-0.065924	-1.020444	1.236228	0.058392	-0.411666	-1.252518	0.398712	0.560222
YPL087W	0.000000	-0.101984	0.000000	1.014041	-0.235670	0.275487	0.000000	0.000000	0.000000	0.529022	0.136906	0.776053	0.056887	0.101273	-0.170126	0.677547	0.913815	2.159223	-0.530976	-0.263371	-0.683678	-0.501191	1.113233	0.323576	1.565547	-0.111896	-0.114747	-0.875540	0.355947	0.000000	0.535474	1.103262	0.402299	-0.244944	1.355496	-1.365775	0.030519	-0.594356	-2.041616	-0.046211	-0.009699	1.452043	0.295677	0.000000	-1.106830	0.578111	-1.279433	-4.058502	0.066997
YPL086C	-0.127083	0.748869	-0.984162	0.068351	0.633814	0.368913	0.191939	0.469572	1.091956	0.121518	0.059359	-2.252002	-0.090247	0.380164	0.251009	-0.500654	-0.366198	1.505496	0.513844	0.021211	0.347705	0.759240	-0.275268	0.040571	-0.049442	0.221638	-0.747253	0.756325	0.148940	-0.475372	-0.313473	-0.410226	0.351131	-0.169513	-1.382472	-0.739890	0.393136	-0.425721	-0.051776	0.173780	0.329601	2.495280	-0.342784	0.206560	-0.422675	-0.709352	-0.012157	-0.371907	0.145586
YPL082C	-0.261618	-0.684723	-0.799088	0.502854	0.001460	-1.627064	-0.094493	0.707469	0.989235	0.477848	1.139008	-1.309208	-0.648918	-0.387146	0.787532	-0.824731	0.374746	0.758566	0.797570	0.372764	0.041380	0.744987	-0.032973	-0.680124	-1.196285	0.164595	-0.781841	0.906628	0.572906	-0.603533	-0.133792	0.828777	0.246643	0.157375	-0.400127	0.154861	-0.048833	-1.372826	0.823757	0.126179	0.665592	0.413483	0.009400	0.155769	-0.386550	-0.152769	-0.589465	0.870667	-0.699888
YBR061C	-0.803655	0.910195	-0.264287	-1.075767	0.385118	0.810689	-0.083106	0.338781	-0.767557	1.066450	1.304098	-3.061296	0.915481	-0.590470	-0.192857	-0.705827	0.117354	-0.246437	-0.014080	0.464762	0.191237	1.127353	-0.359924	0.132850	0.287182	0.501740	-1.542191	0.562991	0.457389	-0.334988	0.544077	-1.086908	-0.511850	-0.286509	-0.332479	-0.851896	0.234674	0.425770	-0.284268	0.671585	0.054206	-0.481834	-1.068365	-0.449855	0.059269	1.052950	0.365853	0.028314	0.000000
YBR103W	0.208767	1.144738	0.792796	-0.644791	-0.369335	-0.866765	0.218361	-0.596117	0.525764	-0.395318	-0.318367	0.678779	0.116026	-0.400351	-0.938113	0.482013	-0.933385	0.307266	-0.108667	0.696450	-0.055111	-0.218009	0.150696	1.019475	0.894796	0.569856	-0.781171	0.406966	-0.365137	-0.114626	-1.082150	-1.193136	0.549235	-0.652052	-0.295514	-0.291691	0.421107	-0.908455	-0.328982	0.375770	-0.515655	-1.541299	0.036893	-0.500924	-0.115015	0.311427	-0.140660	-0.335433	0.000000
YDL240W	-0.426673	-0.347746	-1.756513	-0.093730	-1.893766	-0.894255	-0.213633	-1.346762	1.279508	0.488482	-0.102390	-4.181584	-1.235441	-0.809836	-0.012643	-0.028954	0.000000	-0.706736	1.043641	-0.613294	-0.564825	0.160489	-1.156176	-0.583082	-0.293778	-0.594223	-0.008142	-0.489934	0.624008	0.872140	-1.048215	0.872214	0.226211	-0.480321	-0.440694	0.155238	-0.170564	-1.617232	1.279750	-0.038805	-0.678751	-0.319915	-0.637422	0.305617	-0.288977	-0.298814	1.832262	-0.214139	-0.164610
YDL200C	0.486884	-0.997635	-0.402465	1.213317	0.347789	-0.909726	-1.030614	0.109768	0.999436	-0.464410	-0.051225	-0.142599	-0.753324	0.242749	1.120823	-0.191944	0.838623	0.620183	0.198530	0.785780	0.000000	0.935740	-1.170097	0.437743	-0.238190	1.161451	0.681005	-0.080920	0.509907	0.361676	-0.607349	0.643976	0.272338	0.230559	1.528701	-0.393373	-0.082180	-1.858848	-1.153406	-0.485228	-0.893446	-0.150945	-1.884815	0.730670	-0.726691	0.000000	-0.373265	-0.076850	-0.047218
YDL198C	-0.914672	0.000000	0.000000	-0.789350	-0.421450	-0.919621	0.309087	0.146515	-0.001212	0.000000	0.747735	0.307306	0.843400	0.000000	0.427559	1.947617	0.820628	0.905701	0.394817	0.000000	0.000000	-0.550641	0.522450	1.490610	0.859491	0.000000	0.000000	0.000000	-0.406720	0.000000	-1.190417	0.000000	0.246361	0.189961	-1.375365	0.000000	0.000000	-0.305124	0.391741	0.000000	-0.431799	0.000000	0.000000	-0.392358	0.771719	0.000000	-0.064824	-1.125726	-1.343840
YDL195W	-0.683891	-0.149742	0.583994	2.438374	-1.027236	-1.027485	0.239558	0.196390	0.359059	0.675812	1.221280	-1.079055	0.435352	0.622290	-0.610410	0.407426	0.487024	1.918886	0.069193	0.238450	-0.150951	0.020092	-0.871733	0.631135	0.853195	-0.160388	1.030207	0.540252	-1.106730	-0.645002	-1.779553	1.204691	-0.595349	-0.091394	0.276645	0.490682	0.000000	-3.716439	0.000000	-0.371976	-0.229552	0.372226	0.405220	-1.289255	-0.168778	0.000000	0.743367	-1.154066	0.000000
YDR130C	0.124621	0.500740	0.233440	1.270833	-0.344338	0.340656	0.444170	-1.132908	0.701562	0.077584	0.560748	-1.737842	-0.221211	0.835982	-0.083877	-0.216987	-0.710190	0.190177	-0.356121	-0.205736	-0.042424	-0.076698	-0.182075	0.649885	0.149143	-0.340850	1.337133	-0.112063	-0.016503	0.451049	0.507011	0.595998	-0.645934	-0.692168	0.950068	-0.180644	-0.047444	0.444977	0.779697	-0.128049	-0.174056	0.094686	-0.554140	-0.895136	0.211813	0.260179	0.028052	-0.735532	-0.126763
YDR132C	-0.290920	0.019762	-1.894459	0.000000	-2.529745	0.120703	-0.426757	-0.434213	-0.210881	0.000000	0.135764	-0.209628	0.108734	0.000000	1.248833	1.932614	-0.033531	0.332311	0.817380	0.631133	-0.054639	-0.311288	-2.058881	0.263362	-0.468129	0.794133	-0.755948	0.000000	0.202964	0.260293	0.000000	0.000000	-0.221320	0.000000	0.626217	-0.129641	-0.938506	-0.086674	-0.775917	-2.439674	-0.001685	-2.430995	0.499266	-0.287407	-1.420138	-1.703881	0.295639	0.659993	-0.457018
YDR180W	-0.341982	-1.577992	-0.646699	0.700910	0.957212	-0.084667	-0.116472	-0.028486	0.901042	0.000000	-0.276431	-1.330249	-0.861041	0.000000	0.741579	-0.891802	2.016137	1.919283	0.276622	1.435376	-0.163359	1.114253	-1.323692	-0.717128	-0.780624	0.653892	0.350149	0.000000	0.354237	-0.581401	-0.662021	0.000000	0.019363	1.598878	-0.020908	-0.474729	-1.296161	-0.617505	0.186277	0.612047	0.167770	1.626021	-0.645983	0.566260	-0.335806	0.297075	1.140845	1.901047	-0.696138
YDR522C	-1.144704	0.067501	-0.366835	0.090357	-0.797489	0.748935	0.115898	-0.254828	0.056860	0.702462	0.440265	-1.704736	0.003939	1.407947	0.377932	1.738404	0.389977	0.408226	-0.055663	0.904701	0.502882	1.084394	0.203971	0.135090	0.519717	0.066177	0.132647	0.511580	0.069072	-0.005745	-0.293531	0.109127	0.343621	0.412675	0.347220	1.006151	-0.455503	-0.423379	-1.800318	-0.100263	0.312543	0.155947	0.121105	-0.336564	0.317435	-0.410738	-0.161904	-1.350826	0.648224
YDR528W	-0.134235	-0.091809	0.469297	-1.391427	0.655098	-0.161784	0.157494	-1.083106	-0.732336	-0.941603	-0.060973	0.068177	-0.726445	-0.921712	-0.190757	-0.154466	0.284088	1.722870	0.690708	0.593880	0.004558	-0.158455	1.610464	-0.427585	-0.660045	-0.574986	-0.067419	-0.187573	-0.713444	-1.465614	0.021679	0.925970	0.261029	1.172538	-0.384702	0.647121	-0.237628	0.842461	-1.274745	0.032710	0.328875	0.453011	-0.219381	0.774860	0.062890	0.509163	0.117979	1.104825	0.245081
YEL060C	-0.112726	-0.289356	-0.789687	0.914956	0.000000	-1.279303	-0.172741	-0.658083	-0.044868	1.264727	-1.048766	0.000000	0.421849	-0.635791	-0.056779	-0.014289	0.332094	0.401834	0.154494	-0.846360	-0.204532	-0.693876	-0.149531	0.000000	0.000000	0.000000	0.089838	0.035016	0.797870	-0.584677	-0.378433	-0.908631	0.054827	-0.447042	0.000000	-0.097870	0.078046	-0.526914	-0.004190	-0.712690	0.615908	-0.084616	-2.008697	2.294953	0.000000	-0.940878	0.000000	0.000000	-0.321867
YFL034W	-0.924644	-0.070585	-0.888931	0.058599	-2.306292	-0.219290	0.636596	0.446957	0.864536	1.208960	0.103928	-7.747866	-0.369452	1.006041	0.430687	-0.464753	0.950843	-0.241876	-0.453805	0.567963	0.185721	1.426262	0.590928	0.434677	-0.066993	0.157732	-0.256919	-0.364583	0.210137	0.058720	-0.053268	0.822768	-1.033141	-0.353094	-0.165692	-0.168499	0.213695	0.442457	0.000000	0.516375	0.258909	-0.281906	1.115307	-1.441279	0.637585	1.364689	-1.695108	2.578744	-0.314640
YGL008C	-1.177027	0.204566	-1.585914	-0.509041	2.482786	-1.228463	-0.750189	-1.586515	2.420010	-0.360183	0.494114	-1.046831	-2.236327	-1.143934	0.229810	-1.194566	-0.424405	1.369285	0.463262	-0.352089	-0.848254	0.173492	-0.700395	-1.526285	-1.572680	-0.194041	0.099428	-1.597530	0.395265	-0.899734	-0.028407	1.148261	1.061088	-0.026389	0.403162	-0.188084	-0.792358	2.535049	-1.039860	-0.501133	-1.528000	-0.381399	-0.995889	1.079829	-0.214929	-1.638129	-1.120672	0.324760	-0.509224
YGL006W	0.442841	-0.685148	-0.395455	0.392567	0.809257	-0.109193	0.700487	-0.215878	1.014763	-0.079225	1.800904	-0.733157	-0.812317	-0.645217	0.809550	0.357163	0.448944	-0.331840	0.248455	-0.473624	-0.341064	-0.355018	-0.611686	0.574067	0.496530	0.248304	0.325435	-0.726220	0.327582	0.346228	-1.721174	2.101556	1.341811	1.171144	1.328661	-0.716180	-0.065541	1.258780	-1.673279	-0.080198	0.174839	-0.458423	-0.023939	1.040246	-0.997390	1.141856	-1.165473	0.053616	0.148759
YGL003C	0.358782	0.090013	0.343758	0.287719	0.142372	0.522065	0.151243	-0.339218	-0.005596	-0.709315	0.764474	-0.595092	0.175171	-0.357927	0.031253	-0.591940	-0.184989	0.658870	-0.277138	0.428784	0.064297	0.811060	0.017482	-0.635571	-0.167979	0.016892	0.153058	0.462039	0.195002	0.080503	-0.662094	0.199191	0.228497	0.311796	0.313578	-0.178091	-0.091220	-0.987132	0.000000	0.413242	1.130256	1.009693	0.088069	0.036024	-0.126579	0.162984	0.695638	0.461477	0.304420
YGR035C	-0.056964	0.216073	2.168097	0.000000	-0.505837	-0.245090	-2.801385	-0.554859	-0.513575	0.000000	-2.969476	2.098330	-0.442440	0.000000	0.571894	0.047899	0.048329	-0.614137	1.106111	-1.670183	-0.013744	-0.116218	1.943989	0.259119	1.888490	-0.781667	-0.145014	0.000000	1.274523	-0.562272	0.000000	0.000000	-0.403842	0.000000	-3.769488	1.924493	-0.283242	1.391418	-0.743458	2.021962	-1.177803	-3.520249	0.579117	-0.891270	-0.305372	-1.178514	1.148647	-1.987466	0.865354
YGR041W	0.000000	-0.518404	-0.050975	-0.315039	-0.398644	0.000000	0.482935	0.000000	0.000000	-0.647437	0.000000	-2.043814	0.000000	-0.809813	0.000000	-0.505598	-0.203160	0.900342	0.000000	-0.817540	-0.545427	-0.182195	-0.193166	-1.305997	0.477579	0.694591	-0.323579	-0.357485	0.000000	-0.120293	0.611331	1.486035	0.119679	0.525125	-0.436721	0.031935	-0.686144	0.000000	0.000000	0.508510	0.000000	-0.663989	-0.548337	0.000000	-1.103181	-1.081470	0.160712	0.198318	0.000000
YHR005C	0.198898	0.633216	0.141354	-0.656847	0.248993	-0.460294	-0.782484	0.026448	0.667597	-0.687802	0.681767	0.956823	0.234338	0.932914	0.188352	-0.936032	0.104660	1.736716	-0.117820	-0.095726	-0.053389	-0.332602	0.437658	-0.389672	-2.227771	-0.234055	0.051962	0.564444	-0.393762	-0.244694	-1.032548	-0.419176	-0.080712	0.268796	-0.557220	-0.089769	-0.082262	-2.320775	-4.251988	-0.304614	-0.590536	2.063156	0.373991	-0.237663	-0.022992	-0.477824	5.399624	-0.084349	0.496582
YHR008C	0.288047	-0.255594	-0.972837	-0.957758	2.009014	-0.528502	-0.648295	-0.257487	0.550479	-0.173089	1.409355	-0.336789	-0.556011	0.209680	-0.499776	-0.023058	-0.197576	0.820708	-0.232473	0.000000	-0.427157	-1.704714	-0.764489	-0.841054	-0.260375	-0.771942	0.000000	-0.700999	-0.081844	1.912029	0.027455	-2.584848	-0.769050	-0.528200	1.969137	0.000000	0.000000	-0.532364	-0.256172	0.000000	-0.313313	1.030893	0.000000	0.981697	-0.340742	0.000000	-1.557653	-0.182083	0.258335
YHR040W	-0.353849	1.145399	2.716042	0.026054	-0.104204	0.099015	0.959869	-0.094221	1.021554	-0.506572	-0.942422	0.097332	1.382138	-0.436455	0.641564	1.118283	0.372732	-1.217171	0.172555	0.439930	0.283307	0.784433	-0.307063	-0.581598	0.192858	0.070552	-0.339792	-2.068326	-0.082171	-1.756332	0.268696	-0.170037	0.103981	-0.574347	-0.373393	-0.504416	-1.564067	2.156183	0.546166	0.005281	-0.033477	-3.098375	-0.913641	0.000000	-0.610020	-1.408773	0.228211	0.144535	-4.999102
YHR042W	-0.575437	-0.733054	0.149599	0.897500	1.029369	-1.088592	-0.120075	0.063370	1.435895	-0.422702	-0.123808	0.066734	0.287381	0.003487	1.232149	0.317272	-0.095983	-0.149612	0.646426	0.848290	-0.315454	0.660625	-0.161082	-0.340851	-0.182988	0.286294	-0.230461	0.378224	-0.217965	0.703821	-0.162793	-0.751145	0.489033	0.947786	-0.159686	0.455222	-0.836889	-0.367007	-0.746995	-0.188953	-0.207045	-0.877744	-1.456213	0.000000	-0.261001	0.274873	0.383124	0.651516	-1.378573
YHR047C	-0.134503	0.855767	-0.290640	0.627386	-0.157269	0.205845	0.160250	0.418535	0.426010	0.192349	-0.250796	0.407304	0.786293	-0.544585	0.013067	0.394987	-0.677746	-0.121574	-0.216203	-0.160240	2.174779	1.861615	0.182249	0.232462	0.052154	0.319616	-0.776770	-0.185219	0.005622	0.008799	-0.190922	-0.496856	0.479922	0.611874	-0.559600	0.335955	0.120213	1.211717	0.287076	-0.225506	-0.006154	-0.103995	0.230611	0.066445	-0.533817	-0.912448	0.380856	0.765478	-0.297522
YIL021W	-0.277040	0.196982	0.219883	-0.377064	-0.979608	0.658272	-0.068596	0.220758	0.574356	-0.194754	0.346995	0.302020	0.559601	1.146341	0.292999	0.354312	-0.811083	-1.167000	-0.692500	0.345387	-0.044617	-0.236622	0.804393	0.509698	-0.133502	-0.640429	0.277519	0.018759	0.090251	0.047862	1.680621	0.286620	-0.263509	-0.540740	-0.956754	0.507030	-0.245383	-1.567683	0.000000	0.127541	1.238589	0.041096	0.676423	-1.410457	-0.074487	-0.721279	-0.346238	-0.460134	0.000000
YIL020C	-1.664089	0.383939	-0.333869	-0.641054	-0.340801	0.197313	0.208593	-0.303918	-0.336551	0.000000	-0.497050	0.157076	-0.467607	0.000000	0.417083	-0.704341	-0.434392	-0.263223	0.151467	0.361479	0.561648	0.120111	0.068800	0.527054	-0.533588	0.648698	-1.591650	0.000000	0.621381	-1.136765	0.317327	0.000000	0.766928	-1.503539	-1.672846	0.218663	0.106523	0.623677	1.315079	-0.844723	0.523558	-0.781940	0.008284	-1.048181	0.964054	-0.333412	-0.175286	0.528420	0.295959
YIL015W	-0.813067	1.067247	-0.521830	0.779472	0.268259	-3.634738	-0.129079	0.737345	0.009861	0.144178	-0.887308	0.716270	-0.018427	-0.094630	-0.742472	0.483235	0.000000	0.818956	-1.074100	-0.030149	0.173856	-0.804276	0.298368	0.332309	-0.428393	0.974710	0.521221	0.065042	-0.413267	0.201651	0.083647	-0.555776	-0.401132	2.685580	0.075429	-0.445040	-0.710180	-1.641095	-9.086112	0.732270	-1.044978	6.268924	0.132725	0.034064	0.767016	0.382624	11.989905	0.058623	-0.673614
YIR019C	0.494440	-0.733020	-2.221228	-0.487594	0.830633	-1.216686	0.352956	1.170394	0.472431	-0.722945	0.545444	-0.307050	0.096607	-0.388551	0.475242	0.298996	0.672700	-0.293279	-0.010593	-1.284700	-0.211845	0.361843	-2.019794	0.518667	-0.199814	-1.753609	0.345799	-1.766411	0.419177	0.119992	0.369137	-1.380025	-1.355699	0.533741	-0.209480	0.511986	-0.162638	0.706330	0.524266	0.038448	0.214543	-0.680474	-0.048773	0.000000	0.857652	0.257636	-0.482287	0.111721	0.000000
YJR082C	-1.985128	0.000000	0.571064	0.364389	-0.626020	-0.252637	0.741425	-0.327906	0.066231	-1.131797	0.091359	-0.571892	-0.399230	-0.663064	0.018892	-0.270053	0.127344	-0.307457	-0.126439	-0.164290	-0.291183	1.964325	-0.276198	0.953102	0.432213	0.168971	0.000000	0.482080	-1.110709	0.000000	-0.946549	-0.238195	-0.234695	0.000000	0.262482	0.000000	0.000000	-0.565294	1.391724	0.000000	1.240059	0.382984	0.000000	0.213406	-0.872796	0.000000	-0.435632	-2.124795	0.247736
YJR089W	0.047410	-0.618095	0.000000	-0.069877	0.512041	0.079977	-0.056548	0.771726	0.069745	0.794102	-1.075687	-0.156759	-0.020930	0.343749	0.661044	1.431181	-0.043491	0.683924	-0.000337	-0.383783	-0.618976	0.761493	0.754449	0.495550	1.099561	0.579487	0.410769	0.929584	0.140242	1.402427	-1.120461	1.899800	0.138553	1.328544	-0.932635	-0.725481	0.209726	-0.761083	-0.839625	-0.440933	0.200347	0.241327	0.640550	0.000000	-0.373309	0.766054	1.011585	0.638759	0.000000
YJR090C	-0.220276	-0.172107	-2.478845	0.145508	0.253111	-1.745765	0.202838	0.605818	0.364318	-0.364473	0.274672	-0.530514	-0.577565	-0.144787	0.764257	-0.636735	-0.211263	0.465991	-0.276886	0.093191	0.000000	0.563514	-1.600511	-0.841935	-0.908847	-0.812514	-0.391450	0.029213	-0.504704	-0.063400	-0.448293	1.003747	-0.091326	-0.222376	0.624031	-0.214049	-0.263315	-2.166654	-0.300787	-0.834046	-0.603800	0.819961	-0.287366	1.491460	0.214539	-0.573536	-0.668833	0.220260	-1.108925
YJR129C	0.333671	-1.277647	-0.125764	-0.416322	0.365156	-0.443325	0.799272	-1.773797	-1.308292	1.666334	-0.542320	0.750483	0.105614	-0.254484	-0.148119	0.208528	0.372766	0.274052	0.453669	-0.228102	-0.005009	-0.349301	0.685270	0.783761	0.656031	0.450934	-0.918798	-0.303694	0.043713	-1.356249	-0.581959	-0.709044	-0.788856	0.438787	-1.485242	-1.917980	-1.218702	0.374075	1.187639	-1.380751	-0.843677	-0.313120	-1.424883	0.089399	1.054599	-2.006951	0.628387	1.526511	-0.094093
YJR132W	-0.627287	-0.391751	-1.740293	-0.528813	1.684953	-0.386687	0.052059	0.639014	-1.508182	-0.399635	-0.617545	-0.252896	-0.793707	-0.780662	0.311825	-1.072264	0.296961	0.379288	0.397444	0.531613	0.334265	0.500558	0.021336	0.015601	-1.343767	0.217692	0.306721	0.253457	-0.352265	1.645874	-0.265563	-1.855103	1.429961	0.982997	-1.064199	-0.226428	-0.616880	0.388929	0.982476	0.012090	0.070613	-0.183201	-0.438056	0.000000	0.956612	-0.838328	-0.371155	0.573104	0.000000
YJR135C	-1.281049	-0.586222	0.537381	-0.832952	-1.637421	1.099154	-0.532871	-0.355135	-0.754391	1.738481	-0.670960	0.053454	0.459278	1.271535	-0.709136	0.079369	0.337250	-0.245511	-0.353172	-0.731235	0.037857	-0.450733	-0.325208	0.084951	-0.086562	-0.736669	0.197676	1.043856	1.092394	-0.641720	-0.471933	0.608493	-0.126941	0.008738	-1.174477	-1.483130	0.374801	-0.282597	-1.028159	-0.346776	-0.477366	2.577417	0.605730	-0.790348	0.218459	0.184080	0.137383	0.066201	0.000000
YJR138W	-0.672231	-0.370298	0.599213	1.544794	-0.299365	-0.390772	0.245863	0.353462	0.346432	0.163645	-0.244303	0.246752	-0.322174	0.456517	1.068354	-0.275313	0.220286	-1.095672	-0.290642	0.277670	0.000000	-0.406775	2.203567	-0.479918	-0.087683	-0.038658	0.192330	0.449977	0.059130	0.122488	-0.537326	0.487412	0.238603	0.493144	0.442804	-0.212696	0.237593	0.030241	0.375424	-0.669221	-0.140929	-0.362651	-0.475484	0.335235	-0.632087	0.040479	-0.014553	-0.367896	-0.963486
YKR052C	0.175428	0.272997	-0.104599	-0.347293	-0.237252	1.373306	0.033788	-2.840654	-2.546815	-0.639534	-0.264671	0.187406	0.014346	-0.417100	2.674226	0.512886	0.241206	-1.309369	-0.213332	0.850144	0.447840	-0.069697	-0.174744	0.303429	-0.660188	0.321863	0.496054	-0.369353	0.091937	0.154465	0.408631	-1.044263	0.450602	-0.156851	-0.683140	0.444789	-0.213101	0.824398	-1.389218	0.073139	0.438086	0.116641	-0.360810	-0.194801	0.168510	-0.167424	1.045269	0.002957	0.000000
YKR055W	1.194212	0.881329	-0.431409	-1.072463	0.644282	0.561305	-0.440491	0.097777	-0.048098	-0.082663	-0.403821	-0.081028	0.037235	-0.568485	0.609620	0.074015	0.572777	0.439603	1.023469	0.514584	-0.488338	-0.274590	-1.935408	-0.209149	0.303208	0.163724	0.302701	0.337867	-0.104073	0.000000	0.325092	0.496377	0.344893	-0.565744	0.075223	1.632709	-0.286477	0.155953	-0.513633	0.990702	0.558041	0.000000	0.239518	0.000000	0.126844	0.738920	-0.917047	-0.791622	0.000000
YKR059W	0.831882	0.221315	-0.918430	-1.492273	1.379010	-0.478115	-0.102469	-1.101887	0.533054	0.409754	-0.123477	-0.114179	-0.846781	-0.627182	0.438345	0.193394	0.263672	0.633927	0.491819	0.096856	0.233255	-0.233808	-1.140289	-1.022823	0.197057	-0.451160	-0.386506	0.000000	0.237523	-0.353855	0.077019	-0.521653	-0.068137	-0.121490	-0.313926	0.735734	-0.168408	1.850248	-0.337251	0.176485	-1.610091	0.806163	-0.542333	1.066719	0.231007	-0.484069	-0.356621	0.150718	0.085038
YKR061W	1.166272	-0.149361	0.247002	-1.150776	0.438649	1.095404	-0.286997	-0.288665	-0.084765	-0.255911	-1.377471	1.330135	0.987139	0.029084	-0.683966	0.379855	0.241838	-0.769372	0.168477	0.460757	-0.101887	-1.162074	-0.326857	-0.012754	-0.291446	0.422334	-0.072907	-0.340448	-0.831590	0.020069	0.761270	-0.621384	-0.257732	-0.275727	-0.497004	0.672477	0.055046	0.095669	2.579388	-0.487346	-0.081332	0.204161	0.291488	0.937167	0.465757	0.399440	0.175450	-1.053989	0.260578
YKR097W	0.938093	0.543923	0.000000	0.000000	0.555063	1.013783	-0.022988	0.625989	0.830790	0.000000	-0.928728	-0.414879	0.694835	0.000000	0.022801	-0.089660	0.824313	-1.162279	0.200587	-0.323047	0.816828	-0.887963	0.000000	-0.552538	0.629261	-0.320262	-0.426257	0.000000	-0.658032	0.000000	0.000000	0.000000	-0.221151	0.000000	1.584982	1.019910	-1.114271	-0.787690	0.000000	0.565780	-0.185127	0.000000	-0.269539	0.026725	1.191665	0.577514	-0.390773	-0.920637	-0.223858
YKR099W	0.312516	0.322517	-0.253940	-1.984105	2.124970	0.119742	-0.870653	1.018267	-0.286062	0.224797	0.086999	0.323242	0.633901	0.057050	0.222892	1.209572	1.763884	1.186594	0.335270	0.215366	0.080313	-0.010463	1.407387	-0.296465	-0.588667	-1.191088	0.230659	0.569121	-0.389393	0.000000	-0.085807	0.122851	2.287700	-0.104243	-0.281209	0.306845	0.476869	-0.608143	-0.281625	0.987609	0.224769	-0.211395	0.013783	0.000000	1.668227	0.591133	1.590496	1.591090	0.000000
YKR101W	-1.949202	-0.383115	-1.163129	-1.269914	-0.783603	0.823737	0.720698	-1.132942	-0.305990	-1.230607	-4.174107	0.189078	-2.987624	-0.057507	1.760723	-1.378565	0.256167	0.678499	1.593563	-0.836039	-0.036738	-1.424155	0.264387	0.694691	-0.049115	-0.580025	-0.212551	0.163934	0.006849	0.000000	0.873573	0.421437	0.173901	-2.633704	0.402861	0.983012	0.904156	2.675667	-0.577628	-0.436201	0.002705	0.000000	0.552189	0.000000	-1.727347	0.533625	0.219241	-0.456178	0.000000
YKR103W	-0.026103	-0.028695	0.000000	0.856402	1.842654	-0.334860	0.761056	0.767805	1.159705	0.794472	-0.576207	-0.170773	-0.334052	-1.512386	-0.297283	1.309531	0.562154	-0.064514	2.060455	-0.446131	-0.746776	0.492026	1.539131	0.672371	-0.668954	0.122709	0.484754	-0.654611	1.481722	0.000000	0.085041	0.733310	1.265876	1.066598	1.197631	0.872614	0.439889	-0.315572	-0.279789	-0.215903	-0.064786	0.000000	1.417176	0.000000	0.021007	0.305124	1.701403	-0.711458	0.000000
YLR257W	0.000000	-0.228389	0.000000	0.367095	0.801067	0.781528	-0.201076	-0.489199	-0.518148	-0.972010	0.013102	1.106368	0.509782	0.622984	0.047141	1.002314	-0.110021	-1.298518	-0.314409	0.179331	0.109884	-0.200010	0.234372	0.015657	0.837349	0.006091	-0.758265	0.538126	-0.091826	0.000000	0.629843	0.497669	-0.913233	0.417814	0.218169	0.250500	-0.615914	0.183081	0.095413	-0.859211	0.188539	0.264325	0.334710	0.000000	0.041789	0.188658	0.322234	-0.918333	0.000000
YLR263W	-2.860209	-0.093150	0.149230	0.686039	-1.218858	0.696940	-2.580893	0.622140	-0.385585	0.496832	-0.473754	1.079181	0.600732	0.724993	-0.272286	-0.568003	-0.588052	-2.752086	-0.673794	-0.639818	0.000000	-0.568578	0.000000	0.164936	-0.684361	-1.028957	0.261232	0.618168	-0.451208	0.000000	0.103341	-1.136219	-0.122944	1.100211	-1.129288	-0.540130	0.658425	-0.318930	-0.063217	1.211800	-0.466215	0.000000	-0.639157	0.019865	0.583997	0.716042	0.241801	0.130572	-0.552001
YLR267W	0.915359	-0.214931	0.000000	0.000000	1.178573	1.483043	-0.077098	-0.986864	0.111335	0.742960	0.159659	-0.175902	-0.645572	-1.253952	-1.372887	0.049811	0.000000	0.009578	0.134463	-1.571722	0.000000	-0.577944	-0.010397	0.057051	-0.106919	0.042248	-0.373337	0.185951	1.958668	0.000000	0.433660	-1.303609	0.321015	-0.200044	1.532039	-0.080957	-0.219656	-0.247896	-0.156159	3.530755	-0.717721	0.000000	0.443408	0.000000	2.135633	-0.617013	1.438509	0.970280	-0.031212
YLR309C	0.102446	-0.577669	-0.401809	0.702121	0.005436	-0.287374	-0.231603	0.077581	-0.455902	-0.462359	0.103584	-0.618557	-0.417327	0.541010	0.419252	-0.218358	0.949438	-0.402500	0.186722	0.554671	0.411058	0.137874	0.112536	0.555084	0.575394	-0.214642	-0.133040	-0.149192	0.091451	-0.530399	0.156688	1.486640	0.784830	0.008808	-0.391050	-0.063069	-1.222940	-0.879382	-0.521062	-0.385212	-0.793633	-0.500146	0.423063	-0.074784	0.196806	-0.774369	0.407078	0.517753	0.176334
YLR312W-A	-0.827577	-0.109929	-0.845859	0.281340	-0.615755	1.021786	-1.147304	-0.190689	-0.222677	-0.229586	0.447740	-0.409566	0.130830	0.008109	-0.347754	0.793236	0.392893	-1.492074	-0.485706	-0.055752	-0.048724	0.000000	-1.442128	0.380477	0.927747	-0.534654	-0.807581	0.329487	-0.259648	-0.095234	1.504353	0.954427	0.347777	-0.497601	-0.078916	-0.488475	0.350816	-0.521436	0.490803	0.044444	0.753210	-1.246510	1.626904	-1.255570	0.445701	-0.111589	0.034465	0.310215	1.495359
YLR313C	1.158489	-0.081264	0.000000	-0.360570	0.411834	0.211667	1.063382	0.134638	-0.202529	-0.567389	-0.279014	-0.292294	-0.149843	-0.136236	0.589525	0.699924	0.000000	-1.192151	1.491555	1.536319	-0.151383	-0.172326	-0.312755	-0.347364	0.328064	-0.450893	-0.495648	-0.331434	0.055834	0.899567	-1.410318	-0.287612	0.322279	-0.574773	0.420284	-0.071610	0.207772	-0.000755	1.325749	-0.521589	0.116148	-1.015498	0.419190	0.000000	0.226314	0.682619	-0.224952	-1.008980	-0.396894
YLR318W	0.629182	0.211764	0.000000	0.000000	0.085295	-0.044236	-0.366898	-0.460900	-0.864895	0.000000	-0.493997	0.788751	0.634489	0.000000	0.413067	0.324648	1.138634	-0.543344	0.534337	-0.161152	0.153241	0.144938	0.588472	-0.475675	0.469586	-0.203485	0.048914	0.000000	0.303982	-0.051432	0.000000	0.000000	0.228410	0.000000	-0.445245	-0.846880	-0.053600	-0.585259	-0.594699	0.048547	0.302908	-0.543837	-0.132041	-0.777533	0.927054	1.651704	0.776797	0.651518	-0.088151
YMR036C	1.456970	-0.068044	0.000000	-1.125689	0.019008	-0.592143	0.736385	-1.582231	0.382850	0.329693	-1.195849	-0.765584	0.998221	-0.082433	-0.295719	0.820358	0.000000	-1.794976	1.201689	-0.468501	0.118711	-0.218992	-3.256354	0.531863	0.837183	0.295721	0.041308	0.343457	0.276591	0.616150	-0.124168	0.670397	-4.380049	-0.103458	-1.139068	0.037608	0.055540	0.817947	-0.516690	0.421960	-1.323817	0.000000	-0.043870	0.000000	-0.065999	0.679360	0.670281	-0.654050	0.658127
YMR038C	0.483866	-0.147672	0.000000	-0.190423	-1.204666	0.729440	0.301814	1.094030	-0.192681	-0.211332	-2.357101	0.441461	0.858481	-0.071261	-0.658798	0.184709	-1.256046	-1.352825	-0.519476	0.080055	0.087796	1.013723	-0.264335	0.693084	0.725243	0.510387	0.446380	0.283180	-0.047251	0.490740	0.849218	-0.876916	-0.388086	0.243029	-1.928248	-1.370885	0.221330	-0.460543	1.399474	0.502473	-0.118382	0.533492	0.029968	-1.540521	0.017039	-0.318531	0.153905	0.469943	0.672572
YMR042W	-0.129339	1.125241	0.475299	0.568506	0.603395	0.269910	1.075247	0.136539	0.028372	0.670373	-0.679228	1.136855	0.514974	-0.751310	-0.624975	0.041805	0.112428	-1.720724	-0.631681	0.098232	0.000000	1.127217	0.000000	-0.019906	0.527658	0.468882	0.164418	-0.657334	0.247599	-0.369478	0.331228	-1.343314	0.415532	-0.111021	-0.043191	-1.753551	-0.741818	-0.925392	2.148404	0.199592	-0.063127	-0.355916	0.965362	-0.298107	0.473254	0.319615	0.691693	0.091920	-0.387717
YMR081C	-0.524442	-1.086794	0.000000	-0.977437	1.849861	-0.585369	1.331861	0.570800	0.294633	0.653036	1.359836	-1.075163	-0.671929	-1.234545	-1.651788	0.318509	1.194958	-0.501885	0.746827	-0.326944	0.031175	1.417181	0.457517	-0.896136	-1.075677	-0.228933	0.000000	0.145566	0.031454	0.000000	0.430706	0.160106	-0.538285	-0.087423	0.414530	0.000000	0.047255	0.406665	-1.081577	-0.949058	0.959099	0.000000	0.000000	0.000000	-1.374710	0.000000	-0.451036	-0.911449	-0.169577
YMR085W	-0.322767	0.005055	2.632478	0.532408	-0.308561	0.650267	0.521852	0.083965	0.287939	0.028605	-0.440905	1.055014	0.225882	-0.322135	-0.177821	0.082623	0.000000	-0.500929	-0.030961	-0.290708	-0.585060	-0.517489	0.308054	-0.180097	-0.144867	0.953855	1.360585	0.430309	-1.746509	0.437145	0.474373	-1.514277	0.040933	-0.969848	0.687355	0.000000	2.099941	0.151191	-0.380712	0.824976	1.798479	-0.451891	0.375390	0.649904	0.066614	0.646241	0.985994	-0.747462	-1.784765
YMR087W	0.154493	-0.525503	0.000000	0.000000	-0.059087	0.430584	0.468627	-0.237402	-0.690347	0.000000	-1.744144	0.578858	-0.140162	0.000000	-0.143984	0.812357	0.153200	-0.466042	-0.407716	-0.034426	-0.446992	0.649944	1.523595	0.573813	0.151745	0.470660	0.017435	0.000000	0.485519	0.518410	0.000000	0.000000	-0.567321	0.000000	1.010954	-0.388044	-0.677715	-1.668383	-2.390153	-0.505888	-0.778928	0.000000	0.351408	0.066477	-0.518391	0.951277	0.369832	0.376391	-0.386521
YMR090W	0.247141	-0.226837	0.251929	-0.856953	-0.010226	0.688209	-0.230734	0.178477	-0.488906	-0.172792	-1.231736	-0.638038	0.900252	0.063613	-0.177713	0.778128	-0.666294	-1.540710	0.401715	-0.303920	0.415877	0.238649	-0.263668	0.980874	0.873375	-0.182349	-0.470377	-0.201995	0.151676	1.138295	-0.103754	-0.810885	0.526462	0.437672	1.028771	0.364878	0.169875	0.802241	2.279484	-0.076727	-0.548224	0.568415	0.127305	-0.220036	-0.299306	0.422241	0.664138	0.816752	0.000000
YNL263C	-0.019501	0.658844	0.000000	-0.052185	0.273060	0.592041	0.083800	-0.218145	-0.905061	-0.369400	0.284398	0.860613	-0.262423	0.000895	0.297421	0.721062	-0.947701	-0.181732	0.032042	0.612767	-0.574649	-0.551499	-0.451539	-0.446297	0.305323	-0.898194	0.262572	-1.450696	-0.351760	0.098578	0.302060	0.485610	-1.398464	-0.807745	0.319789	-0.231276	0.276146	1.424379	-0.621566	0.525998	0.305282	1.077370	1.007721	-0.512967	0.213227	0.614946	0.355303	-0.179274	0.001250
YNL259C	-0.926549	-0.894629	1.974022	2.157648	-0.418584	-0.454763	0.556941	-0.715434	-0.552213	1.017507	-0.275415	1.034817	1.934897	5.643364	0.566845	0.913887	-0.404518	0.073789	-0.457256	-1.623521	0.163089	-1.144399	3.234295	0.373469	-1.150260	-1.399255	1.930781	0.000000	-0.233390	-0.310955	0.270011	0.000000	-0.407073	1.881147	1.090317	-0.000797	2.053465	-2.426738	0.953387	-0.092114	-1.492569	-0.696334	0.136335	-0.639572	-1.073983	-0.230549	0.379570	0.375472	-0.326098
YNL209W	0.271131	-0.032585	-2.308224	0.479206	0.943022	-1.650331	-0.348432	-1.203053	0.393176	-0.268952	-0.760347	-0.465138	-0.635067	-0.602978	0.652224	-0.459780	0.495206	0.653171	0.780612	0.280471	-0.519097	-0.044055	-0.851967	-1.490653	-0.038520	-0.640969	-0.304386	0.000000	-0.730684	0.023139	0.290396	0.000000	0.131833	0.415330	0.431857	0.018414	-0.176621	0.994285	-2.036120	0.101697	0.400100	0.747449	-0.320002	1.045073	-0.543734	-0.932241	0.420793	0.799590	-0.541303
YOL124C	-0.062859	0.596527	0.031463	0.102701	0.710853	-0.284823	0.302085	-0.115666	0.068377	0.804910	0.486415	1.048802	0.915595	0.148482	-0.211935	0.681729	-0.231448	-0.314640	0.477094	0.047522	0.000000	-0.022916	-0.537387	-0.749116	-0.000761	-0.574128	0.684076	1.486432	0.827118	-0.597932	-0.237362	0.997328	1.357598	0.016246	-1.221910	-0.559810	-0.285641	-0.609005	1.309181	-0.291297	-0.027037	-0.516816	0.015737	-0.329697	0.071544	-0.578828	0.288237	0.791262	-0.179816
YOL122C	0.487815	-0.132713	-0.909299	0.194701	0.905742	-0.217896	0.128924	0.000000	0.000000	6.686522	1.962192	0.545138	-0.961714	-0.331550	-0.768055	1.475166	-0.220675	-0.323372	0.615062	1.092299	0.000000	-1.198084	0.391990	0.665481	1.161625	-0.535889	0.209235	-0.734346	1.661370	1.094868	-1.325653	-0.117709	0.254834	-0.313879	1.272191	0.375803	0.227994	2.147319	-0.564847	-0.794345	1.476556	-0.318786	0.279794	0.112353	0.433071	0.540007	-0.259223	-0.144054	-0.175607
YOL120C	-0.108860	0.742584	0.000000	-1.584910	0.821666	0.958941	-0.669580	-0.646868	0.428611	-0.872497	-0.211229	0.014530	-0.650677	-0.311582	-0.430450	0.192118	-0.312676	-0.068764	0.454827	0.406235	0.633521	-0.156597	-0.791526	0.230221	-0.466415	0.212401	0.204336	-0.666436	0.178883	0.000000	0.278246	-1.446990	-0.131904	-0.500922	-0.527223	0.290800	0.508509	1.595129	0.238789	-0.205438	0.765171	0.000000	-0.144229	0.000000	0.139917	0.508094	0.102940	-0.006971	0.000000
YOL114C	-1.062352	-0.042943	0.000000	0.000000	-1.024210	0.261848	0.044903	0.588887	0.041029	0.000000	-1.845757	0.699658	0.913939	0.000000	1.549993	1.315949	0.376167	-0.460983	-0.105265	0.173371	-0.210721	-0.808472	0.144541	-1.101422	-0.504907	-0.220183	-0.054708	0.000000	-0.283921	-1.058245	0.000000	0.000000	-0.305136	0.000000	-0.477928	-0.109767	-0.499323	-0.452718	0.000000	-0.717735	-0.265280	0.000000	0.759567	0.410104	0.057730	0.340977	-0.083545	-0.558714	-0.120960
YOL071W	-1.293218	-0.542193	1.227951	0.069898	-0.309826	1.900813	-2.371981	0.485096	-0.206637	0.455734	-0.072032	0.939809	1.034604	1.111488	-1.715424	-0.109649	0.127380	-1.339540	-0.137584	-1.077101	0.198352	-1.160019	-0.335274	0.540440	1.028299	-0.416774	0.251659	-0.475536	0.276433	1.287064	0.388004	0.798766	0.363655	1.237848	0.222281	0.039914	0.914661	0.242260	-0.562225	-0.278604	1.769835	-0.966171	0.001651	-0.297175	-0.042577	1.768642	-0.236590	-0.726112	0.000000
YOL070C	0.585843	-0.124315	0.000000	-0.481798	0.412473	-0.073774	0.350096	0.605535	-0.085839	-1.168252	-0.328268	0.323684	-0.632176	-0.105957	-0.383168	-0.037746	1.991323	-0.643130	-0.298427	0.073929	1.443352	0.470050	-0.547089	0.348497	0.370739	-0.915732	0.172518	0.210947	0.498305	0.000000	0.200706	-0.019984	0.465783	-0.135906	-1.390394	0.483754	-0.479829	-0.743751	1.150040	1.009195	-1.064319	0.000000	0.012756	0.000000	0.382100	1.077246	-0.156153	0.313084	0.000000
YOR249C	-0.087124	0.073152	0.000000	0.326872	0.036679	-0.297013	0.013136	0.484689	-0.432230	3.130731	-0.261913	-0.507779	-0.132927	-0.859843	-0.342402	-0.435747	0.867403	-0.162160	0.095429	-0.274921	0.103850	-1.011952	-0.588289	-0.534293	0.730938	-0.182717	0.303126	0.260648	0.150997	0.625757	0.106085	0.292970	-0.012060	-0.031871	0.053450	-0.127232	1.111437	-0.010140	-0.515146	-0.479173	-0.196378	0.000000	1.526261	0.128163	0.824511	1.433805	-0.231847	-2.422637	0.312816
YOR303W	0.470773	0.012066	0.045634	0.225398	2.810076	-1.233054	-0.566245	0.518629	0.507166	-0.507307	-0.544814	0.821077	-2.749655	-1.566945	0.456896	0.690756	-1.483096	-0.509157	0.653309	-0.294219	0.389913	-2.476162	0.735644	-0.237146	0.787818	-1.182674	0.718542	0.022212	-0.085840	-1.540608	1.141257	-1.172304	-0.415180	-0.384931	-1.508698	-0.751768	-1.289938	1.452711	0.214653	-0.432883	-0.488055	-0.389869	-0.373522	0.820016	1.727774	-1.474318	0.575160	0.489794	0.000000
YOR307C	0.601565	0.271825	0.000000	-0.214344	0.889332	0.518275	0.091378	-0.428281	0.341691	1.581147	-1.607969	-0.268616	0.342906	-0.360558	-1.111630	0.314774	-0.452190	-0.219282	0.456612	0.344478	0.123285	-0.012406	-1.120467	-0.898120	0.404025	0.421693	0.284147	-1.452252	0.517237	0.000000	-0.791392	0.046347	0.892711	0.300148	-0.347827	-0.021072	0.092916	0.499497	-0.110155	0.078393	-0.444706	0.000000	0.259709	0.000000	-0.442259	0.658239	0.728469	-0.656136	0.000000
YOR310C	-0.493898	-0.966074	0.000000	0.445258	0.086349	-0.497249	0.196950	0.677422	-0.395267	0.716621	0.268231	-0.237044	-0.041558	0.268282	-0.441566	-0.368156	0.462213	0.045438	0.418089	0.173277	0.000000	-0.348980	0.852607	0.407131	-1.003297	-0.983130	0.794085	0.698150	0.153824	0.000000	1.156174	-1.033370	-0.060951	0.922191	-1.561847	0.951955	-0.773758	-1.576920	1.468770	-0.162016	0.169140	0.000000	0.947877	-0.179121	0.349846	-1.572071	-0.679761	0.704348	0.197376
YPL041C	-0.443756	-0.069677	-0.503644	1.572577	-0.714360	-0.177754	-0.608676	-1.046213	-0.459347	-1.213065	0.274696	-1.481233	-0.939323	-0.660505	-0.160781	-0.717767	-0.446352	1.404236	0.247005	0.486291	0.913758	0.363575	0.159102	-0.690446	-0.856988	0.534601	0.301361	-0.178452	0.169077	0.603042	0.513449	1.597623	-0.833625	-0.311098	1.160149	0.276711	-0.330866	1.307713	-1.032279	-0.437671	0.145684	0.590167	0.677954	0.985876	-1.046659	1.175248	-0.529135	-1.832929	-0.481551
YPL038W	-0.825947	0.084786	0.147148	1.363113	-0.672603	-0.635619	-1.437691	-0.222792	-0.474468	-0.957570	1.592504	0.738056	0.907641	2.068073	-0.226247	-0.386334	1.353501	1.386098	-3.439198	-0.316964	0.105048	0.381944	-0.824110	-0.085689	0.365373	-0.836478	0.341214	0.418870	-0.218149	-0.769416	-0.565757	-0.594956	-0.535753	-2.924377	-0.435046	-0.586308	0.582263	-0.029643	0.422086	0.259460	0.442752	-0.350470	0.062564	-1.562688	0.502006	-2.096497	1.178235	-0.444556	-0.051601
YPL037C	-0.952769	-0.184060	1.095794	0.435330	-0.781348	0.534451	-2.600775	-0.093980	0.282804	0.674377	0.573207	-0.050866	0.347657	0.341720	0.156566	0.328919	-0.433063	0.696605	-0.577670	0.224796	0.530253	-0.237988	0.486035	0.007473	0.570422	0.034126	-0.267908	0.708093	0.859608	-0.599149	0.429076	-0.991905	-0.142023	-0.703644	0.511399	0.130594	1.263061	-0.604996	0.000000	0.425411	0.321617	0.395761	-0.344742	-0.508167	0.554391	-0.266249	-1.185852	-0.421963	0.207429
YPL031C	0.323801	1.043960	-0.015984	0.228133	0.199317	-0.686307	0.503646	-0.453886	-0.699187	2.082632	1.210793	-0.267113	0.107244	0.452846	0.610188	-0.579027	0.201248	1.946226	-0.822652	0.341038	0.000000	-0.484678	0.540940	-0.582843	0.413351	-0.659486	0.265984	-0.132653	-0.222481	-0.883402	0.964254	-0.782178	0.170047	-0.063754	-0.568437	1.469149	-0.704047	-2.410696	-2.158015	0.895941	-0.637698	0.587171	0.022794	0.270176	0.529922	-0.658592	-0.899689	-0.571224	-1.014630
YPR010C	0.278822	0.408542	-1.672331	0.068853	2.060108	-1.614233	-0.021851	-0.488255	-0.402790	0.727246	-0.143141	-0.091271	-0.929464	-0.697124	0.847318	-1.721019	0.022770	1.118417	0.365678	-0.018528	-0.112590	0.350121	-1.030861	-1.828104	-1.693946	0.160648	-0.120190	0.028816	-0.192003	-0.677691	-0.461389	-3.269627	0.588064	-0.409004	0.016751	-0.861003	-0.382253	-0.121513	-0.867629	1.033761	-0.280699	0.892378	-0.769699	1.245683	0.618772	-1.086087	0.354602	1.292957	-0.682062
YPR013C	0.069198	0.224327	0.000000	0.975077	-1.295995	0.661797	1.203019	0.280407	0.110363	0.475066	0.883973	-0.155741	-0.519817	-0.719054	0.957301	-0.393663	0.647368	0.141796	-0.700450	0.463326	-0.064159	1.714677	-0.608252	0.027467	0.083002	0.541885	-1.269210	-1.584860	0.191759	0.504071	1.734124	0.310084	-0.530866	0.000000	0.717373	-2.274890	-0.097986	0.219976	0.709197	0.966257	-0.832483	-0.446554	0.751163	0.000000	0.204170	0.312647	-0.388986	-0.672106	-0.016053
YAL063C	0.050223	0.230645	-0.833619	0.306819	0.746991	-1.074041	-0.028655	0.194781	-0.247452	-0.094661	-0.085874	0.002133	-0.694527	-0.435532	0.930368	0.270829	1.330391	0.652403	0.113493	-0.496545	1.218701	-0.012003	-0.238384	-0.291557	-0.838971	-0.295056	0.473134	-0.755880	0.703063	0.446091	0.155266	0.560579	-0.072641	0.085669	0.915555	0.383232	-0.746162	1.963676	0.000000	-0.558234	-0.292288	0.416125	-0.115556	0.322570	-0.344216	0.464916	0.358808	-0.503272	0.000000
YBL026W	-3.017688	-0.692302	0.787342	0.411061	-1.432034	1.162869	-2.605841	0.572573	0.253055	1.515646	1.363580	-0.543790	0.867533	4.090791	-0.534896	-0.074987	0.342499	-0.485862	-0.250195	-1.065160	0.542111	-0.359763	2.062019	0.769509	-0.307235	-0.580082	-0.269800	0.069069	0.321679	-0.040417	-0.295892	1.036772	-0.098367	1.424789	-0.267998	0.396132	1.023371	-2.932854	0.000000	1.037284	-0.433441	-1.277531	1.552406	-0.853016	-0.546223	-0.454097	0.850401	-0.407358	0.000000
YBR014C	-0.999436	-0.007361	1.012226	-0.316893	-0.353995	0.625087	-1.264904	0.637929	-1.186516	0.458724	0.653239	1.228931	0.044852	0.950731	-1.428780	0.447674	-0.596810	0.087754	-0.517816	0.347039	-0.771243	-1.121115	0.579706	0.796539	1.666697	-0.705110	-0.582550	0.148439	0.193751	0.337137	0.672522	1.571210	-1.014614	-0.625844	2.351683	-0.143229	0.567069	-0.390570	0.525553	0.075819	-0.584457	-0.364808	1.222522	0.000000	-0.008122	0.376047	0.048844	-1.109300	0.000000
YAL055W	-0.193481	0.350939	1.359747	0.308185	0.000000	-0.401117	-0.242509	-0.280661	-1.245197	1.467141	0.907929	0.000000	0.689432	1.385066	-0.574054	0.000000	0.231102	0.000000	-0.101369	-0.584469	-0.511940	-0.747920	-0.541341	0.000000	0.000000	0.000000	-1.148787	0.196790	0.093068	0.089541	0.491831	-0.935690	0.000000	0.199488	0.000000	0.829811	0.627284	-0.882298	0.000000	0.534128	-1.395265	-0.580723	-0.211604	-2.845092	0.000000	1.749131	0.000000	0.000000	-0.010566
YAL054C	-0.741995	-0.140693	0.754380	-0.463701	-2.707215	1.295287	-0.392903	0.112931	-0.204005	-0.523631	0.791259	-3.814918	0.190630	0.421334	0.006155	1.116050	-0.523350	1.008760	0.399888	0.488532	0.292270	0.243620	0.873114	0.692510	1.055917	-0.035191	-0.421607	-0.372810	0.149236	-0.163175	0.480520	1.686482	-0.048063	-0.147228	0.207143	1.293054	-0.229593	1.569935	0.000000	0.501763	-0.838843	0.482059	-0.043770	0.130953	0.027645	1.522333	-0.673257	-0.497650	-0.396823
YAL046C	-2.547815	-0.307823	1.151257	1.022771	-0.283441	1.515283	-1.659428	0.661410	-0.276051	0.306158	0.539725	0.851252	1.083178	1.630367	-0.887195	-0.407712	-0.548653	-0.832027	-0.144328	-0.465014	0.000000	0.552888	0.937964	0.423732	0.642954	0.513196	-0.223242	-0.031849	-0.469060	-0.011734	-0.176811	-0.916411	0.212006	0.575488	-0.158121	-0.250640	1.299636	-0.772584	0.351207	-0.099947	-0.209722	-0.401187	0.615687	-0.567653	0.718255	0.359549	0.476346	0.063469	-0.208490
YAL044C	-0.339280	-0.189839	0.947421	1.028293	0.574191	1.091272	-2.109438	0.819004	0.045503	-0.864414	0.449998	0.284482	0.117105	1.218087	-0.260526	-0.474596	-0.350218	0.821055	0.316341	0.233689	-0.407834	0.142926	0.589904	0.837622	1.513984	0.921998	-0.811518	-0.643451	-0.000694	-0.053002	1.325897	0.956153	0.094333	-0.391558	0.450708	0.399172	-0.378739	-0.167944	-0.159879	0.591361	-0.425873	-0.361678	-0.359989	-0.874358	0.703309	0.182857	-0.593926	0.400706	1.078216
YAL007C	-0.758346	0.014349	0.566070	-0.280519	-0.941168	0.776975	-0.880732	0.718079	0.098660	-0.337074	0.516233	-1.760401	-0.205627	0.424090	-0.498231	0.069444	-0.313670	0.292806	-0.229797	0.569136	-0.337125	-0.948378	-0.012238	0.887743	0.382902	-1.226260	-1.249513	-0.236228	-0.010265	0.166175	0.337529	-0.424992	-0.609612	-0.474589	-0.347030	0.444868	0.116674	-0.718772	0.000000	0.544201	-1.771595	0.493344	0.392338	-0.237112	0.378391	0.578406	-0.536185	-0.357750	0.900846
YAL001C	0.440515	-0.530049	0.874075	0.746400	-1.912102	-0.922873	-1.113906	-1.473014	-0.065395	-0.375746	0.604452	0.051951	0.345198	0.008759	0.911880	0.121467	0.000000	1.401979	-1.034719	-0.073694	0.000000	-0.844240	-1.594468	0.989414	0.665554	0.338794	-0.556977	0.204744	-1.216088	0.106510	-1.456358	1.764645	-0.198021	0.387025	-0.190252	0.119953	0.354017	-0.489903	-1.275958	0.412925	-1.565632	-0.108126	0.576088	0.000000	-0.761828	0.291921	0.270021	-0.438949	-0.737466
YBR162W-A	0.112753	1.404923	0.364195	0.522942	-1.631192	0.050751	0.392689	-0.456204	-0.323413	0.252779	-0.818506	-0.057142	1.293243	-0.062888	-0.817448	-0.006166	-0.384981	-0.526024	-0.165141	-0.189356	-0.050999	0.524919	-0.196180	-0.303816	0.620387	-0.108554	0.350186	0.042231	0.246351	-0.957271	0.198758	-0.390858	-0.365370	0.163568	0.396760	1.477085	-1.070304	-0.074731	0.357500	0.338500	0.772011	0.312116	1.800690	-0.687504	-0.019448	-0.430170	1.206220	0.015322	0.331233
YBR169C	-1.478130	-2.010050	-0.176427	0.692723	0.022503	-0.562817	0.250689	-0.963302	0.367228	0.000000	2.238618	-1.529450	-3.110891	0.000000	1.868480	-2.302905	1.986527	3.210453	-0.334436	-0.844933	-0.588585	0.443298	-0.484209	0.405334	0.621778	-0.237341	-0.194337	0.000000	-0.440110	1.872309	0.804923	0.000000	-0.274605	-1.154384	4.271756	0.589473	-0.749389	-1.401125	-1.953657	-1.201123	0.299856	1.862242	-0.283948	0.841272	-0.530906	0.437017	-2.704205	-1.140748	-1.033204
YBR213W	-0.166983	-0.855021	-1.015193	-1.414425	-0.546294	0.095145	0.094819	0.775790	-0.191766	0.342857	-0.442372	0.241648	0.939949	-1.183164	0.987113	1.395645	0.578685	0.312503	0.377174	0.120342	0.178981	-1.317587	1.134449	0.163036	0.560043	0.587644	-0.012752	-0.614801	-0.366201	-0.949363	0.729216	-1.068036	0.838826	0.061463	-0.752218	-0.418217	1.010367	0.769942	0.876821	0.110147	0.378732	1.057383	-0.110299	-0.010584	0.705555	1.027648	0.577021	0.481239	0.569981
YDL140C	0.052975	0.374618	-1.425049	0.711863	1.260633	-1.844302	-1.569464	-0.330692	0.091730	-1.107152	-0.280069	-1.312641	-1.341402	-0.934203	0.422847	-0.945793	1.347477	1.596702	-0.188792	0.761559	-0.391618	0.151965	0.508431	-2.611766	-1.000705	-1.083725	0.000000	-1.161356	-0.112310	-0.287830	-0.977770	-1.909759	0.272795	-0.159084	0.367336	0.000000	0.000000	-1.915221	-0.062368	1.129820	-1.158187	0.672861	-0.500102	1.524393	1.515864	-0.549039	-0.609388	1.204804	-1.284997
YDL090C	1.239327	0.000000	0.309101	1.073466	-0.845027	-0.025091	0.176616	0.012723	0.708272	-0.061225	-0.172573	0.000000	0.251654	-0.434899	0.273222	-0.687219	0.070059	0.857152	0.204334	0.000000	-0.306814	0.077710	1.159802	0.056325	0.025195	0.592357	0.000000	0.520392	0.159567	-0.231888	0.252984	0.438511	-0.658824	-0.620395	-0.430587	0.000000	0.000000	-1.002652	0.000000	0.344768	-0.531086	2.122731	0.000000	-0.530399	-0.249329	-0.774869	1.524632	0.671836	-0.631124
YDL088C	-0.058017	0.000000	-0.455857	0.820665	-0.185523	-0.378917	-0.665073	-0.849985	0.543196	-0.444804	0.041862	-0.940530	-0.301158	-0.602109	0.418364	-0.425475	-0.293899	0.285413	-0.040971	0.548260	-0.104868	-0.043433	-0.567453	0.018966	0.077885	1.010196	0.000000	0.653897	0.329254	-0.231337	0.120712	-0.201627	-0.265315	-0.596544	-0.311790	0.000000	0.000000	0.403568	0.000000	0.000000	0.086663	0.511456	0.000000	0.526063	-0.014182	-0.385272	-0.122587	-0.471918	-0.395625
YDL080C	0.453496	0.488243	0.037121	0.226268	-0.572367	-0.503475	-0.606807	-0.601231	-0.309300	0.000000	-0.207730	-0.927484	-0.346739	0.000000	-0.205233	-0.985599	-0.634007	1.254983	-0.044662	0.044812	-0.507588	-0.641054	-0.616341	-0.649379	-0.165303	-0.081289	0.166340	0.000000	-0.598830	-0.357653	0.075098	0.000000	0.387080	0.441370	0.445162	0.718947	-0.858031	1.351497	0.825676	0.897714	0.164892	0.347979	-0.160574	0.521958	0.032744	0.437288	-0.326096	-0.803165	0.206596
YDR245W	-0.333862	0.652067	0.456753	-0.535839	-0.276083	0.331245	-0.108899	0.411277	-0.987717	-0.659877	0.799325	2.942300	-0.183719	0.567831	-0.547768	0.468808	1.167482	0.369839	0.043219	0.534310	0.314044	-0.024758	0.929132	0.705051	0.649463	0.536114	-0.254678	0.269466	-0.005430	0.086857	-1.128744	0.942075	1.009434	0.738787	-0.401267	0.508585	1.516996	-1.699541	0.000000	-1.788997	-0.755759	0.839272	-1.252775	-0.383671	0.305942	-0.832611	0.843174	-0.604056	0.000000
YDR247W	-0.526118	0.458178	0.305067	0.491421	0.095991	0.761508	-0.228690	-2.002840	-0.457174	-0.085417	-0.118942	-0.373096	-0.023373	-0.681200	0.111875	-1.214010	0.852964	2.430522	-0.298917	-1.282778	0.231131	0.414300	0.370880	-0.903679	-0.187932	0.198055	1.000659	-0.201345	0.498376	0.023738	-0.431689	0.670913	-0.701732	0.093575	0.206613	0.901621	-0.999663	0.787042	0.000000	-1.374364	0.517648	-0.118901	0.170932	-0.540532	0.143831	-0.548926	0.241918	-1.877205	0.000000
YDR248C	-1.447466	-0.585118	0.379811	0.251804	-1.760057	1.293610	0.154502	0.918819	-0.074089	0.000000	0.548750	-0.882890	0.463147	0.000000	-0.610390	0.077677	1.062003	-0.708120	-0.222706	-0.209238	0.439856	0.324090	-0.047144	0.896778	0.237965	-0.010076	-0.286257	0.000000	0.782722	0.638971	-0.695923	0.000000	0.255042	-0.576529	-0.447108	0.069627	0.631471	0.685339	0.204186	-0.091122	-0.458806	0.805273	0.742600	-0.608725	0.048456	0.168234	1.107353	-0.767560	1.066419
YDR251W	0.993039	-0.769735	0.542941	-0.866944	1.034344	-0.349415	-0.713027	-0.305717	0.323073	-0.140053	0.998514	1.028382	-1.103706	-0.300343	1.443779	0.236193	0.490289	1.285718	0.414252	0.440712	-0.101772	-0.069147	0.050893	-0.209994	-0.056417	-0.093505	0.037724	-0.252824	-0.383507	0.154343	-0.442775	-1.112509	0.424736	1.492513	0.383454	0.866054	0.073568	-3.291341	-1.394940	-0.013990	-0.110696	1.078669	-0.398362	0.000000	0.662626	0.905270	0.486428	0.077052	-0.345422
YDR287W	-0.215360	-0.181321	0.927209	-0.043622	-0.639075	-0.110482	-0.084710	-0.476059	0.050675	0.785432	0.214562	0.656110	0.067883	0.604083	0.850639	0.551387	-0.337441	-0.338932	-0.719153	0.430597	0.103256	-1.017004	1.592686	0.605733	0.632347	0.183820	-0.451484	-0.034071	-0.741222	1.327224	-0.418509	-1.678502	-0.003716	-0.611266	0.847437	0.828225	-0.355253	-0.433219	-0.652788	0.560412	0.282990	-1.718949	-1.065682	-0.657000	0.339142	0.688419	0.557620	0.004338	0.122664
YDR291W	0.177077	-0.373816	0.205717	1.274386	0.144611	-1.150153	-0.465760	0.236808	0.767107	-0.885141	0.492862	-0.060224	-0.716325	-0.124997	0.585678	-0.056627	0.293616	0.091211	0.201808	0.242102	0.263043	0.272811	-0.170589	0.355666	0.230051	0.365350	0.046236	0.947432	1.321153	-0.395956	0.763339	-0.492220	0.575390	0.979845	-0.095165	0.790982	-0.627969	0.115152	0.000000	-0.351574	-0.860758	0.608698	0.415112	0.239740	0.266402	-0.076153	-0.050070	0.059947	0.000000
YDR297W	0.585991	-0.147783	-1.039734	0.656569	0.509127	-0.017506	-0.584714	-0.292103	-0.461589	0.362807	-0.304641	0.019774	-0.757836	-0.616562	-0.478586	-0.452574	-0.244503	0.290315	0.093008	0.378481	-0.514310	-0.693295	0.721108	-0.100915	-0.244819	-0.302767	-0.209168	-1.276771	0.145314	4.561585	-0.434819	-1.230837	-0.495389	0.650916	-0.663487	-1.452374	0.382072	-0.619300	0.000000	-0.975836	0.550807	0.372787	-0.928945	0.000000	0.064647	0.618272	-0.268099	0.408309	-0.061180
YDR299W	0.087352	0.652926	-0.905147	-1.502391	0.243981	-0.363619	-0.320784	-0.311746	-0.175702	0.726450	0.212571	0.269120	0.173964	0.078475	-1.146865	-0.367172	-0.246862	0.174637	0.152990	-0.265452	-0.301849	0.466098	0.100252	0.549226	0.730156	-0.324778	-0.192395	0.332824	0.078592	-0.191872	-0.737224	-0.185490	0.187811	0.327782	-1.238234	-0.254772	0.243560	-0.851041	0.000000	0.111872	-0.793001	-0.166596	-1.006378	-0.324292	0.128827	-1.481989	0.680113	1.190326	0.336654
YEL009C	1.786235	0.683472	-0.516266	-0.166315	0.946118	0.099278	-0.843766	-0.403453	-0.662264	-37.661408	-0.677048	-0.008324	-0.617202	-0.601191	0.391652	0.394732	-0.314450	1.803642	0.025826	0.569273	-0.417897	1.021138	1.989722	-0.984183	-0.477978	-0.037629	-0.465959	-1.034221	-0.536496	-0.450276	0.074148	0.483550	0.176118	-0.425793	-0.202347	-1.355757	0.006088	1.809489	0.000000	-0.779699	0.355809	0.237832	-0.787969	1.310388	0.837028	-1.138220	-0.845615	0.496068	-0.150275
YEL006W	0.464890	0.212313	-0.084985	-0.545509	-0.102692	-0.063291	-0.029167	-0.791939	0.060697	0.000000	0.728153	0.369148	0.923320	0.000000	-0.495489	-0.002043	-0.885577	0.334654	-0.019297	-0.107895	-0.278022	1.215276	1.703668	0.147126	0.478228	0.404460	0.054530	0.000000	-0.529829	1.437378	0.174724	0.000000	0.636266	-0.191617	-0.205516	0.546360	-1.798976	0.541762	-0.385663	0.171619	0.155626	-3.697653	-0.325734	-0.107096	0.227508	0.095632	0.519452	-0.967824	0.164629
YER027C	1.606524	0.057244	0.052944	-0.814370	0.000000	-0.384700	-0.755587	-0.840476	0.701033	-1.213256	0.609048	0.000000	-0.636367	-0.402357	-0.512155	0.000000	-0.422509	0.000000	-0.326824	0.604226	-0.648901	1.024352	-0.485934	0.000000	0.000000	0.000000	-0.655569	-0.777412	-0.396186	0.318020	-0.380194	-3.295484	0.000000	0.143847	0.000000	0.198956	-0.084153	-0.043297	0.594446	-0.839495	0.161473	0.046035	0.478180	0.025723	0.000000	0.979836	0.000000	0.000000	0.419140
YER030W	-1.140444	0.338602	0.000000	0.000000	-1.105397	-0.386852	-0.046109	-0.157006	0.204489	0.000000	0.992062	0.000000	0.537637	0.000000	-0.479200	0.000000	0.770022	0.000000	0.199195	-0.295624	-0.218228	0.586405	0.000000	0.000000	0.000000	0.000000	1.180293	0.000000	0.784929	0.000000	0.000000	0.000000	0.000000	0.000000	-1.831879	-0.942523	1.184494	-1.000115	0.000000	0.059848	-1.430651	0.000000	0.142644	-0.806819	0.000000	0.748865	0.000000	0.000000	0.702559
YER032W	0.761448	-0.763224	0.000000	-0.412608	1.190714	-0.214977	-1.065266	-0.076662	0.370082	0.959524	0.333997	-0.596489	0.405168	0.661455	1.377751	0.594502	0.662842	0.833609	0.697147	-0.662277	-0.039175	1.549089	-0.757554	-0.727769	0.606186	0.440293	0.434447	-0.071590	0.469435	0.000000	-1.020606	1.209352	-0.672423	1.154168	0.443245	-0.207549	0.486017	-0.656328	0.018058	0.545740	0.588319	0.000000	0.449782	0.122125	-0.124357	1.062965	1.028125	0.192213	-0.061070
YER034W	-1.109753	0.805791	0.000000	0.013441	-0.339986	1.588642	0.390203	-0.145294	-0.817530	0.331217	-0.163546	-2.626573	0.755499	0.430261	0.459541	0.549995	-0.427647	-1.319548	0.582108	-0.529593	0.667534	0.926821	1.167628	0.215353	0.536660	0.811642	0.022706	-0.085193	0.350647	0.000000	-0.156947	-0.228647	0.089310	0.858695	0.177810	-0.251772	0.948923	1.434838	0.792268	0.525144	1.342021	0.000000	-0.351656	-1.220151	-0.833712	0.000000	0.327304	-0.819615	0.004323
YGL230C	-1.244208	-1.161369	0.000000	0.000000	-0.147438	0.221590	-1.076539	0.345832	0.483946	0.000000	0.312823	-4.687672	1.237548	0.000000	-0.193944	-2.898066	0.620988	0.617449	0.337514	-1.381056	0.434974	0.616443	-2.256620	-0.183798	1.278847	-0.242489	0.000000	0.000000	-0.687577	0.000000	0.000000	0.000000	-0.072837	0.000000	0.436796	0.000000	0.172491	-0.292319	0.000000	-0.473344	-0.080001	0.000000	0.000000	-0.214525	0.864461	0.000000	-1.125938	-0.003207	0.000000
YGR092W	-1.822169	-0.633261	-0.190283	-0.280890	0.000000	-0.778676	-0.258745	0.547088	-0.084329	0.508154	1.025346	0.000000	-0.642635	-0.461917	0.996018	0.000000	4.756772	0.000000	-0.202719	0.672019	-0.317021	0.346578	-0.078466	0.000000	0.000000	0.000000	-0.205193	0.977295	0.252750	-0.801620	-2.410413	-0.062384	0.000000	1.947686	0.000000	0.000000	-0.000258	-4.215490	-4.111426	-0.931329	-0.648515	6.698234	-0.412171	0.627272	0.000000	0.266154	0.000000	0.000000	0.539965
YGR134W	-0.192537	-0.484974	-0.435700	0.773046	0.335918	-0.559977	0.276600	-0.127886	-0.322697	-0.306053	0.782702	-0.200708	-1.533934	-0.671659	-0.277192	-0.167166	0.489610	0.851145	0.366577	-1.287746	0.000000	0.318580	-0.433260	0.284790	-0.650602	0.610490	0.335994	-0.185569	0.541824	0.542666	-0.134476	0.985038	0.822195	0.207922	0.027807	0.207538	-0.345324	0.498017	-0.708768	-0.377420	2.109217	-0.231506	-0.297784	0.474228	-0.463766	-0.441955	-0.835818	0.340466	-0.623357
YGR143W	0.098007	0.313644	0.508266	-0.527506	-0.196601	-2.418931	-1.097137	-0.765310	1.390860	-0.125710	-0.101386	0.287230	-0.951212	0.518077	1.139864	0.106714	2.459348	-0.379936	-0.163336	0.012279	0.235278	-1.352397	0.496137	-1.125662	-0.708879	-0.331582	1.033695	-0.632226	0.373459	0.028791	-0.108947	2.051957	-0.666447	-0.228017	1.467688	0.032864	-0.038317	0.062246	0.394421	-0.996091	0.061193	0.050377	0.232099	0.757856	-0.191106	-0.159984	-0.034665	-0.039312	-0.510452
YHR096C	-0.673811	-0.915463	0.365684	0.789224	4.132112	1.615325	-0.679467	-0.939446	-0.102141	-0.855220	0.011890	-0.428438	-0.292153	-0.874782	0.460982	0.850094	1.105774	0.223924	-0.727362	-0.003440	0.684307	-1.358313	2.077635	0.541625	0.247330	0.061728	-1.142802	0.781713	-0.054287	-0.435847	0.712015	0.668359	0.197710	0.000000	5.847939	-0.590697	-0.762951	-1.377593	0.000000	0.214104	0.836033	0.905370	0.319901	-0.602183	-0.242990	-0.628019	-0.564587	0.271803	0.748993
YHR099W	-0.148367	-0.056623	0.000000	0.516598	1.594609	-1.056842	-0.476046	0.062075	-0.020548	0.284633	-0.468904	-1.002066	-0.597022	-1.135710	0.644331	-0.471505	0.615343	0.743633	0.247642	-0.409922	-0.254495	0.569646	-1.328998	-1.327886	-1.814039	-0.121417	-0.170446	-0.368625	-0.135970	0.000000	0.597728	-0.034294	1.326689	1.156551	0.156836	-0.447235	0.166717	0.783682	0.219338	-0.392960	0.146751	0.000000	-1.120958	1.571220	0.199191	0.508597	0.431066	1.742014	-0.866451
YHR100C	-0.850525	0.327542	0.015817	-0.394426	0.121324	0.671012	-0.412775	0.870995	-0.160217	-0.138557	-0.306198	-0.253183	0.498511	-0.097157	-0.053537	0.973675	0.423257	-0.317441	0.059718	0.548484	0.169454	-0.066572	0.560885	-0.271685	-0.040405	0.829790	0.205486	0.043289	0.364193	-0.602549	0.065049	0.548114	0.338035	-0.244778	0.165556	-0.382511	0.277318	0.204080	-0.540653	-0.372561	1.113310	0.677538	-0.001466	0.004823	0.052979	-0.593304	0.548563	0.389491	-0.037509
YHR103W	0.156803	-0.296993	0.933486	0.052377	-0.006302	-0.343940	0.201800	-0.659140	0.967119	0.000000	-0.141846	0.068443	-0.139577	0.000000	0.465310	0.556379	0.194348	0.527015	0.529482	-0.420162	0.362332	0.343202	-0.432076	-0.528810	-0.076159	-0.130301	-0.554782	0.000000	0.058843	-0.134367	-0.629308	0.000000	0.599586	-0.152773	-0.366127	-0.258924	0.168033	-0.844053	-0.808195	0.047125	-0.372545	-0.822997	-0.259024	0.472767	-0.074629	-0.091347	-0.521346	0.017307	-0.165425
YHR105W	-0.043760	0.537769	-0.046220	-0.683593	-0.583940	1.102503	1.395494	0.462555	0.141549	0.000000	-0.775294	-0.100037	0.911006	0.000000	-1.438482	0.613351	-0.121529	0.536285	0.721613	0.196178	0.000000	0.640264	0.027419	1.027542	1.582374	0.427292	1.097148	0.000000	0.186107	-0.293437	0.105079	0.000000	0.594944	0.084710	0.237236	0.000000	0.315727	0.051104	1.528098	-0.945752	-0.086885	-1.205064	0.993421	0.161480	0.727150	-0.736757	2.451549	-0.471700	-0.412494
YHR146W	-0.525099	-0.381499	0.000000	-0.310845	-0.028523	-0.391672	-0.177941	0.193538	-0.892922	0.021622	-0.066964	-0.080572	-0.091671	0.627607	0.705653	1.402520	0.493344	-0.020828	-0.200246	-0.423804	0.168929	0.191032	0.738676	-0.696909	0.592993	-1.798342	0.570685	0.250570	0.808653	0.000000	-0.763723	0.907595	-0.396415	1.211660	-0.115284	0.069320	-1.615886	-0.993356	0.818863	1.164530	-2.080493	0.000000	-0.500302	0.781260	-0.233909	-0.905350	-0.058775	0.269961	0.000000
YHR150W	-0.440018	0.257728	0.258268	-0.761158	0.169918	-0.990492	1.007449	0.200747	0.648036	0.000000	0.102666	0.278081	0.829555	0.000000	-0.060047	1.703646	0.107351	-0.829994	-0.289679	-0.538556	-0.761624	-0.944091	-0.223115	1.156041	0.103842	0.199877	0.827093	0.000000	-1.265489	0.701109	0.494395	0.000000	2.115694	0.863848	-0.473806	-0.317946	-0.280486	0.343926	0.118500	0.464472	0.582537	0.912695	-0.163607	-0.023287	-0.385432	0.455873	0.841720	0.391180	0.810940
YHR152W	-1.792590	-0.116757	-0.298017	-0.837020	-0.199774	-0.232504	-0.459164	0.135426	0.127648	0.000000	-0.585352	0.431986	1.413648	0.000000	0.359059	1.061014	0.275372	-0.940711	-0.987098	0.140572	-0.419097	-1.641472	1.052092	0.329928	0.479104	-0.856085	1.162991	0.000000	-0.524324	0.657416	1.568065	0.000000	-0.476231	1.025373	-0.078713	0.090302	-1.254918	-1.116817	-0.629369	0.724466	-1.507226	1.724104	-0.178374	-0.896881	-0.636968	0.112929	1.236229	1.334426	3.129684
YKL203C	-0.625858	-0.514094	-0.280903	0.500911	1.133500	-1.597828	-0.042926	1.097423	1.085933	0.000000	0.135633	-1.006853	-0.490373	0.000000	0.507492	0.415546	-0.015074	-0.385027	0.225347	-2.820426	-0.382596	-0.499836	-0.412047	-0.438702	-0.914807	-0.224918	0.178931	0.000000	-0.336121	0.282962	0.353795	0.000000	-0.504836	0.972125	-0.117122	0.968375	-0.359520	0.065630	-0.946345	0.573063	0.027174	0.122862	-0.210924	0.520206	0.438515	-1.135664	-0.152848	0.929878	-0.559683
YKL163W	0.069571	-0.092077	-0.979973	0.859989	0.000000	-2.286255	-0.807066	0.172416	-0.327369	-0.362152	0.386985	0.000000	0.307177	-1.275186	1.170275	0.000000	3.493180	0.000000	0.099302	0.084059	-0.115231	0.547945	-1.414981	0.000000	0.000000	0.000000	-0.182566	-2.026976	0.321527	0.147556	1.582399	-0.607679	0.000000	-0.965479	0.000000	0.627426	2.397241	0.770639	-0.794623	0.336217	1.680928	2.496957	0.846869	1.743656	0.000000	1.307915	0.000000	0.000000	-1.135563
YKL162C	0.056230	-0.045752	0.459907	1.022769	0.000000	-0.251538	-0.500663	0.334089	-0.071986	-1.196770	-0.492467	0.000000	0.046488	-0.135141	-0.421533	0.000000	0.000000	0.000000	0.298419	-0.386566	-0.849777	0.066782	-0.010565	0.000000	0.000000	0.000000	0.760360	-0.147861	0.243958	0.324170	0.117976	0.100533	0.000000	0.316732	0.000000	0.737703	-1.344650	0.099281	0.242725	-0.064759	-1.134863	0.559255	0.464381	-0.129458	0.000000	0.408894	0.000000	0.000000	-0.998178
YKL160W	-2.304984	-0.973434	0.321333	0.992276	0.086373	-1.194519	-0.869822	1.634920	0.297942	1.144837	1.825068	1.255498	1.606517	3.184792	0.061893	0.094174	0.468338	-0.383341	0.173857	-1.817821	-0.294843	0.719924	1.834379	0.706541	-0.171455	0.333836	0.701689	0.633927	0.847793	-0.488529	0.150386	0.376915	-0.153533	1.791447	0.063778	1.148721	1.259137	-0.424401	1.123683	-1.042454	-1.423734	-0.119036	0.286490	-1.766863	0.074859	-0.725651	1.696880	0.017885	-1.606471
YLL023C	0.530560	0.039802	1.512949	0.267320	0.095206	0.884788	-0.572858	-0.315981	-0.455221	0.447088	0.043682	-0.510641	-0.457741	0.285535	0.757604	0.247182	-0.023146	-0.347114	-0.020318	0.647156	0.000000	-0.493311	-0.696456	-0.108121	0.813896	-0.698777	0.045862	-1.009538	0.171482	0.769277	1.579303	0.213486	-0.395425	0.249662	2.324662	0.712348	-0.008333	0.622870	-0.401863	0.371024	-0.330404	1.814823	0.124887	1.204557	-0.573668	0.824180	0.094108	0.233312	-0.736005
YLL016W	0.846321	0.407083	0.445450	-0.590569	-0.417490	0.684764	0.341380	0.666375	-0.070848	1.476978	-2.045476	0.281351	0.377790	-0.856431	-1.067550	-0.134714	0.695744	-0.163286	0.453271	-0.021405	0.168791	-0.507203	0.609202	-0.240012	0.602800	0.423666	0.292742	-1.205972	-0.119199	-0.105291	-4.242253	0.314256	-0.637615	1.748956	0.060532	0.026388	-0.020148	-0.070541	0.000000	0.325235	-0.360452	-0.363715	1.023995	-0.574490	-0.301479	1.166003	-1.218781	-0.499541	0.000000
YLL014W	-3.090000	0.000000	0.897045	0.213165	-1.732282	1.216825	-1.324717	0.804882	-0.807479	-0.934287	-0.947967	1.142045	0.688694	1.238118	-0.789764	-1.033056	-2.604288	-0.137993	-0.331907	0.000000	0.366473	-1.137023	1.319747	0.858785	0.004776	-0.947884	0.000000	0.276196	-0.120308	-0.096774	0.519608	0.876113	-0.257984	0.180259	-0.104849	0.000000	0.000000	-1.144860	0.567465	0.000000	-2.427123	-0.597774	0.000000	-0.095939	-0.662315	0.000000	0.419879	0.249415	0.934822
YLR025W	-1.780540	-0.133092	1.315826	0.169382	-0.910417	0.261401	-2.178630	-0.409318	-0.207821	0.223530	-0.911957	1.207839	0.361538	2.658453	-0.588701	-0.107210	0.805657	-0.783398	-1.008047	0.410017	-0.774000	-0.465941	0.471595	0.589825	-0.171962	-1.231070	-0.131053	1.198356	1.019013	0.067716	1.494704	1.017092	-0.413204	0.401955	-0.677507	-0.316770	0.997234	-0.247025	1.563092	0.000000	-1.942598	0.000000	1.296788	-0.626697	-0.641454	2.152276	-0.094355	-0.051040	0.654977
YLR026C	0.363157	0.885565	0.220424	-0.543130	0.000000	-0.470794	-0.096308	0.517590	0.632334	-0.575509	-0.828012	0.000000	0.111154	0.298157	-0.303134	0.000000	-0.169691	0.000000	-0.448060	0.315951	0.435821	0.474061	1.331712	0.000000	0.000000	0.000000	-0.437651	-0.084469	0.053546	-0.385489	-0.321794	-0.786713	0.000000	1.091895	0.000000	0.628064	-1.558690	-1.449885	-0.144436	-0.075156	-0.709738	0.312159	0.813298	0.328489	0.000000	-0.598584	0.000000	0.000000	0.696873
YLR031W	-1.676415	-0.345521	0.243310	0.601256	-0.092237	-0.515802	0.386280	0.190817	0.934506	-0.979132	-0.741023	-0.246003	-0.025046	-0.017001	0.386867	-0.026708	0.107529	-1.010540	-0.356356	-0.234214	0.317580	0.367230	-0.338580	0.726463	-0.018773	-0.351455	-0.152729	1.336749	0.294480	-0.233826	0.073048	0.000000	-0.381756	-0.677440	-1.190661	0.433707	-0.851397	-0.691955	-2.342147	-0.065478	0.004161	-2.480426	-0.760861	0.243546	-0.024547	-0.682086	0.733524	-0.384007	-0.155631
YLR033W	0.744323	0.251475	0.000000	0.429184	-0.395400	-0.652461	-0.284564	-0.828966	-0.409259	-1.070113	0.417935	0.641084	-0.325222	0.325918	-0.244868	-0.543950	-1.542824	-0.027075	-0.279971	-0.067158	-0.158372	-0.149834	-0.235682	0.113368	0.361011	-0.659349	0.392079	0.526221	0.255881	0.000000	0.800064	1.110443	-1.332010	0.599807	-0.604671	0.542625	0.691860	0.231751	-1.439858	0.686211	-1.068804	-0.367077	0.011550	-0.007599	-0.016382	-0.998945	-0.020240	-0.052812	-0.766164
YLR034C	0.460277	-0.108811	-0.770225	1.513705	0.024943	-0.081027	-0.393132	-0.165340	1.638234	0.211162	-1.096587	-0.079071	-2.396881	0.654599	0.049140	0.860164	1.644767	-0.220082	-0.249246	0.161893	0.514101	-0.306704	0.740963	-0.029002	0.470204	0.198363	2.391741	-0.860908	0.992888	0.127161	-0.208748	0.841625	-0.462893	0.913922	-0.162161	-0.271936	-0.722613	0.743743	-0.418716	0.259535	1.070342	-2.424875	-0.736817	0.332754	-0.128656	0.783040	0.671281	0.594362	-0.641837
YLR372W	-0.075041	-0.390098	0.000000	0.432018	-0.191873	-0.227924	-0.302658	-0.336443	-0.762942	0.324386	-0.096021	0.034585	-0.376782	-0.011874	0.552695	0.686030	-0.140554	-0.742876	0.031867	0.011093	-0.316692	1.035891	0.292108	0.234265	1.134909	0.019444	-0.206808	-0.324421	-0.030826	0.000000	0.322462	1.077524	0.233428	-0.466808	-0.016828	0.835128	-0.617634	-0.404274	-0.589398	0.262672	-1.029164	0.000000	1.266775	0.357928	-0.318574	0.221127	0.678387	-0.147123	-0.356306
YLR376C	0.215300	-0.360514	0.000000	-0.010780	0.027376	-0.223118	-0.328560	0.367688	-0.376181	-0.601215	-1.197090	1.032554	0.836388	1.238186	-0.382687	0.731659	-0.777178	-0.541054	-0.632548	-0.162787	-0.581294	-0.430109	-0.116978	1.480182	1.270033	0.724438	-0.015245	0.156717	0.438264	0.000000	1.031873	0.763390	-0.488446	-0.299731	1.311254	0.025170	-0.132257	-2.397032	1.571649	0.190741	0.007883	0.000000	0.333223	-0.568301	-0.913040	-0.784629	0.567594	-0.311117	1.389220
YLR413W	0.724529	0.432445	-1.826408	1.885670	1.412730	-1.708036	-0.741222	0.205004	-0.353162	1.636200	-1.322616	-0.430658	-0.934694	-0.955708	1.250977	-0.057954	-0.863586	0.124568	0.469979	-0.795580	-0.519022	3.526886	0.458379	-0.867245	-0.603770	-0.358245	0.618094	0.348712	0.213132	1.734161	-0.534183	1.624902	0.213749	0.659172	-0.384310	-0.264393	-0.014476	0.127652	0.000000	-0.738028	-1.489116	0.998479	-1.560551	1.352114	-0.456442	-1.500288	0.047465	2.071789	0.000000
YLR414C	0.001360	0.821474	0.000000	0.174783	1.941305	0.232910	0.530461	-0.029680	-0.109921	0.000000	-0.933774	0.235059	-0.199157	0.000000	-0.432060	0.869589	0.797329	-0.873832	0.048024	-0.278916	0.052040	0.300575	0.068315	1.266393	0.421337	0.510927	-0.054418	0.000000	0.120458	-0.710133	1.093058	0.000000	0.790997	0.093931	0.442773	-0.084431	-1.292509	-0.221539	-1.008317	-0.505138	-0.036153	-0.072939	0.591582	1.249450	-0.926146	0.119824	1.460822	0.592746	-0.035044
YLR422W	-0.130489	0.519255	0.000000	1.373284	1.239140	-0.920166	-0.997316	0.302401	0.586902	-0.651691	0.024924	-0.253506	-1.133259	-0.114404	1.500561	-0.120773	0.732880	-1.057401	0.330393	0.466789	-0.045006	-0.899551	-0.439068	-0.900423	-0.712438	-0.365239	-0.116929	0.063245	-0.292220	0.000000	0.503750	1.424267	-0.292803	0.872897	1.268267	-0.175162	-0.691291	0.925158	-3.132452	-0.082563	-0.514539	0.000000	-0.965425	2.318576	-0.624659	0.060816	0.424306	0.433231	-0.238500
YMR139W	0.747923	-0.365919	0.000000	-0.436731	-0.320103	0.591675	-0.517491	-0.270813	-0.076982	-0.106052	-0.459954	-0.241521	-0.164540	-0.291760	-0.515928	-0.296240	0.354346	-1.434180	0.176060	0.002268	0.076114	-0.319935	-0.277805	0.275047	-0.017799	-0.673524	0.007583	-0.784145	0.262773	0.000000	-0.414420	-0.581423	0.599888	-0.318691	0.821558	0.678127	0.220152	0.352754	-0.021970	-0.671352	-0.308735	0.000000	0.459177	0.515800	0.324334	1.303229	-1.268334	-0.503613	0.056562
YMR177W	0.048373	0.301510	0.000000	0.351535	-0.551289	0.317015	0.699115	0.537642	1.216214	0.218226	-1.264140	-0.817723	1.857108	-0.416959	-0.488269	2.160891	0.898001	-1.278805	0.132297	0.306389	0.046506	0.968504	-0.075773	0.026727	1.327528	0.571320	0.414827	-1.021139	0.230422	0.000000	-0.197504	0.119825	1.140160	0.345994	-0.463326	0.345667	-1.393001	-0.134114	1.666473	0.053725	0.602150	0.000000	0.201315	-0.589992	0.208746	-0.755806	1.067942	0.956361	0.162137
YMR179W	0.031640	-0.529594	0.000000	-0.998039	0.210308	0.254281	0.861918	0.497477	0.695285	-0.024759	0.106454	-1.473064	0.604066	0.430440	-0.623703	0.798808	1.832140	-0.433523	-0.003584	-0.280453	-0.412329	0.110224	-0.308790	0.715665	0.823312	-0.414414	0.633585	0.198688	0.576226	0.000000	-1.097571	0.573927	0.419184	1.411249	-0.267823	0.070718	0.003160	-0.457880	-0.045772	0.011977	-0.416472	2.127551	-0.093103	0.375270	0.408444	-0.085337	-0.099448	0.826103	0.160546
YMR180C	-0.375608	0.506889	0.000000	-0.689784	-0.634186	2.286836	-0.214225	-0.200972	-0.479892	-0.713488	-1.249278	0.981195	1.125953	0.495286	-0.111322	0.723579	-1.224942	-1.682106	-1.506709	-0.445127	0.761071	-0.308426	0.379015	0.129843	0.868346	0.272780	0.244967	0.177520	-0.303669	0.000000	0.137095	-0.153724	0.045433	0.901191	0.529583	0.309458	-0.130564	-1.262484	2.196230	-0.772022	-0.142377	0.000000	1.185235	-0.177969	-0.042013	1.259216	0.723250	-0.381294	1.141119
YMR182C	-0.284989	-0.513952	0.000000	-0.095948	0.415623	-0.270599	2.516606	-0.063258	0.846921	0.086307	1.416581	-1.205840	-0.391123	-0.689506	0.467118	0.663006	0.746750	-1.814870	-0.756519	0.000000	0.606760	1.703048	-1.685755	0.608045	0.112473	0.465930	0.000000	-2.513460	0.675803	0.000000	0.583877	-0.307119	-1.809886	1.554341	1.696388	0.000000	0.279501	0.383388	0.000000	-0.066771	1.384221	0.000000	0.000000	0.749452	-2.345854	0.000000	-0.520114	-0.692952	-0.101255
YMR186W	-0.329814	-0.651635	-0.372227	0.518950	0.558060	-1.487267	0.290433	1.036283	0.636546	-0.393341	0.558659	0.275371	-0.633163	-0.428540	1.041415	-0.228745	1.939949	0.361439	0.462226	-0.159832	0.082776	0.574214	-0.456215	0.066416	0.208192	0.334498	-0.154800	0.000000	-0.318238	0.000000	-0.386960	0.000000	0.498054	0.954388	0.076187	0.224149	-0.623439	-0.116515	-0.259610	-0.338108	-0.216113	-0.513822	-0.593453	0.342476	-0.470581	-0.449170	0.712355	-0.162959	-0.516122
YNL148C	0.336636	0.149251	-1.183424	-1.810333	-1.099292	1.523794	1.683797	0.954174	-0.029687	-0.040985	-1.017267	0.907516	1.644873	-0.277496	0.238720	0.740989	0.512237	-1.375130	-0.487204	0.379391	-1.196901	0.237072	1.056227	1.739067	1.082734	0.339535	-0.203641	-0.222832	0.419638	-0.425466	-0.701486	-0.546847	-0.368798	0.570248	0.507907	-0.470585	-0.427430	-0.294235	1.138130	0.432667	0.925266	-1.433028	0.349202	-1.328002	0.232415	-0.466694	1.961982	-0.654988	0.885601
YNL145W	0.892025	-0.700030	0.000000	2.193292	-0.770330	0.414350	0.834355	0.142322	-0.109008	-0.588933	-0.986605	0.648804	2.054596	0.132737	-0.241882	0.754267	0.145585	-0.004635	0.858365	-1.320938	0.344609	-0.175883	0.828152	0.605777	0.878478	-0.650353	0.136746	0.380512	0.880689	0.246168	-0.621772	2.871488	-0.899771	3.743962	1.354811	-0.900683	1.054648	-9.482389	-9.842150	-0.477373	0.517116	15.533853	-1.442290	-0.520966	0.581664	1.451816	13.452680	1.471483	-0.391274
YNL144C	0.879612	-0.185708	0.000000	0.915534	0.595135	0.548917	-1.199656	0.575960	-0.284867	-0.918893	0.817949	0.179758	-0.249971	-0.298397	0.007534	0.522346	0.398440	-1.479258	0.956721	0.025171	0.390413	-0.345310	0.628468	-1.623480	-1.361824	-0.470811	-1.913869	-1.177427	0.266686	0.539652	0.442399	0.283712	-1.054452	0.159564	1.596785	0.064442	-0.101623	-0.224012	-0.314950	-0.489113	0.644836	1.348274	0.281747	0.000000	0.128135	0.271452	-0.797599	-1.688046	-0.678744
YNL093W	0.569190	0.687107	-1.302437	0.524702	1.702828	0.475332	0.057464	-1.286417	-0.031648	-0.212423	0.198056	0.249387	0.044576	-0.781524	-0.353822	1.151331	-0.491163	-0.780213	0.162669	0.321403	0.071850	0.600393	0.158571	-0.826464	-0.585767	-0.283972	-0.687721	-0.801966	0.650462	-0.007890	-0.722077	-0.618983	-0.386878	1.095874	0.658589	0.127787	0.410416	0.132705	-0.279286	0.267775	0.070119	-0.063776	0.181749	-1.276905	0.062658	0.094352	0.969058	0.398522	-0.979021
YNL091W	0.749424	-0.202978	-0.352556	-0.590110	0.473911	-0.582680	-0.469636	-0.190052	0.415834	-1.382660	0.664814	0.073309	-0.231645	-0.419759	0.212078	0.424258	-0.129992	0.177423	-0.293904	0.622612	0.041546	0.017321	-0.109175	-1.739700	-0.198012	0.086089	-0.234594	-0.208062	0.447046	-0.556180	0.180874	-0.934928	0.264888	-0.064319	0.051439	0.309085	-0.718883	0.071957	0.778316	-0.239539	-0.953215	0.217794	0.217447	1.158340	0.422158	-0.129790	0.522219	0.571417	0.127364
YNL086W	-1.146176	-0.100506	1.478354	-1.224230	-1.194580	1.376106	1.481927	-0.231007	-0.193961	-1.775897	-1.679066	-0.086688	1.733068	1.790174	-1.256756	0.653263	-0.463526	-1.029672	0.218272	-0.733276	-0.001704	-0.152905	0.194533	0.350458	0.177918	-0.273583	0.652187	0.468214	0.544561	-0.052876	-1.159664	-0.476246	-0.518271	-0.089935	-0.107857	-0.371354	0.860380	0.211566	-0.359492	0.421215	0.475569	-0.859013	0.121511	-0.000922	0.709212	-0.315244	1.524893	-0.137471	0.000000
YOL014W	-1.294963	1.477025	0.000000	-0.743340	-4.003952	2.661037	0.468221	0.367571	-1.504582	0.566528	1.293118	1.140404	2.133629	0.072604	-0.927401	-0.315894	0.000000	-1.414944	-0.524793	0.073987	-1.113469	1.800810	0.916999	0.936836	0.584910	0.692532	0.036337	0.953376	-0.686564	-4.761064	0.198868	-2.735960	-0.546173	0.150171	-3.134174	0.660857	0.288693	1.887256	0.976924	1.176470	-2.903653	0.000000	0.211130	0.000000	0.595100	0.145529	1.173003	2.441548	1.789819
YOR019W	0.260401	-0.448712	-1.690474	-0.100143	0.370567	-0.116509	-0.621428	0.185024	-0.790395	0.000000	-0.281275	0.554640	1.261739	0.000000	0.354299	1.414498	0.269250	-1.184269	0.277365	-0.195474	0.473621	-0.891680	-0.305190	-0.696864	-0.712481	-0.211330	0.544815	0.000000	-0.881096	-0.356926	0.134033	0.000000	0.095083	0.665538	-0.081967	-0.207504	-0.310428	-0.824526	-0.538258	1.666223	-0.119827	-0.413650	0.439466	0.378568	-0.156401	0.270208	0.148642	0.178730	0.434022
YOR021C	-1.398034	0.193005	0.000000	-0.647764	-0.208477	0.729111	-0.949324	-0.146090	0.058523	0.000000	-0.193686	0.699458	-0.160307	1.973819	-0.512878	0.031364	-0.963439	-1.546601	-0.187980	-0.052717	0.780427	-0.391505	-0.077893	0.431681	0.886545	-0.061756	-0.269804	0.856464	0.495880	0.000000	0.292193	0.752041	0.865268	-0.109586	-1.504950	-0.549523	-0.596434	0.752438	0.490464	0.154139	-1.294207	0.000000	0.438225	-2.388523	-0.205381	-0.475744	1.010770	-0.516012	1.523013
YOR025W	-0.033825	-0.197288	0.000000	-0.555613	0.328696	-0.019273	0.211888	0.024726	0.098580	-0.261539	-1.562105	0.044448	-1.917588	-0.366265	0.009350	-0.286145	-0.029553	-0.675534	-0.758243	-0.228567	-0.009182	1.229412	0.767447	-0.155385	0.462384	-0.458591	0.190950	0.096362	0.866279	0.000000	0.575096	0.331356	-0.429959	0.733239	-0.589106	0.068726	0.089548	0.394863	1.516862	0.207883	0.245206	0.000000	0.197863	-0.005380	0.325555	-0.085200	1.146284	-0.586932	0.701435
YOR027W	0.385529	-0.869858	1.244800	-1.366567	0.706140	-0.693556	0.119884	1.251117	0.947932	0.460200	1.157388	0.470450	0.472725	0.737830	1.564033	-0.320174	1.236320	-0.930069	-0.754677	-0.275579	0.184506	0.264680	1.466918	1.114790	0.263418	0.162838	0.404871	0.000000	-0.730578	1.094195	-0.286946	0.000000	1.556964	2.046393	0.113976	0.603169	-1.528875	-0.288112	2.048667	0.486486	-0.008695	-0.156900	-0.125639	0.525225	0.603333	-0.103338	0.260803	0.157107	-0.237973
YOR359W	0.632300	0.729078	-1.797870	-0.953972	0.356751	-0.846048	-0.848493	-2.002813	0.203082	0.356363	0.550751	-0.411681	0.833679	-0.628052	0.066318	1.375923	-0.104308	1.090459	1.359565	0.244175	0.456861	0.388357	0.461207	-0.694625	-0.675867	0.254443	-0.261527	0.086831	0.179426	-1.244611	-0.169786	-1.522242	0.171352	-0.226188	-0.829511	-0.577349	0.025413	-0.430293	0.000000	0.220792	0.125958	1.510700	-0.053231	0.672637	0.603727	-0.376997	0.197556	0.986226	-0.240164
YOR367W	-1.490792	-0.197904	1.078193	0.207519	0.000000	-0.379167	-1.208512	0.182870	-0.418918	0.000000	0.069755	0.523983	0.864140	0.000000	-0.648617	-0.120427	0.358376	-0.259433	-0.246347	0.483954	0.792727	0.129081	0.953112	1.173069	-0.002268	0.734092	-0.265593	0.000000	0.268375	0.532314	1.112956	0.000000	0.443822	-0.812818	0.276879	-0.033376	0.608169	-1.035466	0.616061	-1.003093	-0.016314	-0.095920	-0.071882	0.000000	0.317868	0.279923	0.832638	0.055069	0.088554
YPL274W	0.149558	0.000000	-0.490879	1.383650	-1.835695	-0.624576	0.129130	-0.516500	-0.165513	1.017419	-1.686546	0.031920	-0.659373	-0.269603	0.912881	-0.340948	-0.705985	2.369563	-2.692410	0.000000	-0.895653	0.173382	0.734656	-0.664549	-0.609621	-1.614807	0.000000	0.442327	0.359512	-1.831893	-0.823113	0.453430	-0.687044	-1.165302	-1.090387	0.000000	0.000000	0.099672	0.186379	0.000000	-0.143132	-0.807174	0.000000	1.818761	-0.616040	0.000000	-0.334627	1.120106	-0.640794
YPL271W	-1.292466	-1.112252	0.000000	0.530627	-0.261747	0.411177	-1.735056	0.163431	-0.111667	1.952286	0.721252	1.028268	1.613362	4.666807	-1.086426	0.006125	-0.553292	0.501797	-1.275766	-0.968851	0.000000	-1.304452	3.116658	0.455981	-0.385161	-1.361611	1.258899	-0.026582	-0.773440	-0.232755	0.534020	1.557039	-0.669773	2.131382	0.967488	-0.065130	1.346009	-1.728882	0.139928	0.625090	0.483681	0.030219	0.922211	0.000000	-0.424650	0.057097	0.215394	-0.702805	-0.690563
YPL269W	0.084142	-1.308365	-1.846209	-0.563187	0.022882	0.466003	1.185220	0.041803	-0.437623	-0.744592	-0.167328	-0.158594	-0.003619	0.224895	-0.005470	0.178411	0.336002	3.194774	-0.348129	0.190437	0.000000	0.299574	0.683789	-0.006286	-1.097947	0.314823	0.525982	-1.031888	-0.571061	-1.386087	-0.084557	1.011617	-0.037649	-0.072792	0.483755	-1.138810	0.656797	-0.470378	-0.090974	-0.258521	0.436573	1.170899	0.242394	-0.194581	-0.408643	0.467037	0.076626	0.039977	-0.263381
YPL267W	1.390034	-0.685836	-0.814110	-2.408317	0.344858	-0.158008	-0.598738	0.193006	-0.814234	1.242294	-0.654172	0.308978	0.407217	0.368341	-0.046230	-0.417815	1.065352	3.313835	-0.782885	-0.398186	0.000000	-0.290037	1.444987	-0.518392	-0.871075	0.185868	0.692797	-1.438058	-0.233794	0.886283	1.113274	1.974521	-1.071741	-0.144868	1.443859	0.060260	0.260166	0.429810	-0.428753	0.897839	-0.286714	0.169194	0.875433	-0.296783	-0.542055	0.401034	-1.378355	0.354099	-0.033948
YPL265W	1.331408	0.012815	0.320673	-0.979334	-0.770919	0.062719	0.308927	-0.697763	-0.187262	1.602806	-0.561819	2.290879	-0.360154	-0.046904	1.369426	1.499286	-0.983290	1.355601	-0.462051	-0.318544	-0.514196	-0.494236	0.722691	1.416993	1.401181	1.030000	1.393828	-1.938487	0.105986	-2.627778	1.281845	-2.539369	-0.403188	-0.290767	1.300821	0.520050	-0.950840	3.550096	0.807507	0.606236	-2.234694	-0.779772	0.306731	0.739282	2.070785	0.294487	-2.752639	0.538703	0.000000
YPR070W	0.057643	0.244080	1.767784	-1.585312	-0.184405	0.713626	0.763867	-0.006315	-0.923594	0.000000	-1.672276	0.131522	0.294289	0.000000	-2.024804	0.885463	0.000000	-1.094296	-0.823202	0.155455	1.106234	-0.077528	-0.448198	0.327204	0.005654	-0.957002	0.011704	0.000000	-0.272589	-0.728724	-0.695741	0.000000	0.000081	0.875102	-0.494277	-0.893598	1.172484	0.952268	0.379774	0.166005	0.180172	-2.100924	-0.734797	-0.396309	1.225111	1.562629	-1.339489	0.822680	0.136334
YPR079W	1.772281	0.324270	0.337869	-0.093805	0.000000	-1.548769	1.248798	-0.434621	0.000000	-1.504763	0.060568	0.000000	-7.140477	-0.456596	4.171230	0.000000	0.141819	0.000000	-0.617585	0.067830	-0.069010	-1.094171	-0.513168	0.000000	0.000000	0.000000	0.339795	-1.599717	-0.168508	-0.125073	0.615641	0.516598	0.000000	-1.209414	0.000000	0.011551	0.707400	1.341868	-4.761360	0.293363	-3.091404	0.024612	0.033462	-0.177207	0.000000	0.005284	0.000000	0.000000	-2.551165
YBL059W	-0.939330	0.375339	0.959128	0.356116	-1.219921	0.077275	-1.148052	-0.665525	-0.686581	-0.490642	1.504265	1.371471	0.595101	1.914076	-1.681488	0.845472	0.846487	0.928291	0.105467	-0.177911	-0.009909	-0.563754	0.427892	1.886867	1.471357	0.841099	-0.468282	0.472393	0.510188	0.388920	-1.723921	0.644007	0.175737	1.190650	0.188463	0.598102	1.125513	-1.511819	-4.036582	0.355020	-0.082829	-0.453873	0.182888	-1.484963	-0.610079	0.866062	-0.107501	-1.051029	0.000000
YBR267W	0.142026	0.885418	1.579897	-0.537769	0.725148	0.161995	0.051153	-0.038722	0.284705	0.000000	0.176238	-1.112986	-0.027024	0.000000	0.195009	0.128401	-0.048296	-0.936611	-0.108105	0.104095	-0.837249	-0.111570	0.094520	-0.601648	0.832757	0.461817	0.446756	0.000000	-0.081373	0.103778	0.424253	0.000000	-0.403303	0.077296	2.477331	-0.182113	-0.666110	-0.366913	-0.199122	0.923375	0.825643	-0.742751	-0.932758	0.578170	-1.429382	-0.921738	-0.363877	0.140487	-0.252997
YCL061C	0.081133	-0.721675	-3.717016	-1.438996	0.868888	-0.240194	0.025079	0.187471	-0.610045	0.185127	0.924093	-2.909089	-0.545765	-0.283343	0.796737	-0.599065	0.364162	0.846690	-0.278585	0.511943	0.173025	0.856952	0.452296	0.171951	-0.460125	-1.803711	-0.535343	0.175626	-3.005167	0.000000	-1.121898	0.868968	-0.350795	-1.140800	-0.817033	0.836735	-0.670799	0.162473	1.836967	0.860462	-0.639839	-1.052900	-0.223025	0.000000	-0.712728	-1.071473	-2.360890	-0.327855	0.792705
YCL058C	-1.610931	1.156070	0.000000	0.527881	-0.449522	0.346091	0.328305	-1.101620	-0.117350	1.039478	0.589845	-1.602635	-0.629090	-0.169562	2.345995	-0.067969	0.495728	1.423976	-1.986205	0.117572	0.000000	0.810265	0.000000	-0.378863	-0.850813	-0.052183	0.351290	-0.560966	0.000000	0.000000	0.743415	0.075762	-0.771879	0.000000	-0.666972	2.228477	-1.498943	0.416071	-0.151248	1.925428	-2.755542	0.000000	-0.904723	0.000000	-1.099715	-1.871008	-2.165409	0.000000	0.034762
YCL049C	0.280415	0.489012	0.965535	0.161091	0.283977	1.001526	-0.739801	-0.147024	0.127233	-0.889104	0.922383	1.241574	0.195293	-0.427947	-0.445583	-0.405476	0.195049	0.989451	0.011965	-0.419910	-0.971282	0.523848	1.165363	1.944279	0.837270	-0.077962	0.183387	-1.105726	-0.290638	2.022992	2.280046	1.519624	0.089068	0.225433	1.659073	0.270792	0.734644	0.134196	-2.211380	-0.677150	1.336924	0.223440	-0.348436	1.405399	-0.077327	1.253254	-0.604670	-0.561285	0.356646
YDL037C	-0.057562	-0.020130	-0.285245	-0.385663	1.326643	0.041255	0.445012	-1.438618	-0.683801	0.864525	0.454028	-0.705850	-1.432317	-0.442095	1.226397	-0.354636	0.937947	1.646641	0.492253	0.319213	0.478766	1.409305	0.240053	0.023979	-1.777716	0.261394	0.000000	1.350475	0.366294	-0.221800	0.073151	0.089430	0.015088	-0.520738	-0.137968	0.570771	0.240493	1.139989	1.054603	0.260343	1.097233	0.901208	0.000000	-0.452870	0.556108	-0.477525	0.187988	0.100012	-0.173135
YDL029W	0.774474	-0.698808	0.839807	0.000000	0.140109	-0.043368	-0.470344	-0.389482	0.784252	0.000000	-0.421605	0.332368	0.685070	0.000000	0.622781	0.173314	0.039762	0.074096	0.321261	0.379247	-0.197451	-0.014512	0.812037	0.506406	-0.015034	-0.016348	-0.522474	0.000000	0.077600	0.326503	0.000000	0.000000	0.759324	0.000000	-0.562427	0.030482	0.247211	0.484557	0.373045	-0.121955	-0.477321	0.365868	0.085229	-0.100141	0.845454	-0.930863	-0.942160	-0.532489	0.000000
YDR009W	0.799727	-0.212499	1.902190	1.370962	0.244077	-1.819119	-1.398132	-0.450341	1.003591	-0.226471	1.140134	-0.847755	-0.114553	-1.028791	0.263431	-0.572096	0.261943	0.878916	0.259014	-0.547695	0.439060	0.702006	4.388903	0.615615	0.258246	1.220122	0.721810	-1.196291	0.018999	0.878775	0.148812	-0.583896	1.104066	0.520534	1.169362	-0.049937	0.229367	0.048937	-1.481667	-0.666942	-0.356932	0.707562	-0.346228	1.872658	-0.129220	0.659996	-0.487985	0.873290	-0.635793
YDR012W	-0.479624	-0.181097	-1.038094	0.104846	0.262392	-1.232283	-0.471800	-0.963703	-0.339879	-0.015743	-0.681616	-0.236997	-0.335430	-0.437863	-0.112736	-0.102037	-0.563176	0.399206	-0.775856	0.648863	-0.116341	0.596408	-0.547879	-0.917342	-0.368768	0.526444	-0.145008	-0.029985	0.004667	0.319772	-0.874428	-0.929360	0.451870	-0.238586	0.254603	0.036231	0.065213	0.998159	-1.849165	1.576658	-0.408771	0.282778	-1.616252	0.633731	0.206347	-0.429039	0.038156	0.461978	-0.002518
YDR016C	-1.968487	-0.889335	0.000000	0.243208	-3.360173	0.696028	-0.483439	-0.416687	-0.545437	1.682857	0.180343	0.047380	2.104680	5.827796	-0.534507	1.021472	-0.884515	0.088502	-0.546968	-1.069695	0.365871	-0.661243	0.000000	0.860703	0.365219	-0.201963	0.911918	-0.171253	0.223760	0.000000	0.000000	-0.090761	-0.824991	0.000000	-0.333547	0.241517	2.447779	-1.387158	1.096221	-1.070591	-1.643895	0.000000	-0.607952	-2.528489	-0.794198	-0.205625	1.922432	-0.971285	-0.119427
YDR336W	-0.375823	0.878131	0.537256	0.922755	-1.518779	1.117262	0.048528	0.280069	-0.562265	-0.317347	1.119245	-0.285964	0.147086	1.251001	-0.282600	0.137753	-0.310004	-0.955607	0.002157	-0.377757	-0.117290	-0.569173	1.191200	0.295035	0.597962	0.378892	0.977953	0.764821	0.432565	-0.685384	-0.248797	-0.214436	0.737365	-0.005137	-0.176417	-0.066013	0.255137	-1.304302	0.000000	-0.461765	-1.219722	-0.350773	-1.191540	-0.111679	-0.258177	0.594673	0.303626	-0.241137	0.000000
YDR343C	1.705222	-0.055364	-1.679637	-0.754628	0.899452	-0.452013	-0.206064	0.269924	0.420382	1.196323	0.011186	0.629961	-0.655859	-0.998787	0.668235	0.342159	-0.490609	0.615353	0.062163	-0.532596	0.587172	0.485493	-0.542983	0.032480	0.241183	-0.334205	-1.302848	-0.923081	0.397908	0.000000	-0.543810	-0.411420	-0.219741	-0.078883	2.328027	-0.277092	-0.015950	2.415048	0.157154	-1.209721	-1.247982	-1.606705	-0.820493	0.000000	-0.424270	-0.393477	-0.591330	0.462987	-0.484357
YDR380W	0.969750	1.276291	0.254268	0.000000	-0.281302	-0.403129	-0.699944	0.451810	0.098695	0.000000	0.815544	0.504530	-0.925894	0.000000	1.458240	0.210017	0.292914	0.041185	0.479422	-0.580325	-0.456292	-0.625186	-1.273338	-0.021566	-1.039757	-1.190421	0.000000	0.000000	-0.865660	1.385717	0.000000	0.000000	-0.176463	0.000000	0.356871	0.709447	0.000000	0.690289	0.000000	0.898894	-0.103597	0.674950	0.153509	0.000000	-0.598201	0.115952	-1.310212	-1.138960	0.290506
YDR382W	-0.199814	-0.241119	0.000000	0.000000	0.094567	0.243635	-0.167831	0.954113	-0.186406	0.000000	-0.817590	0.212865	0.162836	0.000000	-0.183246	-0.299794	-0.102353	-0.699537	-0.180971	0.527204	0.861547	-0.668109	-0.675787	0.066623	0.036387	-0.208732	0.116454	0.000000	-0.362318	-1.146856	0.000000	0.000000	0.399631	0.000000	-0.245864	-0.365557	-0.268168	0.414423	0.906039	-0.154523	-0.074595	-0.182243	-0.483129	0.171638	0.172622	-0.985858	0.346421	0.179438	-1.021086
YDR383C	0.373411	0.121439	0.000000	0.660336	0.610032	-1.313486	0.065965	0.198003	0.331380	-0.920874	0.969868	0.005627	-0.345815	-0.120693	1.640819	-1.208008	0.177513	3.145179	0.084979	0.284342	-0.494908	-0.243309	-1.012097	-1.235000	-1.477486	-0.574860	-1.119855	0.078008	-0.625935	0.000000	1.355834	-0.039368	0.127887	-1.494919	1.588044	0.177239	-0.697894	1.201867	-1.947201	-0.979085	-0.342679	1.858834	-0.057510	-0.057171	0.155426	-0.342072	-1.215849	0.039089	-0.733097
YDR388W	0.248698	0.086891	0.334175	0.601451	-0.296589	-0.443124	-0.464755	0.342058	-0.848630	0.784668	-0.162728	0.130945	0.153373	-0.038347	-0.129899	0.095393	-0.022603	0.216154	-0.425584	0.100526	-0.019079	-0.071659	-0.112690	-0.362487	0.794873	0.423189	-0.389478	-0.307301	0.362184	0.000000	0.832318	0.918324	-0.432338	-0.232704	1.174999	0.252845	-0.300165	0.230969	0.608555	0.289333	0.866792	-0.272786	-0.391303	0.000000	-0.260144	-0.582886	0.525493	0.590033	0.000000
YER110C	-0.823664	-0.927143	0.000000	0.031950	2.105873	-1.856767	-0.145991	-0.712677	0.629361	0.131407	0.496443	-0.724396	-0.815739	-0.796015	0.709755	-1.550068	0.475885	1.635802	1.118175	0.371902	-0.336924	1.968187	-1.703825	-0.944968	-1.505210	0.379331	-0.498721	-0.737269	0.219673	0.000000	-0.322077	-0.504446	1.512707	0.787515	-0.044096	-0.461026	-0.497676	0.875599	-1.447534	-0.496037	-0.276062	0.000000	-1.054291	0.000000	-0.030004	0.131511	-0.330402	1.147167	0.000000
YER114C	-0.241784	-0.281503	-0.439470	-0.135989	1.334422	-1.155948	0.519432	0.315555	0.634186	-0.853065	0.778169	-0.417059	-0.884088	-0.636202	1.536517	0.056911	-0.248991	0.026645	-0.256798	0.705388	-0.143939	1.993740	-0.270770	-0.123996	-1.123149	0.104180	-0.388100	-0.765022	0.200511	-0.268223	-0.240855	-0.123133	0.401169	-0.063583	0.346309	-0.735069	0.099081	-0.543248	1.068110	-0.786662	-0.694287	0.313931	-0.209384	0.192966	-0.334721	-0.024086	-0.563473	-0.485205	-0.198125
YGL186C	0.282621	0.304682	0.248672	1.618373	-0.453771	0.791157	-0.113100	0.594208	-0.610948	1.043549	-1.190828	0.023107	-0.373991	0.019414	0.317901	0.471348	-1.858444	0.138837	0.303619	-0.081021	-0.223874	-0.800072	0.406105	-0.078456	0.524297	0.671091	0.305108	-0.516432	0.056306	0.312450	-0.133204	0.357538	0.369329	0.018662	1.030222	0.219821	-0.407071	0.112751	0.413551	-0.225369	0.913000	-0.188191	-0.306324	-0.324581	-0.428654	0.310147	0.697374	0.758957	0.000000
YGL184C	0.113141	1.484012	0.000000	-1.565953	0.505708	-0.185622	0.422988	-0.239503	-0.426641	-0.401512	0.139480	-0.762824	0.423261	-0.175711	0.184717	-0.106767	0.000000	-0.819773	-0.252164	0.082676	0.370493	-0.277945	0.543733	-0.426557	-0.386997	-0.062426	-0.463441	0.177849	-0.159652	0.000000	-0.220909	-1.682033	0.459352	-0.363215	-0.393970	0.044704	0.802952	0.547391	0.111423	1.130170	-0.024867	-2.103997	0.161480	0.409510	-0.095773	0.750705	-0.001202	0.130771	-0.115838
YGL128C	0.804527	-0.133420	0.255241	5.894321	-0.311956	0.372151	0.443333	-0.615379	-0.400112	0.210994	0.137693	-0.157549	0.090708	0.673039	0.516322	0.301194	0.036501	2.041510	0.170303	-0.329550	0.376016	0.532916	-0.067281	-0.572126	0.568067	0.572745	0.159263	-0.408766	-0.071828	0.454029	0.485042	-0.538966	0.086017	-0.351316	0.544472	0.305650	-0.419785	-0.461258	-0.384611	1.187176	0.927590	0.032152	0.157841	-1.387338	0.083171	0.600021	-1.335903	0.004945	0.183742
YGR177C	-0.650265	0.222819	-0.672214	-0.529413	0.430430	-0.119584	0.496604	-0.614566	-0.824924	-0.057206	-1.073676	0.075759	-0.336430	-1.117462	-0.236599	-0.695632	-0.764163	0.284457	0.103306	0.048335	1.880513	0.044795	1.339021	-0.470204	-1.154462	0.919700	-0.503275	-0.537992	-0.186806	0.831054	0.024707	-2.424074	0.480376	0.226369	-0.230859	-0.049731	-0.157699	0.105180	-1.306517	0.016245	-1.960288	0.780606	-0.181756	-0.446952	0.240599	-0.557425	0.432117	1.049822	-0.769795
YGR179C	-0.582919	-0.070910	1.040095	-2.285084	-0.554777	-0.188704	0.554343	-0.583364	-1.147660	0.185118	-0.994233	-0.005133	-0.186465	0.578473	-0.910750	0.933966	0.233535	-1.039332	-0.309455	-0.046868	1.422147	-0.590459	2.486292	0.942257	0.145861	-0.060762	-0.472739	0.304440	0.231717	-0.175775	-0.112169	1.203260	-0.418480	0.441432	0.195136	-1.304594	0.833575	-0.610649	0.000000	0.146742	0.427799	1.055342	-0.566047	-0.648326	-0.708161	-0.692871	0.812995	0.915416	0.453577
YGR181W	-0.619077	-0.212700	0.749723	0.817137	0.000000	0.824918	-2.249859	0.634228	-0.450572	0.154951	-0.717923	0.000000	1.006350	1.301707	-0.329330	0.000000	-0.278475	0.000000	0.148884	-0.452640	0.005153	-0.713079	0.402844	0.000000	0.000000	0.000000	0.640095	-0.037067	0.038054	-0.099113	-1.096056	-0.314112	0.000000	0.946876	0.000000	-0.413444	0.749897	-1.528896	0.696081	-0.139518	-0.435091	-0.273650	-0.029094	0.318229	0.000000	0.537069	0.000000	0.000000	-0.054737
YGR183C	-0.964780	0.021014	-0.751662	-0.027248	0.000000	2.220559	-0.235359	0.397744	0.126381	-0.174935	0.682645	0.000000	-0.034697	0.294324	-0.673559	0.000000	0.790258	0.000000	-0.018702	0.821935	-0.189237	-0.240448	-0.056134	0.000000	0.000000	0.000000	-0.149720	0.207320	0.152814	0.556769	0.196363	1.694529	0.000000	0.546748	0.000000	0.747870	0.583496	-0.760498	-0.153930	0.329228	-3.568463	0.165317	0.085080	-0.112636	0.000000	1.145784	0.000000	0.000000	0.797967
YGR187C	-0.896363	0.915720	-0.193509	-0.703263	0.337740	0.326364	0.545592	-0.219895	0.129901	-0.298865	0.135138	0.347967	0.722728	0.041660	-0.302206	-0.246549	-0.972031	-0.298185	-0.075705	-0.278302	0.630221	0.743718	1.224275	0.256485	-0.047026	-0.205956	-0.231534	-0.539327	0.007883	-0.420236	1.071893	-0.540147	-0.189460	1.084072	-0.305992	0.163733	-0.604282	0.456607	0.124941	0.693875	-0.446200	0.033901	-0.137549	-0.346974	0.328509	-0.240415	-0.781377	0.864478	0.454589
YGR221C	1.095198	0.317397	-0.264737	-0.206669	-0.735043	-0.353692	-0.182201	0.148341	0.321680	0.298191	-0.950058	-0.523392	0.123538	0.310662	0.744099	-0.444001	0.496237	0.780198	0.043247	-0.980626	-0.442856	0.558327	-0.465610	-1.149372	-0.949416	0.730131	-0.711164	-0.401109	0.425324	-0.086476	-0.412060	-0.191519	0.043998	1.819701	-0.346318	1.098719	-0.926891	-1.720904	0.000000	-0.089411	0.384812	0.298418	-0.301349	-0.077220	-0.488524	0.899760	1.029051	0.631394	0.000000
YGR225W	-0.382808	-0.455596	0.347348	-0.873662	-0.204877	-0.136112	-0.256301	-0.322277	0.775759	-0.254770	0.539607	0.560287	-0.511104	0.457921	-1.434149	-0.551515	-0.193931	-1.171413	-1.606917	-0.344881	-0.559399	-0.900781	1.708858	0.128877	-0.408852	0.469020	-0.826144	-1.120637	-0.281007	-0.209250	0.864196	0.123017	0.114447	-1.452487	0.011313	0.355201	-0.434479	-0.927470	-0.212880	-0.690714	1.520604	0.117300	-0.829505	-0.749162	1.170694	-1.038144	0.385656	-0.309008	0.214507
YGR233C	2.706979	-0.023396	1.389595	0.233385	0.000000	-0.052095	0.065698	-0.116181	0.676623	-2.091148	1.225566	0.000000	0.823590	-0.028351	2.494023	0.000000	0.401294	0.000000	1.641815	-0.729524	-0.726077	0.047939	0.985603	0.000000	0.000000	0.000000	-0.419788	0.002388	0.132259	1.243310	-1.045564	-2.288196	0.000000	-0.138252	0.000000	-0.363734	-1.226627	0.454679	1.326550	-1.109329	0.539148	0.839220	-0.766444	-0.951253	0.000000	-0.792086	0.000000	0.000000	-0.223886
YHR189W	-1.153756	0.245628	-0.079230	-0.328071	-0.593857	2.427636	0.007299	0.602373	-0.432194	0.935840	-0.221094	0.065247	-1.017749	-1.000521	-1.111615	0.684699	0.656903	0.544772	-1.114144	0.578713	0.305216	-0.453441	0.331141	0.523563	0.737161	0.640129	-0.243461	-0.048730	0.053817	-0.801556	-1.253127	-0.633875	-0.137250	0.000000	0.517463	0.598577	-0.181913	-0.803333	0.000000	0.195780	0.994133	0.189143	-1.019033	-0.067558	0.678013	-1.083688	-1.846351	-0.793297	0.339599
YHR192W	-0.403445	0.000000	0.000000	-0.701203	-0.939445	0.966571	-0.170467	-0.495897	-0.194324	0.803717	-0.507290	-0.605931	0.436045	0.708128	-0.687511	-0.050210	-1.361678	-0.753052	-0.699667	0.000000	0.293501	0.399232	-0.451953	0.667771	0.754287	-0.928406	0.000000	-0.415946	0.088537	0.000000	0.733575	0.441705	-0.719533	-0.619060	0.640153	0.000000	0.000000	0.559549	1.019816	0.000000	0.138161	0.000000	0.000000	-0.838979	0.358745	-0.418841	0.025268	-1.182133	0.842198
YHR195W	0.490347	-0.519165	0.632943	-0.809157	-0.575986	0.508948	0.203670	-0.350528	0.048436	-0.330972	-0.747767	1.025759	-0.172013	0.509172	-0.467584	0.916657	-0.047102	0.513191	-0.447891	-0.047487	-0.813153	-0.977143	-0.919576	0.013018	1.060311	-0.044652	0.416821	-0.150093	-0.295615	0.603875	-0.213610	-0.242430	0.222783	-0.557929	0.619281	-0.995611	1.223400	-1.714974	0.000000	-0.992115	0.129386	-0.755017	-1.041278	-0.655629	-0.581333	-0.612110	-0.590851	-0.210180	0.000000
YHR197W	-0.151676	1.163996	-0.966141	0.321284	0.623961	-0.685215	-0.118256	-0.159345	0.253991	0.705094	-0.200033	-0.770193	-0.053594	-0.525364	0.448538	0.141884	0.625961	0.260329	0.190365	-0.516673	0.058947	0.790852	-0.721936	-0.736074	-0.153243	0.054848	-0.089896	0.710127	0.014816	-0.949323	0.312833	-0.144212	-0.192668	0.212747	-0.535985	-1.545325	-0.768296	-0.009267	0.000000	-0.031128	0.446655	0.385188	-0.342602	0.047327	-0.086751	-1.798370	-0.623777	0.689907	0.000000
YHR198C	1.286086	0.152220	0.193572	-1.570263	0.074305	1.301445	0.647520	-0.302001	0.693952	0.000000	0.408848	0.602159	-0.619486	0.000000	-0.241013	0.250121	0.494343	-0.058645	0.012853	0.121189	0.383452	0.023558	-1.559672	-0.127627	1.091552	0.652965	0.367361	0.000000	0.072331	1.303829	0.472187	0.000000	-0.600098	0.410100	1.473021	0.591909	0.357099	0.081541	-0.884295	-0.344661	0.900454	-0.549462	-0.019818	0.026298	-0.009060	-0.319243	-1.056158	-1.198921	-0.355267
YIL149C	0.089222	-1.066080	0.247007	-0.883301	-0.577695	-1.437378	-0.555551	-0.011408	0.588276	-0.697564	-0.040761	-0.069832	0.393791	1.760089	0.824124	-0.418949	-0.427600	-1.194393	-0.019560	0.000000	0.189361	-1.104260	-0.554513	0.376172	0.182987	0.198008	-0.033416	0.388595	1.176084	0.141088	0.032941	0.517494	1.243447	0.583201	-0.596344	-1.848160	-0.226961	-0.842578	-0.303848	-0.469948	-2.076596	-0.587774	-0.052675	0.260222	-0.029850	0.000000	0.177873	0.693436	0.000000
YIL147C	0.156246	-0.260709	-1.144246	0.235085	-0.174763	-1.182784	-0.565673	0.496611	0.430836	-0.283865	-0.542749	-0.981452	-0.282469	0.143596	0.885615	-0.338756	1.106326	1.057060	-0.115737	-0.490583	-0.409226	-0.698564	-0.495134	-0.144489	-0.100156	-0.779557	0.021764	-0.235803	0.363126	-0.458402	-0.138138	1.269945	0.356801	0.509296	0.438749	0.282391	-1.011091	-0.243943	-0.884475	1.160158	-1.473442	0.260765	0.306676	0.619971	-0.219197	-0.398249	-0.219581	-0.187346	0.000000
YIL143C	-0.046623	-0.025876	-1.961716	-0.170488	-0.398910	-0.084673	0.424752	0.185289	-0.431133	0.250086	-1.007497	-0.181124	0.806066	-0.348708	0.098614	1.127958	0.384120	-1.588400	0.292994	0.593307	-0.194873	0.827003	-0.797705	0.787780	1.506456	0.382147	0.083625	-0.429532	0.369153	-0.170904	-1.825595	0.095817	0.263822	0.433522	-0.108582	0.840710	0.792713	-0.562782	0.949230	0.405489	0.667556	-0.719682	0.730993	-0.270185	-0.201453	-0.340106	0.198768	-0.020199	-0.083578
YJL099W	-1.804755	0.000000	0.368666	1.081302	-0.670200	0.829038	0.444422	0.213838	0.378663	0.233412	-0.162273	0.325809	1.848247	0.967442	-0.784709	-0.505001	-0.664280	-0.333984	0.456905	0.000000	-0.188446	1.313987	0.413686	1.748446	1.371338	0.506986	0.000000	0.841129	1.377144	-0.778640	0.037527	0.209738	0.275241	-1.136975	-0.739085	0.000000	0.000000	-0.056068	-0.361859	0.000000	0.893069	-2.718977	0.000000	-0.443142	-0.497757	0.000000	1.426352	-0.858822	0.402638
YJL097W	0.583643	0.022571	-0.322630	-1.185467	-0.423403	1.026393	0.289304	-0.098892	-0.184340	-0.590817	-0.214051	0.663021	-0.678210	-0.269679	-0.512066	-0.183473	-1.212549	-0.565429	-0.645315	1.208625	-0.043751	-0.633446	0.563416	-0.359140	0.440412	-0.852741	-0.763553	-1.543014	-0.375854	0.645832	0.094405	1.020143	0.082980	-1.340921	0.126287	-0.002541	-0.506747	1.109876	0.268603	0.161318	0.606142	0.244187	-0.720104	1.035029	0.807140	0.888368	0.709459	-0.066405	0.061465
YJL093C	-0.210007	-0.813397	0.375627	-0.362357	0.576878	0.322322	0.577657	0.504161	-0.821843	-0.419173	-0.327779	-0.648453	0.148272	-0.699838	-0.060319	0.128936	-0.355717	-0.607032	0.018455	0.000000	-0.680587	-0.569118	-1.431315	0.174624	0.141129	-0.200408	-0.505335	-0.000229	0.548745	-0.066397	-0.248717	0.602831	0.086030	1.209000	0.601936	-1.020065	-0.639818	0.631912	-0.800366	-0.105167	-0.088788	0.642514	-0.712594	1.330950	-0.326460	0.105271	1.234171	0.545190	-0.428710
YJL091C	0.223292	-0.212890	-1.050657	-0.969688	-0.368570	0.782882	0.079485	-0.560667	-0.393651	0.000000	-0.680426	-0.363467	-0.491481	0.000000	-0.557014	0.440164	0.436738	-1.144806	-0.630448	0.717271	0.512819	0.178526	-0.648915	-0.062778	0.562371	0.236217	-0.050752	0.000000	0.478280	-0.334933	0.345445	0.000000	0.261483	0.418954	-0.204564	-0.083745	-0.116321	0.996181	0.318503	-0.203422	-0.211552	-0.506259	0.109299	1.690011	0.596493	0.385531	0.514596	-0.229638	-0.425470
YJL042W	-0.075726	0.089369	0.123481	0.617031	0.989891	-0.864181	-0.169474	0.140926	0.228649	-0.514371	-0.677774	-1.108358	-0.809984	-0.888841	1.559930	0.297204	0.468966	0.554334	-0.529048	1.144484	-1.102584	0.265873	-1.271692	-0.007793	-0.911111	-0.480127	0.000000	-1.082155	-0.108582	0.846281	-0.997821	0.768019	0.123480	1.375429	1.970829	0.395033	0.000000	-0.876517	0.000000	0.000000	-0.033795	-0.395695	-0.112844	1.923087	-0.399022	-0.255774	0.104070	0.441473	0.000000
YKL109W	1.088365	-1.315958	-1.747206	-0.742231	0.920421	-0.099540	-0.192719	1.175043	0.633694	-1.051285	1.341808	-1.021803	-1.592088	-0.610091	-8.000412	-0.473893	0.503897	0.049818	0.015493	-0.194078	-0.178171	-2.002951	-0.972284	-0.848328	0.124549	-1.083370	0.264310	-1.111974	0.391655	0.492345	0.014483	0.610387	-0.198129	-1.096912	0.850052	2.392622	-0.085574	-1.158042	0.000000	-0.056484	0.990788	-0.520675	0.720451	1.408540	-1.138425	0.392049	-2.335472	-0.198680	-0.273449
YKL070W	-1.402585	0.000000	-0.729474	-2.079817	-0.420206	1.585831	-0.478730	0.368810	0.935929	-0.130440	-0.787758	-2.051905	2.027703	-0.189502	-0.501675	0.865549	1.001885	-0.182039	1.997308	-0.043527	-0.022236	-0.458813	-0.130990	-0.730751	0.239671	-0.147329	0.000000	0.971012	0.824492	-0.503745	-0.227116	-1.021207	-1.122590	0.863198	0.148494	-0.005936	0.000000	0.329398	0.000000	0.000000	1.362792	-0.475188	0.000000	-0.834776	-0.613294	-0.764231	0.475999	-0.357779	-1.185299
YKL068W	-0.133913	0.314278	-0.105073	0.177296	-0.238618	-1.194597	-0.246667	0.359792	0.317898	-0.425880	0.103043	-0.361334	0.175839	-0.820188	-0.101466	-0.523762	1.207031	-0.271050	0.847940	-0.377049	-0.568709	1.127718	-0.740992	-1.478886	0.084108	0.209336	0.158820	0.830579	-0.623633	-0.545105	-1.088822	-1.407761	0.483198	1.535885	-1.170361	1.030560	0.101909	-0.011023	1.050601	-0.399587	-0.282650	-0.748144	0.097670	0.856908	-0.473664	-0.752804	0.514350	0.668478	-0.372549
YLR069C	0.406643	-0.186383	-0.664852	0.653218	-0.133157	-0.641746	0.795017	-0.105134	0.399814	0.326034	0.027369	-0.787488	-0.330660	-0.945161	-1.157609	0.236944	-0.437854	-1.178192	0.421135	-0.728191	0.791794	-0.254491	-0.771514	-0.902774	0.258714	-0.321572	0.341565	-0.741535	0.140687	2.229247	0.258286	-0.686916	0.068756	0.821655	-0.352627	0.025347	-0.573032	0.344970	2.253705	0.036544	0.364778	0.000000	-0.055007	-0.356362	-0.213434	-0.677354	-1.026621	-1.127306	0.452730
YLR072W	0.276482	0.213433	0.000000	-0.131764	0.089401	-0.677719	0.835674	0.553042	0.822736	0.244921	-0.020937	-0.424852	0.687755	-0.182893	1.132461	0.967414	-0.023272	-0.861021	-0.759434	-1.901452	0.457189	-0.851656	0.000000	0.154151	-0.087530	-0.126459	0.555799	0.082133	-0.169880	0.000000	-0.279770	-1.292153	0.068167	0.503019	-0.086067	-0.534108	0.198494	0.485672	-0.625744	0.000000	-0.897868	0.000000	6.005794	0.650591	0.270735	0.644868	0.042469	0.909681	-0.049244
YLR077W	-0.638637	0.257083	-0.880975	0.443404	0.000000	0.622970	-0.418483	-0.304000	0.178213	-0.845997	0.625607	0.000000	-0.232471	-0.608675	0.211955	0.000000	0.297727	0.056477	0.177767	-0.039433	0.141712	0.251682	0.117818	0.000000	0.000000	0.000000	0.022597	0.586520	0.214653	-0.068664	0.576296	0.001653	0.000000	-0.613781	0.000000	-1.150900	0.027110	-0.239874	-0.529039	0.819829	-0.616452	-0.592817	-0.927170	0.556921	0.000000	-0.299960	0.000000	0.000000	0.538478
YLR079W	-0.238275	-0.205923	1.230032	-0.453261	-0.346813	2.710669	-1.333270	-0.074619	-0.711766	0.399080	-0.734031	-0.840435	0.595148	0.623770	-0.441307	0.404478	-1.566346	-1.072547	-0.007621	-0.839129	0.079317	-0.196480	-0.880804	1.050707	1.317418	0.076910	-0.174292	-0.498069	0.076467	0.485947	1.135112	0.411229	-0.520884	0.528385	0.037110	-0.335243	-0.954654	-0.066439	0.653905	0.654762	0.038124	0.330333	0.464449	-1.096246	-0.458007	0.736851	1.775438	-0.431886	0.005558
YLR081W	0.504681	0.679437	-0.459214	1.521775	0.854418	0.793357	0.060453	1.308864	-0.538210	0.767837	0.340062	0.134395	-0.043717	-0.740163	0.263683	0.546222	0.145589	0.350282	0.515110	-0.657696	0.425304	0.503449	0.101780	0.221851	0.801518	0.072597	-0.604921	-0.520348	0.419079	0.182587	-0.632172	0.672682	-0.489646	-0.291158	1.985858	-0.377160	0.637571	1.932922	-0.545827	0.182718	-0.903840	1.177775	-0.746125	-0.184247	-0.968920	-0.207320	-0.259178	0.594556	-0.701338
YLR121C	0.680887	0.308176	-0.296847	0.077501	0.000000	-0.516021	-0.940008	0.057449	0.729359	-0.743907	-0.332738	0.000000	0.356069	-0.353892	0.177319	0.000000	1.987815	0.000000	0.297712	-0.194661	0.365597	1.043505	-0.300208	0.000000	0.000000	0.000000	0.009826	-0.141425	0.300135	1.180851	-0.389335	-0.498050	0.000000	1.274323	0.000000	-0.201931	0.796050	0.287481	0.222918	0.688401	0.682193	0.042185	0.208226	0.559652	0.000000	2.065471	0.000000	0.000000	-0.011570
YLR128W	-3.714455	0.601393	0.000000	-0.395492	-0.722141	1.229432	0.300424	-0.032184	-0.277768	-0.065112	-0.102828	1.284453	0.648078	0.090447	-0.538803	0.178784	-0.723577	-1.091955	0.013054	-0.104798	0.119868	-0.381074	0.672869	1.177892	0.858398	0.603992	-0.001406	0.123221	0.028630	0.000000	1.247478	0.397349	-0.329152	-0.174886	0.761808	-0.096270	-0.032891	0.542302	0.242026	0.378117	0.592846	-0.615874	1.234544	-1.192313	0.121777	0.339666	0.102033	-0.695200	0.270984
YLR461W	-1.204466	-0.549025	0.461629	1.846031	0.746526	-0.959762	-0.162309	0.351921	-0.265293	0.000000	0.568401	-0.228598	-0.566968	0.000000	-0.493497	0.435365	0.295478	-0.720221	-0.517355	-1.079513	-0.089852	0.389354	0.176844	-0.719451	-0.790628	-0.869593	-0.123822	0.000000	-0.128195	-1.200653	-0.850411	0.000000	-0.128389	0.217230	0.381426	-1.072725	-0.153759	0.228743	0.192666	1.278843	-0.424407	0.000000	0.251796	0.667492	0.588818	-0.278226	0.805616	0.053310	0.574121
YML087C	0.487405	0.911490	0.000000	0.809413	-0.274483	-1.022367	0.194628	-0.111309	-0.192693	-0.353380	-0.206126	-1.454047	-0.357523	0.412417	-0.301393	-0.478940	0.194076	-0.262463	-0.237447	0.251466	-0.016783	-0.489306	0.700532	-0.027160	0.546304	-0.251806	0.006783	-0.507084	-0.122023	0.000000	0.537157	1.145645	-0.343335	-0.459281	0.877003	0.465126	0.464540	0.475529	0.505056	-0.038832	0.612256	0.000000	0.005739	0.000000	-0.071745	-0.104955	-0.228675	-0.670453	0.103834
YML085C	0.399863	-0.624947	-0.422916	-0.561622	0.224894	-1.281778	-0.497074	-0.143269	0.262338	0.000000	-0.533893	-0.208824	-0.341428	0.000000	0.525596	0.535999	0.199009	0.875110	0.504030	-0.538211	-0.182000	-0.264250	-1.012105	-0.273474	-0.045463	-0.332916	0.696980	0.000000	-1.242579	0.787578	-0.008960	0.000000	0.081874	0.410669	0.458073	0.285161	-1.026380	-1.018300	0.447335	0.750378	-0.575335	1.689845	-0.233598	0.008144	-0.105874	-0.090596	-0.501759	0.436939	-0.086820
YML080W	-0.064476	0.980477	-0.282418	-0.360546	0.976211	-0.445103	0.230221	-0.010243	0.124269	0.126797	0.618857	0.213818	0.319581	-0.447642	0.132156	0.097812	0.130437	-1.173738	0.140396	-0.326989	0.262392	0.243477	-0.287233	0.912640	-0.608414	0.549481	0.576126	0.752863	-0.264958	-0.974909	-0.331649	1.277543	1.448570	1.315204	-0.749808	-0.791317	-0.830386	-3.228459	0.833799	0.077460	0.379228	-0.689608	-0.773509	0.146600	0.287206	-0.204494	0.129555	0.268816	-0.079739
YML078W	-0.457541	-0.072227	0.461126	-1.047318	0.715299	0.597250	-0.073191	0.201978	-0.194674	-0.381162	1.380730	0.503180	0.681106	-0.120240	-0.088447	0.718442	-0.071867	-0.475283	-0.533079	0.003218	-0.089605	-0.708745	-0.605456	0.788984	0.615176	-0.042986	0.027765	-0.762191	0.122616	0.553857	-0.447291	0.142643	-0.072996	0.930620	0.855422	-0.310614	-0.348940	-0.326994	0.385621	0.295899	0.511511	0.191535	-0.084772	-0.129223	-0.280444	0.374059	0.148612	-0.303202	0.292903
YMR223W	-0.523981	0.000000	0.000000	-0.997899	-0.897816	-0.310743	0.341026	-1.178286	-0.573046	0.414212	-0.854515	-1.718232	0.673666	-0.085199	-0.524981	1.044366	0.000000	-2.330501	-0.952014	0.000000	-0.016811	0.475491	0.693884	0.541196	0.626798	1.294110	0.000000	0.592922	0.518096	0.000000	0.075700	-0.405641	-0.301031	-0.225919	-0.398238	0.000000	0.000000	0.000000	0.000000	0.000000	0.107417	0.000000	-0.720455	-0.065781	0.107666	0.000000	0.257643	0.671393	-0.825238
YMR224C	0.730480	0.000000	0.000000	-0.351020	-0.665837	-0.414995	-0.539350	-0.051211	-1.178701	0.735404	-0.038963	0.556950	-0.009355	0.318840	-1.207490	1.262113	-0.563569	-1.340693	0.863275	0.000000	0.292710	0.503951	-0.052002	0.770604	0.996330	-0.036504	0.000000	0.454745	0.031826	0.000000	0.422865	-0.927469	0.197747	-0.987390	-0.200776	0.000000	0.000000	0.589138	0.000000	0.000000	0.162108	0.000000	0.000000	-0.797146	1.389115	0.000000	1.132386	0.516622	-0.053420
YMR226C	0.285767	0.054909	0.000000	-0.035041	0.713347	0.018950	-1.353547	-0.040932	-0.565722	0.020002	0.285897	0.139805	1.195380	0.227817	-0.754557	0.680077	1.049888	-0.125164	-0.143803	-0.119001	-0.002022	-0.142733	-0.946484	-0.230443	0.143105	0.145549	0.288076	1.054921	0.247361	0.000000	-0.522019	0.841814	0.692748	0.012628	1.335406	-0.429552	-0.033555	-0.905804	-0.775471	0.284614	0.048634	0.000000	0.358817	0.077584	0.001843	-0.048071	0.766377	0.215907	0.013440
YMR231W	-0.594146	0.000000	0.112161	-0.085508	0.000000	1.012062	0.440054	0.385263	0.513453	-0.541063	0.177175	0.000000	-0.139975	0.084436	0.013415	0.000000	-0.207010	0.000000	-1.050138	0.000000	0.233232	0.977462	-0.729998	0.000000	0.000000	0.000000	0.000000	0.763126	0.399679	0.000000	0.288868	-1.143295	0.000000	-0.225177	0.000000	0.000000	0.000000	0.000000	0.000000	0.000000	1.526010	-1.510167	0.000000	-0.307361	0.000000	0.000000	0.000000	0.000000	0.000000
YMR271C	-0.621654	-0.157461	0.501039	-1.001214	1.956696	1.591314	0.108259	0.410475	0.758933	0.228148	-0.091891	0.536859	-0.004838	-0.181653	0.745171	1.265535	0.466808	-0.148634	-1.075962	-0.609229	-0.521356	-0.036089	2.369066	-0.442401	0.629613	0.280056	0.829482	-0.351552	0.157962	0.095407	0.382826	0.071099	-0.006168	-0.998209	3.788658	-0.492210	0.028499	-0.254662	-2.395352	-0.828093	-0.346970	0.617521	0.357698	-0.223325	-0.742356	0.415091	-0.147030	-0.392148	-0.532852
YMR273C	-0.337831	0.213582	0.000000	-1.752751	1.292417	-0.461058	-0.248172	0.523761	0.268756	0.069655	0.437116	-0.457061	-0.104766	-0.929679	0.709834	-0.206041	-0.974203	0.488189	1.008302	0.254023	0.426901	0.260479	-2.892531	-1.365049	-1.227658	-0.274591	-0.259178	-0.369007	0.673731	-0.485582	0.303860	-1.710097	0.579735	-0.653949	-0.568426	-0.289246	-1.049170	1.589556	1.657807	-0.582794	-0.353000	1.176178	0.022492	0.683604	1.067808	-0.864362	0.050822	0.392553	-0.801408
YNL039W	-0.815370	-2.228437	0.168282	-0.495683	0.100271	0.495960	0.609357	0.735617	-0.063127	0.639470	-0.767055	-0.353733	0.114129	-0.050476	-0.625762	-0.001330	-0.632813	-0.646750	0.315257	-0.392500	0.173281	0.557978	-0.533513	0.275064	0.261975	-0.355509	0.498205	-0.049126	0.267020	-0.703487	1.096766	-0.041593	-0.235568	-0.051574	-0.117516	-0.038814	-0.478678	-0.218042	-1.377826	0.036083	0.286989	-0.000133	-0.072593	-0.018955	0.045477	-0.105741	0.190684	0.177581	0.000000
YNR001C	0.959406	0.686078	0.314952	-0.225944	0.792715	-0.173405	-0.325064	-0.706545	1.171023	1.349791	-1.321109	0.742995	-0.123631	-0.755743	-0.726541	-0.028855	-0.459777	0.296513	0.128726	-0.383902	-0.963403	-2.724970	-0.329943	-0.199275	0.625551	-0.050023	-0.237726	-1.023715	-0.033745	0.643434	0.455216	-1.898923	-0.480269	-0.287359	1.446261	0.102440	0.229231	-0.851070	0.000000	-0.842741	0.104760	0.524352	0.836943	1.355791	-0.832937	0.516002	-1.894441	0.225371	0.000000
YNR002C	-0.644919	-0.241716	1.877735	0.895080	1.286760	-0.406155	0.824402	0.589722	0.216153	0.000000	-0.591608	0.454477	0.053169	0.000000	-0.487075	-0.490753	0.829713	-0.711862	0.243307	-0.272655	-0.483513	0.219882	0.139410	-0.136387	0.063720	0.544740	-0.218800	0.000000	-0.626806	0.000000	0.679368	0.000000	-0.627839	-0.827440	1.859216	0.561265	-0.522847	-1.079340	-0.348883	0.803839	1.005245	1.144384	1.766595	-0.541150	-0.797098	2.045719	1.297486	0.347388	0.622918
YOR065W	1.365830	-0.355337	0.000000	0.194509	0.455545	-0.039307	0.543298	0.426255	-0.564776	0.000000	1.586849	0.333132	-1.081516	0.000000	-0.976959	-1.321885	-0.977920	0.139191	-0.066937	0.408313	0.065495	-1.837119	-1.229103	-0.867874	-1.323825	-0.028726	0.992825	0.000000	0.251280	-0.983900	0.157095	0.000000	0.010957	-0.730518	-0.672776	1.031013	-0.692101	-0.463822	-1.504703	-0.620860	0.819212	1.481850	0.080258	1.415373	0.110627	0.411650	-0.569310	0.340045	-0.174721
YOR113W	0.660610	-0.334248	-0.314445	1.163516	0.667767	-0.074171	0.732008	-0.582308	0.402836	0.000000	-0.300121	-1.687518	0.622879	0.000000	-0.436545	1.686575	-0.223522	-2.318065	0.628319	-0.050503	0.286796	0.609686	-0.685908	-0.531293	-1.100719	-0.668217	0.000000	0.000000	-0.603855	0.269901	-0.146621	0.000000	-0.624268	-0.917555	0.716620	0.367783	0.000000	-0.089322	0.000000	0.000000	0.440410	0.108325	0.000000	0.630968	0.080276	0.291885	-0.892729	-1.723952	0.866644
YOR117W	0.050507	0.026974	0.000000	-0.516845	0.111229	-0.130458	0.121772	-0.426936	-0.093860	-1.258678	0.264267	0.258941	-0.484738	-0.594297	-0.556736	-0.317086	-0.541714	-0.798738	0.681131	-0.357257	0.136399	0.353915	-0.548155	0.062585	0.033528	-0.439357	0.000000	-0.733269	0.532332	0.000000	0.305740	-0.615446	-0.046665	-0.359608	0.317942	-0.563766	0.056977	1.287580	0.380991	1.328517	-0.055556	0.000000	0.214323	0.023448	0.581026	0.002958	-0.151362	0.153234	0.431022
YOR123C	-0.343305	-0.036087	-0.158713	-0.667766	-0.558882	-0.169368	0.230451	-0.300490	-1.026871	-0.165739	-0.801093	-0.523409	1.110142	0.590999	0.160797	0.061170	0.047104	-0.824609	0.099810	-1.055965	0.378184	1.419383	1.271105	0.045736	0.120816	-1.486145	0.564413	0.000000	0.608170	-0.875809	-0.318289	0.000000	-0.815627	0.834973	-0.605380	0.402792	-0.589095	-1.868090	1.527879	0.247028	-1.902387	0.424955	1.331240	-0.652562	0.085805	-0.678437	-0.287535	0.334742	1.176662
YPL225W	-2.144588	0.017575	0.814455	0.163700	-0.461680	1.238338	-1.880710	0.553445	-0.101809	0.024808	0.762420	1.819305	0.535490	1.988837	-1.212461	0.525853	-1.408466	-0.017021	-1.072395	0.358211	-0.728913	0.508187	0.566040	0.754374	1.368017	1.108824	0.493583	0.453129	1.073169	-0.156495	0.274105	0.679530	0.258007	0.559674	0.829240	-0.620334	0.659025	-1.938792	0.770139	0.252736	-1.220697	-0.326751	0.287355	0.000000	-0.020729	0.166884	0.205504	-1.238652	0.100709
YPL224C	-1.184249	-0.347828	-0.267994	-0.038480	0.000000	1.624781	0.031142	-0.401866	-0.830529	-0.910980	-0.194516	0.000000	-0.647285	0.243881	-0.306336	0.000000	0.927697	0.000000	0.319655	0.303268	-0.113695	-0.108338	-0.202592	0.000000	0.000000	0.000000	-0.031834	0.042996	-0.100189	0.299113	-0.574762	-0.488733	0.000000	0.179018	0.000000	-1.231503	0.220806	1.864061	0.344507	-0.588600	0.647868	-0.776901	-0.629311	0.354526	0.000000	2.170280	0.000000	0.000000	0.091369
YPL221W	0.049381	-1.080507	-0.603098	0.466783	0.698479	-0.067997	-0.229425	0.309146	-0.851006	-0.498299	0.962372	-0.130188	-0.031444	-0.118982	1.413290	0.679014	1.033928	0.741948	-0.167762	0.818447	0.000000	-0.092279	-0.321855	-0.239607	-0.284089	1.053097	-0.108127	0.057441	-1.000544	-1.672895	-0.170515	-0.298882	-0.340829	1.002140	1.243845	-1.268176	1.382571	0.000000	0.000000	-0.549845	0.516270	-0.652348	-0.140544	-0.764221	-1.746095	0.664128	-0.203525	-0.091601	-0.457861
YPL219W	-0.209238	-0.979876	-1.097095	-0.026394	-0.176985	-0.406275	-0.331365	-1.356370	0.219305	-0.359949	0.147866	-0.046400	-0.276944	0.031927	0.127985	-1.542956	0.513929	2.618747	-1.256080	0.000000	0.000000	-0.039896	0.282653	-0.470299	-1.621447	-0.204818	0.000000	0.710782	0.019330	0.052408	0.525951	-0.330970	-0.194337	-0.076965	0.211669	0.000000	1.352476	-0.721598	0.000000	-1.800618	-0.079547	-0.777574	0.000000	-0.350376	-0.869345	0.649350	-1.854284	0.267396	-1.565917
YPL177C	1.029211	-0.117697	-0.611821	-0.808466	0.000000	0.342320	0.889587	-0.935296	-0.874442	-1.232305	-0.046593	0.000000	-0.328959	0.092672	0.439080	0.000000	0.226744	0.000000	-0.294304	0.085025	-0.477511	-1.890242	1.395415	0.000000	0.000000	0.000000	-0.554670	-0.273155	-0.522973	0.804619	-0.165680	0.876802	0.000000	-1.731234	0.000000	-0.569333	0.079660	-1.052986	-1.395194	-0.219807	0.361203	0.853531	0.244358	-0.501699	0.000000	0.219098	0.000000	0.000000	-0.510225
YPL176C	0.880315	-0.226476	-0.502004	-0.167598	0.042347	-0.153077	-0.135122	0.001267	-0.743310	-0.585924	-0.072715	-0.486139	-0.938539	-0.905892	0.024906	-0.598664	0.348158	2.066211	-0.546390	0.544294	0.044970	-0.218769	1.130016	0.292582	-0.397590	-0.357310	-1.266303	-1.055212	0.089996	0.101846	-0.340977	0.289090	0.947154	-1.296424	0.265926	-0.371444	-0.564302	0.709501	1.795881	-0.124332	0.306778	0.096641	-0.329393	0.377799	0.165472	0.056442	0.090136	0.415982	0.296264
YPL172C	0.895530	-0.143157	-0.803658	0.224755	-0.028323	-0.527687	0.370400	-0.257490	0.315051	-0.269928	0.492378	0.102611	-0.633056	-0.592684	-1.093525	-1.361831	0.733407	3.526905	0.052539	0.118067	0.000000	-0.868201	-0.394061	-0.110137	-0.900784	0.551182	-0.362313	-1.026220	-0.505758	2.269145	1.033210	0.724082	0.377430	-0.698396	0.355467	0.684160	-0.358143	0.563507	-1.442973	0.009263	-0.338386	-0.288276	0.727839	-0.360382	-0.168436	0.254550	-1.378799	-0.637814	-0.294490
YPR160W	2.916797	-1.948808	0.000000	1.781791	5.462676	-0.893764	-1.253132	-0.110164	1.513309	1.216165	5.397367	0.551223	0.270033	-1.058147	2.792670	1.287116	0.026196	-1.787064	1.276373	0.258501	0.000000	-1.298826	0.000000	-3.050396	0.775820	-0.594991	-0.445170	-0.969644	-1.737264	9.286063	0.680709	0.499455	0.173181	1.558449	7.414222	0.089996	-0.606377	-0.659934	-1.633572	-2.391026	1.139615	1.527406	1.887730	3.400918	-4.600081	3.011455	-4.078951	-0.482034	-1.741686
YPR164W	1.015011	-0.562877	-0.351041	0.446777	0.291406	-1.102582	0.315901	0.199033	1.082729	-0.963752	0.014212	-0.882262	0.065150	-1.516099	-0.068815	-0.502818	0.273953	0.946017	0.461373	-0.448324	0.344703	-0.283518	-1.919859	-0.722191	0.309124	-1.118193	0.499005	-0.739767	0.672739	0.291898	0.232972	0.385086	0.262859	0.852567	0.104078	0.261210	0.108210	-0.736932	0.086514	-0.846296	-2.086988	1.309277	-0.109144	0.926120	-0.237208	-0.920188	-0.938597	-0.208942	0.000000
YAL049C	0.900582	0.317970	0.627906	0.408417	0.000000	-1.224621	-0.221589	-0.869433	-1.112694	0.779754	0.927948	0.000000	0.331972	-0.018550	-0.018041	0.000000	-0.184703	0.000000	-0.458710	0.166803	-0.145625	-0.889339	-0.547797	0.000000	0.000000	0.000000	-0.932849	0.039174	0.172789	-0.519208	-3.301099	-2.145438	0.000000	0.080522	0.000000	1.212107	-0.160664	0.087533	0.000000	-0.549424	-2.592272	-0.259417	-0.596971	0.339158	0.000000	0.770543	0.000000	2.408125	0.450434
YAL043C	0.316851	-0.037547	-0.293389	0.684864	0.645708	-0.412865	-0.978337	-0.314470	0.207573	0.000000	-1.281327	-0.859862	-0.426297	0.000000	1.156852	-0.925935	1.380769	0.998085	0.485629	0.020032	0.000000	0.344235	-0.210134	-1.048265	0.110038	0.082812	-0.192477	0.000000	-0.469823	-0.485741	0.020227	0.000000	-0.542266	0.887291	1.438123	-0.211431	-0.750762	-1.199058	-0.371663	0.536420	-0.538876	1.027308	0.037383	0.650319	-0.631749	0.082251	1.180288	0.528001	-1.020334
YAR003W	0.658958	0.545481	-0.186539	1.460103	-0.666572	1.169555	0.275099	-0.782276	0.170483	0.523413	1.033368	-0.717485	0.214859	-0.658950	0.712342	0.925938	-0.408708	0.144922	0.452242	0.146494	0.000000	0.985624	-0.283127	0.479131	0.120711	0.150820	-0.198275	-0.270697	-0.570697	0.103537	-0.238581	0.470467	-0.164413	0.415353	-0.025430	0.290131	-0.031685	-0.515915	0.303140	-0.023150	-0.987549	0.666058	-0.283445	-0.580371	0.049718	0.930560	-0.693620	-0.919622	-0.545867
YAR008W	0.124112	1.172440	0.164333	-0.173923	-0.974773	0.962679	0.423352	-0.839465	-1.120222	-0.885888	-0.280280	0.222955	1.454045	-0.256407	-1.159871	3.701354	-0.539153	-0.469164	0.602499	0.328872	1.256970	0.043872	0.201658	1.000478	-1.017767	-0.324137	-0.198230	0.049379	-0.286888	-0.742745	0.789509	0.658925	-0.112786	-0.607594	-1.290309	-0.286148	0.558281	-0.562147	0.000000	1.055704	-1.492600	1.865354	0.193239	-1.511584	0.763338	0.155583	-0.062808	-1.308676	0.197095
YBR163W	0.180156	0.125018	-0.199119	0.480872	-0.263267	-0.210542	-0.572683	-0.877909	0.565804	-1.151236	-0.507472	-2.457320	-0.523466	-0.254982	-0.351322	-0.761052	0.388355	1.097267	0.315096	0.552740	-0.023537	0.147007	0.624373	-0.890430	-0.196124	0.329513	-0.120076	0.425996	-0.130128	0.197968	-0.385745	-0.197156	0.167292	-0.121203	-0.179064	-0.031029	-0.098037	0.406160	-0.702209	0.106183	-0.475394	0.229954	-0.119787	0.369489	0.047026	0.245318	-0.627214	-0.618237	0.240379
YBR166C	0.008571	0.857441	-0.779311	0.543465	-0.362103	-0.415317	0.707415	0.020822	-0.746458	0.286960	-1.702444	-0.838649	0.244707	-0.080236	0.010894	-0.497705	-1.050636	-0.255648	-0.099976	0.018026	0.009091	0.005051	-0.332075	0.927918	0.648416	0.409890	-0.093776	0.424040	0.104569	0.104285	-0.023436	-0.755526	0.424111	-0.487887	-0.362274	-0.564108	0.548700	-0.222196	0.488562	0.535031	-0.518473	-1.223633	0.194367	-0.147267	-0.345830	-0.040207	0.315500	0.205533	0.078721
YBR214W	0.359955	-0.741825	0.326421	2.265022	-0.111289	-1.069687	-0.666836	0.685364	-0.608624	-0.692786	0.220047	-0.516955	-0.152279	-0.076998	0.934463	1.315889	0.069501	0.765262	0.641448	0.342888	-0.281957	-0.494645	-0.983290	-1.615366	-1.185499	-0.376271	-1.283384	-0.414459	-0.610229	0.678017	0.343847	0.129436	0.864484	-1.247417	0.013101	0.616607	-0.569176	0.182591	0.120977	-0.144035	-0.249068	-0.153408	0.458179	1.020931	0.102361	0.272732	-0.224149	0.929949	-0.798889
YBR220C	0.400684	-0.079320	-0.736079	-1.540125	-0.174992	0.259138	-0.251272	-0.465959	0.426093	0.880193	0.391850	-0.132140	0.052825	-0.561650	-0.085060	-0.175840	-0.921535	1.380689	0.633483	0.666216	-0.080839	0.475147	0.046744	0.140065	0.519211	-0.640794	0.643280	-1.423068	-0.451451	-0.412508	0.078097	-2.061866	0.948860	-0.794735	-0.654567	1.107816	0.584354	-0.205665	0.000000	-0.834907	-0.492323	-0.468862	-2.086616	-0.287395	0.405925	-0.680463	0.440587	0.359826	0.000000
YDL139C	-0.890368	0.000000	-1.038812	0.569569	-0.612252	0.752872	-0.577062	-0.468776	-0.373272	-0.741821	-0.019051	0.004693	-0.373704	1.037192	-0.030459	0.406138	-0.243275	0.349872	-0.395431	0.000000	-0.014909	-0.400202	0.083514	0.493120	0.112989	0.673848	0.000000	-0.280060	-0.124919	-0.134436	0.147241	0.467444	-0.198295	-1.718640	0.449935	0.000000	-1.254886	0.509365	-0.594839	0.000000	-0.775380	-0.403174	-0.399319	-1.416640	-0.275630	0.000000	0.144836	-0.379462	0.506948
YDL136W	-1.445759	0.000000	0.164178	0.354510	-0.568301	0.517054	-1.598693	0.782842	-0.436534	2.071567	0.634082	0.751991	0.768264	2.000207	-0.099880	-0.787509	-0.136796	0.244985	-0.922864	0.548260	-0.543179	-0.758202	1.368955	-0.066604	-0.220258	-0.517107	0.000000	0.247004	1.068260	-2.519638	1.197252	-1.545052	-0.558165	-1.570584	-0.847685	0.000000	-0.073123	-0.390947	0.000000	-0.022129	-1.127004	0.413146	0.000000	-1.127052	0.755184	0.000000	0.018983	1.440710	1.853151
YDL135C	-2.359206	0.776842	1.043707	0.959732	0.000000	-1.025260	-0.674923	-1.247388	0.168290	1.265279	2.577664	0.000000	-3.213329	-0.354639	0.298952	0.000000	0.000000	0.000000	0.695002	0.706664	0.000000	0.496888	0.075411	0.000000	0.000000	0.000000	0.138579	-0.297798	0.915110	0.456058	-0.186784	-0.542430	0.000000	1.426494	0.000000	-0.054240	-0.055660	0.450046	0.000000	0.062438	0.523218	-0.114893	-0.252715	0.803868	0.000000	-0.751719	0.000000	0.000000	-1.748740
YDL133W	-0.361902	-0.392363	1.240058	0.817643	0.000000	0.714189	0.266665	-0.479574	0.733441	0.075471	-0.201709	0.000000	-0.010571	0.404343	-0.387700	0.000000	0.014629	0.000000	0.553972	0.011227	0.000000	-0.917645	0.300410	0.000000	0.000000	0.000000	0.484216	0.589125	0.454862	-0.202299	-1.552195	0.693791	0.000000	0.139864	0.000000	0.392257	-0.222690	-1.267558	-0.990363	-0.421400	0.270986	-0.110281	0.570656	-1.230083	0.000000	0.148582	0.000000	0.000000	-0.586209
YDL131W	-2.152486	-0.547893	0.563492	0.518439	-0.811709	0.639874	-1.573037	0.631667	-0.844536	0.801081	0.671942	0.346713	0.569057	2.003524	0.585253	-0.767106	0.082900	-0.333616	-0.475503	-0.082005	-0.407834	-1.307363	0.417488	1.338315	-0.251366	1.360682	-0.791136	0.283474	-0.133174	0.012644	-0.456682	-0.125264	0.480547	-0.315271	-0.582064	-0.781950	0.591455	-1.094742	-0.208646	-0.640868	0.020214	0.281433	-0.030153	-0.101305	0.336624	-0.038565	-0.193143	-0.520705	0.898832
YDL130W	-0.755525	0.167739	-0.049672	-0.477118	-0.745393	0.669946	-0.036524	0.260242	-0.747768	0.324029	-0.303023	0.624021	0.549238	0.984800	0.352143	-0.381020	-0.245328	-0.729470	0.124266	-0.147115	-0.286208	-1.573620	0.444038	0.127564	0.321348	1.248602	-0.412723	-0.019494	-0.505518	-0.043060	-0.770385	0.115991	-0.202743	0.710820	0.430476	-0.258066	0.714035	-0.648075	-0.011761	0.360348	1.011955	0.275841	0.330137	-0.470398	0.317537	0.406074	0.520019	-0.779985	-0.037796
YDL087C	-0.141457	-0.180563	-0.487656	0.346431	0.000000	-0.400404	-0.030708	-0.396294	-0.347071	0.646997	0.625282	0.000000	-0.078347	1.068095	-1.559692	0.000000	-0.204924	0.000000	-0.081033	0.870663	0.000000	0.014706	0.595515	0.000000	0.000000	0.000000	-0.713962	0.250064	0.073874	-1.444415	-0.086292	-1.454574	0.000000	-0.131638	0.000000	-0.245519	0.094022	0.126415	-0.374106	-1.275050	0.314877	-0.070032	-0.824328	-0.403827	0.000000	0.337466	0.000000	0.000000	0.033606
YDL084W	-0.185679	-0.474800	-0.382046	-0.150395	0.735999	-0.730875	-0.951542	-0.271096	0.097369	-0.033961	0.572620	-0.519192	-0.879750	-0.212241	0.973346	-0.525503	0.221685	1.190451	0.012427	0.060481	0.000000	-0.502086	-1.768771	0.091717	-1.011005	-0.071764	-1.393822	-0.232061	0.025030	0.290069	0.164822	0.051942	0.045580	0.344985	-0.439942	-0.201101	-0.067906	0.629290	-0.499553	-0.654171	-0.785170	0.597116	-0.467728	0.239231	0.287385	-0.048197	-0.956913	-0.144645	0.108881
YDL083C	0.358840	-0.209430	-0.217569	-0.172936	-0.007538	0.003968	-1.294261	0.556403	-0.777150	-0.105255	-0.359403	0.625143	-0.015643	0.278970	0.348021	0.458923	0.755776	-0.243126	0.152664	0.078517	0.792612	0.492400	0.598854	0.413191	0.001705	-0.733626	-0.697579	-0.252200	-0.050107	-0.657159	-0.523873	-0.612074	-0.263101	0.384601	-1.040381	-1.674128	-0.184269	1.314683	0.000000	0.073966	0.032271	1.249458	0.309809	0.000000	0.893204	-0.194449	0.666824	-0.191340	0.282391
YDL081C	0.997894	0.240155	0.106447	-0.131957	0.051854	-1.287009	-1.240222	0.382783	0.059117	-0.178061	-0.744583	0.063112	0.787817	0.538781	-0.185102	1.038923	-0.703954	-1.084692	-0.740685	-0.248504	0.000000	0.165048	1.164602	0.509460	0.543407	0.564539	0.115356	-1.863076	-0.451132	0.662181	-1.046357	0.401628	-0.580172	1.649781	-0.782689	-2.305138	0.264981	1.609181	0.000000	-0.676444	0.873023	0.918615	0.038880	0.000000	0.802674	-0.070275	1.721940	0.560062	0.094134
YDL079C	0.756600	0.734858	-0.864728	1.170406	-0.418393	-0.428087	0.315838	0.116548	-0.270611	-0.225109	0.740078	-0.263107	-0.434037	-0.236439	0.607819	-0.692441	0.800738	-0.334369	0.466425	0.901988	0.489193	0.393023	-0.820589	-1.383199	-2.042063	-0.323243	-0.470924	-0.086114	-0.601380	-0.303836	0.421953	0.224011	0.995245	-0.574772	-0.407187	2.275576	-0.865477	0.485927	0.000000	-0.171377	0.022672	0.615195	-1.894167	0.670111	-0.372796	-1.669182	-1.236645	-0.400232	0.000000
YDR244W	-0.589668	0.076375	-0.186382	0.379008	0.358207	-0.120958	-0.355939	-1.055133	0.214884	-0.927973	0.472937	1.966765	-1.683953	-0.451186	-0.479949	0.414141	-0.169860	-0.965915	-0.138135	0.149593	-0.068321	0.511832	0.349396	0.741776	0.447377	-0.334409	-0.547052	-0.616111	0.979345	0.104004	0.348040	0.599560	0.079823	-0.120653	0.539912	0.457279	0.305961	-1.301530	0.788340	0.239507	0.781601	-0.714840	0.091637	0.055880	-0.364362	0.266873	-0.009216	0.331200	-0.354150
YDR249C	-0.189853	0.634868	0.317977	0.817575	0.078338	-0.498447	-0.657289	-0.452200	-0.632257	-0.867980	0.083297	0.842865	-0.028908	-0.209936	-0.035118	-0.958886	0.415530	0.808622	0.033377	-0.235223	-0.453019	-0.066640	-0.207451	-1.104662	0.242291	-0.192719	0.869960	0.356863	0.184681	0.033654	-0.018742	0.622836	-0.223839	0.379600	0.581406	0.068784	-0.537649	1.074325	0.000000	-0.423167	0.430721	0.136311	-0.340423	-0.143987	-0.410955	-0.653943	1.031873	-0.448548	0.000000
YDR293C	-0.491430	0.000000	-1.429982	-0.495727	2.328273	-1.587757	-0.820591	0.206233	0.924071	-0.316115	1.946162	-1.231287	-1.334621	-1.247429	1.471667	-1.280701	-0.198097	-0.206071	-0.243003	0.000000	-0.496069	0.867501	0.479138	-1.127958	-0.384924	0.196738	0.000000	-1.104883	0.593182	0.156983	-0.322942	-0.373889	0.236775	1.225789	1.793046	0.000000	0.000000	0.332612	0.000000	0.000000	0.236796	0.506479	0.000000	1.405755	0.039741	0.000000	-0.849468	-0.003149	0.000000
YDR296W	-0.250710	0.576335	0.693573	-0.136877	-0.942332	0.075275	-1.138704	0.283748	-0.541393	0.269855	-0.935611	-0.866368	1.274497	0.619416	-1.645994	-0.438649	-0.509772	-1.218783	0.040620	0.378502	0.000000	-0.567915	0.377585	1.223014	1.122838	-0.063911	-0.490220	-0.393091	-0.201309	-0.471582	-1.661446	-0.652337	-0.706948	0.821763	0.109304	0.055542	0.774819	-0.988177	0.280739	-0.666137	0.200617	3.167039	-0.084140	-0.785530	-0.196345	0.288521	0.269683	-0.719979	0.572473
YER028C	-1.195099	-0.307468	1.459447	1.422677	-0.996860	0.218331	1.245769	-0.011249	-0.398616	0.932108	-1.262440	0.371803	1.068762	0.344832	-1.360638	-0.148993	-0.113070	0.536111	-0.288425	-0.325852	0.085645	2.015648	0.052232	-0.209847	-1.302092	-0.000287	0.159900	0.488319	0.003837	-0.146957	0.347734	-0.046234	-0.606879	-0.795114	-1.266150	0.096005	-0.370623	0.760546	0.000000	-0.466436	-0.757882	-0.191270	-0.156112	-1.566855	0.452950	-0.405394	1.157234	1.318200	-0.205428
YER035W	0.031339	-0.662014	0.644575	0.110800	0.889978	1.437461	-0.061065	0.089335	0.375665	0.878377	1.503223	-1.409173	0.144340	0.453121	0.315368	0.651881	0.070925	0.371869	-0.852259	-0.232948	0.277749	-0.336756	-0.280304	-0.356253	1.051222	0.035569	-1.192320	-1.688635	-0.013195	0.767438	0.069266	2.828006	-0.853072	0.899586	3.075939	0.732574	0.663653	-0.354829	-0.431913	-0.160726	1.003360	-0.509486	1.557580	-0.375148	-1.218376	0.949043	-0.893082	-0.119337	0.255637
YER037W	0.374826	-0.247277	0.971046	0.740714	2.385536	1.118700	1.981073	-1.223403	0.704536	0.058850	2.432308	-0.371194	4.711245	-0.352636	1.317488	0.757517	0.394052	0.232881	0.637954	0.264809	0.931353	1.178792	0.433378	0.361472	-1.402573	0.609924	-0.746704	-1.440287	1.284689	0.039992	0.681359	1.402543	-0.564343	1.094122	1.704393	-0.338056	-1.745691	0.786188	0.000000	-0.599210	0.721784	-0.000674	1.100819	-1.246355	-1.059661	1.623017	-1.251803	-1.484235	0.000000
YER040W	0.047185	-0.432715	-1.106913	-0.032920	0.808228	-0.128033	-0.056824	0.226503	0.703763	-0.831964	-0.076701	-0.180433	-0.902292	-0.658514	1.037451	-0.146193	0.942875	1.597959	-0.076083	-0.332686	0.025501	1.656402	-0.014140	-0.611530	-0.915650	0.021735	-0.207339	-0.086816	0.046511	-0.657139	-1.072132	2.145331	0.708514	0.552088	0.478941	0.820369	-1.431611	-0.699379	0.000000	1.254633	0.632008	-0.241139	-0.581225	-0.239693	0.129850	0.820263	-0.206087	0.647693	0.000000
YFR052W	-0.220927	-0.392827	1.118992	-0.512549	-0.743634	0.563805	-0.750549	0.238550	-0.297466	0.247581	0.880595	0.557629	0.033129	0.503214	0.326819	0.334402	0.001010	-0.560996	-0.276272	-4.240990	0.272696	-0.287172	0.162264	0.243712	0.698332	0.273330	-0.807299	0.069423	0.465602	0.977354	1.043852	0.079708	0.282800	-1.721990	-0.349744	-0.703376	1.080726	1.354244	0.086948	-0.270239	0.067257	-1.091628	0.031316	-0.043751	0.200386	0.000000	-0.266859	-0.222763	0.857810
YFR053C	7.144480	-2.207815	-2.218292	-0.146502	3.700616	-1.137585	-1.177880	1.575926	2.807971	0.507967	6.840137	0.842185	-0.211792	-1.386012	5.991382	0.952335	0.918599	1.302034	2.362106	-0.219176	0.337357	-2.050519	-6.287044	-1.538853	2.512600	-0.420295	-2.014374	-2.022537	-0.737930	5.092914	0.079643	-1.387217	0.285650	0.713952	6.022427	2.505263	0.121499	0.838813	-2.947394	-2.761722	1.338235	2.523606	-0.159602	1.341184	-4.332120	2.124473	-6.511074	-2.607596	-0.696916
YGL225W	-0.419852	-1.147210	-0.524499	1.285009	1.177956	-0.318035	-0.234526	0.336693	-0.333490	0.257321	-0.216137	-0.910725	-0.976933	-0.293224	0.513467	-0.718645	-0.347316	0.833831	-0.016454	0.000000	-0.416703	0.459128	-0.895834	-0.250264	-1.438774	-0.545119	0.456148	-0.241237	0.299236	0.000000	0.161499	0.485571	0.492892	-0.722198	-0.003344	0.000000	0.000000	1.309539	-1.219202	0.000000	-0.567269	-0.297002	0.106552	0.464892	-0.674365	-0.947205	0.361244	1.271349	-1.349603
YGL224C	0.845324	0.098963	0.000000	-0.720710	1.441260	0.440269	-0.224832	-0.239523	0.107754	-0.733964	-0.086309	0.155661	0.943841	-0.785565	-0.407001	-0.122608	0.271264	-0.483007	0.494706	-0.432825	-0.443190	0.368942	-0.725331	0.082268	-1.099735	0.209954	-0.785058	-1.026797	-0.249237	0.007856	0.198357	-0.169759	0.185817	-0.625611	0.440365	0.222754	-1.192481	0.270748	1.055905	0.136628	-1.129422	0.000000	-1.134359	0.000000	0.018111	0.140025	-1.808149	0.214220	-0.305263
YGR093W	-0.473261	1.064970	-0.911481	-0.442936	1.412148	-1.009912	-0.657390	0.045043	0.159101	0.848480	0.290593	0.411549	-0.842077	-0.724806	0.683670	-1.153097	1.591966	0.094000	-0.276748	0.121980	-0.138497	0.771737	-0.485021	-0.212350	-0.870260	0.519390	-0.397931	0.041901	0.059478	0.247404	-0.922108	0.189602	1.069451	0.232578	-0.182886	-0.652072	0.359958	0.456046	0.127967	0.337980	0.372489	2.073372	-0.664304	1.745282	-0.295483	-0.759157	0.590137	-0.023494	-1.005337
YGR097W	-0.202413	-0.045779	-0.723668	0.498565	0.202206	-0.274716	-0.543145	-0.077473	0.722549	0.107019	1.116986	-0.259364	-0.102421	-0.213054	1.096488	-0.113740	1.137374	-0.043693	-0.781295	-0.264301	-0.309481	0.279223	-0.470907	-0.397514	0.168635	0.408404	0.208831	0.733887	0.000522	-0.130274	0.388905	-0.906490	-0.109671	0.002296	0.821258	-0.580077	-0.076234	-0.255406	-1.182255	-0.470497	0.947407	0.877797	0.652141	0.020102	0.074528	0.136813	0.410263	-0.031694	-0.159913
YGR099W	0.584784	0.206857	0.000000	-0.391601	-0.637509	-0.240120	0.289311	-0.353988	0.079555	-0.562220	0.007666	0.927951	0.195778	-0.009352	-0.167123	0.506102	0.109132	-0.008565	-0.051259	0.064288	-0.158751	0.104941	-0.368232	0.225237	0.245357	0.772788	-0.256780	0.522241	-0.271720	0.000000	-0.454729	0.104688	0.164835	-0.268980	-0.168188	-0.145715	0.899077	0.424309	-0.477925	0.082058	-0.704270	0.000000	-0.497951	-0.294363	-0.030396	0.555576	-0.080645	-0.634383	0.151882
YGR103W	-0.796479	0.487176	0.000000	0.299765	-0.128806	-0.919437	-0.084813	0.348554	-0.563670	1.410968	-0.514844	0.913023	0.075983	0.650685	-0.316265	0.212005	0.096653	0.032909	0.013573	-0.370487	0.286134	0.299866	0.332322	-0.400027	0.106347	-0.422221	0.547196	1.410213	-0.069597	0.000000	-0.136873	-0.367671	-0.197618	0.943578	-0.663193	-1.313661	-0.545943	-1.184674	1.701196	0.757493	-1.841942	0.000000	0.464417	0.525276	0.055769	-0.997136	-0.074602	1.236859	0.771693
YGR140W	0.000498	0.000000	-0.265668	-0.822834	0.288498	-0.841495	0.753227	-0.373136	0.075587	-0.285423	-0.790714	-0.796728	-0.261133	-0.141839	0.571229	-0.278405	0.832633	0.543147	0.082307	0.000000	-0.409846	0.040414	-0.061161	0.038609	0.376576	0.885902	0.000000	-0.528499	-0.362566	-0.538386	0.086798	0.339972	0.779928	0.937732	-0.427383	0.000000	0.000000	0.388361	0.690439	0.000000	0.617702	-0.614928	0.000000	0.452734	-0.203599	0.000000	-0.116241	-0.148585	-1.068680
YGR142W	0.044853	-0.171638	0.694930	0.892156	-0.258108	-1.293797	0.500809	0.172552	0.854509	2.308405	-1.198454	0.074351	0.199906	1.372470	0.595891	-0.180648	1.264110	-0.174644	-0.999744	-0.267147	-0.282662	-1.426538	1.142244	1.474420	-0.485615	1.082704	0.318995	0.037242	0.203495	-0.732234	0.134071	0.194620	0.010561	1.993803	-0.676222	0.037685	0.200247	-0.637855	2.256273	0.416253	-0.147487	-0.742831	-0.218894	0.135364	-0.011882	-0.197145	1.407990	0.260675	-1.295758
YHR097C	-1.198519	0.000000	0.000000	-0.050911	1.072361	-1.467672	-0.284142	-0.681450	-0.087673	0.319935	0.494034	-0.130130	-0.404432	0.296597	0.439264	-0.484240	-0.097738	0.908829	0.470418	0.000000	-0.159358	-0.861059	-0.144094	-0.811041	-0.840919	0.286460	0.000000	0.113579	-0.606529	0.000000	-0.362170	-0.355516	0.890819	-0.181012	0.199634	0.000000	-1.195513	-0.833523	-2.667302	0.000000	-0.508684	0.000000	0.243551	2.189939	-0.175899	-1.080292	0.286249	0.411290	-0.703025
YHR102W	0.274619	-1.106420	-0.433039	-0.794891	0.790208	-1.120364	0.093986	-0.286571	0.441577	-0.243816	-0.027094	-0.701433	-0.270011	-0.414097	-0.073249	-0.252797	1.367093	0.610760	0.071710	2.382090	-0.164396	0.539771	0.356878	-1.195304	-0.549744	-0.783102	0.223912	-0.013974	-0.272370	-1.076674	0.378430	-0.119595	-0.264857	0.721112	-0.961302	-0.809484	-1.366698	1.734033	0.000000	0.188192	-1.271495	0.644352	-0.318540	0.165183	0.216445	0.475906	-0.105364	0.812607	0.000000
YHR104W	1.169873	-1.548464	-0.179735	-1.115793	3.329278	-0.039636	0.619104	0.622708	0.880154	-0.414955	1.627474	-0.104909	-1.295878	-0.619300	1.215863	0.266339	-0.160179	0.648861	-0.081615	1.294592	-0.505221	-1.016913	0.324196	-1.554274	0.961414	-0.681180	-0.722880	-0.379015	-1.349286	2.222599	-0.591420	-0.890371	0.359629	-0.038798	4.745360	0.123218	-0.319909	0.084462	0.000000	-0.201202	-0.497834	1.459613	0.580501	0.656339	-0.415321	1.409410	-1.682055	-0.488037	0.000000
YHR106W	0.122436	0.490741	0.071289	-0.426177	0.432874	0.104596	0.319170	-0.189078	0.625280	-0.684334	-1.152133	-0.210331	0.385213	-0.942533	0.088474	0.913897	0.213277	-0.385490	1.313379	-1.327639	0.054414	-0.658319	-0.047037	0.272387	0.844867	0.498199	0.034542	0.110707	-0.474610	0.480683	-1.654647	-1.084617	-0.029153	0.434707	0.346474	0.711495	1.793063	0.700771	0.000000	-1.041727	-0.943069	1.011392	-1.793772	-0.736744	-0.018760	-0.478910	0.987936	0.352926	0.000000
[truncated: 1,716 more rows]
[truncated: 57 more columns]
