# Supplementary material for: Passing Messages between Biological Networks to Refine Predicted Interactions
Source: PLoS One. 2013 May 31;8(5):e64832. doi: 10.1371/journal.pone.0064832 (PMC3669401; doi:10.1371/journal.pone.0064832)
Supplement: Materials S1 — Archive containing PANDA code, input data and predicted networks. (TGZ) [file pone.0064832.s006.tgz › Version0/YeastData/YeastData_Motif.txt]

YLR131C	YAL062W	1.000000
YLR131C	YBR157C	1.000000
YLR131C	YDR277C	1.000000
YLR131C	YEL011W	1.000000
YLR131C	YFR040W	1.000000
YLR131C	YFR045W	1.000000
YLR131C	YJL159W	1.000000
YLR131C	YLR407W	1.000000
YLR131C	YMR129W	1.000000
YLR131C	YOL028C	1.000000
YLR131C	YOR009W	1.000000
YLR131C	YCL064C	1.000000
YLR131C	YDR004W	1.000000
YLR131C	YER103W	1.000000
YLR131C	YHR178W	1.000000
YLR131C	YLR449W	1.000000
YLR131C	YLR452C	1.000000
YLR131C	YNL015W	1.000000
YLR131C	YBR158W	1.000000
YLR131C	YDL145C	1.000000
YLR131C	YGR089W	1.000000
YLR131C	YHR143W	1.000000
YLR131C	YKL217W	1.000000
YLR131C	YLR356W	1.000000
YLR131C	YMR120C	1.000000
YLR131C	YDR374C	1.000000
YLR131C	YER063W	1.000000
YLR131C	YGL195W	1.000000
YLR131C	YMR267W	1.000000
YLR131C	YOR058C	1.000000
YLR131C	YPL230W	1.000000
YLR131C	YDR041W	1.000000
YLR131C	YKL033W	1.000000
YLR131C	YKR007W	1.000000
YLR131C	YML051W	1.000000
YLR131C	YML004C	1.000000
YLR131C	YOR154W	1.000000
YLR131C	YBR101C	1.000000
YLR131C	YDR523C	1.000000
YLR131C	YFL036W	1.000000
YLR131C	YGL009C	1.000000
YLR131C	YHR046C	1.000000
YLR131C	YLR262C	1.000000
YLR131C	YMR079W	1.000000
YLR131C	YMR086W	1.000000
YLR131C	YPR005C	1.000000
YLR131C	YPR008W	1.000000
YLR131C	YBL022C	1.000000
YLR131C	YBR016W	1.000000
YLR131C	YER182W	1.000000
YLR131C	YIL117C	1.000000
YLR131C	YKR005C	1.000000
YLR131C	YLR214W	1.000000
YLR131C	YNL311C	1.000000
YLR131C	YOL161C	1.000000
YLR131C	YPL134C	1.000000
YLR131C	YDL240W	1.000000
YLR131C	YDL195W	1.000000
YLR131C	YFL034W	1.000000
YLR131C	YGR041W	1.000000
YLR131C	YHR042W	1.000000
YLR131C	YIL021W	1.000000
YLR131C	YKR099W	1.000000
YLR131C	YLR263W	1.000000
YLR131C	YOL122C	1.000000
YLR131C	YOR310C	1.000000
YLR131C	YPL041C	1.000000
YLR131C	YAL055W	1.000000
YLR131C	YAL007C	1.000000
YLR131C	YAL001C	1.000000
YLR131C	YBR162W-A	1.000000
YLR131C	YDR247W	1.000000
YLR131C	YEL009C	1.000000
YLR131C	YEL006W	1.000000
YLR131C	YER034W	1.000000
YLR131C	YGR143W	1.000000
YLR131C	YHR096C	1.000000
YLR131C	YHR152W	1.000000
YLR131C	YLL016W	1.000000
YLR131C	YLR422W	1.000000
YLR131C	YMR139W	1.000000
YLR131C	YMR179W	1.000000
YLR131C	YMR180C	1.000000
YLR131C	YNL145W	1.000000
YLR131C	YOR019W	1.000000
YLR131C	YPL265W	1.000000
YLR131C	YER114C	1.000000
YLR131C	YGL128C	1.000000
YLR131C	YLR072W	1.000000
YLR131C	YLR077W	1.000000
YLR131C	YNR002C	1.000000
YLR131C	YAR003W	1.000000
YLR131C	YAR008W	1.000000
YLR131C	YDL131W	1.000000
YLR131C	YDR293C	1.000000
YLR131C	YGR097W	1.000000
YLR131C	YGR103W	1.000000
YLR131C	YHR104W	1.000000
YLR131C	YKL164C	1.000000
YLR131C	YKL161C	1.000000
YLR131C	YMR136W	1.000000
YLR131C	YNL092W	1.000000
YLR131C	YOL019W	1.000000
YLR131C	YCL054W	1.000000
YLR131C	YDR019C	1.000000
YLR131C	YER072W	1.000000
YLR131C	YGR188C	1.000000
YLR131C	YGR234W	1.000000
YLR131C	YJL044C	1.000000
YLR131C	YKL113C	1.000000
YLR131C	YML130C	1.000000
YLR131C	YOR066W	1.000000
YLR131C	YOR115C	1.000000
YLR131C	YPL217C	1.000000
YLR131C	YPR165W	1.000000
YLR131C	YCR027C	1.000000
YLR131C	YNL299W	1.000000
YLR131C	YOR214C	1.000000
YLR131C	YEL043W	1.000000
YLR131C	YGR007W	1.000000
YLR131C	YGR048W	1.000000
YLR131C	YJR094W-A	1.000000
YLR131C	YNL197C	1.000000
YLR131C	YOL105C	1.000000
YLR131C	YOR311C	1.000000
YLR131C	YOR321W	1.000000
YLR131C	YER185W	1.000000
YLR131C	YLR177W	1.000000
YLR131C	YML037C	1.000000
YLR131C	YNL301C	1.000000
YLR131C	YNR046W	1.000000
YLR131C	YOL155C	1.000000
YLR131C	YOL152W	1.000000
YLR131C	YBR066C	1.000000
YLR131C	YDL191W	1.000000
YLR131C	YDL188C	1.000000
YLR131C	YFL022C	1.000000
YLR131C	YFR015C	1.000000
YLR131C	YGR055W	1.000000
YLR131C	YHR052W	1.000000
YLR131C	YIL009W	1.000000
YLR131C	YJR095W	1.000000
YLR131C	YNL257C	1.000000
YLR131C	YOL109W	1.000000
YLR131C	YDL127W	1.000000
YLR131C	YDR301W	1.000000
YLR131C	YKL190W	1.000000
YLR131C	YMR195W	1.000000
YLR131C	YBL051C	1.000000
YLR131C	YBL043W	1.000000
YLR131C	YDR345C	1.000000
YLR131C	YDR347W	1.000000
YLR131C	YGR189C	1.000000
YLR131C	YGR193C	1.000000
YLR131C	YHR205W	1.000000
YLR131C	YIL134W	1.000000
YLR131C	YLR082C	1.000000
YLR131C	YMR244W	1.000000
YLR131C	YNR010W	1.000000
YLR131C	YOR134W	1.000000
YLR131C	YAL034C	1.000000
YLR131C	YDR303C	1.000000
YLR131C	YER046W	1.000000
YLR131C	YGL261C	1.000000
YLR131C	YJL136C	1.000000
YLR131C	YKL151C	1.000000
YLR131C	YMR148W	1.000000
YLR131C	YMR196W	1.000000
YLR131C	YNL080C	1.000000
YLR131C	YOL012C	1.000000
YLR131C	YOL006C	1.000000
YLR131C	YOR032C	1.000000
YLR131C	YOR037W	1.000000
YLR131C	YOR374W	1.000000
YLR131C	YPR134W	1.000000
YLR131C	YER125W	1.000000
YLR131C	YGL163C	1.000000
YLR131C	YGL122C	1.000000
YLR131C	YHR204W	1.000000
YLR131C	YJL078C	1.000000
YLR131C	YJL035C	1.000000
YLR131C	YKL062W	1.000000
YLR131C	YML124C	1.000000
YLR131C	YML074C	1.000000
YLR131C	YMR242C	1.000000
YLR131C	YMR286W	1.000000
YLR131C	YOR075W	1.000000
YLR131C	YPL164C	1.000000
YLR131C	YBR035C	1.000000
YLR131C	YFL057C	1.000000
YLR131C	YGL028C	1.000000
YLR131C	YGR285C	1.000000
YLR131C	YHL021C	1.000000
YLR131C	YKR028W	1.000000
YLR131C	YOR231W	1.000000
YLR131C	YPL058C	1.000000
YLR131C	YBR082C	1.000000
YLR131C	YEL073C	1.000000
YLR131C	YGR016W	1.000000
YLR131C	YGR065C	1.000000
YLR131C	YHR067W	1.000000
YLR131C	YKR075C	1.000000
YLR131C	YOL048C	1.000000
YLR131C	YPR030W	1.000000
YLR131C	YPR034W	1.000000
YLR131C	YCR042C	1.000000
YLR131C	YFL061W	1.000000
YLR131C	YFL055W	1.000000
YLR131C	YGR286C	1.000000
YLR131C	YGR288W	1.000000
YLR131C	YIL089W	1.000000
YLR131C	YJR007W	1.000000
YLR131C	YNR058W	1.000000
YLR131C	YNR063W	1.000000
YLR131C	YOR178C	1.000000
YLR131C	YDL179W	1.000000
YLR131C	YDR542W	1.000000
YLR131C	YHR023W	1.000000
YLR131C	YKR080W	1.000000
YLR131C	YLL055W	1.000000
YLR131C	YMR063W	1.000000
YLR131C	YOL101C	1.000000
YLR131C	YOL052C	1.000000
YLR131C	YOL047C	1.000000
YLR131C	YAR015W	1.000000
YLR131C	YAL021C	1.000000
YLR131C	YLR054C	1.000000
YLR131C	YNL066W	1.000000
YLR131C	YOR386W	1.000000
YLR131C	YPL250C	1.000000
YLR131C	YPR106W	1.000000
YLR131C	YBL097W	1.000000
YLR131C	YDR034C	1.000000
YLR131C	YDR363W	1.000000
YLR131C	YER088C	1.000000
YLR131C	YER093C	1.000000
YLR131C	YGL158W	1.000000
YLR131C	YLR102C	1.000000
YLR131C	YMR246W	1.000000
YLR131C	YNR030W	1.000000
YLR131C	YOR086C	1.000000
YLR131C	YOR142W	1.000000
YLR131C	YOR148C	1.000000
YLR131C	YAL024C	1.000000
YLR131C	YDL055C	1.000000
YLR131C	YDR273W	1.000000
YLR131C	YER016W	1.000000
YLR131C	YGL254W	1.000000
YLR131C	YHR168W	1.000000
YLR131C	YLR049C	1.000000
YLR131C	YMR200W	1.000000
YLR131C	YMR208W	1.000000
YLR131C	YMR210W	1.000000
YLR131C	YNL068C	1.000000
YLR131C	YNL064C	1.000000
YLR131C	YPR095C	1.000000
YLR131C	YPR138C	1.000000
YLR131C	YBL088C	1.000000
YLR131C	YBL086C	1.000000
YLR131C	YBL039C	1.000000
YLR131C	YER090W	1.000000
YLR131C	YKL088W	1.000000
YLR131C	YLR154C	1.000000
YLR131C	YMR250W	1.000000
YLR131C	YOR096W	1.000000
YLR131C	YPL192C	1.000000
YLR131C	YPR194C	1.000000
YLR131C	YCR098C	1.000000
YLR131C	YFL051C	1.000000
YLR131C	YLR254C	1.000000
YLR131C	YNL274C	1.000000
YLR131C	YPL092W	1.000000
YLR131C	YDL214C	1.000000
YLR131C	YDR174W	1.000000
YLR131C	YEL071W	1.000000
YLR131C	YEL023C	1.000000
YLR131C	YHR076W	1.000000
YLR131C	YKR092C	1.000000
YLR131C	YNL221C	1.000000
YLR131C	YOL043C	1.000000
YLR131C	YAR028W	1.000000
YLR131C	YIL073C	1.000000
YLR131C	YKL006W	1.000000
YLR131C	YML019W	1.000000
YLR131C	YNL328C	1.000000
YLR131C	YNR069C	1.000000
YLR131C	YOR192C	1.000000
YLR131C	YHR073W	1.000000
YLR131C	YJL217W	1.000000
YLR131C	YKR095W	1.000000
YLR131C	YMR077C	1.000000
YLR131C	YOL087C	1.000000
YLR131C	YOR342C	1.000000
YLR131C	YBR006W	1.000000
YDR216W	YAL062W	1.000000
YDR216W	YAL060W	1.000000
YDR216W	YAL012W	1.000000
YDR216W	YBR157C	1.000000
YDR216W	YBR161W	1.000000
YDR216W	YDL144C	1.000000
YDR216W	YDR277C	1.000000
YDR216W	YDR279W	1.000000
YDR216W	YEL017W	1.000000
YDR216W	YEL011W	1.000000
YDR216W	YER021W	1.000000
YDR216W	YER023W	1.000000
YDR216W	YFR040W	1.000000
YDR216W	YFR045W	1.000000
YDR216W	YGL242C	1.000000
YDR216W	YGR086C	1.000000
YDR216W	YGR090W	1.000000
YDR216W	YHR083W	1.000000
YDR216W	YHR085W	1.000000
YDR216W	YHR132C	1.000000
YDR216W	YHR137W	1.000000
YDR216W	YHR138C	1.000000
YDR216W	YHR142W	1.000000
YDR216W	YJL159W	1.000000
YDR216W	YJL156C	1.000000
YDR216W	YKL216W	1.000000
YDR216W	YKL215C	1.000000
YDR216W	YKL176C	1.000000
YDR216W	YLR360W	1.000000
YDR216W	YLR407W	1.000000
YDR216W	YLR408C	1.000000
YDR216W	YMR123W	1.000000
YDR216W	YMR129W	1.000000
YDR216W	YMR164C	1.000000
YDR216W	YMR170C	1.000000
YDR216W	YNL160W	1.000000
YDR216W	YNL159C	1.000000
YDR216W	YNL151C	1.000000
YDR216W	YNL111C	1.000000
YDR216W	YNL100W	1.000000
YDR216W	YOL028C	1.000000
YDR216W	YOR009W	1.000000
YDR216W	YOR010C	1.000000
YDR216W	YOR349W	1.000000
YDR216W	YOR353C	1.000000
YDR216W	YOR355W	1.000000
YDR216W	YPL279C	1.000000
YDR216W	YPR055W	1.000000
YDR216W	YPR114W	1.000000
YDR216W	YBL078C	1.000000
YDR216W	YBL075C	1.000000
YDR216W	YBR255W	1.000000
YDR216W	YBR257W	1.000000
YDR216W	YCL064C	1.000000
YDR216W	YDL052C	1.000000
YDR216W	YDL049C	1.000000
YDR216W	YDL047W	1.000000
YDR216W	YDL045W-A	1.000000
YDR216W	YDL005C	1.000000
YDR216W	YDR005C	1.000000
YDR216W	YDR325W	1.000000
YDR216W	YDR330W	1.000000
YDR216W	YDR334W	1.000000
YDR216W	YER056C-A	1.000000
YDR216W	YER065C	1.000000
YDR216W	YER103W	1.000000
YDR216W	YGL200C	1.000000
YDR216W	YGL196W	1.000000
YDR216W	YGL190C	1.000000
YDR216W	YGL143C	1.000000
YDR216W	YGR170W	1.000000
YDR216W	YGR212W	1.000000
YDR216W	YHR178W	1.000000
YDR216W	YHR184W	1.000000
YDR216W	YIL161W	1.000000
YDR216W	YIL155C	1.000000
YDR216W	YJL103C	1.000000
YDR216W	YJL057C	1.000000
YDR216W	YKL125W	1.000000
YDR216W	YKL085W	1.000000
YDR216W	YKL080W	1.000000
YDR216W	YLR058C	1.000000
YDR216W	YLR068W	1.000000
YDR216W	YLR109W	1.000000
YDR216W	YLR113W	1.000000
YDR216W	YLR449W	1.000000
YDR216W	YLR451W	1.000000
YDR216W	YLR452C	1.000000
YDR216W	YLR455W	1.000000
YDR216W	YML103C	1.000000
YDR216W	YMR257C	1.000000
YDR216W	YMR262W	1.000000
YDR216W	YNL055C	1.000000
YDR216W	YNL051W	1.000000
YDR216W	YNL015W	1.000000
YDR216W	YNL011C	1.000000
YDR216W	YNL007C	1.000000
YDR216W	YNL005C	1.000000
YDR216W	YOR061W	1.000000
YDR216W	YOR099W	1.000000
YDR216W	YOR101W	1.000000
YDR216W	YOR107W	1.000000
YDR216W	YPL236C	1.000000
YDR216W	YPL234C	1.000000
YDR216W	YPL231W	1.000000
YDR216W	YPL183C	1.000000
YDR216W	YPR157W	1.000000
YDR216W	YAL061W	1.000000
YDR216W	YAL018C	1.000000
YDR216W	YBR155W	1.000000
YDR216W	YBR156C	1.000000
YDR216W	YBR158W	1.000000
YDR216W	YBR203W	1.000000
YDR216W	YDL145C	1.000000
YDR216W	YDL101C	1.000000
YDR216W	YDR232W	1.000000
YDR216W	YDR234W	1.000000
YDR216W	YDR281C	1.000000
YDR216W	YDR283C	1.000000
YDR216W	YER020W	1.000000
YDR216W	YER024W	1.000000
YDR216W	YER026C	1.000000
YDR216W	YGR087C	1.000000
YDR216W	YGR089W	1.000000
YDR216W	YGR127W	1.000000
YDR216W	YGR129W	1.000000
YDR216W	YGR131W	1.000000
YDR216W	YHR135C	1.000000
YDR216W	YHR139C	1.000000
YDR216W	YHR143W	1.000000
YDR216W	YJL212C	1.000000
YDR216W	YJL155C	1.000000
YDR216W	YKL218C	1.000000
YDR216W	YKL217W	1.000000
YDR216W	YKL168C	1.000000
YDR216W	YLL031C	1.000000
YDR216W	YLL028W	1.000000
YDR216W	YLL026W	1.000000
YDR216W	YLR023C	1.000000
YDR216W	YLR352W	1.000000
YDR216W	YLR356W	1.000000
YDR216W	YLR359W	1.000000
YDR216W	YLR364W	1.000000
YDR216W	YLR404W	1.000000
YDR216W	YMR120C	1.000000
YDR216W	YMR128W	1.000000
YDR216W	YMR165C	1.000000
YDR216W	YMR169C	1.000000
YDR216W	YMR172W	1.000000
YDR216W	YMR176W	1.000000
YDR216W	YNL157W	1.000000
YDR216W	YNL154C	1.000000
YDR216W	YNL110C	1.000000
YDR216W	YNL098C	1.000000
YDR216W	YOL031C	1.000000
YDR216W	YOL027C	1.000000
YDR216W	YOL023W	1.000000
YDR216W	YOR011W	1.000000
YDR216W	YOR018W	1.000000
YDR216W	YOR347C	1.000000
YDR216W	YOR354C	1.000000
YDR216W	YOR356W	1.000000
YDR216W	YPL278C	1.000000
YDR216W	YPR058W	1.000000
YDR216W	YPR065W	1.000000
YDR216W	YPR113W	1.000000
YDR216W	YPR117W	1.000000
YDR216W	YAR050W	1.000000
YDR216W	YBR265W	1.000000
YDR216W	YDL048C	1.000000
YDR216W	YDL046W	1.000000
YDR216W	YDL044C	1.000000
YDR216W	YDL003W	1.000000
YDR216W	YDR003W	1.000000
YDR216W	YDR335W	1.000000
YDR216W	YDR371W	1.000000
YDR216W	YDR373W	1.000000
YDR216W	YDR374C	1.000000
YDR216W	YDR379W	1.000000
YDR216W	YER058W	1.000000
YDR216W	YER063W	1.000000
YDR216W	YER064C	1.000000
YDR216W	YGL195W	1.000000
YDR216W	YGL189C	1.000000
YDR216W	YGL187C	1.000000
YDR216W	YGL146C	1.000000
YDR216W	YGL140C	1.000000
YDR216W	YHR179W	1.000000
YDR216W	YIL160C	1.000000
YDR216W	YJL056C	1.000000
YDR216W	YJL049W	1.000000
YDR216W	YJL048C	1.000000
YDR216W	YKL130C	1.000000
YDR216W	YKL124W	1.000000
YDR216W	YKL122C	1.000000
YDR216W	YKL072W	1.000000
YDR216W	YLR115W	1.000000
YDR216W	YLR454W	1.000000
YDR216W	YMR220W	1.000000
YDR216W	YMR258C	1.000000
YDR216W	YMR260C	1.000000
YDR216W	YMR267W	1.000000
YDR216W	YNL054W	1.000000
YDR216W	YNL052W	1.000000
YDR216W	YNL009W	1.000000
YDR216W	YPL240C	1.000000
YDR216W	YPL232W	1.000000
YDR216W	YPL230W	1.000000
YDR216W	YPL190C	1.000000
YDR216W	YPR151C	1.000000
YDR216W	YPR154W	1.000000
YDR216W	YPR155C	1.000000
YDR216W	YPR158W	1.000000
YDR216W	YBL030C	1.000000
YDR216W	YBL023C	1.000000
YDR216W	YBR018C	1.000000
YDR216W	YBR021W	1.000000
YDR216W	YCR065W	1.000000
YDR216W	YDR041W	1.000000
YDR216W	YDR042C	1.000000
YDR216W	YDR044W	1.000000
YDR216W	YDR088C	1.000000
YDR216W	YDR089W	1.000000
YDR216W	YDR420W	1.000000
YDR216W	YDR423C	1.000000
YDR216W	YDR471W	1.000000
YDR216W	YDR472W	1.000000
YDR216W	YDR473C	1.000000
YDR216W	YDR477W	1.000000
YDR216W	YDR480W	1.000000
YDR216W	YER136W	1.000000
YDR216W	YER174C	1.000000
YDR216W	YER177W	1.000000
YDR216W	YGL099W	1.000000
YDR216W	YGL049C	1.000000
YDR216W	YHL040C	1.000000
YDR216W	YIL111W	1.000000
YDR216W	YIL066C	1.000000
YDR216W	YJL012C	1.000000
YDR216W	YJR046W	1.000000
YDR216W	YKL041W	1.000000
YDR216W	YKL038W	1.000000
YDR216W	YKL033W	1.000000
YDR216W	YKR010C	1.000000
YDR216W	YLR164W	1.000000
YDR216W	YML056C	1.000000
YDR216W	YML051W	1.000000
YDR216W	YML009C	1.000000
YDR216W	YML004C	1.000000
YDR216W	YMR302C	1.000000
YDR216W	YMR310C	1.000000
YDR216W	YNL307C	1.000000
YDR216W	YNR033W	1.000000
YDR216W	YNR035C	1.000000
YDR216W	YOL164W	1.000000
YDR216W	YOR152C	1.000000
YDR216W	YOR195W	1.000000
YDR216W	YPL133C	1.000000
YDR216W	YPL089C	1.000000
YDR216W	YPL084W	1.000000
YDR216W	YBR056W	1.000000
YDR216W	YBR059C	1.000000
YDR216W	YBR101C	1.000000
YDR216W	YBR104W	1.000000
YDR216W	YBR106W	1.000000
YDR216W	YDL243C	1.000000
YDR216W	YDL205C	1.000000
YDR216W	YDL203C	1.000000
YDR216W	YDL197C	1.000000
YDR216W	YDR129C	1.000000
YDR216W	YDR134C	1.000000
YDR216W	YDR183W	1.000000
YDR216W	YDR531W	1.000000
YDR216W	YEL061C	1.000000
YDR216W	YFL036W	1.000000
YDR216W	YFR004W	1.000000
YDR216W	YGL013C	1.000000
YDR216W	YGL009C	1.000000
YDR216W	YGR036C	1.000000
YDR216W	YGR042W	1.000000
YDR216W	YHR007C	1.000000
YDR216W	YHR045W	1.000000
YDR216W	YHR046C	1.000000
YDR216W	YIL014W	1.000000
YDR216W	YJR092W	1.000000
YDR216W	YJR131W	1.000000
YDR216W	YJR133W	1.000000
YDR216W	YKR058W	1.000000
YDR216W	YKR102W	1.000000
YDR216W	YLR258W	1.000000
YDR216W	YLR260W	1.000000
YDR216W	YLR262C	1.000000
YDR216W	YLR304C	1.000000
YDR216W	YLR310C	1.000000
YDR216W	YMR040W	1.000000
YDR216W	YMR043W	1.000000
YDR216W	YMR080C	1.000000
YDR216W	YNL264C	1.000000
YDR216W	YNL208W	1.000000
YDR216W	YOL119C	1.000000
YDR216W	YOR257W	1.000000
YDR216W	YOR304W	1.000000
YDR216W	YOR306C	1.000000
YDR216W	YPL032C	1.000000
YDR216W	YPR008W	1.000000
YDR216W	YBL028C	1.000000
YDR216W	YBR016W	1.000000
YDR216W	YBR020W	1.000000
YDR216W	YCR063W	1.000000
YDR216W	YCR068W	1.000000
YDR216W	YDR085C	1.000000
YDR216W	YDR092W	1.000000
YDR216W	YDR425W	1.000000
YDR216W	YDR475C	1.000000
YDR216W	YER182W	1.000000
YDR216W	YGL097W	1.000000
YDR216W	YGR258C	1.000000
YDR216W	YGR262C	1.000000
YDR216W	YGR266W	1.000000
YDR216W	YHL044W	1.000000
YDR216W	YIL117C	1.000000
YDR216W	YIL115C	1.000000
YDR216W	YIL107C	1.000000
YDR216W	YIL071C	1.000000
YDR216W	YIL065C	1.000000
YDR216W	YJL008C	1.000000
YDR216W	YKL042W	1.000000
YDR216W	YKR005C	1.000000
YDR216W	YLR167W	1.000000
YDR216W	YLR210W	1.000000
YDR216W	YLR214W	1.000000
YDR216W	YML053C	1.000000
YDR216W	YML050W	1.000000
YDR216W	YML047C	1.000000
YDR216W	YMR002W	1.000000
YDR216W	YMR304W	1.000000
YDR216W	YMR306W	1.000000
YDR216W	YNL308C	1.000000
YDR216W	YOL163W	1.000000
YDR216W	YOL161C	1.000000
YDR216W	YOR153W	1.000000
YDR216W	YOR208W	1.000000
YDR216W	YPL143W	1.000000
YDR216W	YPL141C	1.000000
YDR216W	YPL139C	1.000000
YDR216W	YPL134C	1.000000
YDR216W	YPL086C	1.000000
YDR216W	YPL082C	1.000000
YDR216W	YDL240W	1.000000
YDR216W	YDR132C	1.000000
YDR216W	YDR528W	1.000000
YDR216W	YEL060C	1.000000
YDR216W	YGL008C	1.000000
YDR216W	YGL006W	1.000000
YDR216W	YGL003C	1.000000
YDR216W	YGR035C	1.000000
YDR216W	YGR041W	1.000000
YDR216W	YHR005C	1.000000
YDR216W	YHR008C	1.000000
YDR216W	YHR040W	1.000000
YDR216W	YHR042W	1.000000
YDR216W	YHR047C	1.000000
YDR216W	YIL021W	1.000000
YDR216W	YIL020C	1.000000
YDR216W	YIL015W	1.000000
YDR216W	YJR090C	1.000000
YDR216W	YJR129C	1.000000
YDR216W	YJR138W	1.000000
YDR216W	YKR052C	1.000000
YDR216W	YKR059W	1.000000
YDR216W	YKR061W	1.000000
YDR216W	YKR099W	1.000000
YDR216W	YKR103W	1.000000
YDR216W	YLR257W	1.000000
YDR216W	YLR263W	1.000000
YDR216W	YLR267W	1.000000
YDR216W	YLR309C	1.000000
YDR216W	YLR312W-A	1.000000
YDR216W	YMR036C	1.000000
YDR216W	YMR042W	1.000000
YDR216W	YMR081C	1.000000
YDR216W	YMR090W	1.000000
YDR216W	YNL259C	1.000000
YDR216W	YOL124C	1.000000
YDR216W	YOL122C	1.000000
YDR216W	YOL120C	1.000000
YDR216W	YOL114C	1.000000
YDR216W	YOL071W	1.000000
YDR216W	YOR303W	1.000000
YDR216W	YOR310C	1.000000
YDR216W	YPL037C	1.000000
YDR216W	YPL031C	1.000000
YDR216W	YPR010C	1.000000
YDR216W	YPR013C	1.000000
YDR216W	YAL063C	1.000000
YDR216W	YBL026W	1.000000
YDR216W	YAL054C	1.000000
YDR216W	YAL044C	1.000000
YDR216W	YAL007C	1.000000
YDR216W	YBR162W-A	1.000000
YDR216W	YBR169C	1.000000
YDR216W	YDL140C	1.000000
YDR216W	YDL090C	1.000000
YDR216W	YDL080C	1.000000
YDR216W	YDR245W	1.000000
YDR216W	YDR247W	1.000000
YDR216W	YDR287W	1.000000
YDR216W	YDR297W	1.000000
YDR216W	YEL009C	1.000000
YDR216W	YEL006W	1.000000
YDR216W	YER030W	1.000000
YDR216W	YGL230C	1.000000
YDR216W	YGR092W	1.000000
YDR216W	YGR134W	1.000000
YDR216W	YGR143W	1.000000
YDR216W	YHR096C	1.000000
YDR216W	YHR099W	1.000000
YDR216W	YHR103W	1.000000
YDR216W	YHR105W	1.000000
YDR216W	YHR150W	1.000000
YDR216W	YHR152W	1.000000
YDR216W	YKL163W	1.000000
YDR216W	YKL162C	1.000000
YDR216W	YKL160W	1.000000
YDR216W	YLL016W	1.000000
YDR216W	YLR025W	1.000000
YDR216W	YLR031W	1.000000
YDR216W	YLR034C	1.000000
YDR216W	YLR372W	1.000000
YDR216W	YLR376C	1.000000
YDR216W	YLR413W	1.000000
YDR216W	YLR422W	1.000000
YDR216W	YMR139W	1.000000
YDR216W	YMR177W	1.000000
YDR216W	YMR180C	1.000000
YDR216W	YMR182C	1.000000
YDR216W	YMR186W	1.000000
YDR216W	YNL144C	1.000000
YDR216W	YNL093W	1.000000
YDR216W	YNL086W	1.000000
YDR216W	YOL014W	1.000000
YDR216W	YOR019W	1.000000
YDR216W	YOR027W	1.000000
YDR216W	YOR367W	1.000000
YDR216W	YPL274W	1.000000
YDR216W	YPL271W	1.000000
YDR216W	YPL265W	1.000000
YDR216W	YPR070W	1.000000
YDR216W	YCL049C	1.000000
YDR216W	YDL037C	1.000000
YDR216W	YDR009W	1.000000
YDR216W	YDR012W	1.000000
YDR216W	YDR016C	1.000000
YDR216W	YDR343C	1.000000
YDR216W	YDR380W	1.000000
YDR216W	YDR382W	1.000000
YDR216W	YER110C	1.000000
YDR216W	YGL184C	1.000000
YDR216W	YGL128C	1.000000
YDR216W	YGR179C	1.000000
YDR216W	YGR183C	1.000000
YDR216W	YGR187C	1.000000
YDR216W	YGR221C	1.000000
YDR216W	YGR225W	1.000000
YDR216W	YGR233C	1.000000
YDR216W	YHR192W	1.000000
YDR216W	YHR195W	1.000000
YDR216W	YHR198C	1.000000
YDR216W	YIL149C	1.000000
YDR216W	YIL147C	1.000000
YDR216W	YJL093C	1.000000
YDR216W	YJL042W	1.000000
YDR216W	YKL109W	1.000000
YDR216W	YKL068W	1.000000
YDR216W	YLR079W	1.000000
YDR216W	YLR081W	1.000000
YDR216W	YLR121C	1.000000
YDR216W	YLR461W	1.000000
YDR216W	YMR226C	1.000000
YDR216W	YMR271C	1.000000
YDR216W	YMR273C	1.000000
YDR216W	YNR001C	1.000000
YDR216W	YNR002C	1.000000
YDR216W	YOR065W	1.000000
YDR216W	YOR113W	1.000000
YDR216W	YOR117W	1.000000
YDR216W	YPL225W	1.000000
YDR216W	YPL224C	1.000000
YDR216W	YPL221W	1.000000
YDR216W	YPL219W	1.000000
YDR216W	YPL177C	1.000000
YDR216W	YPL172C	1.000000
YDR216W	YPR160W	1.000000
YDR216W	YAL043C	1.000000
YDR216W	YAR003W	1.000000
YDR216W	YBR163W	1.000000
YDR216W	YBR214W	1.000000
YDR216W	YBR220C	1.000000
YDR216W	YDL139C	1.000000
YDR216W	YDL136W	1.000000
YDR216W	YDL135C	1.000000
YDR216W	YDL133W	1.000000
YDR216W	YDL087C	1.000000
YDR216W	YDL083C	1.000000
YDR216W	YDL079C	1.000000
YDR216W	YDR244W	1.000000
YDR216W	YDR293C	1.000000
YDR216W	YER028C	1.000000
YDR216W	YER035W	1.000000
YDR216W	YER037W	1.000000
YDR216W	YER040W	1.000000
YDR216W	YFR053C	1.000000
YDR216W	YGL225W	1.000000
YDR216W	YGL224C	1.000000
YDR216W	YGR097W	1.000000
YDR216W	YGR099W	1.000000
YDR216W	YGR103W	1.000000
YDR216W	YGR140W	1.000000
YDR216W	YGR142W	1.000000
YDR216W	YHR097C	1.000000
YDR216W	YHR102W	1.000000
YDR216W	YHR104W	1.000000
YDR216W	YHR106W	1.000000
YDR216W	YJL197W	1.000000
YDR216W	YJL196C	1.000000
YDR216W	YJL148W	1.000000
YDR216W	YKL164C	1.000000
YDR216W	YKL161C	1.000000
YDR216W	YLL024C	1.000000
YDR216W	YLL022C	1.000000
YDR216W	YLL015W	1.000000
YDR216W	YLR027C	1.000000
YDR216W	YMR136W	1.000000
YDR216W	YMR140W	1.000000
YDR216W	YNL141W	1.000000
YDR216W	YNL137C	1.000000
YDR216W	YNL095C	1.000000
YDR216W	YNL090W	1.000000
YDR216W	YOL021C	1.000000
YDR216W	YOL016C	1.000000
YDR216W	YOR026W	1.000000
YDR216W	YOR369C	1.000000
YDR216W	YPL273W	1.000000
YDR216W	YPL272C	1.000000
YDR216W	YPR071W	1.000000
YDR216W	YPR119W	1.000000
YDR216W	YBL067C	1.000000
YDR216W	YBL064C	1.000000
YDR216W	YBL057C	1.000000
YDR216W	YBR268W	1.000000
YDR216W	YCL054W	1.000000
YDR216W	YCL050C	1.000000
YDR216W	YDR011W	1.000000
YDR216W	YDR019C	1.000000
YDR216W	YDR342C	1.000000
YDR216W	YDR389W	1.000000
YDR216W	YER070W	1.000000
YDR216W	YER072W	1.000000
YDR216W	YER112W	1.000000
YDR216W	YER113C	1.000000
YDR216W	YER115C	1.000000
YDR216W	YGL185C	1.000000
YDR216W	YGL180W	1.000000
YDR216W	YGL179C	1.000000
YDR216W	YGL138C	1.000000
YDR216W	YGL133W	1.000000
YDR216W	YGR178C	1.000000
YDR216W	YGR188C	1.000000
YDR216W	YGR222W	1.000000
YDR216W	YGR230W	1.000000
YDR216W	YGR234W	1.000000
YDR216W	YHR200W	1.000000
YDR216W	YJL101C	1.000000
YDR216W	YJL098W	1.000000
YDR216W	YJL095W	1.000000
YDR216W	YJL090C	1.000000
YDR216W	YJL044C	1.000000
YDR216W	YJL039C	1.000000
YDR216W	YKL113C	1.000000
YDR216W	YKL110C	1.000000
YDR216W	YKL071W	1.000000
YDR216W	YKL069W	1.000000
YDR216W	YLR075W	1.000000
YDR216W	YLR120C	1.000000
YDR216W	YLR460C	1.000000
YDR216W	YML131W	1.000000
YDR216W	YML130C	1.000000
YDR216W	YML086C	1.000000
YDR216W	YML083C	1.000000
YDR216W	YMR230W	1.000000
YDR216W	YMR232W	1.000000
YDR216W	YMR272C	1.000000
YDR216W	YMR277W	1.000000
YDR216W	YNL047C	1.000000
YDR216W	YNL042W	1.000000
YDR216W	YNL037C	1.000000
YDR216W	YNR004W	1.000000
YDR216W	YOR073W	1.000000
YDR216W	YOR114W	1.000000
YDR216W	YOR118W	1.000000
YDR216W	YPL223C	1.000000
YDR216W	YPL220W	1.000000
YDR216W	YPL218W	1.000000
YDR216W	YPL171C	1.000000
YDR216W	YBL017C	1.000000
YDR216W	YBL014C	1.000000
YDR216W	YCR024C	1.000000
YDR216W	YCR027C	1.000000
YDR216W	YCR082W	1.000000
YDR216W	YCR089W	1.000000
YDR216W	YDR045C	1.000000
YDR216W	YDR440W	1.000000
YDR216W	YER150W	1.000000
YDR216W	YGL040C	1.000000
YDR216W	YGR279C	1.000000
YDR216W	YHL034C	1.000000
YDR216W	YHL032C	1.000000
YDR216W	YHL026C	1.000000
YDR216W	YIL098C	1.000000
YDR216W	YJR051W	1.000000
YDR216W	YKL025C	1.000000
YDR216W	YLR174W	1.000000
YDR216W	YLR224W	1.000000
YDR216W	YLR226W	1.000000
YDR216W	YLR228C	1.000000
YDR216W	YMR003W	1.000000
YDR216W	YMR005W	1.000000
YDR216W	YMR009W	1.000000
YDR216W	YMR315W	1.000000
YDR216W	YMR318C	1.000000
YDR216W	YMR321C	1.000000
YDR216W	YNL299W	1.000000
YDR216W	YNR050C	1.000000
YDR216W	YOL157C	1.000000
YDR216W	YOL153C	1.000000
YDR216W	YPL127C	1.000000
YDR216W	YBR065C	1.000000
YDR216W	YBR067C	1.000000
YDR216W	YBR069C	1.000000
YDR216W	YBR072W	1.000000
YDR216W	YBR076W	1.000000
YDR216W	YDL194W	1.000000
YDR216W	YDL184C	1.000000
YDR216W	YDR143C	1.000000
YDR216W	YDR532C	1.000000
YDR216W	YDR536W	1.000000
YDR216W	YEL047C	1.000000
YDR216W	YFL030W	1.000000
YDR216W	YFR017C	1.000000
YDR216W	YGR008C	1.000000
YDR216W	YGR043C	1.000000
YDR216W	YGR046W	1.000000
YDR216W	YGR048W	1.000000
YDR216W	YGR052W	1.000000
YDR216W	YGR054W	1.000000
YDR216W	YHR014W	1.000000
YDR216W	YIL007C	1.000000
YDR216W	YIR029W	1.000000
YDR216W	YIR034C	1.000000
YDR216W	YJR093C	1.000000
YDR216W	YJR094W-A	1.000000
YDR216W	YJR096W	1.000000
YDR216W	YJR141W	1.000000
YDR216W	YKR067W	1.000000
YDR216W	YKR069W	1.000000
YDR216W	YLL064C	1.000000
YDR216W	YLR274W	1.000000
YDR216W	YLR326W	1.000000
YDR216W	YLR327C	1.000000
YDR216W	YLR329W	1.000000
YDR216W	YMR093W	1.000000
YDR216W	YMR096W	1.000000
YDR216W	YNL200C	1.000000
YDR216W	YNL197C	1.000000
YDR216W	YNL195C	1.000000
YDR216W	YNL192W	1.000000
YDR216W	YNL190W	1.000000
YDR216W	YOL111C	1.000000
YDR216W	YOL105C	1.000000
YDR216W	YOL058W	1.000000
YDR216W	YOR267C	1.000000
YDR216W	YOR317W	1.000000
YDR216W	YPL021W	1.000000
YDR216W	YBL015W	1.000000
YDR216W	YAL005C	1.000000
YDR216W	YCR023C	1.000000
YDR216W	YCR026C	1.000000
YDR216W	YCR028C	1.000000
YDR216W	YCR083W	1.000000
YDR216W	YCR088W	1.000000
YDR216W	YDR055W	1.000000
YDR216W	YDR058C	1.000000
YDR216W	YDR096W	1.000000
YDR216W	YDR434W	1.000000
YDR216W	YDR436W	1.000000
YDR216W	YDR438W	1.000000
YDR216W	YDR444W	1.000000
YDR216W	YDR494W	1.000000
YDR216W	YER185W	1.000000
YDR216W	YGL037C	1.000000
YDR216W	YGR271W	1.000000
YDR216W	YGR281W	1.000000
YDR216W	YHL024W	1.000000
YDR216W	YJL005W	1.000000
YDR216W	YJR001W	1.000000
YDR216W	YJR005W	1.000000
YDR216W	YJR048W	1.000000
YDR216W	YKL024C	1.000000
YDR216W	YLR177W	1.000000
YDR216W	YLR178C	1.000000
YDR216W	YLR222C	1.000000
YDR216W	YLR227C	1.000000
YDR216W	YML043C	1.000000
YDR216W	YML041C	1.000000
YDR216W	YMR011W	1.000000
YDR216W	YMR316W	1.000000
YDR216W	YMR319C	1.000000
YDR216W	YNL301C	1.000000
YDR216W	YNL294C	1.000000
YDR216W	YNL289W	1.000000
YDR216W	YNR044W	1.000000
YDR216W	YNR046W	1.000000
YDR216W	YNR053C	1.000000
YDR216W	YOL159C	1.000000
YDR216W	YOL158C	1.000000
YDR216W	YOL155C	1.000000
YDR216W	YOL152W	1.000000
YDR216W	YOR163W	1.000000
YDR216W	YOR176W	1.000000
YDR216W	YOR210W	1.000000
YDR216W	YOR212W	1.000000
YDR216W	YOR215C	1.000000
YDR216W	YPL074W	1.000000
YDR216W	YBR066C	1.000000
YDR216W	YBR068C	1.000000
YDR216W	YBR071W	1.000000
YDR216W	YDL231C	1.000000
YDR216W	YDL191W	1.000000
YDR216W	YDR147W	1.000000
YDR216W	YDR153C	1.000000
YDR216W	YDR201W	1.000000
YDR216W	YDR204W	1.000000
YDR216W	YDR533C	1.000000
YDR216W	YEL050C	1.000000
YDR216W	YEL049W	1.000000
YDR216W	YEL046C	1.000000
YDR216W	YFL024C	1.000000
YDR216W	YFL022C	1.000000
YDR216W	YFR015C	1.000000
YDR216W	YFR019W	1.000000
YDR216W	YGR001C	1.000000
YDR216W	YGR055W	1.000000
YDR216W	YHR057C	1.000000
YDR216W	YHR060W	1.000000
YDR216W	YIL009W	1.000000
YDR216W	YIR028W	1.000000
YDR216W	YJR094C	1.000000
YDR216W	YJR095W	1.000000
YDR216W	YJR149W	1.000000
YDR216W	YJR150C	1.000000
YDR216W	YJR151C	1.000000
YDR216W	YLL063C	1.000000
YDR216W	YLR271W	1.000000
YDR216W	YLR272C	1.000000
YDR216W	YMR049C	1.000000
YDR216W	YMR054W	1.000000
YDR216W	YNL251C	1.000000
YDR216W	YNL248C	1.000000
YDR216W	YNL201C	1.000000
YDR216W	YNL196C	1.000000
YDR216W	YNL194C	1.000000
YDR216W	YNL191W	1.000000
YDR216W	YOL109W	1.000000
YDR216W	YOL062C	1.000000
YDR216W	YOR315W	1.000000
YDR216W	YPL019C	1.000000
YDR216W	YPR015C	1.000000
YDR216W	YPR018W	1.000000
YDR216W	YPR024W	1.000000
YDR216W	YAL002W	1.000000
YDR216W	YAL040C	1.000000
YDR216W	YBR180W	1.000000
YDR216W	YBR186W	1.000000
YDR216W	YBR229C	1.000000
YDR216W	YDL123W	1.000000
YDR216W	YDL078C	1.000000
YDR216W	YDL076C	1.000000
YDR216W	YDL067C	1.000000
YDR216W	YDR260C	1.000000
YDR216W	YDR309C	1.000000
YDR216W	YEL001C	1.000000
YDR216W	YER004W	1.000000
YDR216W	YER044C	1.000000
YDR216W	YER045C	1.000000
YDR216W	YFR057W	1.000000
YDR216W	YGL259W	1.000000
YDR216W	YGL209W	1.000000
YDR216W	YGR110W	1.000000
YDR216W	YGR146C	1.000000
YDR216W	YGR149W	1.000000
YDR216W	YHR113W	1.000000
YDR216W	YHR154W	1.000000
YDR216W	YHR157W	1.000000
YDR216W	YHR160C	1.000000
YDR216W	YJL187C	1.000000
YDR216W	YJL178C	1.000000
YDR216W	YJL127C	1.000000
YDR216W	YKL156W	1.000000
YDR216W	YLL013C	1.000000
YDR216W	YLR042C	1.000000
YDR216W	YLR383W	1.000000
YDR216W	YMR143W	1.000000
YDR216W	YMR147W	1.000000
YDR216W	YMR152W	1.000000
YDR216W	YMR195W	1.000000
YDR216W	YNL134C	1.000000
YDR216W	YNL126W	1.000000
YDR216W	YNL082W	1.000000
YDR216W	YNL081C	1.000000
YDR216W	YOL013C	1.000000
YDR216W	YOL007C	1.000000
YDR216W	YOR030W	1.000000
YDR216W	YOR036W	1.000000
YDR216W	YOR373W	1.000000
YDR216W	YPL264C	1.000000
YDR216W	YPR129W	1.000000
YDR216W	YBL105C	1.000000
YDR216W	YBR284W	1.000000
YDR216W	YBR286W	1.000000
YDR216W	YCL038C	1.000000
YDR216W	YDR021W	1.000000
YDR216W	YDR345C	1.000000
YDR216W	YDR347W	1.000000
YDR216W	YDR403W	1.000000
YDR216W	YER079W	1.000000
YDR216W	YER128W	1.000000
YDR216W	YGL170C	1.000000
YDR216W	YGL121C	1.000000
YDR216W	YGR189C	1.000000
YDR216W	YGR238C	1.000000
YDR216W	YGR245C	1.000000
YDR216W	YHR209W	1.000000
YDR216W	YIL134W	1.000000
YDR216W	YIL133C	1.000000
YDR216W	YJL082W	1.000000
YDR216W	YJL079C	1.000000
YDR216W	YJL077C	1.000000
YDR216W	YJL033W	1.000000
YDR216W	YKL107W	1.000000
YDR216W	YKL104C	1.000000
YDR216W	YKL067W	1.000000
YDR216W	YLR082C	1.000000
YDR216W	YLR131C	1.000000
YDR216W	YLR142W	1.000000
YDR216W	YML129C	1.000000
YDR216W	YML125C	1.000000
YDR216W	YML123C	1.000000
YDR216W	YML118W	1.000000
YDR216W	YML075C	1.000000
YDR216W	YML072C	1.000000
YDR216W	YML069W	1.000000
YDR216W	YMR244W	1.000000
YDR216W	YMR278W	1.000000
YDR216W	YMR279C	1.000000
YDR216W	YNL033W	1.000000
YDR216W	YNR008W	1.000000
YDR216W	YNR010W	1.000000
YDR216W	YOR085W	1.000000
YDR216W	YOR134W	1.000000
YDR216W	YPL215W	1.000000
YDR216W	YPL163C	1.000000
YDR216W	YPR172W	1.000000
YDR216W	YPR173C	1.000000
YDR216W	YPR182W	1.000000
YDR216W	YAL037W	1.000000
YDR216W	YAL034C	1.000000
YDR216W	YAL032C	1.000000
YDR216W	YAR020C	1.000000
YDR216W	YAR023C	1.000000
YDR216W	YBR183W	1.000000
YDR216W	YBR187W	1.000000
YDR216W	YBR230C	1.000000
YDR216W	YDL128W	1.000000
YDR216W	YDL125C	1.000000
YDR216W	YDL077C	1.000000
YDR216W	YDL072C	1.000000
YDR216W	YDR259C	1.000000
YDR216W	YDR261C	1.000000
YDR216W	YER001W	1.000000
YDR216W	YER042W	1.000000
YDR216W	YER043C	1.000000
YDR216W	YER044C-A	1.000000
YDR216W	YER046W	1.000000
YDR216W	YGL261C	1.000000
YDR216W	YGL210W	1.000000
YDR216W	YGR106C	1.000000
YDR216W	YGR144W	1.000000
YDR216W	YGR147C	1.000000
YDR216W	YHR119W	1.000000
YDR216W	YHR162W	1.000000
YDR216W	YJL183W	1.000000
YDR216W	YJL136C	1.000000
YDR216W	YJL132W	1.000000
YDR216W	YJL131C	1.000000
YDR216W	YKL192C	1.000000
YDR216W	YKL151C	1.000000
YDR216W	YLL011W	1.000000
YDR216W	YLL003W	1.000000
YDR216W	YLR037C	1.000000
YDR216W	YLR380W	1.000000
YDR216W	YLR386W	1.000000
YDR216W	YLR388W	1.000000
YDR216W	YLR425W	1.000000
YDR216W	YLR432W	1.000000
YDR216W	YMR144W	1.000000
YDR216W	YMR145C	1.000000
YDR216W	YMR189W	1.000000
YDR216W	YMR191W	1.000000
YDR216W	YMR193W	1.000000
YDR216W	YMR196W	1.000000
YDR216W	YMR198W	1.000000
YDR216W	YNL135C	1.000000
YDR216W	YNL077W	1.000000
YDR216W	YNL074C	1.000000
YDR216W	YOL012C	1.000000
YDR216W	YOL006C	1.000000
YDR216W	YOL002C	1.000000
YDR216W	YOR032C	1.000000
YDR216W	YOR039W	1.000000
YDR216W	YOR371C	1.000000
YDR216W	YOR374W	1.000000
YDR216W	YOR377W	1.000000
YDR216W	YOR378W	1.000000
YDR216W	YPL263C	1.000000
YDR216W	YPL257W	1.000000
YDR216W	YPL256C	1.000000
YDR216W	YPR094W	1.000000
YDR216W	YPR134W	1.000000
YDR216W	YBL052C	1.000000
YDR216W	YBL049W	1.000000
YDR216W	YBL045C	1.000000
YDR216W	YBR280C	1.000000
YDR216W	YBR287W	1.000000
YDR216W	YCL037C	1.000000
YDR216W	YCL035C	1.000000
YDR216W	YCL030C	1.000000
YDR216W	YDL018C	1.000000
YDR216W	YDL015C	1.000000
YDR216W	YDR349C	1.000000
YDR216W	YDR352W	1.000000
YDR216W	YDR399W	1.000000
YDR216W	YER087W	1.000000
YDR216W	YER125W	1.000000
YDR216W	YGL173C	1.000000
YDR216W	YGL163C	1.000000
YDR216W	YGL114W	1.000000
YDR216W	YGR235C	1.000000
YDR216W	YGR237C	1.000000
YDR216W	YGR239C	1.000000
YDR216W	YGR243W	1.000000
YDR216W	YGR244C	1.000000
YDR216W	YGR247W	1.000000
YDR216W	YHR204W	1.000000
YDR216W	YHR206W	1.000000
YDR216W	YHR211W	1.000000
YDR216W	YIL137C	1.000000
YDR216W	YIL135C	1.000000
YDR216W	YJL084C	1.000000
YDR216W	YJL080C	1.000000
YDR216W	YJL078C	1.000000
YDR216W	YKL103C	1.000000
YDR216W	YKL062W	1.000000
YDR216W	YKL057C	1.000000
YDR216W	YLR083C	1.000000
YDR216W	YLR088W	1.000000
YDR216W	YLR092W	1.000000
YDR216W	YLR093C	1.000000
YDR216W	YLR133W	1.000000
YDR216W	YLR135W	1.000000
YDR216W	YML128C	1.000000
YDR216W	YML124C	1.000000
YDR216W	YML120C	1.000000
YDR216W	YML070W	1.000000
YDR216W	YMR242C	1.000000
YDR216W	YMR281W	1.000000
YDR216W	YNL034W	1.000000
YDR216W	YNL031C	1.000000
YDR216W	YNR016C	1.000000
YDR216W	YNR018W	1.000000
YDR216W	YOR075W	1.000000
YDR216W	YOR077W	1.000000
YDR216W	YOR084W	1.000000
YDR216W	YOR130C	1.000000
YDR216W	YOR137C	1.000000
YDR216W	YPL167C	1.000000
YDR216W	YPL164C	1.000000
YDR216W	YPL158C	1.000000
YDR216W	YBL003C	1.000000
YDR216W	YBL001C	1.000000
YDR216W	YCR034W	1.000000
YDR216W	YCR091W	1.000000
YDR216W	YDR061W	1.000000
YDR216W	YDR063W	1.000000
YDR216W	YDR066C	1.000000
YDR216W	YDR106W	1.000000
YDR216W	YDR499W	1.000000
YDR216W	YDR501W	1.000000
YDR216W	YDR502C	1.000000
YDR216W	YDR505C	1.000000
YDR216W	YER154W	1.000000
YDR216W	YFL057C	1.000000
YDR216W	YGL082W	1.000000
YDR216W	YGL075C	1.000000
YDR216W	YGL028C	1.000000
YDR216W	YGR283C	1.000000
YDR216W	YHL021C	1.000000
YDR216W	YIL045W	1.000000
YDR216W	YIL042C	1.000000
YDR216W	YJR008W	1.000000
YDR216W	YJR014W	1.000000
YDR216W	YKL013C	1.000000
YDR216W	YLR190W	1.000000
YDR216W	YLR241W	1.000000
YDR216W	YML032C	1.000000
YDR216W	YML028W	1.000000
YDR216W	YMR016C	1.000000
YDR216W	YMR018W	1.000000
YDR216W	YMR020W	1.000000
YDR216W	YNR054C	1.000000
YDR216W	YNR059W	1.000000
YDR216W	YNR062C	1.000000
YDR216W	YOL151W	1.000000
YDR216W	YOL147C	1.000000
YDR216W	YOR177C	1.000000
YDR216W	YOR222W	1.000000
YDR216W	YOR227W	1.000000
YDR216W	YOR229W	1.000000
YDR216W	YPL119C	1.000000
YDR216W	YPL115C	1.000000
YDR216W	YPL109C	1.000000
YDR216W	YPL058C	1.000000
YDR216W	YBR078W	1.000000
YDR216W	YBR081C	1.000000
YDR216W	YBR082C	1.000000
YDR216W	YBR126C	1.000000
YDR216W	YDL227C	1.000000
YDR216W	YDL223C	1.000000
YDR216W	YDR158W	1.000000
YDR216W	YDR213W	1.000000
YDR216W	YDR541C	1.000000
YDR216W	YEL073C	1.000000
YDR216W	YEL036C	1.000000
YDR216W	YEL032W	1.000000
YDR216W	YFL020C	1.000000
YDR216W	YFR022W	1.000000
YDR216W	YFR026C	1.000000
YDR216W	YGR014W	1.000000
YDR216W	YGR065C	1.000000
YDR216W	YHR020W	1.000000
YDR216W	YHR071W	1.000000
YDR216W	YIR001C	1.000000
YDR216W	YIR038C	1.000000
YDR216W	YJR103W	1.000000
YDR216W	YJR105W	1.000000
YDR216W	YJR107W	1.000000
YDR216W	YJR153W	1.000000
YDR216W	YJR154W	1.000000
YDR216W	YKR075C	1.000000
YDR216W	YLR285W	1.000000
YDR216W	YMR105C	1.000000
YDR216W	YNL244C	1.000000
YDR216W	YNL240C	1.000000
YDR216W	YNL188W	1.000000
YDR216W	YNL182C	1.000000
YDR216W	YOL048C	1.000000
YDR216W	YOR284W	1.000000
YDR216W	YOR326W	1.000000
YDR216W	YPL017C	1.000000
YDR216W	YPL015C	1.000000
YDR216W	YPL013C	1.000000
YDR216W	YPL007C	1.000000
YDR216W	YPR028W	1.000000
YDR216W	YPR030W	1.000000
YDR216W	YAL039C	1.000000
YDR216W	YBL005W	1.000000
YDR216W	YBR038W	1.000000
YDR216W	YCR031C	1.000000
YDR216W	YCR042C	1.000000
YDR216W	YDR060W	1.000000
YDR216W	YDR104C	1.000000
YDR216W	YDR448W	1.000000
YDR216W	YDR452W	1.000000
YDR216W	YDR453C	1.000000
YDR216W	YDR495C	1.000000
YDR216W	YDR497C	1.000000
YDR216W	YDR503C	1.000000
YDR216W	YDR506C	1.000000
YDR216W	YER158C	1.000000
YDR216W	YFL061W	1.000000
YDR216W	YFL055W	1.000000
YDR216W	YGL076C	1.000000
YDR216W	YGL032C	1.000000
YDR216W	YGL029W	1.000000
YDR216W	YGR282C	1.000000
YDR216W	YGR286C	1.000000
YDR216W	YGR288W	1.000000
YDR216W	YIL095W	1.000000
YDR216W	YIL037C	1.000000
YDR216W	YJR010W	1.000000
YDR216W	YJR010C-A	1.000000
YDR216W	YJR059W	1.000000
YDR216W	YJR061W	1.000000
YDR216W	YKL016C	1.000000
YDR216W	YKL008C	1.000000
YDR216W	YLR185W	1.000000
YDR216W	YLR187W	1.000000
YDR216W	YLR238W	1.000000
YDR216W	YLR240W	1.000000
YDR216W	YMR015C	1.000000
YDR216W	YMR017W	1.000000
YDR216W	YNL288W	1.000000
YDR216W	YNR058W	1.000000
YDR216W	YNR060W	1.000000
YDR216W	YOL143C	1.000000
YDR216W	YOR178C	1.000000
YDR216W	YOR179C	1.000000
YDR216W	YOR181W	1.000000
YDR216W	YOR230W	1.000000
YDR216W	YPL111W	1.000000
YDR216W	YPL061W	1.000000
YDR216W	YBR083W	1.000000
YDR216W	YBR127C	1.000000
YDR216W	YBR129C	1.000000
YDR216W	YBR137W	1.000000
YDR216W	YBR139W	1.000000
YDR216W	YDL224C	1.000000
YDR216W	YDL222C	1.000000
YDR216W	YDL218W	1.000000
YDR216W	YDL181W	1.000000
YDR216W	YDL179W	1.000000
YDR216W	YDR208W	1.000000
YDR216W	YDR542W	1.000000
YDR216W	YEL039C	1.000000
YDR216W	YEL037C	1.000000
YDR216W	YEL035C	1.000000
YDR216W	YFL016C	1.000000
YDR216W	YFL011W	1.000000
YDR216W	YFR021W	1.000000
YDR216W	YGR017W	1.000000
YDR216W	YGR061C	1.000000
YDR216W	YGR066C	1.000000
YDR216W	YHR018C	1.000000
YDR216W	YHR023W	1.000000
YDR216W	YIR003W	1.000000
YDR216W	YIR039C	1.000000
YDR216W	YJR115W	1.000000
YDR216W	YJR152W	1.000000
YDR216W	YKR076W	1.000000
YDR216W	YKR080W	1.000000
YDR216W	YLL055W	1.000000
YDR216W	YLL054C	1.000000
YDR216W	YLL051C	1.000000
YDR216W	YLR292C	1.000000
YDR216W	YLR333C	1.000000
YDR216W	YMR055C	1.000000
YDR216W	YMR058W	1.000000
YDR216W	YMR063W	1.000000
YDR216W	YMR102C	1.000000
YDR216W	YMR110C	1.000000
YDR216W	YNL242W	1.000000
YDR216W	YNL241C	1.000000
YDR216W	YNL238W	1.000000
YDR216W	YNL233W	1.000000
YDR216W	YNL177C	1.000000
YDR216W	YOL101C	1.000000
YDR216W	YOL095C	1.000000
YDR216W	YOL052C	1.000000
YDR216W	YOL047C	1.000000
YDR216W	YOR274W	1.000000
YDR216W	YOR285W	1.000000
YDR216W	YPR027C	1.000000
YDR216W	YPR035W	1.000000
YDR216W	YAR015W	1.000000
YDR216W	YAL029C	1.000000
YDR216W	YAL025C	1.000000
YDR216W	YAL021C	1.000000
YDR216W	YAR042W	1.000000
YDR216W	YBR245C	1.000000
YDR216W	YDL057W	1.000000
YDR216W	YDR268W	1.000000
YDR216W	YDR272W	1.000000
YDR216W	YER011W	1.000000
YDR216W	YER052C	1.000000
YDR216W	YER055C	1.000000
YDR216W	YGL257C	1.000000
YDR216W	YGL255W	1.000000
YDR216W	YGL253W	1.000000
YDR216W	YGL249W	1.000000
YDR216W	YGL207W	1.000000
YDR216W	YGL203C	1.000000
YDR216W	YGL202W	1.000000
YDR216W	YGL201C	1.000000
YDR216W	YGR155W	1.000000
YDR216W	YGR161C	1.000000
YDR216W	YHR167W	1.000000
YDR216W	YJL173C	1.000000
YDR216W	YJL171C	1.000000
YDR216W	YJL164C	1.000000
YDR216W	YJL125C	1.000000
YDR216W	YKL187C	1.000000
YDR216W	YKL182W	1.000000
YDR216W	YKL148C	1.000000
YDR216W	YKL142W	1.000000
YDR216W	YLR044C	1.000000
YDR216W	YLR054C	1.000000
YDR216W	YLR390W	1.000000
YDR216W	YLR396C	1.000000
YDR216W	YLR436C	1.000000
YDR216W	YMR163C	1.000000
YDR216W	YMR199W	1.000000
YDR216W	YMR204C	1.000000
YDR216W	YNL125C	1.000000
YDR216W	YNL121C	1.000000
YDR216W	YNL118C	1.000000
YDR216W	YNL070W	1.000000
YDR216W	YNL069C	1.000000
YDR216W	YNL066W	1.000000
YDR216W	YOR002W	1.000000
YDR216W	YOR004W	1.000000
YDR216W	YOR047C	1.000000
YDR216W	YOR051C	1.000000
YDR216W	YOR381W	1.000000
YDR216W	YOR382W	1.000000
YDR216W	YOR384W	1.000000
YDR216W	YOR386W	1.000000
YDR216W	YOR389W	1.000000
YDR216W	YPL253C	1.000000
YDR216W	YPL250C	1.000000
YDR216W	YPL249C	1.000000
YDR216W	YPL247C	1.000000
YDR216W	YPR106W	1.000000
YDR216W	YPR140W	1.000000
YDR216W	YPR148C	1.000000
YDR216W	YBL087C	1.000000
YDR216W	YBL034C	1.000000
YDR216W	YBR291C	1.000000
YDR216W	YBR295W	1.000000
YDR216W	YBR296C	1.000000
YDR216W	YCL025C	1.000000
YDR216W	YDL012C	1.000000
YDR216W	YDR032C	1.000000
YDR216W	YDR033W	1.000000
YDR216W	YDR034C	1.000000
YDR216W	YDR035W	1.000000
YDR216W	YDR358W	1.000000
YDR216W	YDR363W	1.000000
YDR216W	YDR364C	1.000000
YDR216W	YDR405W	1.000000
YDR216W	YDR409W	1.000000
YDR216W	YDR410C	1.000000
YDR216W	YDR416W	1.000000
YDR216W	YER088C	1.000000
YDR216W	YER093C	1.000000
YDR216W	YER133W	1.000000
YDR216W	YGL162W	1.000000
YDR216W	YGL161C	1.000000
YDR216W	YGL158W	1.000000
YDR216W	YGL156W	1.000000
YDR216W	YGR201C	1.000000
YDR216W	YGR204W	1.000000
YDR216W	YGR209C	1.000000
YDR216W	YGR248W	1.000000
YDR216W	YGR250C	1.000000
YDR216W	YIL129C	1.000000
YDR216W	YIL127C	1.000000
YDR216W	YIL124W	1.000000
YDR216W	YIL122W	1.000000
YDR216W	YIL119C	1.000000
YDR216W	YJL074C	1.000000
YDR216W	YJL072C	1.000000
YDR216W	YJL061W	1.000000
YDR216W	YKL092C	1.000000
YDR216W	YKL052C	1.000000
YDR216W	YKL050C	1.000000
YDR216W	YKL048C	1.000000
YDR216W	YKL046C	1.000000
YDR216W	YLR151C	1.000000
YDR216W	YML066C	1.000000
YDR216W	YML064C	1.000000
YDR216W	YMR246W	1.000000
YDR216W	YMR247C	1.000000
YDR216W	YMR251W	1.000000
YDR216W	YMR253C	1.000000
YDR216W	YMR291W	1.000000
YDR216W	YMR297W	1.000000
YDR216W	YNL025C	1.000000
YDR216W	YNL020C	1.000000
YDR216W	YNL018C	1.000000
YDR216W	YNR019W	1.000000
YDR216W	YNR028W	1.000000
YDR216W	YOR086C	1.000000
YDR216W	YOR142W	1.000000
YDR216W	YOR148C	1.000000
YDR216W	YPL201C	1.000000
YDR216W	YPR184W	1.000000
YDR216W	YAL024C	1.000000
YDR216W	YAL022C	1.000000
YDR216W	YAR035W	1.000000
YDR216W	YBR195C	1.000000
YDR216W	YBR200W	1.000000
YDR216W	YBR250W	1.000000
YDR216W	YDL110C	1.000000
YDR216W	YDL106C	1.000000
YDR216W	YDL061C	1.000000
YDR216W	YDL059C	1.000000
YDR216W	YDL055C	1.000000
YDR216W	YDR265W	1.000000
YDR216W	YDR266C	1.000000
YDR216W	YDR275W	1.000000
YDR216W	YER010C	1.000000
YDR216W	YER014W	1.000000
YDR216W	YER016W	1.000000
YDR216W	YER053C	1.000000
YDR216W	YER054C	1.000000
YDR216W	YER056C	1.000000
YDR216W	YGL248W	1.000000
YDR216W	YGR113W	1.000000
YDR216W	YGR122W	1.000000
YDR216W	YGR162W	1.000000
YDR216W	YHR123W	1.000000
YDR216W	YHR127W	1.000000
YDR216W	YHR168W	1.000000
YDR216W	YHR172W	1.000000
YDR216W	YJL166W	1.000000
YDR216W	YJL161W	1.000000
YDR216W	YJL116C	1.000000
YDR216W	YJL112W	1.000000
YDR216W	YKL189W	1.000000
YDR216W	YKL188C	1.000000
YDR216W	YKL186C	1.000000
YDR216W	YKL183W	1.000000
YDR216W	YKL141W	1.000000
YDR216W	YKL138C	1.000000
YDR216W	YLR009W	1.000000
YDR216W	YLR045C	1.000000
YDR216W	YLR049C	1.000000
YDR216W	YLR053C	1.000000
YDR216W	YLR056W	1.000000
YDR216W	YLR440C	1.000000
YDR216W	YLR443W	1.000000
YDR216W	YLR446W	1.000000
YDR216W	YMR202W	1.000000
YDR216W	YMR206W	1.000000
YDR216W	YMR208W	1.000000
YDR216W	YMR210W	1.000000
YDR216W	YNL116W	1.000000
YDR216W	YNL115C	1.000000
YDR216W	YNL068C	1.000000
YDR216W	YNL065W	1.000000
YDR216W	YOR003W	1.000000
YDR216W	YOR008C	1.000000
YDR216W	YOR043W	1.000000
YDR216W	YOR045W	1.000000
YDR216W	YOR390W	1.000000
YDR216W	YPL246C	1.000000
YDR216W	YPR095C	1.000000
YDR216W	YPR101W	1.000000
YDR216W	YPR104C	1.000000
YDR216W	YPR138C	1.000000
YDR216W	YPR144C	1.000000
YDR216W	YPR147C	1.000000
YDR216W	YPR149W	1.000000
YDR216W	YBL088C	1.000000
YDR216W	YBL086C	1.000000
YDR216W	YBR294W	1.000000
YDR216W	YBR297W	1.000000
YDR216W	YBR299W	1.000000
YDR216W	YDR406W	1.000000
YDR216W	YER090W	1.000000
YDR216W	YER096W	1.000000
YDR216W	YGL157W	1.000000
YDR216W	YGR205W	1.000000
YDR216W	YGR211W	1.000000
YDR216W	YGR249W	1.000000
YDR216W	YGR251W	1.000000
YDR216W	YIL169C	1.000000
YDR216W	YIL125W	1.000000
YDR216W	YIL118W	1.000000
YDR216W	YJL066C	1.000000
YDR216W	YJL063C	1.000000
YDR216W	YJL060W	1.000000
YDR216W	YKL096W	1.000000
YDR216W	YKL091C	1.000000
YDR216W	YKL055C	1.000000
YDR216W	YLR100W	1.000000
YDR216W	YLR152C	1.000000
YDR216W	YLR154C	1.000000
YDR216W	YML114C	1.000000
YDR216W	YML111W	1.000000
YDR216W	YML110C	1.000000
YDR216W	YML067C	1.000000
YDR216W	YMR251W-A	1.000000
YDR216W	YMR252C	1.000000
YDR216W	YMR255W	1.000000
YDR216W	YMR292W	1.000000
YDR216W	YMR295C	1.000000
YDR216W	YMR298W	1.000000
YDR216W	YNL019C	1.000000
YDR216W	YOR092W	1.000000
YDR216W	YOR096W	1.000000
YDR216W	YPL195W	1.000000
YDR216W	YPL192C	1.000000
YDR216W	YPL156C	1.000000
YDR216W	YPL154C	1.000000
YDR216W	YPL146C	1.000000
YDR216W	YPR185W	1.000000
YDR216W	YPR194C	1.000000
YDR216W	YBR001C	1.000000
YDR216W	YBR008C	1.000000
YDR216W	YBR053C	1.000000
YDR216W	YCR057C	1.000000
YDR216W	YCR098C	1.000000
YDR216W	YCR100C	1.000000
YDR216W	YDR073W	1.000000
YDR216W	YDR077W	1.000000
YDR216W	YDR122W	1.000000
YDR216W	YDR124W	1.000000
YDR216W	YDR126W	1.000000
YDR216W	YDR460W	1.000000
YDR216W	YDR462W	1.000000
YDR216W	YDR466W	1.000000
YDR216W	YDR510W	1.000000
YDR216W	YDR517W	1.000000
YDR216W	YDR519W	1.000000
YDR216W	YFL054C	1.000000
YDR216W	YFL051C	1.000000
YDR216W	YGL064C	1.000000
YDR216W	YGL016W	1.000000
YDR216W	YGL015C	1.000000
YDR216W	YHL003C	1.000000
YDR216W	YIL074C	1.000000
YDR216W	YKR039W	1.000000
YDR216W	YKR050W	1.000000
YDR216W	YLR248W	1.000000
YDR216W	YLR253W	1.000000
YDR216W	YMR025W	1.000000
YDR216W	YMR030W	1.000000
YDR216W	YNL331C	1.000000
YDR216W	YNL329C	1.000000
YDR216W	YNL322C	1.000000
YDR216W	YNL284C	1.000000
YDR216W	YNL283C	1.000000
YDR216W	YNL278W	1.000000
YDR216W	YNL274C	1.000000
YDR216W	YNR073C	1.000000
YDR216W	YOL136C	1.000000
YDR216W	YOR188W	1.000000
YDR216W	YOR190W	1.000000
YDR216W	YPL106C	1.000000
YDR216W	YPL098C	1.000000
YDR216W	YPL092W	1.000000
YDR216W	YPL057C	1.000000
YDR216W	YPL055C	1.000000
YDR216W	YPL053C	1.000000
YDR216W	YPL049C	1.000000
YDR216W	YBR087W	1.000000
YDR216W	YBR094W	1.000000
YDR216W	YBR143C	1.000000
YDR216W	YBR146W	1.000000
YDR216W	YBR148W	1.000000
YDR216W	YDL214C	1.000000
YDR216W	YDL160C	1.000000
YDR216W	YDR172W	1.000000
YDR216W	YDR174W	1.000000
YDR216W	YDR222W	1.000000
YDR216W	YEL072W	1.000000
YDR216W	YEL071W	1.000000
YDR216W	YEL070W	1.000000
YDR216W	YEL069C	1.000000
YDR216W	YEL025C	1.000000
YDR216W	YEL023C	1.000000
YDR216W	YFL008W	1.000000
YDR216W	YFL002C	1.000000
YDR216W	YGR031W	1.000000
YDR216W	YGR079W	1.000000
YDR216W	YHR076W	1.000000
YDR216W	YJL218W	1.000000
YDR216W	YJR120W	1.000000
YDR216W	YJR122W	1.000000
YDR216W	YKL220C	1.000000
YDR216W	YKR092C	1.000000
YDR216W	YLL048C	1.000000
YDR216W	YLL040C	1.000000
YDR216W	YLL038C	1.000000
YDR216W	YLR297W	1.000000
YDR216W	YLR301W	1.000000
YDR216W	YLR342W	1.000000
YDR216W	YMR068W	1.000000
YDR216W	YMR070W	1.000000
YDR216W	YMR072W	1.000000
YDR216W	YMR111C	1.000000
YDR216W	YNL231C	1.000000
YDR216W	YNL229C	1.000000
YDR216W	YNL225C	1.000000
YDR216W	YNL221C	1.000000
YDR216W	YNL173C	1.000000
YDR216W	YNL168C	1.000000
YDR216W	YOL088C	1.000000
YDR216W	YOL086C	1.000000
YDR216W	YOL083W	1.000000
YDR216W	YOR338W	1.000000
YDR216W	YOR344C	1.000000
YDR216W	YPR002W	1.000000
YDR216W	YPR003C	1.000000
YDR216W	YPR041W	1.000000
YDR216W	YBR005W	1.000000
YDR216W	YBR010W	1.000000
YDR216W	YBR054W	1.000000
YDR216W	YCR046C	1.000000
YDR216W	YCR051W	1.000000
YDR216W	YCR101C	1.000000
YDR216W	YDR074W	1.000000
YDR216W	YDR076W	1.000000
YDR216W	YDR080W	1.000000
YDR216W	YDR116C	1.000000
YDR216W	YDR511W	1.000000
YDR216W	YGL062W	1.000000
YDR216W	YGL058W	1.000000
YDR216W	YHL008C	1.000000
YDR216W	YHL001W	1.000000
YDR216W	YHR001W	1.000000
YDR216W	YIL075C	1.000000
YDR216W	YIL073C	1.000000
YDR216W	YJR030C	1.000000
YDR216W	YJR074W	1.000000
YDR216W	YKL006W	1.000000
YDR216W	YKL003C	1.000000
YDR216W	YKR042W	1.000000
YDR216W	YKR048C	1.000000
YDR216W	YKR051W	1.000000
YDR216W	YLR194C	1.000000
YDR216W	YLR204W	1.000000
YDR216W	YLR249W	1.000000
YDR216W	YML018C	1.000000
YDR216W	YMR024W	1.000000
YDR216W	YNL328C	1.000000
YDR216W	YNL326C	1.000000
YDR216W	YNR067C	1.000000
YDR216W	YNR069C	1.000000
YDR216W	YOL129W	1.000000
YDR216W	YOL126C	1.000000
YDR216W	YOR187W	1.000000
YDR216W	YOR189W	1.000000
YDR216W	YOR192C	1.000000
YDR216W	YOR236W	1.000000
YDR216W	YPL105C	1.000000
YDR216W	YPL103C	1.000000
YDR216W	YPL096W	1.000000
YDR216W	YPL091W	1.000000
YDR216W	YPL050C	1.000000
YDR216W	YBR149W	1.000000
YDR216W	YBR151W	1.000000
YDR216W	YDL213C	1.000000
YDR216W	YDL211C	1.000000
YDR216W	YDR171W	1.000000
YDR216W	YDR216W	1.000000
YDR216W	YDR221W	1.000000
YDR216W	YDR223W	1.000000
YDR216W	YDR225W	1.000000
YDR216W	YEL064C	1.000000
YDR216W	YFR001W	1.000000
YDR216W	YFR030W	1.000000
YDR216W	YFR031C	1.000000
YDR216W	YFR032C	1.000000
YDR216W	YFR033C	1.000000
YDR216W	YGR027C	1.000000
YDR216W	YGR032W	1.000000
YDR216W	YGR034W	1.000000
YDR216W	YGR070W	1.000000
YDR216W	YGR082W	1.000000
YDR216W	YHR033W	1.000000
YDR216W	YHR037W	1.000000
YDR216W	YHR073W	1.000000
YDR216W	YIR010W	1.000000
YDR216W	YIR014W	1.000000
YDR216W	YIR016W	1.000000
YDR216W	YIR018W	1.000000
YDR216W	YJL217W	1.000000
YDR216W	YJL216C	1.000000
YDR216W	YJR121W	1.000000
YDR216W	YJR124C	1.000000
YDR216W	YKR087C	1.000000
YDR216W	YKR090W	1.000000
YDR216W	YKR093W	1.000000
YDR216W	YKR095W	1.000000
YDR216W	YLL039C	1.000000
YDR216W	YLR300W	1.000000
YDR216W	YLR350W	1.000000
YDR216W	YMR075W	1.000000
YDR216W	YMR076C	1.000000
YDR216W	YMR077C	1.000000
YDR216W	YMR115W	1.000000
YDR216W	YMR116C	1.000000
YDR216W	YNL163C	1.000000
YDR216W	YOL090W	1.000000
YDR216W	YOL087C	1.000000
YDR216W	YOR289W	1.000000
YDR216W	YOR341W	1.000000
YDR216W	YPL004C	1.000000
YDR216W	YPR001W	1.000000
YDR216W	YPR004C	1.000000
YPL202C	YAL062W	1.000000
YPL202C	YAL060W	1.000000
YPL202C	YAL012W	1.000000
YPL202C	YBR157C	1.000000
YPL202C	YBR161W	1.000000
YPL202C	YDL144C	1.000000
YPL202C	YDR277C	1.000000
YPL202C	YDR285W	1.000000
YPL202C	YEL017W	1.000000
YPL202C	YEL016C	1.000000
YPL202C	YEL011W	1.000000
YPL202C	YER021W	1.000000
YPL202C	YFR038W	1.000000
YPL202C	YFR040W	1.000000
YPL202C	YFR045W	1.000000
YPL202C	YGL242C	1.000000
YPL202C	YGR086C	1.000000
YPL202C	YHR083W	1.000000
YPL202C	YHR085W	1.000000
YPL202C	YHR137W	1.000000
YPL202C	YHR138C	1.000000
YPL202C	YHR142W	1.000000
YPL202C	YJL158C	1.000000
YPL202C	YKL216W	1.000000
YPL202C	YKL215C	1.000000
YPL202C	YKL176C	1.000000
YPL202C	YKL167C	1.000000
YPL202C	YLR354C	1.000000
YPL202C	YLR357W	1.000000
YPL202C	YLR403W	1.000000
YPL202C	YLR407W	1.000000
YPL202C	YLR408C	1.000000
YPL202C	YMR123W	1.000000
YPL202C	YMR164C	1.000000
YPL202C	YMR170C	1.000000
YPL202C	YNL160W	1.000000
YPL202C	YNL111C	1.000000
YPL202C	YNL102W	1.000000
YPL202C	YOL028C	1.000000
YPL202C	YOR009W	1.000000
YPL202C	YOR010C	1.000000
YPL202C	YOR349W	1.000000
YPL202C	YOR355W	1.000000
YPL202C	YPL279C	1.000000
YPL202C	YPR057W	1.000000
YPL202C	YPR062W	1.000000
YPL202C	YPR114W	1.000000
YPL202C	YBL080C	1.000000
YPL202C	YBL075C	1.000000
YPL202C	YBR257W	1.000000
YPL202C	YDL049C	1.000000
YPL202C	YDL047W	1.000000
YPL202C	YDL045W-A	1.000000
YPL202C	YDR325W	1.000000
YPL202C	YDR334W	1.000000
YPL202C	YDR368W	1.000000
YPL202C	YER056C-A	1.000000
YPL202C	YER065C	1.000000
YPL202C	YER103W	1.000000
YPL202C	YGL200C	1.000000
YPL202C	YGL196W	1.000000
YPL202C	YGL190C	1.000000
YPL202C	YGR170W	1.000000
YPL202C	YHR178W	1.000000
YPL202C	YHR184W	1.000000
YPL202C	YIL155C	1.000000
YPL202C	YJL111W	1.000000
YPL202C	YJL057C	1.000000
YPL202C	YKL125W	1.000000
YPL202C	YKL085W	1.000000
YPL202C	YLR066W	1.000000
YPL202C	YLR068W	1.000000
YPL202C	YLR109W	1.000000
YPL202C	YLR116W	1.000000
YPL202C	YLR449W	1.000000
YPL202C	YLR451W	1.000000
YPL202C	YLR452C	1.000000
YPL202C	YLR455W	1.000000
YPL202C	YML103C	1.000000
YPL202C	YMR257C	1.000000
YPL202C	YMR262W	1.000000
YPL202C	YMR264W	1.000000
YPL202C	YMR266W	1.000000
YPL202C	YNL055C	1.000000
YPL202C	YNL051W	1.000000
YPL202C	YNL015W	1.000000
YPL202C	YNL011C	1.000000
YPL202C	YNL005C	1.000000
YPL202C	YOR099W	1.000000
YPL202C	YOR101W	1.000000
YPL202C	YOR107W	1.000000
YPL202C	YOR111W	1.000000
YPL202C	YPL236C	1.000000
YPL202C	YPL234C	1.000000
YPL202C	YPL183C	1.000000
[truncated: 32,128 more rows]
