# Supplementary material for: Passing Messages between Biological Networks to Refine Predicted Interactions
Source: PLoS One. 2013 May 31;8(5):e64832. doi: 10.1371/journal.pone.0064832 (PMC3669401; doi:10.1371/journal.pone.0064832)
Supplement: Materials S1 — Archive containing PANDA code, input data and predicted networks. (TGZ) [file pone.0064832.s006.tgz › Version0/YeastData/YeastData_PPI.txt]

YBL005W	YBR083W	0.125000
YBL005W	YDL056W	0.062500
YBL005W	YDL106C	0.125000
YBL005W	YDR216W	0.125000
YBL005W	YDR423C	0.062500
YBL005W	YDR463W	0.125000
YBL005W	YEL009C	0.250000
YBL005W	YER040W	0.125000
YBL005W	YFR034C	0.125000
YBL005W	YGL013C	0.125000
YBL005W	YHL020C	0.125000
YBL005W	YHR084W	0.250000
YBL005W	YHR206W	0.250000
YBL005W	YIL101C	0.062500
YBL005W	YIL131C	0.125000
YBL005W	YJL056C	0.062500
YBL005W	YJL110C	0.125000
YBL005W	YJR060W	0.250000
YBL005W	YKL038W	0.062500
YBL005W	YKL062W	0.125000
YBL005W	YKR099W	0.062500
YBL005W	YLR131C	0.125000
YBL005W	YLR182W	0.125000
YBL005W	YLR228C	0.125000
YBL005W	YLR403W	0.062500
YBL005W	YLR451W	0.062500
YBL005W	YML051W	0.062500
YBL005W	YMR016C	0.125000
YBL005W	YMR019W	0.125000
YBL005W	YMR043W	0.125000
YBL005W	YMR070W	0.125000
YBL005W	YNL068C	0.125000
YBL005W	YNL216W	0.250000
YBL005W	YOL028C	0.062500
YBL005W	YOR344C	0.250000
YBL005W	YPL038W	0.062500
YBL005W	YPL049C	0.250000
YBL005W	YPL075W	0.250000
YBL005W	YPL089C	0.125000
YBL005W	YPL139C	0.250000
YBL005W	YPR065W	0.062500
YBL005W	YPR104C	0.125000
YBR083W	YDL056W	0.250000
YBR083W	YDL106C	0.125000
YBR083W	YDR216W	0.500000
YBR083W	YDR423C	0.125000
YBR083W	YDR463W	0.250000
YBR083W	YEL009C	0.250000
YBR083W	YER040W	0.250000
YBR083W	YFR034C	0.250000
YBR083W	YGL013C	0.250000
YBR083W	YHL020C	0.250000
YBR083W	YHR084W	1.000000
YBR083W	YHR206W	0.250000
YBR083W	YIL101C	0.125000
YBR083W	YIL131C	0.500000
YBR083W	YJL056C	0.125000
YBR083W	YJL110C	0.250000
YBR083W	YJR060W	0.250000
YBR083W	YKL038W	0.125000
YBR083W	YKL062W	0.250000
YBR083W	YKR099W	0.125000
YBR083W	YLR131C	0.250000
YBR083W	YLR182W	0.250000
YBR083W	YLR228C	0.250000
YBR083W	YLR403W	0.250000
YBR083W	YLR451W	0.125000
YBR083W	YML051W	0.125000
YBR083W	YMR016C	0.125000
YBR083W	YMR019W	0.250000
YBR083W	YMR043W	0.500000
YBR083W	YMR070W	0.125000
YBR083W	YNL068C	0.250000
YBR083W	YNL216W	0.250000
YBR083W	YOL028C	0.125000
YBR083W	YOR344C	0.250000
YBR083W	YPL038W	0.125000
YBR083W	YPL049C	0.500000
YBR083W	YPL075W	0.250000
YBR083W	YPL089C	0.500000
YBR083W	YPL139C	0.250000
YBR083W	YPR065W	0.125000
YBR083W	YPR104C	0.500000
YDL056W	YDL106C	0.250000
YDL056W	YDR216W	0.250000
YDL056W	YDR423C	0.125000
YDL056W	YDR463W	0.250000
YDL056W	YEL009C	0.125000
YDL056W	YER040W	0.500000
YDL056W	YFR034C	0.250000
YDL056W	YGL013C	0.250000
YDL056W	YHL020C	0.125000
YDL056W	YHR084W	0.250000
YDL056W	YHR206W	0.125000
YDL056W	YIL101C	0.125000
YDL056W	YIL131C	1.000000
YDL056W	YJL056C	0.125000
YDL056W	YJL110C	0.250000
YDL056W	YJR060W	0.500000
YDL056W	YKL038W	0.250000
YDL056W	YKL062W	0.250000
YDL056W	YKR099W	0.125000
YDL056W	YLR131C	0.250000
YDL056W	YLR182W	1.000000
YDL056W	YLR228C	0.250000
YDL056W	YLR403W	0.250000
YDL056W	YLR451W	0.125000
YDL056W	YML051W	0.125000
YDL056W	YMR016C	0.125000
YDL056W	YMR019W	0.250000
YDL056W	YMR043W	0.250000
YDL056W	YMR070W	0.125000
YDL056W	YNL068C	0.500000
YDL056W	YNL216W	0.250000
YDL056W	YOL028C	0.062500
YDL056W	YOR344C	0.125000
YDL056W	YPL038W	0.062500
YDL056W	YPL049C	0.250000
YDL056W	YPL075W	0.125000
YDL056W	YPL089C	0.250000
YDL056W	YPL139C	0.250000
YDL056W	YPR065W	0.125000
YDL056W	YPR104C	0.250000
YDL106C	YDR216W	0.125000
YDL106C	YDR423C	0.125000
YDL106C	YDR463W	0.125000
YDL106C	YEL009C	0.250000
YDL106C	YER040W	0.250000
YDL106C	YFR034C	0.500000
YDL106C	YGL013C	0.125000
YDL106C	YHL020C	0.250000
YDL106C	YHR084W	0.250000
YDL106C	YHR206W	0.250000
YDL106C	YIL101C	0.062500
YDL106C	YIL131C	0.250000
YDL106C	YJL056C	0.062500
YDL106C	YJL110C	0.250000
YDL106C	YJR060W	0.250000
YDL106C	YKL038W	0.125000
YDL106C	YKL062W	0.125000
YDL106C	YKR099W	0.125000
YDL106C	YLR131C	0.125000
YDL106C	YLR182W	0.125000
YDL106C	YLR228C	0.125000
YDL106C	YLR403W	0.125000
YDL106C	YLR451W	0.125000
YDL106C	YML051W	0.062500
YDL106C	YMR016C	0.125000
YDL106C	YMR019W	0.125000
YDL106C	YMR043W	0.125000
YDL106C	YMR070W	0.125000
YDL106C	YNL068C	0.250000
YDL106C	YNL216W	0.250000
YDL106C	YOL028C	0.062500
YDL106C	YOR344C	0.250000
YDL106C	YPL038W	0.125000
YDL106C	YPL049C	0.250000
YDL106C	YPL075W	0.250000
YDL106C	YPL089C	0.125000
YDL106C	YPL139C	0.250000
YDL106C	YPR065W	0.125000
YDL106C	YPR104C	0.250000
YDR216W	YDR423C	0.125000
YDR216W	YDR463W	0.250000
YDR216W	YEL009C	0.250000
YDR216W	YER040W	0.500000
YDR216W	YFR034C	0.250000
YDR216W	YGL013C	0.250000
YDR216W	YHL020C	0.250000
YDR216W	YHR084W	0.500000
YDR216W	YHR206W	0.250000
YDR216W	YIL101C	0.125000
YDR216W	YIL131C	0.500000
YDR216W	YJL056C	0.125000
YDR216W	YJL110C	0.250000
YDR216W	YJR060W	0.250000
YDR216W	YKL038W	0.250000
YDR216W	YKL062W	0.500000
YDR216W	YKR099W	0.250000
YDR216W	YLR131C	0.500000
YDR216W	YLR182W	0.250000
YDR216W	YLR228C	0.500000
YDR216W	YLR403W	0.500000
YDR216W	YLR451W	0.250000
YDR216W	YML051W	0.250000
YDR216W	YMR016C	0.125000
YDR216W	YMR019W	0.250000
YDR216W	YMR043W	0.500000
YDR216W	YMR070W	0.250000
YDR216W	YNL068C	0.250000
YDR216W	YNL216W	0.250000
YDR216W	YOL028C	0.125000
YDR216W	YOR344C	0.250000
YDR216W	YPL038W	0.250000
YDR216W	YPL049C	0.500000
YDR216W	YPL075W	0.250000
YDR216W	YPL089C	0.250000
YDR216W	YPL139C	0.250000
YDR216W	YPR065W	0.250000
YDR216W	YPR104C	0.250000
YDR423C	YDR463W	0.125000
YDR423C	YEL009C	0.125000
YDR423C	YER040W	0.125000
YDR423C	YFR034C	0.125000
YDR423C	YGL013C	0.125000
YDR423C	YHL020C	0.250000
YDR423C	YHR084W	0.125000
YDR423C	YHR206W	0.125000
YDR423C	YIL101C	0.062500
YDR423C	YIL131C	0.125000
YDR423C	YJL056C	0.062500
YDR423C	YJL110C	0.250000
YDR423C	YJR060W	0.125000
YDR423C	YKL038W	0.125000
YDR423C	YKL062W	0.125000
YDR423C	YKR099W	0.062500
YDR423C	YLR131C	0.125000
YDR423C	YLR182W	0.125000
YDR423C	YLR228C	0.125000
YDR423C	YLR403W	0.125000
YDR423C	YLR451W	0.125000
YDR423C	YML051W	0.062500
YDR423C	YMR016C	0.125000
YDR423C	YMR019W	0.125000
YDR423C	YMR043W	0.125000
YDR423C	YMR070W	0.125000
YDR423C	YNL068C	0.125000
YDR423C	YNL216W	0.125000
YDR423C	YOL028C	0.062500
YDR423C	YOR344C	0.125000
YDR423C	YPL038W	0.125000
YDR423C	YPL049C	0.125000
YDR423C	YPL075W	0.125000
YDR423C	YPL089C	0.125000
YDR423C	YPL139C	0.125000
YDR423C	YPR065W	0.125000
YDR423C	YPR104C	0.125000
YDR463W	YEL009C	0.250000
YDR463W	YER040W	0.250000
YDR463W	YFR034C	0.500000
YDR463W	YGL013C	0.250000
YDR463W	YHL020C	0.250000
YDR463W	YHR084W	0.250000
YDR463W	YHR206W	0.250000
YDR463W	YIL101C	0.125000
YDR463W	YIL131C	0.250000
YDR463W	YJL056C	0.125000
YDR463W	YJL110C	0.250000
YDR463W	YJR060W	0.250000
YDR463W	YKL038W	0.125000
YDR463W	YKL062W	0.250000
YDR463W	YKR099W	0.250000
YDR463W	YLR131C	0.250000
YDR463W	YLR182W	0.250000
YDR463W	YLR228C	0.250000
YDR463W	YLR403W	0.250000
YDR463W	YLR451W	0.125000
YDR463W	YML051W	0.250000
YDR463W	YMR016C	0.125000
YDR463W	YMR019W	0.250000
YDR463W	YMR043W	0.250000
YDR463W	YMR070W	0.250000
YDR463W	YNL068C	0.250000
YDR463W	YNL216W	0.250000
YDR463W	YOL028C	0.125000
YDR463W	YOR344C	0.250000
YDR463W	YPL038W	0.125000
YDR463W	YPL049C	0.250000
YDR463W	YPL075W	0.250000
YDR463W	YPL089C	0.125000
YDR463W	YPL139C	0.250000
YDR463W	YPR065W	0.125000
YDR463W	YPR104C	0.250000
YEL009C	YER040W	0.250000
YEL009C	YFR034C	0.250000
YEL009C	YGL013C	0.250000
YEL009C	YHL020C	0.250000
YEL009C	YHR084W	0.500000
YEL009C	YHR206W	0.500000
YEL009C	YIL101C	0.125000
YEL009C	YIL131C	0.250000
YEL009C	YJL056C	0.125000
YEL009C	YJL110C	0.250000
YEL009C	YJR060W	0.500000
YEL009C	YKL038W	0.125000
YEL009C	YKL062W	0.250000
YEL009C	YKR099W	0.125000
YEL009C	YLR131C	0.250000
YEL009C	YLR182W	0.250000
YEL009C	YLR228C	0.250000
YEL009C	YLR403W	0.125000
YEL009C	YLR451W	0.125000
YEL009C	YML051W	0.125000
YEL009C	YMR016C	0.250000
YEL009C	YMR019W	0.250000
YEL009C	YMR043W	0.250000
YEL009C	YMR070W	0.250000
YEL009C	YNL068C	0.250000
YEL009C	YNL216W	0.500000
YEL009C	YOL028C	0.125000
YEL009C	YOR344C	0.500000
YEL009C	YPL038W	0.125000
YEL009C	YPL049C	0.500000
YEL009C	YPL075W	0.500000
YEL009C	YPL089C	0.125000
YEL009C	YPL139C	0.500000
YEL009C	YPR065W	0.125000
YEL009C	YPR104C	0.250000
YER040W	YFR034C	0.250000
YER040W	YGL013C	0.500000
YER040W	YHL020C	0.250000
YER040W	YHR084W	0.500000
YER040W	YHR206W	0.250000
YER040W	YIL101C	0.125000
YER040W	YIL131C	0.500000
YER040W	YJL056C	0.125000
YER040W	YJL110C	0.250000
YER040W	YJR060W	0.250000
YER040W	YKL038W	0.250000
YER040W	YKL062W	0.500000
YER040W	YKR099W	0.250000
YER040W	YLR131C	0.500000
YER040W	YLR182W	0.500000
YER040W	YLR228C	0.500000
YER040W	YLR403W	0.250000
YER040W	YLR451W	0.125000
YER040W	YML051W	0.250000
YER040W	YMR016C	0.250000
YER040W	YMR019W	0.250000
YER040W	YMR043W	0.250000
YER040W	YMR070W	0.250000
YER040W	YNL068C	0.250000
YER040W	YNL216W	0.250000
YER040W	YOL028C	0.125000
YER040W	YOR344C	0.250000
YER040W	YPL038W	0.250000
YER040W	YPL049C	0.500000
YER040W	YPL075W	0.250000
YER040W	YPL089C	0.250000
YER040W	YPL139C	0.500000
YER040W	YPR065W	0.125000
YER040W	YPR104C	0.250000
YFR034C	YGL013C	0.250000
YFR034C	YHL020C	0.250000
YFR034C	YHR084W	0.500000
YFR034C	YHR206W	0.250000
YFR034C	YIL101C	0.125000
YFR034C	YIL131C	0.500000
YFR034C	YJL056C	0.250000
YFR034C	YJL110C	0.250000
YFR034C	YJR060W	0.250000
YFR034C	YKL038W	0.250000
YFR034C	YKL062W	0.250000
YFR034C	YKR099W	0.250000
YFR034C	YLR131C	0.250000
YFR034C	YLR182W	0.500000
YFR034C	YLR228C	0.250000
YFR034C	YLR403W	0.250000
YFR034C	YLR451W	0.250000
YFR034C	YML051W	0.250000
YFR034C	YMR016C	0.250000
YFR034C	YMR019W	0.250000
YFR034C	YMR043W	0.250000
YFR034C	YMR070W	0.250000
YFR034C	YNL068C	0.500000
YFR034C	YNL216W	0.250000
YFR034C	YOL028C	0.125000
YFR034C	YOR344C	0.250000
YFR034C	YPL038W	0.125000
YFR034C	YPL049C	1.000000
YFR034C	YPL075W	0.250000
YFR034C	YPL089C	0.250000
YFR034C	YPL139C	0.500000
YFR034C	YPR065W	0.250000
YFR034C	YPR104C	0.250000
YGL013C	YHL020C	0.125000
YGL013C	YHR084W	0.500000
YGL013C	YHR206W	0.250000
YGL013C	YIL101C	0.125000
YGL013C	YIL131C	0.250000
YGL013C	YJL056C	0.125000
YGL013C	YJL110C	0.250000
YGL013C	YJR060W	0.500000
YGL013C	YKL038W	0.500000
YGL013C	YKL062W	0.500000
YGL013C	YKR099W	0.250000
YGL013C	YLR131C	0.125000
YGL013C	YLR182W	0.500000
YGL013C	YLR228C	0.500000
YGL013C	YLR403W	0.250000
YGL013C	YLR451W	0.250000
YGL013C	YML051W	0.250000
YGL013C	YMR016C	0.250000
YGL013C	YMR019W	0.250000
YGL013C	YMR043W	0.250000
YGL013C	YMR070W	0.250000
YGL013C	YNL068C	0.250000
YGL013C	YNL216W	0.250000
YGL013C	YOL028C	0.125000
YGL013C	YOR344C	0.250000
YGL013C	YPL038W	0.125000
YGL013C	YPL049C	0.500000
YGL013C	YPL075W	0.250000
YGL013C	YPL089C	0.250000
YGL013C	YPL139C	0.500000
YGL013C	YPR065W	0.250000
YGL013C	YPR104C	0.250000
YHL020C	YHR084W	0.250000
YHL020C	YHR206W	0.250000
YHL020C	YIL101C	0.125000
YHL020C	YIL131C	0.250000
YHL020C	YJL056C	0.125000
YHL020C	YJL110C	0.500000
YHL020C	YJR060W	0.250000
YHL020C	YKL038W	0.125000
YHL020C	YKL062W	0.250000
YHL020C	YKR099W	0.125000
YHL020C	YLR131C	0.250000
YHL020C	YLR182W	0.250000
YHL020C	YLR228C	0.250000
YHL020C	YLR403W	0.250000
YHL020C	YLR451W	0.250000
YHL020C	YML051W	0.125000
YHL020C	YMR016C	0.125000
YHL020C	YMR019W	0.250000
YHL020C	YMR043W	0.125000
YHL020C	YMR070W	0.250000
YHL020C	YNL068C	0.250000
YHL020C	YNL216W	0.250000
YHL020C	YOL028C	0.125000
YHL020C	YOR344C	0.250000
YHL020C	YPL038W	0.250000
YHL020C	YPL049C	0.250000
YHL020C	YPL075W	0.250000
YHL020C	YPL089C	0.250000
YHL020C	YPL139C	0.250000
YHL020C	YPR065W	0.250000
YHL020C	YPR104C	0.250000
YHR084W	YHR206W	0.500000
YHR084W	YIL101C	0.125000
YHR084W	YIL131C	0.250000
YHR084W	YJL056C	0.125000
YHR084W	YJL110C	0.250000
YHR084W	YJR060W	0.500000
YHR084W	YKL038W	0.250000
YHR084W	YKL062W	0.500000
YHR084W	YKR099W	0.250000
YHR084W	YLR131C	0.250000
YHR084W	YLR182W	0.250000
YHR084W	YLR228C	0.500000
YHR084W	YLR403W	0.500000
YHR084W	YLR451W	0.250000
YHR084W	YML051W	0.250000
YHR084W	YMR016C	0.250000
YHR084W	YMR019W	0.250000
YHR084W	YMR043W	0.250000
YHR084W	YMR070W	0.250000
YHR084W	YNL068C	0.250000
YHR084W	YNL216W	0.500000
YHR084W	YOL028C	0.250000
YHR084W	YOR344C	0.500000
YHR084W	YPL038W	0.125000
YHR084W	YPL049C	1.000000
YHR084W	YPL075W	0.500000
YHR084W	YPL089C	0.500000
YHR084W	YPL139C	0.500000
YHR084W	YPR065W	0.250000
YHR084W	YPR104C	0.500000
YHR206W	YIL101C	0.125000
YHR206W	YIL131C	0.250000
YHR206W	YJL056C	0.125000
YHR206W	YJL110C	0.250000
YHR206W	YJR060W	0.500000
YHR206W	YKL038W	0.125000
YHR206W	YKL062W	0.250000
YHR206W	YKR099W	0.125000
YHR206W	YLR131C	0.250000
YHR206W	YLR182W	0.250000
YHR206W	YLR228C	0.250000
YHR206W	YLR403W	0.250000
YHR206W	YLR451W	0.125000
YHR206W	YML051W	0.125000
YHR206W	YMR016C	0.250000
YHR206W	YMR019W	0.250000
YHR206W	YMR043W	0.250000
YHR206W	YMR070W	0.250000
YHR206W	YNL068C	0.250000
YHR206W	YNL216W	0.500000
YHR206W	YOL028C	0.125000
YHR206W	YOR344C	0.500000
YHR206W	YPL038W	0.125000
YHR206W	YPL049C	0.500000
YHR206W	YPL075W	0.500000
YHR206W	YPL089C	0.125000
YHR206W	YPL139C	0.500000
YHR206W	YPR065W	0.125000
YHR206W	YPR104C	0.250000
YIL101C	YIL131C	0.125000
YIL101C	YJL056C	0.062500
YIL101C	YJL110C	0.250000
YIL101C	YJR060W	0.125000
YIL101C	YKL038W	0.125000
YIL101C	YKL062W	0.125000
YIL101C	YKR099W	0.062500
YIL101C	YLR131C	0.125000
YIL101C	YLR182W	0.125000
YIL101C	YLR228C	0.125000
YIL101C	YLR403W	0.125000
YIL101C	YLR451W	0.062500
YIL101C	YML051W	0.062500
YIL101C	YMR016C	0.125000
YIL101C	YMR019W	0.062500
YIL101C	YMR043W	0.125000
YIL101C	YMR070W	0.125000
YIL101C	YNL068C	0.125000
YIL101C	YNL216W	0.125000
YIL101C	YOL028C	0.062500
YIL101C	YOR344C	0.125000
YIL101C	YPL038W	0.062500
YIL101C	YPL049C	0.125000
YIL101C	YPL075W	0.125000
YIL101C	YPL089C	0.125000
YIL101C	YPL139C	0.125000
YIL101C	YPR065W	0.062500
YIL101C	YPR104C	0.125000
YIL131C	YJL056C	0.125000
YIL131C	YJL110C	0.250000
YIL131C	YJR060W	0.500000
YIL131C	YKL038W	0.250000
YIL131C	YKL062W	0.250000
YIL131C	YKR099W	0.125000
YIL131C	YLR131C	0.500000
YIL131C	YLR182W	0.500000
YIL131C	YLR228C	0.250000
YIL131C	YLR403W	0.500000
YIL131C	YLR451W	0.125000
YIL131C	YML051W	0.125000
YIL131C	YMR016C	0.125000
YIL131C	YMR019W	0.250000
YIL131C	YMR043W	0.500000
YIL131C	YMR070W	0.125000
YIL131C	YNL068C	0.500000
YIL131C	YNL216W	0.250000
YIL131C	YOL028C	0.125000
YIL131C	YOR344C	0.250000
YIL131C	YPL038W	0.125000
YIL131C	YPL049C	0.250000
YIL131C	YPL075W	0.250000
YIL131C	YPL089C	0.250000
YIL131C	YPL139C	0.500000
YIL131C	YPR065W	0.125000
YIL131C	YPR104C	0.500000
YJL056C	YJL110C	0.125000
YJL056C	YJR060W	0.125000
YJL056C	YKL038W	0.125000
YJL056C	YKL062W	0.125000
YJL056C	YKR099W	0.062500
YJL056C	YLR131C	0.125000
YJL056C	YLR182W	0.125000
YJL056C	YLR228C	0.125000
YJL056C	YLR403W	0.250000
YJL056C	YLR451W	0.062500
YJL056C	YML051W	0.125000
YJL056C	YMR016C	0.125000
YJL056C	YMR019W	0.125000
YJL056C	YMR043W	0.125000
YJL056C	YMR070W	0.125000
YJL056C	YNL068C	0.125000
YJL056C	YNL216W	0.125000
YJL056C	YOL028C	0.062500
YJL056C	YOR344C	0.125000
YJL056C	YPL038W	0.062500
YJL056C	YPL049C	0.125000
YJL056C	YPL075W	0.125000
YJL056C	YPL089C	0.125000
YJL056C	YPL139C	0.125000
YJL056C	YPR065W	0.062500
YJL056C	YPR104C	0.125000
YJL110C	YJR060W	0.250000
YJL110C	YKL038W	0.125000
YJL110C	YKL062W	0.250000
YJL110C	YKR099W	0.125000
YJL110C	YLR131C	0.250000
YJL110C	YLR182W	0.250000
YJL110C	YLR228C	0.250000
YJL110C	YLR403W	0.250000
YJL110C	YLR451W	0.250000
YJL110C	YML051W	0.125000
YJL110C	YMR016C	0.250000
YJL110C	YMR019W	0.250000
YJL110C	YMR043W	0.125000
YJL110C	YMR070W	0.250000
YJL110C	YNL068C	0.250000
YJL110C	YNL216W	0.250000
YJL110C	YOL028C	0.125000
YJL110C	YOR344C	0.250000
YJL110C	YPL038W	0.250000
YJL110C	YPL049C	0.250000
YJL110C	YPL075W	0.250000
YJL110C	YPL089C	0.250000
YJL110C	YPL139C	0.250000
YJL110C	YPR065W	0.250000
YJL110C	YPR104C	0.250000
YJR060W	YKL038W	0.500000
YJR060W	YKL062W	0.250000
YJR060W	YKR099W	0.250000
YJR060W	YLR131C	0.250000
YJR060W	YLR182W	0.500000
YJR060W	YLR228C	0.250000
YJR060W	YLR403W	0.250000
YJR060W	YLR451W	0.250000
YJR060W	YML051W	0.125000
YJR060W	YMR016C	0.250000
YJR060W	YMR019W	0.250000
YJR060W	YMR043W	0.250000
YJR060W	YMR070W	0.250000
YJR060W	YNL068C	0.500000
YJR060W	YNL216W	0.500000
YJR060W	YOL028C	0.125000
YJR060W	YOR344C	0.500000
YJR060W	YPL038W	0.125000
YJR060W	YPL049C	0.500000
YJR060W	YPL075W	0.500000
YJR060W	YPL089C	0.250000
YJR060W	YPL139C	0.500000
YJR060W	YPR065W	0.250000
YJR060W	YPR104C	0.250000
YKL038W	YKL062W	0.250000
YKL038W	YKR099W	0.250000
YKL038W	YLR131C	0.125000
YKL038W	YLR182W	0.500000
YKL038W	YLR228C	0.250000
YKL038W	YLR403W	0.250000
YKL038W	YLR451W	0.250000
YKL038W	YML051W	0.125000
YKL038W	YMR016C	0.125000
YKL038W	YMR019W	0.250000
YKL038W	YMR043W	0.250000
YKL038W	YMR070W	0.250000
YKL038W	YNL068C	0.250000
YKL038W	YNL216W	0.125000
YKL038W	YOL028C	0.062500
YKL038W	YOR344C	0.125000
YKL038W	YPL038W	0.062500
YKL038W	YPL049C	0.250000
YKL038W	YPL075W	0.250000
YKL038W	YPL089C	0.125000
YKL038W	YPL139C	0.250000
YKL038W	YPR065W	0.250000
YKL038W	YPR104C	0.250000
YKL062W	YKR099W	0.250000
YKL062W	YLR131C	0.125000
YKL062W	YLR182W	0.250000
YKL062W	YLR228C	0.500000
YKL062W	YLR403W	0.250000
YKL062W	YLR451W	0.250000
YKL062W	YML051W	0.250000
YKL062W	YMR016C	0.250000
YKL062W	YMR019W	0.250000
YKL062W	YMR043W	0.500000
YKL062W	YMR070W	0.250000
YKL062W	YNL068C	0.250000
YKL062W	YNL216W	0.250000
YKL062W	YOL028C	0.125000
YKL062W	YOR344C	0.250000
YKL062W	YPL038W	0.125000
YKL062W	YPL049C	0.500000
YKL062W	YPL075W	0.250000
YKL062W	YPL089C	0.250000
YKL062W	YPL139C	0.500000
YKL062W	YPR065W	0.250000
YKL062W	YPR104C	0.250000
YKR099W	YLR131C	0.125000
YKR099W	YLR182W	0.250000
YKR099W	YLR228C	0.250000
YKR099W	YLR403W	0.250000
YKR099W	YLR451W	0.125000
YKR099W	YML051W	0.125000
YKR099W	YMR016C	0.125000
YKR099W	YMR019W	0.250000
YKR099W	YMR043W	0.250000
YKR099W	YMR070W	0.250000
YKR099W	YNL068C	0.125000
YKR099W	YNL216W	0.125000
YKR099W	YOL028C	0.125000
YKR099W	YOR344C	0.125000
YKR099W	YPL038W	0.062500
YKR099W	YPL049C	0.250000
YKR099W	YPL075W	0.125000
YKR099W	YPL089C	0.125000
YKR099W	YPL139C	0.250000
YKR099W	YPR065W	0.125000
YKR099W	YPR104C	0.125000
YLR131C	YLR182W	0.250000
YLR131C	YLR228C	0.250000
YLR131C	YLR403W	0.250000
YLR131C	YLR451W	0.125000
YLR131C	YML051W	0.125000
YLR131C	YMR016C	0.125000
YLR131C	YMR019W	0.250000
YLR131C	YMR043W	0.250000
YLR131C	YMR070W	0.125000
YLR131C	YNL068C	0.500000
YLR131C	YNL216W	0.250000
YLR131C	YOL028C	0.125000
YLR131C	YOR344C	0.250000
YLR131C	YPL038W	0.125000
YLR131C	YPL049C	0.250000
YLR131C	YPL075W	0.250000
YLR131C	YPL089C	0.250000
YLR131C	YPL139C	0.250000
YLR131C	YPR065W	0.125000
YLR131C	YPR104C	0.250000
YLR182W	YLR228C	0.250000
YLR182W	YLR403W	0.250000
YLR182W	YLR451W	0.250000
YLR182W	YML051W	0.125000
YLR182W	YMR016C	0.125000
YLR182W	YMR019W	0.250000
YLR182W	YMR043W	0.500000
YLR182W	YMR070W	0.250000
YLR182W	YNL068C	0.250000
YLR182W	YNL216W	0.250000
YLR182W	YOL028C	0.125000
YLR182W	YOR344C	0.250000
YLR182W	YPL038W	0.125000
YLR182W	YPL049C	0.500000
YLR182W	YPL075W	0.250000
YLR182W	YPL089C	0.250000
YLR182W	YPL139C	0.250000
YLR182W	YPR065W	0.250000
YLR182W	YPR104C	0.250000
YLR228C	YLR403W	0.500000
YLR228C	YLR451W	0.250000
YLR228C	YML051W	0.250000
YLR228C	YMR016C	0.250000
YLR228C	YMR019W	0.250000
YLR228C	YMR043W	0.250000
YLR228C	YMR070W	0.250000
YLR228C	YNL068C	0.250000
YLR228C	YNL216W	0.250000
YLR228C	YOL028C	0.125000
YLR228C	YOR344C	0.250000
YLR228C	YPL038W	0.125000
YLR228C	YPL049C	0.500000
YLR228C	YPL075W	0.250000
YLR228C	YPL089C	0.250000
YLR228C	YPL139C	0.500000
YLR228C	YPR065W	0.250000
YLR228C	YPR104C	0.125000
YLR403W	YLR451W	0.250000
YLR403W	YML051W	0.250000
YLR403W	YMR016C	0.125000
YLR403W	YMR019W	0.250000
YLR403W	YMR043W	0.250000
YLR403W	YMR070W	0.250000
YLR403W	YNL068C	0.250000
YLR403W	YNL216W	0.125000
YLR403W	YOL028C	0.125000
YLR403W	YOR344C	0.125000
YLR403W	YPL038W	0.125000
YLR403W	YPL049C	0.500000
YLR403W	YPL075W	0.250000
YLR403W	YPL089C	0.250000
YLR403W	YPL139C	0.250000
YLR403W	YPR065W	0.250000
YLR403W	YPR104C	0.250000
YLR451W	YML051W	0.062500
YLR451W	YMR016C	0.062500
YLR451W	YMR019W	0.250000
YLR451W	YMR043W	0.250000
YLR451W	YMR070W	0.125000
YLR451W	YNL068C	0.125000
YLR451W	YNL216W	0.125000
YLR451W	YOL028C	0.062500
YLR451W	YOR344C	0.250000
YLR451W	YPL038W	0.125000
YLR451W	YPL049C	0.250000
YLR451W	YPL075W	0.500000
YLR451W	YPL089C	0.125000
YLR451W	YPL139C	0.125000
YLR451W	YPR065W	0.500000
YLR451W	YPR104C	0.125000
YML051W	YMR016C	0.125000
YML051W	YMR019W	0.125000
YML051W	YMR043W	0.125000
YML051W	YMR070W	0.125000
YML051W	YNL068C	0.125000
YML051W	YNL216W	0.125000
YML051W	YOL028C	0.062500
YML051W	YOR344C	0.125000
YML051W	YPL038W	0.062500
YML051W	YPL049C	0.250000
YML051W	YPL075W	0.125000
YML051W	YPL089C	0.125000
YML051W	YPL139C	0.250000
YML051W	YPR065W	0.062500
YML051W	YPR104C	0.250000
YMR016C	YMR019W	0.125000
YMR016C	YMR043W	0.125000
YMR016C	YMR070W	0.125000
YMR016C	YNL068C	0.125000
YMR016C	YNL216W	0.250000
YMR016C	YOL028C	0.062500
YMR016C	YOR344C	0.250000
YMR016C	YPL038W	0.062500
YMR016C	YPL049C	0.250000
YMR016C	YPL075W	0.250000
YMR016C	YPL089C	0.250000
YMR016C	YPL139C	0.250000
YMR016C	YPR065W	0.062500
YMR016C	YPR104C	0.125000
YMR019W	YMR043W	0.250000
YMR019W	YMR070W	0.125000
YMR019W	YNL068C	0.250000
YMR019W	YNL216W	0.250000
YMR019W	YOL028C	0.125000
YMR019W	YOR344C	0.250000
YMR019W	YPL038W	0.125000
YMR019W	YPL049C	0.250000
YMR019W	YPL075W	0.250000
YMR019W	YPL089C	0.125000
YMR019W	YPL139C	0.500000
YMR019W	YPR065W	0.250000
YMR019W	YPR104C	0.250000
YMR043W	YMR070W	0.250000
YMR043W	YNL068C	0.250000
YMR043W	YNL216W	0.500000
YMR043W	YOL028C	0.125000
YMR043W	YOR344C	0.250000
YMR043W	YPL038W	0.125000
YMR043W	YPL049C	0.250000
YMR043W	YPL075W	0.250000
YMR043W	YPL089C	0.250000
YMR043W	YPL139C	0.250000
YMR043W	YPR065W	0.250000
YMR043W	YPR104C	0.500000
YMR070W	YNL068C	0.125000
YMR070W	YNL216W	0.250000
YMR070W	YOL028C	0.125000
YMR070W	YOR344C	0.250000
YMR070W	YPL038W	0.125000
YMR070W	YPL049C	0.250000
YMR070W	YPL075W	0.250000
YMR070W	YPL089C	0.250000
YMR070W	YPL139C	0.250000
YMR070W	YPR065W	0.125000
YMR070W	YPR104C	0.125000
YNL068C	YNL216W	0.250000
YNL068C	YOL028C	0.062500
YNL068C	YOR344C	0.250000
YNL068C	YPL038W	0.125000
YNL068C	YPL049C	0.250000
YNL068C	YPL075W	0.250000
YNL068C	YPL089C	0.250000
YNL068C	YPL139C	0.500000
YNL068C	YPR065W	0.125000
YNL068C	YPR104C	0.250000
YNL216W	YOL028C	0.125000
YNL216W	YOR344C	0.500000
YNL216W	YPL038W	0.125000
YNL216W	YPL049C	0.500000
YNL216W	YPL075W	0.500000
YNL216W	YPL089C	0.250000
YNL216W	YPL139C	0.500000
YNL216W	YPR065W	0.125000
YNL216W	YPR104C	0.250000
YOL028C	YOR344C	0.125000
YOL028C	YPL038W	0.062500
YOL028C	YPL049C	0.250000
YOL028C	YPL075W	0.125000
YOL028C	YPL089C	0.250000
YOL028C	YPL139C	0.125000
YOL028C	YPR065W	0.062500
YOL028C	YPR104C	0.125000
YOR344C	YPL038W	0.125000
YOR344C	YPL049C	0.500000
YOR344C	YPL075W	0.500000
YOR344C	YPL089C	0.125000
YOR344C	YPL139C	0.500000
YOR344C	YPR065W	0.250000
YOR344C	YPR104C	0.250000
YPL038W	YPL049C	0.125000
YPL038W	YPL075W	0.125000
YPL038W	YPL089C	0.125000
YPL038W	YPL139C	0.125000
YPL038W	YPR065W	0.125000
YPL038W	YPR104C	0.062500
YPL049C	YPL075W	0.500000
YPL049C	YPL089C	0.500000
YPL049C	YPL139C	0.500000
YPL049C	YPR065W	0.250000
YPL049C	YPR104C	0.250000
YPL075W	YPL089C	0.125000
YPL075W	YPL139C	0.500000
YPL075W	YPR065W	0.500000
YPL075W	YPR104C	0.250000
YPL089C	YPL139C	0.500000
YPL089C	YPR065W	0.125000
YPL089C	YPR104C	0.125000
YPL139C	YPR065W	0.125000
YPL139C	YPR104C	0.250000
YPR065W	YPR104C	0.125000
