# Supplementary material for: Passing Messages between Biological Networks to Refine Predicted Interactions
Source: PLoS One. 2013 May 31;8(5):e64832. doi: 10.1371/journal.pone.0064832 (PMC3669401; doi:10.1371/journal.pone.0064832)
Supplement: Materials S1 — Archive containing PANDA code, input data and predicted networks. (TGZ) [file pone.0064832.s006.tgz › Version0/YeastData/YeastData_SRExpression.txt]

YAL062W	0.370000	0.440000	0.390000	-0.060000	-0.180000	-0.420000	-0.860000	-0.450000	-0.360000	-0.560000	-0.590000	-0.170000	0.730000	0.040000	-0.560000	-3.840000	-0.920000	-0.920000	-0.250000	0.520000	0.680000	0.570000	0.760000	0.680000	0.550000	0.920000	0.900000	-0.320000	0.450000	0.120000	0.390000	-0.490000	0.520000	-0.640000	-0.470000	0.070000	-0.400000	0.060000	-0.320000	-0.840000	-0.090000	0.030000	0.540000	-0.150000	-0.010000	-1.060000	-0.810000	-0.540000	-0.120000
YAL060W	1.660000	2.450000	2.930000	3.010000	2.680000	2.390000	1.830000	1.570000	-1.840000	-2.060000	-1.830000	-0.810000	0.880000	0.600000	-0.180000	NaN	-0.040000	-0.320000	1.140000	-0.690000	3.480000	3.220000	2.880000	2.430000	1.820000	2.000000	2.750000	1.200000	0.700000	0.890000	2.220000	0.810000	1.370000	0.710000	0.360000	-0.270000	NaN	0.320000	0.730000	0.550000	1.280000	0.860000	1.380000	0.620000	0.820000	-0.100000	-0.510000	-0.300000	-0.490000
YAL058W	NaN	0.420000	-0.060000	-0.340000	-0.450000	NaN	NaN	-0.490000	0.270000	-1.400000	-0.790000	-0.490000	0.100000	-0.240000	-0.330000	NaN	-0.430000	-1.010000	-2.900000	-0.140000	0.060000	1.120000	-0.230000	-0.340000	0.080000	-1.290000	-2.000000	2.320000	1.810000	-0.420000	0.670000	0.610000	1.430000	-0.210000	-0.270000	0.420000	-0.160000	-1.030000	0.150000	-0.430000	0.130000	-0.400000	0.250000	-0.290000	0.100000	-0.030000	-0.550000	0.000000	0.000000
YAL012W	0.210000	0.030000	0.180000	-0.270000	-0.320000	0.620000	0.460000	-0.120000	0.320000	0.650000	0.130000	0.120000	0.160000	0.440000	0.580000	-0.790000	-0.060000	0.440000	-1.840000	1.040000	-1.400000	-0.290000	-0.400000	-0.970000	0.160000	0.570000	0.100000	0.720000	0.460000	0.160000	-0.300000	0.110000	0.760000	0.290000	0.770000	NaN	NaN	0.480000	-0.200000	NaN	NaN	-0.230000	-0.200000	0.080000	-0.420000	-0.420000	-0.420000	-0.790000	-0.810000
YBR157C	-0.090000	0.570000	0.200000	0.030000	0.180000	0.500000	-0.010000	-0.230000	0.140000	-0.270000	-0.650000	-0.220000	0.040000	0.150000	0.100000	-2.320000	-1.220000	-1.430000	-1.180000	-1.090000	1.090000	0.560000	0.530000	0.430000	0.450000	NaN	0.210000	0.900000	0.110000	0.340000	0.160000	0.320000	-0.760000	-0.100000	0.000000	NaN	NaN	NaN	-0.690000	NaN	NaN	NaN	NaN	NaN	NaN	NaN	-0.010000	-0.170000	-0.040000
YBR161W	0.600000	0.660000	1.070000	0.770000	0.110000	0.180000	0.510000	0.480000	-0.100000	-0.270000	-0.320000	0.380000	0.540000	-0.140000	0.160000	-0.940000	-0.840000	-0.560000	-0.420000	-0.060000	0.750000	1.110000	0.810000	0.510000	0.430000	-0.540000	-0.200000	-0.320000	0.080000	-0.340000	-0.760000	-0.690000	-0.810000	-0.760000	-0.670000	-0.040000	-0.400000	0.070000	0.040000	-0.070000	0.030000	-0.420000	-0.100000	-0.180000	-0.360000	0.150000	0.180000	-0.120000	-0.060000
YBR202W	-0.670000	-1.120000	-1.150000	-1.790000	-1.510000	-0.670000	-1.060000	-0.710000	0.580000	0.580000	0.500000	-0.540000	-0.430000	-0.540000	-0.030000	0.250000	0.100000	0.400000	0.420000	0.400000	-1.600000	-1.250000	-1.290000	-0.600000	-0.890000	-0.090000	-0.170000	-0.230000	-0.150000	-0.540000	-0.120000	0.000000	-0.170000	-0.450000	-0.430000	-0.320000	-0.300000	-0.450000	-1.030000	-0.320000	-0.470000	-0.150000	0.010000	0.120000	0.030000	-0.270000	-0.580000	-0.400000	-0.580000
YDL144C	0.170000	0.190000	0.670000	0.030000	1.020000	NaN	0.550000	-0.170000	-0.190000	-0.180000	-0.300000	-0.120000	0.180000	0.520000	0.220000	-0.470000	-0.410000	-0.500000	-0.570000	-0.510000	0.340000	0.360000	0.210000	0.010000	0.420000	0.970000	0.450000	0.490000	0.150000	0.260000	0.500000	0.300000	0.460000	0.400000	0.190000	0.040000	0.340000	0.470000	0.320000	-0.010000	0.040000	-0.200000	0.110000	-0.050000	-0.160000	-0.360000	0.020000	-0.580000	-0.240000
YDR277C	2.700000	2.000000	NaN	2.110000	1.930000	0.480000	0.080000	0.120000	-0.070000	-1.060000	-1.250000	0.420000	0.580000	-0.180000	-0.970000	0.490000	-0.860000	-0.940000	-0.690000	-0.180000	1.490000	1.800000	1.740000	1.270000	0.680000	1.010000	-0.510000	-0.790000	-0.510000	-0.140000	-0.400000	-0.810000	-0.510000	-1.150000	-0.560000	-0.170000	0.420000	0.370000	-0.230000	0.580000	0.190000	-0.070000	0.480000	0.080000	0.200000	0.360000	0.230000	0.140000	0.610000
YDR279W	-0.710000	-1.090000	NaN	-1.560000	-0.970000	-0.490000	-0.270000	-0.340000	0.500000	0.610000	0.290000	-0.380000	-0.790000	-0.580000	0.300000	-0.360000	-0.140000	0.150000	0.340000	0.180000	-1.740000	-1.000000	-1.030000	-0.860000	-0.380000	-0.400000	-0.810000	-0.170000	-0.380000	-0.620000	-0.970000	0.000000	-0.490000	-0.120000	0.300000	0.400000	-0.170000	-0.040000	1.120000	0.150000	0.110000	-0.290000	-0.220000	-0.450000	-0.490000	0.320000	0.240000	0.120000	0.190000
YDR285W	NaN	0.300000	0.370000	NaN	NaN	NaN	NaN	NaN	-0.110000	-0.280000	-0.690000	0.080000	0.650000	0.510000	0.110000	-1.240000	-0.470000	-0.460000	-0.810000	-0.970000	0.700000	0.170000	0.070000	0.420000	0.110000	0.910000	0.050000	1.080000	-0.550000	0.150000	-0.050000	0.200000	0.020000	-0.690000	-0.260000	0.000000	0.510000	0.340000	-0.010000	0.030000	-0.130000	0.180000	-0.180000	0.050000	0.120000	-0.420000	-0.140000	0.010000	-0.090000
YEL017W	0.080000	0.770000	NaN	-0.040000	NaN	0.300000	0.420000	0.260000	0.000000	-0.100000	-0.220000	-0.450000	0.370000	-0.030000	0.600000	-0.760000	-0.740000	-0.840000	0.140000	0.080000	-0.060000	0.430000	0.250000	0.150000	0.280000	0.330000	0.290000	0.060000	0.380000	0.060000	-0.010000	-0.300000	-0.430000	-0.560000	-0.340000	0.040000	NaN	-0.040000	-0.690000	-0.360000	-0.200000	-0.420000	-0.470000	-0.470000	-0.510000	-0.340000	-0.040000	-0.380000	-0.230000
YEL016C	-0.200000	-0.030000	NaN	-0.690000	NaN	-0.040000	0.010000	0.010000	0.250000	-0.230000	-0.510000	-0.010000	-0.200000	-0.270000	0.550000	-0.320000	-0.470000	-0.510000	0.000000	-0.300000	-0.580000	-0.860000	-0.890000	-1.400000	-0.540000	-0.010000	0.070000	0.030000	-0.030000	-0.270000	0.000000	-0.170000	-1.150000	-0.640000	0.030000	0.140000	-0.430000	0.250000	-0.640000	-0.220000	0.010000	-0.320000	-0.400000	-0.510000	-0.600000	0.040000	0.080000	-0.140000	-0.170000
YEL011W	2.850000	3.660000	4.880000	NaN	NaN	NaN	NaN	NaN	-3.180000	-2.180000	-1.400000	-0.200000	2.020000	0.830000	-1.640000	-0.670000	-0.640000	-1.060000	-1.510000	-0.360000	2.460000	2.510000	3.050000	2.460000	1.340000	NaN	2.310000	-2.250000	0.240000	2.470000	2.060000	0.550000	4.050000	0.330000	-0.090000	0.620000	1.250000	0.990000	1.950000	1.320000	0.890000	0.260000	0.070000	0.370000	-0.140000	0.250000	1.430000	1.130000	1.030000
YER019W	0.140000	0.070000	0.410000	-0.340000	-0.360000	0.000000	0.310000	0.250000	0.150000	0.370000	0.370000	-0.030000	-0.010000	-0.220000	0.500000	-0.510000	-0.420000	-0.620000	-0.220000	0.300000	-0.400000	0.140000	0.100000	-0.250000	0.010000	-0.580000	-0.230000	-0.360000	0.530000	-0.320000	-0.670000	-0.360000	-0.510000	-0.540000	-0.580000	NaN	-0.400000	-0.270000	-0.610000	-0.560000	-0.450000	-0.380000	-0.220000	-0.200000	-0.450000	-0.400000	-0.600000	-0.940000	-0.690000
YER021W	0.110000	0.290000	0.550000	0.700000	0.630000	0.300000	0.210000	0.280000	0.160000	0.190000	0.060000	-0.360000	0.340000	0.200000	-0.120000	-0.140000	-0.100000	0.190000	-0.030000	-0.060000	0.240000	0.710000	0.770000	0.620000	0.720000	0.000000	0.190000	0.000000	-0.200000	0.310000	0.380000	0.080000	0.120000	0.510000	0.180000	1.010000	1.430000	1.790000	1.640000	0.750000	0.380000	-0.420000	-0.490000	-0.360000	-0.470000	0.300000	0.870000	0.960000	0.900000
YER023W	0.000000	0.190000	0.310000	-0.230000	-0.580000	-0.150000	-0.120000	-0.300000	0.240000	0.510000	0.400000	-0.120000	-0.060000	-0.070000	0.400000	0.010000	0.040000	-0.140000	0.520000	0.210000	-0.290000	0.080000	-0.030000	-0.140000	0.160000	-0.030000	0.000000	0.000000	0.420000	-0.120000	-0.360000	-0.170000	0.060000	0.100000	-0.090000	-0.070000	-0.490000	0.300000	-0.060000	-0.070000	0.180000	-0.430000	-0.290000	-0.420000	-0.790000	-0.250000	-0.230000	-0.270000	-0.140000
YFR038W	-1.180000	-1.150000	-1.120000	-1.640000	-0.940000	-0.690000	-0.600000	-0.740000	NaN	0.660000	0.430000	-1.000000	-0.740000	NaN	1.580000	-0.290000	1.230000	-0.560000	0.630000	0.100000	-0.740000	-1.250000	-0.430000	-1.060000	-0.270000	-0.300000	-0.540000	0.280000	-0.400000	-0.360000	-0.510000	-0.140000	-0.860000	-0.340000	-0.060000	-0.640000	-1.290000	-0.920000	-0.170000	-0.070000	-0.600000	-0.090000	-0.120000	-0.360000	-0.430000	-0.070000	-0.140000	-0.470000	-0.040000
YFR040W	-0.070000	-0.230000	0.310000	0.190000	0.190000	0.260000	-0.430000	-0.670000	0.160000	0.030000	-0.330000	-0.120000	0.290000	0.330000	0.000000	0.460000	0.340000	0.300000	0.180000	0.000000	0.800000	0.650000	0.650000	0.480000	0.710000	0.650000	0.290000	0.410000	-0.030000	0.320000	0.500000	-0.060000	0.220000	-0.040000	0.280000	0.340000	-1.940000	1.580000	-0.080000	0.610000	0.330000	-0.260000	0.070000	-0.320000	-0.320000	0.620000	0.640000	0.590000	0.290000
YFR042W	0.160000	0.950000	1.100000	0.720000	0.540000	0.580000	0.770000	0.530000	-0.380000	-0.250000	-0.360000	-0.100000	0.580000	0.730000	0.550000	-1.060000	-1.150000	-0.250000	-0.420000	-0.360000	1.160000	1.210000	1.160000	0.930000	1.110000	-0.010000	0.180000	0.060000	0.410000	0.070000	-0.180000	-0.100000	0.010000	-0.030000	-0.140000	1.540000	1.270000	1.150000	1.280000	0.520000	0.500000	-0.090000	-0.300000	-0.150000	-0.540000	0.230000	0.550000	0.700000	0.460000
YFR045W	NaN	0.530000	0.930000	0.780000	0.700000	0.540000	0.100000	0.190000	-0.670000	-0.100000	-0.420000	0.140000	0.560000	0.700000	-0.010000	-0.420000	-0.580000	-0.580000	-2.560000	-0.290000	0.900000	1.100000	0.960000	0.800000	0.740000	NaN	0.300000	0.410000	-0.600000	0.340000	0.230000	0.120000	0.710000	0.160000	-0.140000	-0.030000	0.960000	0.640000	-0.170000	0.360000	0.390000	0.080000	-0.220000	0.240000	-0.430000	0.380000	0.580000	0.310000	0.760000
YFR046C	NaN	-0.040000	-0.060000	0.060000	0.080000	-0.220000	0.550000	0.310000	0.070000	0.040000	-0.030000	-0.060000	0.280000	0.200000	0.040000	-0.640000	-0.670000	-0.890000	-0.300000	-0.470000	-0.220000	0.160000	-0.230000	0.360000	0.520000	-0.120000	-0.090000	-0.170000	-0.300000	0.040000	-0.140000	-0.470000	0.000000	-0.120000	0.010000	0.390000	-0.140000	-0.320000	-0.400000	0.600000	0.320000	-0.220000	-0.270000	-0.150000	-0.430000	0.510000	0.860000	0.430000	0.680000
YGL242C	0.200000	0.580000	0.740000	0.930000	1.040000	0.380000	0.540000	0.820000	-0.060000	-0.360000	0.030000	0.370000	0.410000	0.700000	-0.070000	-1.060000	-1.290000	-0.810000	-0.670000	-0.670000	1.460000	1.000000	0.970000	1.060000	1.410000	0.210000	0.370000	0.160000	-0.040000	0.480000	0.340000	0.290000	0.240000	0.540000	0.150000	0.080000	0.060000	0.290000	NaN	0.290000	0.380000	0.200000	0.390000	0.200000	0.150000	-0.420000	0.520000	0.860000	0.420000
YGR084C	-0.470000	-0.320000	-0.090000	0.430000	0.530000	0.160000	0.060000	0.140000	0.140000	0.140000	0.430000	-0.380000	-0.200000	0.030000	0.060000	-1.150000	-0.300000	-0.510000	-0.170000	-0.200000	0.160000	-0.340000	-0.200000	0.190000	0.230000	0.140000	0.040000	-0.270000	-0.360000	0.330000	0.330000	0.060000	-0.060000	0.530000	0.080000	-0.430000	-0.860000	0.440000	0.310000	0.010000	-0.070000	0.120000	-0.270000	-0.120000	0.140000	0.160000	0.030000	0.680000	0.360000
YGR086C	0.630000	1.320000	1.700000	1.650000	1.010000	0.410000	-0.140000	-0.290000	-0.690000	-0.420000	-0.340000	-0.230000	0.920000	0.430000	-0.430000	-0.970000	-0.490000	-0.200000	-0.030000	0.320000	2.090000	1.930000	1.740000	1.330000	0.930000	0.750000	0.700000	0.040000	0.230000	0.740000	0.530000	0.010000	0.110000	0.160000	-0.300000	NaN	NaN	NaN	0.670000	NaN	NaN	NaN	NaN	NaN	NaN	NaN	NaN	NaN	NaN
YGR090W	-1.430000	-2.560000	-1.640000	-1.290000	-1.150000	-0.860000	-0.690000	-0.760000	0.110000	0.440000	0.580000	-1.150000	-1.030000	-0.840000	0.120000	NaN	1.010000	0.740000	0.260000	0.550000	-1.840000	-2.120000	-1.840000	-0.790000	-0.760000	-0.030000	-0.040000	0.360000	0.120000	-0.940000	0.260000	0.120000	-0.340000	-0.030000	0.160000	-1.320000	-0.810000	-0.760000	NaN	-0.620000	-0.760000	-0.320000	-0.560000	-0.420000	-0.250000	-0.420000	-0.670000	-0.600000	-0.670000
YGR126W	-0.850000	-0.680000	-1.160000	-0.960000	-0.890000	-0.140000	-0.920000	-0.910000	0.290000	-0.290000	-0.620000	-0.360000	0.080000	-0.180000	-0.430000	-0.470000	-0.600000	-0.640000	-1.090000	-0.600000	-0.290000	-0.170000	-0.330000	-0.470000	-0.240000	-0.840000	-0.470000	-0.510000	-0.400000	-0.360000	-0.420000	-0.400000	-0.320000	0.030000	-0.300000	0.360000	-0.060000	0.630000	-0.380000	0.540000	0.260000	-0.300000	-0.070000	-0.270000	-0.580000	-0.360000	0.420000	0.300000	0.310000
YHR083W	-0.250000	-0.020000	0.000000	-0.070000	-0.140000	-0.420000	-0.210000	-0.140000	0.420000	0.590000	0.480000	0.100000	-0.030000	0.260000	0.190000	-0.230000	-0.070000	-0.420000	0.640000	-0.010000	0.260000	0.310000	0.060000	0.060000	0.510000	0.010000	-0.070000	-0.250000	0.150000	0.000000	-0.290000	-0.070000	-0.320000	-0.230000	-0.490000	0.240000	0.580000	0.180000	NaN	-0.090000	-0.170000	-0.100000	-0.340000	-0.040000	0.030000	-0.320000	0.000000	0.040000	-0.070000
YHR085W	-1.280000	-1.600000	-1.640000	-0.780000	-2.250000	-0.150000	-0.330000	-0.560000	0.580000	0.340000	0.500000	0.560000	-0.760000	0.180000	-0.280000	0.180000	0.400000	-1.800000	0.530000	0.460000	-1.460000	-0.850000	-1.700000	-1.120000	-0.530000	0.870000	0.280000	0.000000	-0.890000	-1.530000	0.460000	-0.430000	0.590000	-1.670000	1.080000	-1.030000	-1.020000	-1.480000	-0.560000	-0.340000	-0.110000	0.040000	-0.080000	0.080000	0.160000	-0.200000	-0.640000	-0.510000	-0.770000
YHR090C	-0.470000	-0.180000	-0.490000	-0.220000	0.300000	-0.060000	0.120000	0.440000	0.330000	0.200000	-0.070000	-0.150000	-0.360000	-0.090000	-0.090000	0.010000	-0.040000	-0.060000	0.190000	-0.400000	0.290000	-0.150000	-0.230000	0.120000	0.100000	0.000000	-0.150000	-0.200000	-0.600000	-0.120000	-0.070000	0.060000	-0.120000	-0.070000	-0.100000	-0.230000	0.190000	0.280000	0.400000	0.370000	NaN	0.010000	-0.200000	-0.230000	0.010000	-0.030000	-0.090000	0.000000	0.160000
YHR132C	-0.710000	-0.290000	NaN	-0.250000	0.070000	0.500000	-0.450000	-0.430000	-0.010000	0.150000	0.040000	-0.340000	0.180000	0.250000	-0.060000	-1.180000	0.140000	-0.670000	0.610000	0.490000	0.190000	-0.070000	0.140000	0.010000	-0.180000	0.430000	-0.040000	0.100000	0.010000	-0.040000	-0.200000	-0.340000	-0.140000	-0.040000	0.240000	-1.250000	-1.510000	-1.840000	-0.010000	-0.030000	0.030000	-0.220000	-0.340000	-0.470000	-0.380000	-0.470000	-0.760000	-0.580000	-0.540000
YHR137W	1.770000	3.650000	4.780000	3.790000	2.800000	1.250000	0.410000	0.420000	-2.940000	-2.640000	-2.470000	-0.970000	2.280000	0.550000	-1.840000	-1.250000	-1.360000	-2.640000	-1.560000	-1.220000	4.700000	4.670000	4.750000	3.980000	1.960000	0.560000	2.270000	0.720000	-0.010000	0.400000	1.690000	0.530000	-0.970000	0.560000	-0.220000	0.180000	1.330000	1.040000	0.390000	0.240000	0.240000	0.240000	0.160000	0.040000	0.140000	-0.230000	-0.890000	-1.030000	-0.670000
YHR138C	1.140000	2.640000	3.320000	2.520000	2.360000	1.800000	0.490000	NaN	-1.180000	-2.000000	-2.400000	-0.890000	1.300000	0.650000	-1.320000	-0.670000	-1.120000	-1.940000	-0.710000	-0.970000	3.730000	3.320000	3.210000	2.600000	1.610000	6.630000	1.700000	0.910000	-0.220000	0.530000	1.440000	0.420000	0.430000	0.890000	0.120000	0.850000	1.770000	2.370000	3.230000	1.700000	0.700000	0.610000	0.390000	0.370000	0.300000	0.180000	0.830000	0.990000	1.100000
YHR140W	NaN	1.240000	2.660000	2.100000	2.370000	2.710000	1.730000	NaN	-0.320000	-2.120000	-1.470000	-0.710000	0.340000	1.240000	0.150000	0.380000	-2.060000	-3.060000	-1.740000	-2.000000	3.200000	2.200000	2.550000	2.240000	1.710000	NaN	1.040000	2.550000	0.010000	0.290000	0.580000	0.250000	-0.540000	-0.300000	-0.230000	-0.200000	0.760000	0.410000	0.800000	1.570000	1.270000	-1.690000	0.480000	0.480000	0.400000	0.000000	0.330000	0.500000	0.580000
YHR142W	-0.600000	-0.610000	-0.290000	-0.190000	-0.210000	0.140000	0.070000	-0.260000	0.310000	0.490000	0.040000	-0.380000	-0.340000	0.710000	0.320000	0.310000	0.070000	0.010000	0.870000	0.360000	-0.300000	-0.240000	-0.130000	0.100000	0.400000	-0.320000	0.150000	0.060000	0.340000	-0.340000	-0.270000	-0.040000	0.060000	0.010000	-0.030000	-0.100000	0.100000	0.000000	-0.010000	0.050000	0.050000	-0.520000	-0.180000	0.030000	-0.520000	0.480000	0.180000	0.050000	0.190000
YJL208C	-1.650000	-2.960000	-2.600000	-2.260000	-2.030000	-1.160000	-0.690000	-0.700000	0.480000	1.010000	0.750000	-0.420000	-1.640000	-0.250000	0.320000	0.550000	0.550000	0.590000	0.440000	0.210000	-2.470000	-1.580000	-1.920000	-0.760000	-0.530000	-0.970000	-0.810000	-0.180000	-0.060000	-0.640000	-0.970000	0.310000	-0.170000	0.430000	0.420000	-1.180000	-1.290000	-1.120000	-0.470000	-0.380000	-0.060000	0.210000	-0.490000	0.390000	0.140000	0.140000	-0.060000	-0.060000	-0.060000
YJL159W	0.040000	0.680000	1.900000	1.950000	1.870000	1.580000	0.520000	0.120000	-0.690000	-0.510000	-0.150000	-0.470000	0.860000	1.520000	0.000000	0.370000	0.080000	-0.490000	0.570000	0.140000	2.180000	2.440000	2.240000	1.820000	1.030000	0.390000	0.970000	0.790000	0.850000	0.140000	0.890000	0.490000	0.930000	1.640000	0.710000	-0.620000	-0.340000	0.140000	-0.150000	-0.710000	-0.510000	-0.450000	-0.300000	0.200000	0.030000	-0.470000	-1.150000	-0.360000	-0.540000
YJL158C	-0.130000	-0.640000	-0.520000	-0.370000	-0.820000	-0.040000	0.260000	NaN	0.410000	0.650000	0.450000	0.090000	-0.210000	0.080000	0.530000	0.240000	0.470000	-0.290000	0.900000	0.530000	-0.790000	-0.990000	-0.560000	-0.360000	-0.140000	0.170000	0.160000	0.400000	0.700000	-0.040000	-0.200000	0.000000	-0.040000	-0.100000	0.100000	-0.300000	NaN	-0.320000	-0.040000	-0.810000	-0.270000	-0.120000	0.030000	0.180000	0.270000	-0.760000	-1.090000	-0.770000	-0.930000
YJL156C	-0.280000	-0.910000	-0.030000	0.140000	0.120000	-0.050000	-0.070000	0.010000	-0.030000	0.120000	-0.010000	0.530000	0.160000	0.040000	-0.120000	0.460000	0.070000	0.400000	-0.760000	0.160000	0.240000	0.050000	0.180000	0.040000	-0.190000	0.180000	NaN	0.210000	-0.060000	-0.030000	0.150000	-0.150000	0.060000	0.160000	-0.030000	3.090000	-0.360000	-0.470000	-1.360000	-0.150000	-0.150000	NaN	NaN	NaN	3.170000	NaN	0.010000	0.500000	0.120000
YKL216W	-0.300000	-2.120000	NaN	-4.320000	-4.320000	-2.640000	-0.070000	-0.640000	0.930000	1.140000	1.120000	0.190000	-2.320000	-2.640000	0.620000	1.740000	2.210000	2.290000	2.560000	1.250000	-4.320000	-3.840000	-4.320000	-4.060000	-1.740000	-0.690000	-2.060000	-1.400000	-0.490000	-0.450000	-2.060000	-1.600000	-0.510000	-1.790000	-1.790000	-0.690000	-1.840000	-2.400000	-1.120000	-1.840000	-0.710000	0.200000	-0.740000	-0.470000	-0.150000	0.570000	0.240000	0.150000	-0.270000
YKL215C	0.280000	NaN	0.890000	0.440000	0.530000	NaN	NaN	NaN	-0.700000	-1.730000	-1.030000	0.190000	-0.020000	0.180000	0.230000	0.220000	-1.700000	0.060000	-0.450000	0.130000	0.930000	0.090000	0.280000	0.670000	0.160000	0.320000	0.820000	0.480000	-0.130000	-0.250000	0.330000	0.300000	-0.200000	0.220000	0.390000	1.510000	-1.240000	-0.450000	-0.320000	-0.150000	-0.160000	-0.030000	-0.010000	-0.030000	-0.010000	-0.350000	-0.040000	0.170000	-0.260000
YKL176C	-1.150000	-2.320000	-1.360000	-1.150000	-1.250000	-1.060000	-0.790000	-0.540000	0.320000	0.660000	0.650000	0.290000	-0.620000	-0.040000	0.160000	0.680000	1.210000	0.850000	0.750000	0.580000	-1.000000	-0.690000	-0.640000	-0.710000	-1.090000	0.030000	-0.230000	0.300000	0.460000	-0.320000	-0.420000	-0.060000	-0.360000	-0.450000	0.120000	-0.090000	0.190000	-0.100000	-0.070000	0.030000	0.030000	0.140000	0.070000	0.120000	0.210000	0.560000	-0.150000	0.290000	0.380000
YKL167C	-0.120000	0.540000	0.340000	0.380000	0.770000	-0.120000	0.000000	-0.010000	-0.040000	-0.100000	0.150000	-0.300000	0.290000	0.230000	0.110000	-0.430000	-0.340000	-0.600000	-0.030000	-0.290000	0.990000	0.680000	0.620000	0.590000	0.450000	0.950000	0.380000	-0.170000	-0.320000	0.490000	0.410000	-0.290000	-0.150000	0.160000	-0.040000	0.870000	1.360000	0.930000	1.700000	0.560000	0.200000	0.100000	-0.220000	0.120000	0.210000	0.200000	-0.090000	NaN	0.560000
YLL034C	-1.320000	-1.090000	-1.790000	-2.120000	-1.600000	-1.220000	-0.690000	-0.540000	0.600000	0.910000	-0.400000	0.230000	-2.130000	-1.060000	0.160000	1.180000	0.800000	0.950000	0.850000	0.560000	-2.250000	-2.480000	-1.750000	-3.270000	-1.470000	-0.730000	-0.920000	0.630000	0.100000	-0.730000	-0.430000	0.210000	-0.440000	-0.120000	0.990000	-1.320000	-1.330000	-1.490000	-0.620000	-0.400000	-0.440000	-0.070000	0.040000	-0.070000	-0.320000	0.110000	-0.630000	-0.340000	-0.510000
YLL032C	-0.250000	0.590000	0.390000	-0.540000	-0.200000	-0.250000	-0.270000	0.450000	-1.330000	0.040000	-0.350000	-0.400000	-0.310000	-0.290000	0.360000	-1.190000	-0.300000	-0.970000	-0.320000	0.150000	-0.110000	-0.420000	-0.190000	-0.220000	-0.770000	-0.380000	-0.610000	-0.410000	0.590000	-0.400000	0.140000	-0.290000	-0.100000	0.040000	1.220000	0.030000	-0.170000	0.230000	0.610000	0.020000	-0.120000	-0.060000	-0.150000	-0.400000	-0.320000	-0.040000	0.120000	0.100000	-0.200000
YLR354C	0.060000	0.190000	0.380000	0.210000	-0.060000	0.200000	0.300000	0.250000	0.000000	0.320000	0.430000	-0.120000	0.110000	0.080000	0.310000	0.000000	-0.290000	-0.360000	-0.580000	0.180000	0.080000	0.290000	0.280000	0.200000	0.700000	0.230000	0.390000	0.450000	0.570000	0.280000	0.180000	0.160000	0.080000	0.250000	0.060000	-0.120000	-0.100000	0.600000	0.400000	1.110000	0.690000	0.600000	0.560000	0.430000	0.630000	0.860000	0.710000	1.160000	1.380000
YLR357W	-0.710000	-1.250000	NaN	-0.430000	-0.400000	-0.560000	-0.070000	-0.320000	0.310000	0.410000	0.190000	-0.580000	-0.340000	-0.710000	0.140000	0.720000	0.550000	0.370000	0.300000	0.180000	-0.510000	-0.360000	-0.270000	-0.420000	-0.740000	-0.220000	-0.270000	-0.100000	-0.180000	-0.030000	0.290000	-0.010000	0.320000	-0.200000	0.110000	0.190000	-0.220000	-0.270000	-0.270000	-0.320000	-0.090000	-0.470000	-0.290000	-0.640000	-0.740000	-0.010000	-0.060000	-0.070000	-0.510000
YLR360W	-0.150000	0.430000	0.520000	0.370000	0.620000	0.580000	0.400000	0.490000	-0.200000	-0.070000	-0.120000	0.010000	0.410000	0.330000	0.040000	-0.470000	-0.220000	-0.420000	-0.270000	-0.400000	1.370000	0.780000	0.580000	0.390000	-0.450000	0.340000	0.330000	0.140000	0.190000	0.340000	0.230000	0.110000	0.230000	0.060000	0.340000	0.570000	0.850000	0.500000	0.880000	-0.030000	0.140000	-0.120000	-0.140000	0.010000	-0.300000	0.120000	0.250000	0.310000	0.120000
YLR403W	-0.380000	-0.940000	-0.150000	0.010000	-0.100000	0.230000	-0.430000	NaN	0.030000	-0.200000	-0.510000	-0.170000	-0.060000	-0.070000	0.080000	0.770000	0.210000	0.140000	-0.090000	0.180000	0.080000	0.460000	0.440000	0.160000	0.190000	0.420000	0.070000	-0.040000	0.040000	-0.600000	-0.170000	-0.120000	-0.740000	-0.540000	-0.430000	0.320000	-0.170000	0.080000	-0.270000	0.490000	0.080000	0.140000	0.000000	0.190000	0.080000	0.290000	0.300000	0.340000	0.080000
YLR405W	-1.430000	-2.400000	NaN	-1.430000	-1.600000	-1.000000	-0.740000	-0.380000	0.820000	0.860000	1.060000	-0.120000	-1.290000	-0.270000	-0.010000	-0.120000	0.520000	-0.420000	0.240000	0.200000	-1.640000	-1.150000	-1.360000	-0.810000	-0.100000	-0.860000	-0.640000	-0.250000	-0.030000	-0.620000	-0.670000	-0.170000	-0.450000	0.040000	-0.010000	-1.000000	-0.970000	-1.560000	-0.740000	-1.180000	-0.890000	-0.560000	-0.090000	-0.510000	-0.220000	0.190000	-0.430000	-0.560000	-0.400000
YLR407W	-1.250000	-1.250000	NaN	-0.790000	-1.000000	-0.340000	-0.170000	0.000000	0.360000	0.320000	0.570000	-0.300000	-0.790000	-0.120000	0.460000	0.440000	0.000000	0.000000	0.070000	-0.290000	-1.120000	-0.810000	-0.740000	-0.300000	0.110000	-0.640000	-0.120000	0.030000	0.420000	-0.320000	-0.120000	0.190000	-0.300000	0.490000	0.240000	-1.940000	-1.060000	-1.320000	-0.710000	-0.510000	0.440000	0.000000	0.290000	0.030000	0.160000	-0.430000	-0.670000	-0.940000	-0.740000
YLR408C	0.290000	NaN	0.360000	0.510000	0.510000	NaN	-0.220000	0.230000	-0.450000	-0.250000	0.030000	0.770000	0.460000	0.540000	-0.430000	-0.380000	-0.890000	-0.940000	-0.400000	-0.060000	0.900000	0.360000	0.690000	0.400000	0.650000	0.200000	0.230000	-0.170000	-0.400000	0.630000	0.120000	-0.170000	-0.150000	-0.090000	-0.450000	0.480000	1.440000	1.140000	0.720000	0.210000	0.760000	0.310000	-0.180000	0.360000	0.580000	-0.180000	0.140000	0.530000	0.500000
YMR123W	-0.400000	-0.840000	-1.030000	-1.090000	-1.180000	-0.940000	-0.450000	-0.490000	0.490000	0.650000	0.770000	1.020000	-0.560000	-0.290000	0.160000	-0.290000	0.250000	-0.340000	0.820000	0.420000	-0.970000	-0.690000	-0.890000	-0.890000	-0.230000	-0.340000	-0.510000	-0.100000	0.400000	-0.300000	-0.840000	-0.250000	-0.430000	-0.300000	0.010000	-0.970000	-0.450000	-0.840000	-0.920000	-0.400000	-0.340000	0.030000	0.040000	0.070000	0.160000	0.680000	-0.090000	-0.540000	0.240000
YMR125W	-0.690000	-1.790000	-1.060000	-0.540000	-0.790000	-0.860000	-0.560000	-0.540000	0.280000	0.370000	0.590000	0.330000	-0.450000	-0.360000	-0.250000	0.870000	0.630000	1.030000	-0.170000	0.510000	-1.090000	-1.000000	-0.860000	-0.450000	0.000000	-0.150000	-0.150000	-0.150000	-0.170000	-0.200000	0.000000	-0.100000	-0.010000	0.120000	0.250000	-0.030000	-0.230000	0.210000	0.980000	-0.450000	-0.360000	0.030000	0.060000	-0.070000	0.140000	-0.040000	0.190000	0.000000	0.070000
YMR129W	-0.840000	-1.890000	-1.120000	-1.090000	-1.250000	-0.890000	-0.600000	-0.710000	0.080000	0.110000	0.120000	0.430000	-0.340000	-0.430000	0.010000	0.760000	0.310000	0.420000	-0.670000	0.230000	-0.760000	-0.740000	-0.670000	-0.840000	-0.380000	-0.420000	-0.300000	0.330000	0.250000	-0.810000	-0.360000	-0.380000	-0.490000	-0.540000	0.080000	-0.560000	-0.320000	-0.120000	-0.400000	-0.200000	-0.340000	-0.060000	0.240000	-0.090000	0.200000	-0.300000	0.060000	0.040000	-0.170000
YMR164C	-0.100000	-0.090000	0.400000	0.120000	0.310000	-0.170000	-0.340000	NaN	-0.010000	-0.360000	-0.230000	-0.380000	0.010000	-0.450000	-0.180000	-0.140000	0.390000	-0.200000	0.290000	0.370000	0.460000	-0.150000	0.040000	-0.150000	-0.580000	NaN	0.650000	0.830000	-0.030000	0.330000	0.740000	0.380000	0.560000	-0.040000	0.550000	-0.290000	0.080000	-0.100000	0.150000	NaN	-0.180000	-0.180000	-0.180000	NaN	-0.380000	-0.170000	-0.170000	0.040000	-0.380000
YMR170C	1.430000	3.700000	5.230000	5.020000	5.090000	4.590000	1.780000	NaN	-2.560000	-2.470000	-2.560000	-1.690000	1.360000	1.260000	-0.860000	-1.120000	-1.470000	-2.120000	-1.180000	-1.180000	6.450000	5.740000	5.180000	4.000000	2.750000	NaN	2.740000	2.110000	0.040000	2.410000	3.460000	2.270000	0.990000	1.010000	-0.030000	0.200000	0.530000	1.080000	1.420000	2.880000	1.760000	0.900000	0.360000	0.010000	0.110000	0.320000	0.700000	0.890000	1.140000
YNL160W	1.160000	2.500000	3.130000	2.940000	2.990000	NaN	1.580000	1.880000	-2.000000	-2.560000	-2.560000	-1.150000	1.120000	1.310000	0.120000	-0.790000	-1.840000	-2.400000	-2.400000	-2.320000	3.670000	4.270000	4.060000	4.150000	3.550000	1.410000	2.760000	2.280000	1.280000	0.900000	2.060000	1.810000	0.580000	1.140000	0.360000	1.210000	2.150000	3.080000	2.240000	4.040000	3.530000	2.210000	2.520000	2.530000	2.470000	0.550000	1.580000	2.480000	2.710000
YNL159C	0.740000	1.010000	1.320000	1.270000	0.720000	NaN	0.810000	0.610000	-0.670000	-0.560000	-0.600000	-0.170000	0.770000	0.770000	-0.010000	0.250000	-0.030000	-0.600000	1.230000	-0.360000	0.990000	1.450000	1.280000	0.610000	1.600000	1.140000	0.980000	0.740000	0.320000	0.700000	0.740000	0.300000	0.820000	0.180000	0.160000	-0.540000	1.110000	1.140000	0.320000	0.870000	0.580000	0.000000	0.200000	-0.070000	-0.470000	0.830000	0.530000	0.420000	1.070000
YNL153C	-0.290000	-0.890000	-1.320000	-0.620000	-0.690000	-1.030000	-0.180000	0.070000	0.480000	0.780000	0.610000	0.160000	-0.180000	-0.150000	-0.170000	0.800000	0.780000	-0.040000	1.160000	0.520000	-1.740000	-1.000000	-0.320000	-1.220000	-0.290000	-0.040000	-0.140000	0.030000	-0.300000	0.210000	0.010000	0.290000	0.060000	0.250000	0.480000	-0.090000	-0.690000	-0.670000	-1.220000	0.260000	0.180000	-0.140000	-0.490000	0.110000	-0.100000	1.010000	0.580000	0.320000	0.690000
YNL151C	-0.810000	-1.940000	-2.940000	-2.060000	-2.000000	-1.640000	-0.380000	-0.420000	0.710000	1.290000	0.990000	-0.220000	-1.600000	-0.690000	0.330000	1.170000	0.830000	1.120000	0.650000	0.580000	-3.180000	-2.560000	-2.840000	-2.840000	-1.120000	-0.710000	-0.840000	-0.060000	-0.230000	-0.420000	-0.490000	0.280000	0.080000	0.240000	0.640000	3.150000	-1.840000	-1.790000	-1.320000	-0.640000	-0.270000	-0.340000	-0.740000	-0.290000	-0.400000	0.280000	-0.320000	-0.470000	-0.470000
YNL111C	-0.840000	-2.000000	-1.840000	-0.970000	-0.490000	0.380000	0.710000	0.780000	0.460000	0.620000	0.630000	-0.940000	-1.640000	0.310000	0.810000	-0.270000	-0.360000	-0.620000	-0.040000	-0.320000	-1.790000	-1.290000	-1.180000	-1.220000	-0.320000	-1.470000	-0.120000	0.720000	0.410000	-0.620000	-0.360000	0.800000	-0.180000	0.480000	0.430000	-1.430000	-0.940000	-1.090000	0.710000	-0.120000	-0.200000	0.040000	0.330000	0.280000	-0.010000	-0.230000	-1.120000	-1.430000	-1.400000
YNL108C	-0.140000	-0.340000	-0.490000	-0.810000	-0.810000	-0.970000	-0.300000	-0.170000	0.340000	0.440000	0.600000	0.180000	-0.100000	-0.340000	0.140000	-0.180000	0.140000	-0.430000	0.860000	0.200000	-0.690000	-0.640000	-0.640000	-0.470000	0.070000	-0.200000	-0.180000	-0.170000	NaN	-0.030000	-0.250000	-0.200000	-0.420000	-0.300000	-0.340000	-0.690000	-3.840000	-0.710000	-0.580000	-0.150000	-0.320000	-0.270000	-0.180000	-0.300000	-0.230000	0.710000	0.280000	-0.010000	0.280000
YNL102W	-0.040000	NaN	-2.120000	NaN	NaN	NaN	NaN	NaN	0.120000	0.010000	0.160000	-0.450000	-1.020000	-1.220000	0.690000	-1.580000	0.270000	0.490000	0.800000	0.690000	-0.740000	-0.570000	-0.540000	-1.050000	-0.880000	0.780000	-0.210000	1.400000	0.260000	-0.280000	-0.570000	0.290000	-0.360000	-0.720000	0.940000	-0.700000	-0.780000	-0.530000	0.000000	-0.040000	-0.370000	-0.180000	-0.210000	0.030000	-0.080000	0.000000	-0.420000	-0.480000	-0.700000
YNL100W	0.280000	1.060000	0.920000	0.900000	0.990000	0.430000	0.120000	0.280000	0.110000	-0.170000	-0.270000	-0.290000	0.360000	0.060000	-0.340000	-0.170000	-0.250000	-0.450000	-0.120000	-0.100000	0.860000	0.930000	0.730000	0.850000	1.060000	0.380000	0.440000	-0.230000	-0.250000	0.560000	0.440000	-0.170000	0.180000	0.410000	-0.270000	0.120000	0.330000	0.680000	NaN	0.720000	0.420000	0.140000	-0.120000	0.140000	0.320000	0.420000	0.550000	0.770000	0.460000
YNL099C	-0.380000	-0.580000	-0.710000	-0.490000	-0.580000	NaN	-0.220000	0.160000	0.290000	0.450000	0.520000	0.250000	-0.150000	-0.320000	0.110000	-0.400000	-0.090000	-0.200000	0.380000	0.100000	-0.090000	-0.090000	-0.300000	-0.270000	0.230000	-0.140000	-0.290000	-0.200000	-0.230000	0.230000	-0.250000	-0.040000	-0.220000	-0.250000	-0.030000	-0.490000	-0.060000	-0.470000	0.310000	-0.300000	-0.140000	0.040000	-0.270000	-0.090000	0.030000	-0.100000	-0.340000	-0.420000	-0.290000
YOL028C	-0.300000	-0.790000	-0.860000	-0.600000	-0.620000	-0.380000	0.030000	0.210000	0.310000	0.230000	0.180000	-0.180000	-0.070000	-0.340000	1.220000	-0.670000	-0.230000	-0.470000	-0.710000	-0.250000	-0.790000	-0.920000	-0.690000	0.410000	-1.220000	-0.470000	-0.320000	-0.670000	-0.170000	-0.170000	-0.030000	-0.010000	-0.010000	0.180000	0.100000	1.260000	0.710000	-0.220000	0.080000	-0.180000	0.010000	-0.360000	0.190000	-0.170000	-0.320000	-0.230000	0.360000	0.110000	-0.040000
YOR009W	0.560000	NaN	-0.380000	-0.540000	-0.600000	NaN	-0.560000	NaN	1.100000	0.360000	0.430000	-0.020000	-0.290000	-0.800000	0.300000	0.730000	0.380000	-0.150000	0.200000	0.400000	-1.250000	-0.840000	0.070000	-0.320000	0.250000	0.080000	-0.380000	-0.360000	0.100000	-0.380000	-1.220000	-0.740000	-0.270000	-0.120000	-0.220000	-0.540000	-0.560000	-0.760000	0.810000	-1.250000	-1.030000	-0.640000	-0.220000	-0.450000	-0.100000	-0.040000	-1.560000	-0.790000	0.400000
YOR010C	0.260000	0.030000	-0.380000	-0.100000	-1.060000	-1.000000	-1.000000	-1.360000	0.340000	0.200000	0.550000	0.900000	0.370000	-0.360000	-1.060000	0.000000	-0.560000	-1.000000	-0.490000	0.150000	-0.430000	-0.250000	-0.140000	0.000000	0.140000	0.040000	0.440000	-0.920000	-0.670000	-0.300000	-0.320000	-1.000000	-0.250000	-0.380000	-1.180000	-0.490000	-2.400000	-0.580000	-1.030000	-1.220000	-1.120000	-0.600000	-0.580000	-0.690000	-0.710000	-0.490000	-1.400000	-1.120000	-1.940000
YOR017W	-0.270000	-0.180000	-0.030000	-0.120000	-0.100000	-0.150000	-0.060000	NaN	0.120000	-0.010000	-0.100000	-0.380000	0.220000	0.850000	0.260000	-0.010000	0.140000	0.260000	-0.180000	-0.120000	0.340000	0.240000	0.240000	0.140000	0.100000	0.490000	0.200000	0.190000	-0.250000	-0.090000	0.100000	-0.060000	-0.340000	-0.150000	0.260000	0.290000	0.570000	0.150000	1.250000	0.160000	-0.560000	-0.430000	-0.030000	-0.380000	-0.010000	0.010000	0.520000	0.370000	0.030000
YOR349W	0.190000	-0.430000	-0.170000	-0.100000	NaN	0.080000	NaN	NaN	0.670000	-0.370000	-0.400000	0.070000	-0.200000	0.310000	0.550000	0.050000	0.090000	1.880000	-0.540000	-0.350000	-0.260000	-0.420000	-0.330000	-0.580000	-0.080000	-0.100000	0.390000	0.190000	-0.010000	-0.230000	0.120000	0.390000	-0.210000	-0.300000	0.080000	0.970000	0.430000	0.590000	0.490000	0.460000	0.540000	-0.230000	-0.070000	-0.340000	-0.450000	0.140000	0.310000	0.420000	0.270000
YOR353C	NaN	0.700000	NaN	NaN	NaN	NaN	NaN	NaN	0.690000	-0.320000	0.000000	-0.400000	0.260000	-0.100000	-0.060000	-0.380000	-0.450000	-0.560000	0.070000	-0.180000	-0.090000	-0.290000	0.070000	0.000000	0.250000	0.790000	0.280000	0.680000	-0.180000	0.010000	0.540000	0.630000	-0.490000	-0.250000	0.180000	NaN	NaN	0.140000	-0.170000	1.080000	0.580000	NaN	NaN	NaN	NaN	NaN	0.110000	0.830000	0.560000
YOR355W	-0.810000	-1.120000	-0.790000	-0.590000	-0.320000	0.020000	-0.690000	-0.430000	0.350000	0.110000	-0.360000	-0.660000	-1.220000	0.310000	0.290000	1.000000	0.610000	0.170000	-0.190000	0.460000	-0.470000	-1.390000	-1.310000	-0.430000	-0.230000	0.570000	0.160000	0.340000	0.070000	-0.360000	0.250000	0.140000	-0.400000	-0.390000	-0.050000	-0.870000	-0.590000	-0.690000	0.160000	0.310000	-0.250000	-0.420000	-0.450000	0.040000	-0.380000	-0.010000	0.090000	0.040000	0.000000
YPL279C	-0.970000	-1.250000	-1.400000	-1.470000	-1.470000	-0.840000	-0.540000	-0.580000	0.520000	0.590000	0.700000	-0.260000	-0.780000	-0.120000	0.970000	0.530000	0.550000	0.660000	0.080000	0.870000	-1.090000	-1.150000	-1.220000	-0.840000	0.000000	-0.540000	-0.540000	-0.200000	0.370000	-0.760000	-0.710000	-0.790000	-1.360000	-1.220000	-0.790000	-0.840000	-1.120000	-0.580000	0.280000	-0.840000	-0.690000	-0.150000	-0.320000	-0.090000	-0.100000	-0.030000	-0.710000	-0.400000	-0.340000
YPR055W	NaN	0.080000	0.280000	0.600000	0.140000	NaN	0.340000	0.500000	-0.300000	-0.450000	-0.540000	-0.060000	0.600000	-0.060000	-0.040000	-0.790000	-0.560000	0.380000	-1.030000	0.100000	0.480000	0.330000	0.310000	0.000000	0.510000	0.890000	0.560000	0.390000	0.110000	0.240000	0.590000	0.080000	0.520000	-0.320000	0.430000	0.650000	0.540000	0.630000	0.640000	0.190000	0.190000	-0.420000	-0.090000	-0.450000	-0.470000	-0.010000	0.360000	0.320000	0.060000
YPR057W	NaN	-0.220000	-0.540000	-0.220000	-0.010000	NaN	-0.060000	NaN	0.330000	0.200000	0.300000	0.320000	0.090000	0.210000	0.330000	0.140000	0.180000	-0.220000	0.330000	-0.040000	-0.250000	-0.180000	-0.230000	0.080000	0.060000	-0.230000	-0.070000	-0.300000	-0.270000	0.110000	-0.170000	-0.100000	-0.250000	-0.180000	-0.090000	-0.060000	-0.620000	0.230000	0.610000	0.210000	0.120000	-0.380000	-0.860000	-0.450000	-0.540000	0.570000	0.200000	-0.060000	0.190000
YPR062W	-0.270000	-0.050000	-0.690000	-0.840000	-0.700000	-0.720000	-0.260000	-0.070000	0.590000	0.700000	0.600000	0.060000	-0.200000	-0.190000	0.400000	-0.050000	0.310000	-0.050000	0.940000	0.280000	-0.160000	-0.590000	-0.750000	-0.570000	0.160000	-0.040000	-0.270000	-0.320000	-0.010000	0.120000	-0.240000	-0.110000	0.150000	0.190000	0.140000	-0.290000	-0.160000	-0.580000	-1.360000	-0.310000	-0.150000	-0.290000	-0.200000	-0.190000	-0.180000	-0.120000	0.240000	-0.470000	-0.450000
YPR066W	NaN	0.480000	0.480000	NaN	0.360000	NaN	NaN	NaN	0.310000	-0.230000	-0.270000	0.120000	0.450000	0.140000	-0.090000	-0.890000	-0.710000	-0.810000	-0.600000	-0.320000	0.710000	0.310000	0.140000	0.370000	-0.100000	0.160000	0.100000	-0.300000	0.060000	0.070000	-0.180000	-0.300000	-0.090000	-0.140000	-0.300000	0.700000	0.260000	-0.180000	-0.060000	0.360000	0.240000	0.180000	-0.140000	0.150000	0.380000	-0.300000	-0.270000	-0.270000	-0.450000
YPR114W	-0.620000	-0.790000	-0.430000	-0.510000	-0.600000	-0.740000	-0.580000	NaN	0.170000	0.300000	0.320000	-0.310000	0.140000	-0.030000	0.530000	0.700000	0.880000	0.700000	0.280000	0.240000	0.300000	-0.220000	-0.620000	-0.670000	-0.760000	0.080000	-0.320000	-0.170000	0.140000	-0.470000	-0.450000	-0.400000	-0.490000	-0.470000	-0.270000	-0.890000	-0.560000	-0.490000	-0.430000	-0.220000	-0.170000	-0.150000	-0.250000	-0.380000	-0.070000	0.260000	-0.430000	0.250000	-0.060000
YPR116W	-0.400000	-0.010000	-2.060000	-0.970000	-0.620000	-0.710000	-0.250000	NaN	-0.370000	-0.250000	-0.670000	0.070000	-0.050000	-0.250000	-0.060000	0.110000	-0.670000	0.460000	-0.490000	-0.540000	0.710000	-0.170000	-0.290000	-0.490000	-1.220000	-0.490000	-0.710000	0.190000	0.010000	-1.430000	-0.640000	-0.360000	-0.970000	-0.200000	-0.180000	-0.320000	-0.230000	-0.560000	0.360000	-0.690000	-0.640000	-1.000000	-1.120000	-0.560000	-0.380000	-0.150000	-0.400000	-0.170000	-0.150000
YPR118W	-0.490000	-1.220000	-2.120000	-2.000000	-1.640000	-1.510000	-0.920000	-0.890000	0.730000	0.850000	1.050000	0.050000	-0.760000	-0.970000	0.160000	0.650000	0.880000	0.580000	1.090000	0.860000	-1.180000	-1.360000	-1.640000	-1.740000	-1.510000	-0.220000	-0.970000	-0.150000	-0.070000	-0.170000	-0.940000	-0.230000	-0.360000	-0.250000	0.290000	-0.040000	0.260000	-0.300000	0.360000	-0.250000	-0.170000	-0.180000	-0.430000	-0.270000	-0.270000	0.760000	0.260000	0.680000	0.850000
YBL080C	-0.470000	0.370000	0.450000	0.320000	0.730000	0.520000	0.190000	0.210000	0.430000	-0.320000	-0.320000	-0.360000	-1.150000	-0.920000	0.790000	-1.220000	-2.060000	-0.970000	-0.300000	-0.290000	0.950000	0.460000	0.620000	0.410000	0.500000	0.580000	0.110000	-0.040000	-0.450000	-0.140000	0.110000	-0.300000	-0.740000	-0.380000	-0.270000	-1.180000	-0.810000	-0.200000	NaN	-0.010000	-0.140000	-0.040000	-0.140000	-0.180000	-0.060000	0.060000	0.180000	-0.220000	-0.540000
YBL078C	1.470000	2.420000	2.410000	2.310000	2.770000	1.550000	0.570000	0.780000	-0.400000	-2.180000	-1.890000	-0.380000	0.570000	0.200000	0.370000	-1.250000	-2.180000	-2.120000	-1.250000	-1.180000	3.640000	2.720000	3.220000	2.610000	1.890000	1.130000	1.230000	-0.140000	-0.420000	1.300000	1.150000	-0.060000	0.700000	0.190000	-0.290000	1.030000	0.010000	1.100000	1.360000	1.580000	0.890000	0.280000	0.290000	0.180000	0.450000	-0.100000	0.480000	0.670000	0.810000
YBL075C	1.920000	2.930000	4.280000	3.840000	3.670000	2.160000	1.530000	1.410000	-3.180000	-2.560000	-2.790000	-1.250000	1.520000	1.180000	-1.940000	-1.290000	-1.000000	-0.810000	-0.940000	-0.360000	5.440000	5.060000	5.110000	4.150000	2.190000	0.490000	1.600000	1.140000	0.580000	0.700000	1.400000	0.900000	0.790000	1.930000	0.300000	0.030000	-0.200000	0.820000	0.080000	0.380000	0.100000	-0.360000	-0.450000	-0.320000	0.070000	-0.060000	0.000000	0.230000	0.030000
YBR255W	0.120000	-0.040000	0.700000	0.390000	0.520000	0.180000	0.420000	0.510000	-0.070000	0.190000	-0.420000	0.040000	0.510000	0.770000	-0.200000	0.500000	0.390000	0.820000	0.710000	-0.290000	-0.040000	0.640000	0.370000	0.190000	0.060000	2.350000	0.210000	0.700000	-0.230000	0.180000	0.660000	0.690000	1.160000	0.070000	0.670000	1.720000	0.740000	0.510000	0.320000	0.380000	0.290000	-0.200000	-0.270000	-0.060000	-0.380000	-0.150000	0.590000	-0.030000	-0.060000
YBR257W	-0.970000	-1.400000	-1.360000	-0.740000	-0.580000	-0.790000	-0.290000	0.070000	0.070000	0.820000	0.260000	-0.030000	-0.540000	0.430000	-0.010000	0.460000	0.300000	0.310000	0.380000	-0.090000	-1.250000	-0.340000	-0.580000	-0.840000	-0.070000	-0.760000	-0.490000	0.000000	-0.430000	-1.030000	-0.430000	0.300000	0.100000	0.280000	0.560000	2.600000	-0.120000	0.180000	0.630000	-0.010000	0.070000	-0.060000	-0.380000	0.070000	-0.490000	-0.010000	0.460000	0.200000	0.180000
YBR263W	-0.430000	-1.510000	-1.560000	-1.360000	-1.470000	-1.220000	-0.430000	-0.270000	0.440000	1.060000	0.700000	0.180000	-0.640000	-0.320000	0.380000	0.590000	0.670000	0.550000	1.290000	1.040000	-1.640000	-1.250000	-1.430000	-1.400000	-0.400000	-0.010000	-0.430000	-0.070000	0.080000	-0.320000	-0.450000	-0.400000	0.200000	-0.120000	0.160000	0.330000	-0.220000	-0.010000	-0.230000	-0.170000	0.000000	-0.170000	-0.150000	-0.070000	-0.810000	0.290000	0.070000	-0.420000	-0.100000
YCL064C	-0.250000	0.670000	1.440000	1.580000	0.970000	0.110000	0.690000	1.220000	-0.430000	-0.170000	-0.420000	-1.120000	1.220000	0.910000	0.110000	-1.030000	-1.320000	-1.690000	-0.380000	0.230000	1.600000	2.300000	1.840000	1.380000	1.080000	-0.690000	0.420000	0.490000	0.030000	0.280000	1.160000	1.040000	-0.140000	0.670000	0.860000	-0.600000	-1.470000	-1.320000	-1.460000	-1.150000	-1.220000	-0.490000	-0.070000	-0.220000	-0.640000	0.780000	0.410000	-0.030000	-0.090000
YDL052C	-0.230000	-0.320000	0.070000	NaN	-0.100000	-0.100000	0.240000	NaN	-0.230000	0.030000	-0.380000	-0.290000	0.230000	0.860000	0.960000	-0.200000	-0.030000	-0.200000	-0.040000	0.060000	0.330000	0.440000	0.150000	-0.120000	0.280000	0.390000	0.340000	0.740000	0.400000	-0.030000	0.080000	0.280000	0.150000	0.150000	-0.060000	0.420000	-0.670000	-0.030000	-0.290000	0.210000	0.070000	0.420000	-0.360000	0.530000	0.420000	0.250000	0.240000	0.570000	0.260000
YDL049C	NaN	NaN	0.060000	-1.600000	NaN	NaN	-1.940000	-0.510000	-0.220000	-0.090000	0.000000	-0.100000	-1.000000	-0.220000	-0.120000	-0.100000	-0.360000	-0.560000	-0.250000	0.210000	-0.100000	-2.000000	-2.000000	-0.740000	-0.840000	0.820000	0.500000	0.980000	-0.040000	0.070000	0.450000	0.490000	1.070000	0.240000	0.440000	NaN	0.070000	NaN	-0.560000	NaN	0.850000	-0.420000	-0.340000	-0.180000	-0.560000	0.230000	0.440000	0.200000	0.240000
YDL047W	-0.180000	0.010000	-0.100000	-0.540000	NaN	0.010000	-0.100000	-0.430000	0.360000	0.250000	-0.420000	-0.380000	-0.070000	-0.090000	0.300000	-0.170000	-0.040000	0.040000	-0.030000	0.380000	-0.940000	-0.320000	-0.620000	-0.320000	-0.360000	-0.270000	-0.200000	-0.030000	0.080000	-0.070000	-0.140000	0.160000	-0.100000	0.100000	0.230000	-0.140000	-0.560000	NaN	-0.760000	-0.230000	-0.300000	-0.860000	-0.540000	-0.510000	-0.710000	NaN	-0.010000	-0.230000	-0.170000
YDL045W-A	0.340000	0.230000	0.110000	0.310000	0.730000	-0.080000	0.010000	-0.250000	-0.120000	-0.100000	-0.250000	-0.460000	0.610000	0.360000	0.410000	-0.090000	0.030000	-0.180000	0.120000	0.250000	0.130000	0.370000	0.380000	0.060000	0.080000	0.810000	0.720000	0.470000	0.040000	0.740000	1.000000	0.670000	0.590000	0.850000	0.400000	0.090000	1.340000	0.890000	1.700000	0.530000	0.340000	0.120000	0.080000	0.110000	0.040000	0.170000	0.580000	0.520000	0.240000
YDL045C	-0.060000	0.450000	0.420000	0.060000	NaN	0.200000	0.080000	-0.010000	0.650000	-0.180000	-0.360000	-0.470000	0.160000	0.100000	-0.070000	-0.470000	-0.380000	-0.250000	0.010000	-0.090000	-0.670000	0.080000	-0.170000	0.000000	0.990000	0.180000	0.380000	0.280000	-0.200000	0.240000	0.370000	0.360000	0.370000	0.260000	0.430000	0.110000	1.110000	1.180000	-0.290000	0.590000	0.580000	-0.380000	-0.450000	-0.200000	-0.710000	0.160000	0.940000	0.510000	0.510000
YDL005C	-0.070000	-0.040000	-0.360000	0.070000	0.000000	-0.580000	-0.200000	-0.380000	-0.170000	0.030000	0.190000	-0.270000	0.300000	-0.620000	-0.250000	-0.200000	-0.140000	-0.010000	0.300000	-0.010000	0.450000	0.070000	0.150000	-0.220000	-0.100000	0.240000	-0.360000	-0.140000	-0.420000	0.310000	0.120000	-0.040000	0.100000	0.010000	0.290000	-0.360000	-0.790000	-0.060000	NaN	-0.540000	-0.380000	-0.180000	-0.380000	-0.450000	-0.170000	-0.070000	-0.200000	-0.040000	-0.250000
YDR004W	0.310000	0.160000	0.070000	NaN	-0.070000	0.150000	0.190000	-0.100000	-0.140000	0.040000	-0.220000	0.320000	0.400000	0.640000	0.060000	-0.090000	-0.220000	-0.290000	-0.540000	-0.620000	0.290000	0.490000	0.340000	0.290000	0.520000	-0.010000	0.080000	2.300000	-0.060000	0.320000	-0.060000	0.120000	-0.030000	0.240000	-0.040000	-0.010000	0.690000	0.060000	-0.520000	0.140000	0.240000	0.200000	-0.090000	0.280000	0.380000	0.160000	0.620000	0.300000	0.320000
YDR005C	0.970000	0.840000	0.550000	0.410000	0.320000	NaN	0.160000	0.160000	0.310000	0.060000	-0.420000	-0.290000	0.280000	-0.360000	-0.140000	-0.170000	-0.030000	0.160000	-0.120000	-0.040000	0.400000	0.380000	0.410000	0.370000	0.140000	0.160000	-0.230000	-0.100000	0.010000	0.100000	0.180000	-0.010000	0.070000	-0.040000	-0.100000	0.320000	0.430000	0.750000	0.290000	0.240000	0.340000	0.360000	-0.170000	0.110000	0.300000	0.140000	0.460000	0.280000	0.280000
YDR325W	-0.120000	-0.740000	-0.430000	-0.540000	-0.400000	1.800000	-0.340000	0.040000	0.180000	0.120000	-0.150000	-0.670000	-0.200000	-0.490000	-0.290000	0.340000	0.070000	1.120000	-0.600000	0.000000	-0.100000	-0.490000	-0.320000	-0.090000	-1.120000	0.600000	0.150000	-0.810000	-0.320000	-0.250000	0.380000	0.150000	0.180000	-0.140000	0.320000	-1.060000	-0.450000	-0.470000	NaN	-0.100000	-0.170000	-0.070000	0.140000	-0.380000	0.100000	-0.180000	-0.070000	-0.100000	-0.560000
YDR330W	0.410000	0.180000	1.370000	1.400000	1.530000	0.580000	0.490000	0.240000	-0.640000	-0.300000	-0.300000	-0.400000	0.870000	0.520000	-0.120000	-0.620000	-0.290000	-0.430000	-0.120000	-0.360000	1.370000	1.490000	1.850000	1.660000	0.590000	1.570000	0.570000	0.480000	-0.220000	0.890000	0.750000	0.330000	0.530000	0.480000	0.230000	-0.120000	0.070000	1.110000	0.410000	0.790000	0.290000	0.080000	0.340000	-0.030000	0.070000	-0.010000	-0.140000	0.580000	0.200000
YDR334W	NaN	-1.030000	0.230000	NaN	0.300000	NaN	NaN	NaN	-0.580000	-0.420000	-0.690000	-0.760000	-0.120000	1.200000	-0.400000	-0.840000	0.530000	0.540000	0.500000	0.520000	0.360000	0.290000	0.610000	0.920000	-0.290000	NaN	1.010000	1.550000	-0.230000	0.800000	1.520000	0.580000	1.530000	0.430000	0.300000	-0.230000	-0.300000	0.100000	-0.110000	-0.030000	-0.790000	-0.360000	0.100000	-0.250000	-0.070000	-0.380000	-0.150000	0.190000	0.000000
YDR368W	0.500000	0.710000	1.010000	0.650000	NaN	0.240000	0.390000	0.380000	-0.100000	-0.090000	-0.120000	-0.220000	0.600000	0.710000	0.140000	-0.790000	-0.940000	-1.220000	-0.690000	-0.430000	1.000000	1.320000	1.250000	1.050000	1.220000	0.430000	0.580000	0.530000	0.310000	0.420000	0.400000	0.280000	0.360000	-0.100000	-0.250000	1.210000	1.190000	1.150000	0.800000	1.330000	0.860000	0.180000	0.040000	-0.070000	-0.380000	0.390000	1.040000	1.530000	1.530000
YER056C-A	-0.470000	-1.030000	-2.180000	-1.840000	NaN	-2.180000	-1.000000	NaN	0.880000	0.960000	1.210000	0.160000	-0.270000	-0.760000	-0.270000	0.300000	0.750000	0.670000	1.520000	1.050000	-2.320000	-2.640000	-2.250000	-1.400000	0.060000	-0.120000	-0.360000	-0.420000	-0.010000	0.200000	-0.270000	-0.070000	0.210000	0.070000	0.010000	-0.340000	-0.940000	-1.220000	-1.180000	-0.620000	-0.430000	0.040000	-0.290000	0.280000	0.150000	0.450000	0.250000	0.320000	-0.010000
YER065C	0.300000	0.380000	0.770000	0.660000	0.690000	1.080000	0.770000	0.750000	-0.710000	-0.470000	-0.290000	-0.220000	0.140000	0.580000	0.310000	-1.290000	-1.030000	-1.120000	-1.180000	-0.540000	1.250000	1.060000	1.050000	0.690000	-0.580000	0.000000	-0.060000	-0.470000	0.260000	-0.060000	-0.290000	-0.600000	-0.420000	-0.840000	-0.510000	NaN	NaN	-0.560000	NaN	NaN	NaN	NaN	NaN	0.030000	0.070000	0.510000	-4.320000	NaN	NaN
YER103W	4.930000	5.860000	6.210000	4.960000	5.140000	2.610000	1.960000	1.680000	-5.060000	-5.640000	-5.640000	-0.580000	2.220000	0.710000	-3.840000	-0.860000	-0.940000	-1.250000	-1.470000	-1.640000	7.350000	7.240000	7.050000	6.830000	4.290000	3.010000	3.090000	1.320000	0.390000	2.010000	2.410000	0.960000	2.250000	2.860000	1.420000	0.410000	2.250000	2.920000	NaN	0.770000	0.410000	-0.620000	-0.670000	-0.340000	-0.010000	-0.140000	-0.200000	-0.070000	0.200000
YGL200C	-0.300000	-0.360000	0.010000	-0.340000	-0.200000	-0.180000	-0.030000	0.000000	-0.010000	0.560000	0.500000	0.160000	0.030000	0.080000	0.770000	-0.100000	-0.220000	-0.270000	0.580000	0.620000	0.240000	0.310000	0.120000	0.120000	0.380000	0.060000	-0.100000	-0.140000	0.560000	-0.120000	-0.540000	-0.270000	-0.270000	-0.150000	-0.300000	-0.030000	-0.220000	-0.230000	-0.840000	0.000000	0.040000	0.190000	-0.690000	0.430000	0.370000	0.940000	0.500000	0.200000	0.410000
YGL196W	0.310000	0.630000	0.760000	0.750000	0.640000	0.230000	0.850000	0.650000	-0.180000	-0.230000	-0.290000	0.190000	0.410000	0.280000	0.100000	-0.860000	-1.090000	-1.060000	-0.620000	-0.430000	0.990000	0.870000	0.640000	0.320000	0.780000	0.280000	0.410000	0.280000	0.060000	0.260000	0.390000	0.250000	0.340000	0.010000	-0.070000	0.440000	NaN	-0.230000	-0.580000	0.580000	0.500000	-0.070000	-0.180000	-0.180000	-0.250000	0.410000	0.830000	1.020000	1.000000
YGL190C	0.000000	0.010000	0.520000	0.650000	0.000000	-0.360000	-0.100000	-0.030000	-0.030000	0.060000	0.070000	-0.090000	0.600000	0.070000	-0.180000	-0.140000	-0.540000	-0.120000	-0.430000	0.030000	0.120000	0.710000	0.800000	0.580000	0.630000	0.190000	0.030000	-0.120000	-0.030000	0.200000	0.160000	-0.140000	0.200000	-0.180000	-0.250000	0.400000	0.030000	0.060000	0.280000	-0.150000	0.010000	-0.300000	-0.060000	-0.170000	-0.250000	-0.340000	0.070000	-0.230000	-0.230000
YGL143C	-0.810000	-0.580000	0.290000	0.240000	0.480000	0.670000	-0.010000	-0.540000	-0.140000	-0.120000	0.010000	-0.710000	-0.170000	0.010000	0.160000	-1.000000	-0.450000	-0.640000	-0.030000	-0.430000	0.210000	0.040000	0.250000	0.370000	0.290000	-0.100000	0.030000	-0.380000	-0.270000	0.000000	-0.120000	-0.030000	-0.420000	0.140000	-0.250000	-0.510000	0.260000	0.290000	-0.340000	0.150000	0.300000	0.160000	0.390000	-0.180000	0.460000	-0.340000	-0.340000	-0.400000	-0.030000
YGR166W	-0.680000	-0.680000	-0.530000	-0.630000	-0.390000	-0.150000	-0.400000	-0.760000	0.230000	0.500000	0.340000	-0.620000	-0.060000	-0.010000	-0.230000	0.650000	NaN	0.580000	0.160000	0.600000	-0.450000	-0.350000	-0.500000	0.050000	0.070000	-0.010000	-0.070000	0.150000	-0.060000	-0.200000	0.290000	0.030000	0.080000	-0.030000	-0.560000	-0.300000	0.060000	0.240000	-0.230000	-0.380000	-0.420000	-0.400000	0.140000	-0.290000	-0.220000	0.030000	-0.060000	0.140000	0.110000
YGR170W	0.080000	-0.430000	0.380000	0.280000	0.350000	0.260000	0.100000	0.210000	-0.540000	-0.150000	-0.220000	-0.640000	0.200000	-0.200000	-0.120000	-0.430000	-0.250000	-0.200000	-0.270000	-0.430000	0.760000	0.330000	0.410000	0.630000	0.430000	0.540000	0.250000	0.080000	-0.100000	0.060000	-0.420000	-0.270000	0.100000	-0.030000	0.000000	-0.030000	0.390000	0.600000	-0.300000	0.120000	-0.060000	0.080000	0.490000	-0.470000	-0.200000	0.070000	0.450000	0.580000	0.200000
YGR171C	-0.310000	-0.580000	NaN	0.330000	0.410000	0.060000	0.120000	0.270000	-0.380000	-0.180000	-0.120000	-0.100000	0.140000	0.290000	-0.140000	-0.400000	-0.840000	-0.400000	-0.710000	-0.140000	0.570000	0.260000	0.360000	0.170000	0.560000	0.180000	0.200000	0.080000	-0.070000	0.290000	0.120000	0.100000	0.210000	0.210000	0.460000	-0.270000	-0.300000	0.120000	0.310000	0.310000	-0.200000	0.140000	0.340000	0.080000	0.280000	-0.220000	0.340000	0.610000	0.430000
YGR212W	-0.240000	-0.170000	0.430000	0.350000	0.460000	0.410000	0.320000	0.600000	0.100000	0.100000	-0.580000	0.000000	0.200000	0.040000	0.260000	-0.220000	-0.450000	-0.040000	-1.320000	-0.640000	0.460000	0.280000	0.060000	0.170000	0.480000	0.140000	0.120000	-0.220000	-0.270000	-0.120000	0.100000	0.120000	0.390000	0.140000	0.100000	0.440000	0.540000	0.640000	0.850000	0.610000	0.510000	-0.360000	-0.040000	-0.290000	-0.270000	NaN	0.570000	0.670000	0.610000
YHR178W	0.180000	-0.240000	0.280000	0.490000	0.320000	0.310000	0.490000	0.370000	-0.180000	-0.040000	-0.290000	0.360000	0.460000	0.340000	0.430000	-0.940000	-0.690000	-0.920000	-0.360000	-0.490000	0.530000	0.570000	0.730000	0.560000	0.270000	-0.090000	0.010000	-0.450000	-0.250000	0.110000	-0.100000	-0.340000	-0.270000	-0.360000	-0.620000	0.220000	-1.390000	0.370000	NaN	0.490000	0.290000	0.340000	0.350000	-0.020000	0.260000	-0.490000	0.050000	-0.150000	-0.030000
YHR182W	-0.320000	-0.700000	-0.350000	-0.030000	0.010000	0.290000	0.510000	0.780000	-0.180000	0.040000	-0.180000	0.430000	0.240000	0.390000	0.690000	-0.040000	0.070000	-0.230000	-0.640000	-0.450000	-0.010000	0.170000	0.070000	0.020000	-0.060000	0.150000	0.120000	0.310000	0.150000	0.070000	0.030000	0.230000	0.030000	0.040000	0.200000	-0.130000	-0.780000	-0.120000	-0.360000	-0.090000	-0.100000	0.010000	-0.010000	-0.190000	-0.030000	-0.740000	-0.150000	-0.280000	-0.340000
YHR184W	NaN	NaN	-1.690000	NaN	NaN	NaN	NaN	NaN	-0.070000	-0.070000	0.290000	0.850000	0.040000	0.300000	-0.300000	-0.300000	-0.270000	-0.380000	-0.620000	-0.690000	-0.730000	-0.610000	-0.760000	-0.630000	-0.650000	-1.030000	-0.380000	-1.250000	-0.450000	-0.490000	-0.840000	-1.470000	-0.470000	-0.840000	-0.430000	0.320000	-0.380000	0.220000	-0.510000	0.030000	0.090000	0.290000	-0.420000	0.050000	0.300000	-0.240000	-0.180000	-0.190000	-0.430000
YIL161W	0.190000	0.330000	-0.300000	0.530000	NaN	0.570000	0.980000	1.630000	0.790000	-0.140000	-0.690000	0.000000	0.300000	0.060000	0.370000	-0.100000	-0.270000	0.180000	0.040000	-0.180000	0.280000	-0.370000	-0.300000	-0.160000	-0.230000	-0.270000	0.070000	0.180000	-0.380000	0.150000	0.280000	-0.250000	0.520000	-0.030000	0.230000	-0.180000	-0.010000	-0.100000	-0.030000	0.450000	0.210000	-0.040000	0.200000	0.040000	0.250000	-0.590000	-0.090000	0.100000	0.010000
YIL158W	-1.140000	-1.000000	-1.710000	-1.140000	-1.380000	-1.790000	-1.050000	0.010000	0.800000	1.120000	1.010000	0.560000	-0.180000	0.080000	0.210000	-0.010000	0.180000	-0.120000	0.330000	0.390000	-1.020000	-1.260000	-1.480000	-0.710000	0.310000	-0.510000	-0.320000	-0.490000	-0.320000	-0.320000	-0.250000	-0.270000	-0.490000	-0.200000	-0.380000	-0.740000	-1.640000	-1.240000	-0.970000	-0.770000	-0.410000	0.060000	0.190000	0.010000	0.320000	-0.040000	-0.470000	-0.470000	-0.340000
YIL155C	1.950000	2.270000	2.060000	NaN	3.540000	2.240000	1.760000	1.080000	-0.580000	-0.890000	-1.240000	-0.100000	0.610000	0.400000	-0.360000	-2.660000	-1.930000	-0.050000	0.130000	0.400000	1.300000	0.430000	1.070000	0.280000	0.090000	4.310000	0.830000	0.580000	-0.730000	0.940000	0.800000	0.140000	1.070000	0.520000	0.210000	0.560000	0.690000	0.670000	0.640000	0.530000	0.340000	0.310000	0.290000	0.670000	-0.220000	-0.700000	-0.140000	0.100000	-0.150000
YJL111W	-0.840000	-1.790000	-1.270000	-0.860000	-1.200000	-1.290000	-0.640000	-0.620000	0.790000	0.610000	1.040000	-0.430000	-0.840000	-0.430000	1.000000	0.210000	1.210000	0.880000	0.390000	0.840000	-1.620000	-1.770000	-1.480000	-0.790000	-0.300000	-0.060000	-0.120000	-0.030000	-0.270000	0.000000	0.160000	0.250000	0.100000	0.280000	0.460000	0.030000	0.160000	-0.380000	-0.230000	-0.170000	-0.290000	-0.250000	-0.620000	-0.200000	-0.040000	0.160000	0.280000	0.110000	0.190000
YJL110C	-0.780000	-1.480000	-0.640000	-0.180000	-0.170000	-0.390000	-0.070000	NaN	0.120000	0.310000	0.060000	0.000000	0.190000	0.390000	0.340000	1.040000	0.990000	0.520000	0.340000	0.110000	-0.430000	-0.400000	-0.280000	-0.170000	0.110000	0.430000	0.200000	1.240000	-0.140000	0.250000	0.510000	0.540000	0.500000	0.370000	0.760000	0.150000	-0.560000	-0.230000	0.190000	-0.070000	-0.070000	0.180000	-0.580000	0.250000	0.060000	0.080000	0.140000	0.110000	0.160000
YJL103C	NaN	1.550000	2.000000	1.600000	1.680000	NaN	NaN	1.000000	0.030000	-0.760000	-1.290000	-0.140000	0.830000	0.250000	-0.220000	-0.620000	-0.970000	-0.760000	-1.290000	-0.840000	1.680000	1.090000	1.350000	1.320000	0.740000	1.020000	-0.540000	-0.540000	-0.380000	0.850000	0.180000	-0.140000	0.480000	-0.470000	-0.600000	NaN	1.500000	1.450000	-0.200000	0.890000	0.990000	NaN	NaN	NaN	NaN	NaN	1.580000	0.590000	1.040000
YJL059W	0.120000	0.660000	NaN	0.090000	0.520000	NaN	0.030000	NaN	0.080000	-0.300000	-0.670000	-0.380000	-0.030000	0.610000	0.100000	-1.030000	-0.070000	-0.600000	-0.200000	-0.060000	1.550000	0.790000	0.700000	0.670000	0.680000	-2.560000	0.510000	0.430000	0.190000	-0.040000	-0.320000	-0.340000	-0.710000	-0.360000	-0.450000	-0.130000	-0.080000	0.100000	-0.430000	0.510000	0.010000	0.060000	0.180000	-0.230000	-0.120000	0.100000	0.260000	0.260000	0.270000
YJL057C	1.530000	1.960000	2.440000	2.400000	2.090000	NaN	NaN	NaN	-0.420000	-2.000000	-1.180000	-0.640000	1.190000	0.100000	-0.430000	-0.560000	-0.840000	-0.690000	-0.450000	-0.090000	3.120000	2.670000	2.320000	1.740000	1.100000	1.390000	1.150000	0.820000	-0.150000	0.650000	0.620000	0.080000	0.880000	-0.040000	-0.270000	0.860000	1.060000	0.810000	0.870000	0.810000	0.460000	0.230000	0.160000	-0.170000	0.030000	0.230000	0.540000	0.850000	0.700000
YJL050W	-0.690000	-2.490000	-2.120000	-2.020000	-1.980000	-1.760000	-0.510000	-0.920000	0.610000	0.640000	0.210000	0.420000	-1.950000	-0.420000	0.120000	0.990000	1.120000	1.060000	0.000000	-0.280000	-2.620000	-2.010000	-2.520000	-2.310000	-1.240000	-0.690000	-1.060000	0.330000	0.230000	-0.680000	-0.650000	0.200000	-0.140000	-0.170000	0.770000	-0.180000	-0.500000	-0.780000	-0.760000	-0.420000	-0.270000	-0.130000	0.140000	-0.110000	-0.150000	0.020000	-0.170000	-0.340000	-0.260000
YKL134C	NaN	NaN	NaN	NaN	NaN	NaN	NaN	NaN	-0.670000	0.040000	-0.200000	0.150000	0.410000	0.210000	-0.010000	0.310000	-0.620000	0.150000	-0.670000	-0.090000	NaN	0.000000	3.090000	0.000000	0.000000	1.890000	0.580000	1.060000	-0.450000	0.740000	0.750000	0.340000	0.600000	-0.100000	0.240000	0.160000	0.120000	-0.760000	-1.060000	0.190000	-0.250000	0.400000	0.390000	0.210000	0.390000	0.300000	0.290000	0.560000	0.290000
YKL129C	0.490000	0.740000	1.400000	NaN	1.480000	NaN	NaN	NaN	-0.620000	-1.150000	-1.180000	-0.420000	0.660000	0.250000	-0.180000	-0.010000	-0.220000	-0.860000	-0.760000	-0.320000	1.670000	1.350000	1.500000	1.540000	0.630000	0.640000	1.010000	0.680000	-0.200000	0.360000	1.190000	0.590000	0.760000	0.460000	0.250000	0.190000	0.580000	0.870000	-0.810000	0.580000	0.490000	0.210000	0.100000	0.110000	0.280000	-0.040000	0.550000	0.580000	0.200000
YKL127W	0.070000	-0.120000	0.060000	0.080000	-0.710000	-0.320000	0.120000	-0.360000	0.450000	0.500000	0.480000	-0.100000	-0.120000	-0.670000	0.180000	-0.300000	-0.840000	-1.030000	-0.470000	0.480000	-0.230000	-0.250000	-0.490000	-0.290000	-0.290000	-0.010000	-0.450000	-0.620000	0.140000	-0.220000	-0.430000	-1.000000	-0.360000	-0.860000	-0.540000	0.000000	-0.320000	-0.450000	-0.620000	-0.290000	-0.090000	0.030000	-0.300000	-0.140000	0.180000	0.660000	0.920000	0.960000	0.320000
YKL125W	-1.360000	-1.840000	-1.360000	-1.430000	-1.090000	-0.710000	-0.250000	0.010000	0.700000	0.780000	0.570000	-0.560000	-0.740000	-0.740000	0.340000	0.300000	0.560000	0.070000	0.310000	0.250000	-1.220000	-1.150000	-1.250000	-0.890000	-0.620000	-1.000000	-0.580000	-0.120000	0.110000	-0.940000	-0.200000	0.100000	-0.300000	0.310000	0.010000	-1.000000	NaN	-0.920000	NaN	-0.290000	-0.040000	0.300000	0.040000	0.250000	0.380000	0.480000	0.240000	0.140000	0.180000
YKL085W	0.700000	1.690000	2.320000	2.580000	2.040000	1.510000	0.940000	0.510000	-1.030000	-0.510000	-0.970000	-0.250000	1.060000	0.640000	-0.450000	-0.640000	-0.670000	-0.670000	0.510000	0.240000	2.280000	3.050000	2.530000	1.570000	1.360000	1.240000	0.980000	-0.060000	-0.470000	1.370000	1.380000	0.000000	1.330000	0.230000	-0.290000	0.280000	0.740000	1.050000	0.490000	0.670000	1.130000	0.690000	0.320000	0.530000	0.180000	-0.640000	0.310000	-0.090000	0.070000
YKL080W	-0.520000	-0.610000	-0.290000	-0.980000	-0.660000	-0.350000	-0.710000	-1.000000	0.440000	0.820000	0.540000	0.030000	-0.040000	0.060000	-0.070000	0.550000	0.390000	0.710000	0.540000	0.650000	-0.110000	-0.410000	-0.320000	-0.450000	-0.380000	0.260000	-0.030000	0.110000	0.110000	-0.220000	-0.430000	-0.490000	-0.430000	-0.430000	-0.170000	-0.060000	-0.420000	-0.170000	-0.040000	0.000000	-0.360000	-0.230000	-0.300000	-0.380000	-0.290000	NaN	0.180000	0.260000	0.310000
YKL078W	-2.750000	-2.360000	-3.840000	-5.350000	-3.740000	-2.740000	-1.580000	-1.740000	1.040000	1.480000	1.080000	-0.400000	-3.470000	-3.060000	-0.120000	1.120000	1.290000	0.360000	0.820000	0.180000	-3.740000	-3.350000	-3.660000	-2.180000	-3.210000	NaN	-2.250000	0.600000	-0.040000	-2.250000	-1.890000	0.160000	-2.000000	-0.150000	1.070000	-1.740000	-4.320000	-2.060000	-1.250000	-0.670000	-0.790000	-0.420000	-0.230000	-0.540000	-0.620000	NaN	-0.180000	-0.300000	-0.400000
YLR057W	-1.090000	-1.090000	-0.860000	-1.090000	-0.490000	0.180000	-0.220000	-0.230000	-0.010000	0.240000	0.000000	-0.760000	-0.810000	0.210000	0.530000	0.520000	0.340000	0.140000	-0.170000	-0.090000	-0.220000	-0.810000	-0.400000	-0.450000	-0.600000	1.140000	-0.230000	0.700000	0.120000	-0.600000	-0.030000	0.120000	-0.030000	0.070000	0.880000	-1.320000	-1.320000	-1.560000	1.020000	0.080000	-0.360000	0.180000	-0.140000	-0.170000	0.010000	0.040000	0.160000	NaN	0.060000
YLR058C	0.140000	-0.380000	0.290000	0.420000	1.790000	2.300000	1.810000	1.400000	-0.920000	-0.860000	-0.640000	-1.030000	-1.030000	1.140000	1.360000	1.380000	-0.030000	-0.740000	-1.120000	-0.640000	1.410000	0.900000	0.700000	0.200000	-0.380000	0.540000	0.100000	1.160000	0.580000	-0.060000	-0.380000	0.610000	0.420000	0.260000	0.720000	-2.000000	-1.600000	-1.790000	-0.890000	0.040000	0.320000	0.690000	0.640000	0.610000	0.770000	0.990000	-0.200000	-0.400000	-0.010000
YLR061W	-1.400000	-1.360000	-1.890000	-2.250000	-1.790000	-1.640000	-1.150000	-1.120000	0.670000	1.220000	1.080000	-0.070000	-1.600000	-1.150000	-0.250000	0.370000	0.850000	0.670000	1.450000	0.970000	-2.740000	-3.840000	-3.320000	-1.890000	-0.690000	0.010000	-0.450000	-0.140000	0.040000	-0.090000	-0.450000	-0.300000	-0.200000	-0.070000	-0.060000	-0.940000	-1.790000	-1.560000	-1.030000	-0.740000	-0.760000	-0.270000	-0.470000	-0.270000	-0.220000	NaN	-0.300000	NaN	-0.200000
YLR066W	-0.450000	-0.510000	-0.470000	-0.230000	-0.150000	-0.490000	-0.250000	-0.380000	0.000000	0.310000	0.390000	0.300000	-0.320000	0.150000	0.180000	-0.170000	0.040000	0.040000	0.300000	0.150000	0.440000	0.030000	0.000000	-0.100000	-0.100000	-0.140000	-0.150000	-0.010000	-0.090000	0.000000	-0.090000	-0.170000	-0.090000	0.210000	0.210000	0.260000	0.580000	0.230000	0.510000	-0.150000	-0.070000	-0.170000	-0.380000	0.150000	-0.100000	0.450000	0.360000	0.150000	0.180000
YLR068W	-2.250000	-1.400000	-1.090000	-1.790000	-1.030000	-1.120000	-0.640000	NaN	0.360000	1.080000	NaN	-0.140000	-0.760000	0.200000	-0.180000	0.960000	1.260000	0.680000	0.580000	0.260000	0.680000	0.420000	0.260000	-0.230000	-0.150000	-2.400000	-0.860000	0.250000	-0.510000	-0.840000	-0.540000	0.300000	-0.230000	0.500000	0.990000	0.460000	-2.120000	-1.740000	-1.360000	-0.420000	-0.180000	-0.060000	-0.230000	0.160000	-0.360000	0.400000	-0.170000	-0.320000	-0.250000
YLR109W	0.600000	0.960000	1.080000	1.330000	0.860000	0.540000	0.010000	-0.380000	-0.180000	-0.150000	-0.270000	-0.420000	0.540000	0.330000	-0.300000	0.490000	0.190000	0.230000	0.360000	0.770000	1.540000	1.420000	1.460000	1.070000	1.380000	0.910000	1.300000	0.930000	0.820000	0.930000	0.700000	0.800000	1.100000	1.280000	0.540000	2.340000	2.990000	2.850000	2.730000	2.430000	2.140000	1.750000	1.800000	1.770000	1.880000	0.950000	2.140000	2.710000	2.650000
YLR113W	0.160000	-0.470000	0.260000	0.580000	0.340000	0.000000	0.340000	0.120000	0.300000	0.210000	0.180000	-0.300000	-0.230000	0.070000	-0.030000	-0.200000	-0.200000	-0.340000	-0.510000	0.040000	0.590000	0.570000	0.700000	0.250000	0.230000	0.260000	0.110000	-0.230000	0.290000	0.190000	0.000000	-0.300000	-0.340000	-0.180000	-0.470000	0.310000	0.320000	0.360000	0.000000	-0.100000	-0.270000	-0.010000	0.030000	0.070000	0.190000	-0.220000	0.100000	-0.320000	-0.230000
YLR116W	-0.690000	-0.400000	0.320000	-0.430000	-0.150000	0.290000	-0.230000	-0.510000	-0.340000	0.410000	-0.060000	-0.360000	0.180000	0.080000	-0.180000	0.420000	-0.060000	0.210000	-0.840000	0.000000	-0.040000	0.110000	0.210000	0.260000	-0.270000	-0.290000	-0.180000	0.040000	-0.010000	0.070000	-0.270000	-0.200000	0.040000	0.140000	-0.070000	-0.340000	-0.620000	-0.230000	NaN	-0.620000	-0.940000	-0.120000	0.280000	0.000000	-0.170000	-0.120000	-0.230000	-0.320000	-0.490000
YLR449W	-0.620000	-2.180000	-3.470000	-2.940000	-2.640000	-1.790000	-0.600000	-0.670000	0.810000	1.190000	0.930000	0.000000	-2.000000	-1.740000	-0.200000	1.210000	1.140000	1.260000	1.420000	0.880000	-4.320000	-3.840000	-3.840000	-3.060000	-1.320000	-0.400000	-1.600000	-0.450000	-0.470000	-0.360000	-1.470000	-0.560000	-0.340000	-0.340000	0.530000	-1.150000	-2.940000	-2.470000	-2.060000	-0.970000	-1.150000	-0.580000	-0.430000	-0.690000	-0.710000	-0.090000	-0.490000	-0.640000	-0.740000
YLR451W	-0.540000	-1.160000	-0.990000	-0.570000	-0.550000	-0.390000	0.000000	-0.060000	0.480000	0.500000	0.290000	-0.350000	-0.430000	-0.210000	0.230000	0.340000	0.440000	-0.010000	0.180000	-0.110000	-0.940000	-0.770000	-0.820000	-0.530000	-0.590000	0.000000	-0.300000	0.160000	-0.110000	-0.370000	0.080000	-0.060000	-0.240000	-0.210000	0.020000	-0.450000	-0.820000	-0.490000	-0.400000	-0.140000	-0.540000	-0.230000	-0.320000	-0.360000	-0.260000	0.080000	0.030000	-0.020000	-0.140000
YLR452C	-1.430000	-2.180000	-1.090000	-0.840000	-0.760000	-0.340000	-0.620000	-0.840000	0.420000	0.900000	0.560000	-0.710000	-0.300000	0.100000	-0.030000	0.740000	NaN	-0.490000	NaN	0.000000	-1.890000	-1.360000	-0.940000	-0.920000	-0.470000	-1.840000	0.490000	NaN	NaN	-1.000000	NaN	0.520000	-0.920000	-1.220000	NaN	0.710000	0.320000	0.080000	0.110000	-0.230000	-0.300000	-0.450000	-0.470000	-0.200000	-0.690000	0.440000	0.580000	0.320000	0.400000
YLR455W	-0.060000	0.290000	0.120000	0.040000	-0.300000	-0.450000	0.060000	0.180000	0.010000	-0.180000	-0.170000	-0.450000	0.410000	-0.340000	0.030000	-0.420000	-0.070000	0.180000	-0.270000	0.120000	0.030000	0.500000	0.400000	0.100000	0.400000	0.040000	-0.270000	-0.450000	-0.360000	-0.100000	-0.430000	-0.320000	-0.040000	-0.380000	-0.320000	0.250000	0.000000	-0.100000	0.580000	-0.340000	-0.090000	-0.490000	-0.340000	-0.470000	-0.450000	0.060000	0.060000	0.070000	-0.070000
YML103C	-0.600000	-0.450000	-0.850000	-1.320000	-0.740000	NaN	-0.070000	-0.340000	0.360000	0.010000	0.450000	0.000000	-0.350000	0.620000	0.110000	0.210000	-0.110000	0.060000	-0.440000	-0.570000	-0.370000	-0.750000	-0.710000	-1.140000	-0.810000	1.140000	-0.200000	0.280000	0.030000	-0.750000	0.070000	-0.380000	-0.470000	-0.600000	-0.190000	0.190000	0.100000	-0.420000	-0.200000	-0.180000	0.120000	-0.260000	-0.270000	-0.230000	-0.880000	-0.450000	-0.050000	-0.400000	-0.040000
YML100W-A	NaN	NaN	-0.290000	NaN	NaN	-0.070000	NaN	NaN	0.580000	-0.490000	-0.180000	0.570000	-0.070000	0.200000	0.000000	-0.890000	-1.940000	-0.670000	0.660000	-0.270000	-0.360000	-0.540000	-0.290000	-0.380000	-0.220000	0.200000	0.560000	0.460000	0.300000	0.040000	0.190000	0.510000	0.260000	0.100000	0.480000	0.030000	1.200000	0.180000	NaN	-0.450000	-0.170000	-0.040000	0.060000	0.110000	0.070000	-0.070000	-0.270000	0.110000	-0.120000
YMR211W	-0.600000	-1.000000	NaN	-0.790000	-1.180000	-0.740000	-0.180000	-0.170000	0.300000	0.580000	0.370000	0.140000	-0.290000	0.060000	-0.180000	0.080000	0.060000	0.040000	-0.220000	-0.010000	-0.670000	-0.170000	-0.250000	-0.450000	-0.180000	-0.760000	-0.640000	-0.320000	-0.140000	-0.250000	-0.540000	-0.010000	-0.270000	0.200000	0.190000	-0.740000	-0.510000	-0.420000	0.210000	-0.490000	-0.100000	0.160000	-0.510000	0.060000	0.120000	0.190000	-0.030000	0.100000	-0.120000
YMR215W	-0.060000	-0.490000	-0.580000	-1.220000	-1.740000	NaN	-0.010000	0.110000	0.310000	0.580000	0.530000	0.160000	-0.220000	-0.740000	0.610000	-0.940000	-0.970000	-0.600000	-0.470000	0.620000	-1.120000	-0.860000	-1.060000	-0.840000	-0.320000	-0.300000	-0.490000	-0.430000	0.190000	-0.340000	-1.000000	-1.120000	-0.540000	-0.860000	-0.640000	-0.580000	-1.430000	-2.180000	-0.760000	-1.150000	-0.430000	-0.070000	-0.510000	-0.170000	0.190000	-0.060000	-0.200000	-0.890000	-1.090000
YMR257C	-0.740000	NaN	-0.400000	NaN	NaN	NaN	NaN	NaN	-0.490000	-0.170000	-0.230000	0.240000	0.190000	0.410000	-0.030000	0.030000	-0.470000	0.120000	-1.030000	-0.200000	-0.420000	-0.420000	0.000000	-0.290000	-0.890000	0.320000	0.150000	-0.030000	0.060000	0.070000	-0.070000	-0.340000	-0.140000	-0.300000	-0.290000	0.230000	0.630000	0.290000	1.310000	-0.100000	-0.200000	0.040000	0.280000	-0.170000	0.080000	0.010000	-0.420000	0.370000	0.230000
YMR259C	-0.510000	-2.250000	-0.670000	-1.360000	NaN	NaN	-0.640000	NaN	0.180000	0.330000	0.460000	-0.150000	-1.250000	0.630000	0.150000	1.280000	0.880000	0.860000	-0.030000	0.160000	-1.290000	-1.640000	-0.690000	1.900000	-1.360000	-0.340000	-0.580000	0.630000	0.150000	-0.690000	-0.430000	0.120000	-0.090000	-0.300000	0.300000	-0.580000	-1.220000	-1.290000	-1.060000	-0.810000	-0.580000	-0.140000	-0.090000	-0.400000	-0.200000	-0.010000	-0.580000	-0.490000	-0.640000
YMR262W	1.210000	1.860000	1.720000	NaN	NaN	0.330000	0.370000	0.080000	-0.710000	-1.030000	-0.920000	0.200000	0.610000	-0.100000	-0.580000	-1.290000	-1.290000	-1.180000	-0.790000	-0.540000	2.080000	1.970000	1.560000	1.430000	0.530000	2.090000	0.210000	-0.300000	0.030000	0.520000	-0.360000	-0.600000	-0.420000	0.010000	-0.600000	0.190000	-0.740000	-0.710000	-0.650000	-1.320000	0.000000	-0.170000	-0.180000	-0.150000	-0.120000	0.120000	-0.140000	-0.200000	-0.400000
YMR264W	-0.490000	0.260000	0.120000	-0.100000	NaN	0.290000	0.260000	0.000000	-0.340000	-0.070000	-0.060000	-0.420000	0.100000	-0.010000	0.640000	-0.640000	-0.860000	-1.320000	-0.490000	-0.620000	0.820000	0.570000	0.380000	0.010000	-0.150000	0.870000	-0.360000	-0.540000	0.060000	-0.250000	-0.580000	-0.430000	-0.810000	-0.090000	-0.250000	-0.300000	-0.030000	-0.640000	-0.780000	-0.760000	-0.670000	-0.010000	-0.450000	-0.290000	-0.230000	-0.940000	-1.030000	-0.840000	-0.790000
YMR266W	0.030000	-1.030000	-1.430000	-1.400000	-1.840000	-0.450000	-1.030000	-1.050000	0.520000	0.510000	0.250000	0.540000	-0.410000	0.280000	-0.010000	0.520000	0.360000	1.200000	0.210000	0.390000	-1.250000	-1.130000	-1.130000	-1.310000	-0.770000	0.480000	-0.170000	0.230000	0.050000	0.020000	-0.510000	-0.420000	0.200000	-0.040000	-0.310000	-0.100000	-0.810000	-0.250000	-1.070000	-0.750000	-0.390000	-0.520000	-0.230000	-0.390000	-0.310000	0.030000	0.060000	0.230000	0.070000
YNL055C	0.340000	1.420000	2.100000	2.340000	1.790000	2.180000	1.380000	1.140000	-1.400000	-0.710000	-1.090000	-0.620000	1.140000	1.260000	0.810000	0.000000	-0.180000	-1.250000	-0.340000	-0.690000	2.140000	3.320000	2.480000	1.280000	1.320000	0.670000	0.900000	0.530000	1.030000	0.580000	0.670000	0.530000	0.560000	0.790000	0.150000	NaN	0.780000	0.900000	0.160000	1.100000	1.320000	0.890000	0.670000	0.970000	0.140000	0.860000	0.990000	0.990000	1.140000
YNL053W	-1.470000	-1.320000	-0.920000	-0.760000	-0.320000	-0.220000	-1.560000	-0.150000	0.260000	0.700000	0.360000	-0.810000	-0.290000	0.510000	0.500000	0.060000	-0.040000	-0.140000	-0.360000	0.110000	-1.360000	-0.540000	-0.670000	-0.420000	0.030000	-0.450000	0.070000	-0.100000	0.070000	-0.040000	0.010000	0.120000	0.060000	0.420000	-0.030000	0.120000	-0.230000	-0.400000	-0.740000	-0.230000	-0.400000	-0.230000	-0.220000	-0.090000	-0.640000	-0.170000	0.060000	-0.600000	-0.420000
YNL051W	-0.150000	-0.180000	0.190000	0.430000	0.420000	-0.270000	0.070000	0.380000	-0.400000	0.140000	0.040000	1.090000	0.320000	0.310000	-0.300000	-0.170000	-0.140000	-0.060000	-0.380000	-0.230000	1.080000	0.860000	1.030000	0.490000	0.100000	0.210000	-0.030000	0.080000	-0.040000	0.440000	0.260000	0.210000	0.390000	0.330000	0.340000	0.510000	0.930000	0.750000	0.740000	0.030000	0.160000	-0.060000	-0.180000	0.030000	0.120000	0.340000	-0.040000	0.340000	0.150000
YNL015W	1.270000	2.140000	2.240000	3.090000	2.980000	1.820000	1.650000	1.660000	-1.640000	-1.640000	-1.640000	-0.250000	1.160000	0.990000	-0.580000	-0.640000	-0.860000	-1.560000	-1.640000	-1.690000	3.490000	3.040000	3.280000	2.440000	1.990000	0.930000	1.400000	0.820000	0.290000	0.980000	1.320000	1.340000	1.210000	1.210000	0.650000	0.430000	1.320000	2.080000	3.300000	1.880000	1.200000	1.050000	0.930000	1.280000	1.100000	0.100000	0.450000	1.180000	1.070000
YNL011C	0.540000	0.370000	0.860000	1.110000	0.800000	0.440000	-0.120000	0.140000	-0.670000	-0.230000	-0.710000	0.030000	0.640000	0.390000	-0.200000	-0.180000	-0.690000	-0.690000	-0.740000	-0.510000	1.410000	1.180000	1.440000	1.000000	0.790000	1.350000	0.460000	0.080000	-0.120000	0.710000	0.290000	-0.270000	-0.030000	0.010000	-0.470000	0.260000	1.140000	1.090000	1.040000	0.320000	0.030000	0.420000	0.510000	0.490000	0.400000	0.060000	0.440000	0.630000	0.570000
YNL007C	2.570000	2.670000	2.670000	2.490000	1.840000	1.510000	1.660000	1.230000	-1.740000	-1.290000	-1.430000	0.400000	1.770000	-0.420000	-1.090000	-2.000000	-1.790000	-1.840000	-0.740000	-1.690000	2.440000	3.080000	3.000000	2.420000	1.290000	2.190000	0.780000	0.120000	-0.320000	1.650000	0.590000	0.190000	1.810000	1.010000	0.570000	0.820000	1.360000	0.820000	0.080000	-0.150000	-0.760000	-0.420000	-0.230000	-0.270000	0.030000	-0.380000	-0.090000	-0.140000	-0.070000
YNL005C	0.000000	-0.360000	0.190000	0.530000	0.300000	0.040000	-0.170000	NaN	-0.580000	0.230000	-0.230000	0.030000	0.390000	0.030000	-0.090000	0.000000	-0.180000	-0.400000	-0.220000	-0.200000	0.420000	0.550000	0.640000	0.520000	0.580000	0.250000	0.210000	-0.070000	-0.340000	0.460000	0.280000	0.250000	0.360000	0.670000	0.250000	0.040000	0.650000	0.250000	0.370000	0.200000	-0.200000	0.500000	0.540000	0.460000	0.340000	0.040000	0.450000	0.760000	0.700000
YOR061W	-0.740000	-0.270000	-0.470000	-0.640000	-0.320000	0.450000	-0.360000	NaN	0.370000	0.100000	-0.250000	-0.470000	-0.670000	-0.770000	0.540000	0.410000	0.310000	-0.460000	0.740000	0.420000	-0.730000	-0.760000	-0.790000	-1.110000	-0.260000	0.320000	-0.200000	-0.020000	-0.140000	0.070000	-0.110000	-0.190000	0.160000	0.090000	0.230000	-0.180000	0.350000	-0.970000	0.340000	0.120000	0.320000	-0.130000	-0.330000	-0.320000	-0.370000	0.190000	-0.080000	0.010000	-0.080000
YOR099W	-0.430000	-0.740000	-0.600000	-0.860000	-0.760000	-0.510000	-0.270000	-0.470000	0.370000	0.370000	0.440000	-0.030000	0.790000	0.010000	0.670000	0.430000	0.180000	0.260000	0.850000	0.580000	-0.710000	-0.740000	-0.710000	-0.580000	0.150000	-0.170000	-0.420000	-0.300000	0.400000	-0.540000	-0.970000	-0.690000	-0.420000	-0.620000	-0.510000	-0.790000	-0.580000	-0.600000	0.150000	-0.510000	-0.220000	-0.150000	-0.150000	-0.220000	-0.010000	0.530000	-0.150000	-0.360000	-0.290000
YOR101W	-1.090000	-2.180000	-2.120000	-2.180000	-1.790000	-1.690000	-1.090000	-0.810000	0.990000	1.080000	1.260000	-0.810000	-1.640000	0.470000	0.230000	1.040000	0.700000	0.600000	0.930000	0.420000	-2.320000	-2.470000	-2.470000	-1.560000	-0.620000	-1.290000	-1.430000	-0.450000	-0.180000	-0.690000	-1.120000	-0.340000	-0.940000	-0.320000	-0.710000	-2.180000	-1.120000	-0.340000	0.180000	-0.470000	-0.320000	-0.040000	0.110000	-0.290000	-0.030000	0.450000	-0.090000	0.140000	-0.120000
YOR107W	NaN	NaN	-0.360000	NaN	NaN	NaN	NaN	NaN	0.610000	0.360000	0.160000	0.510000	0.830000	0.240000	-0.250000	-1.000000	-0.600000	-0.970000	-0.470000	-0.670000	-1.120000	-0.670000	-0.810000	-0.220000	-0.420000	-1.790000	-0.760000	-0.230000	-0.200000	-0.450000	-0.360000	-0.150000	-0.360000	0.570000	-0.740000	-1.510000	-0.140000	-0.040000	-0.220000	0.490000	-0.250000	-0.690000	-0.150000	0.400000	0.590000	0.730000	0.250000	0.150000	0.960000
YOR111W	-0.420000	0.360000	0.000000	0.100000	0.190000	0.200000	-0.340000	-0.270000	0.080000	0.060000	0.030000	-0.180000	0.810000	-0.630000	0.310000	-0.860000	-0.920000	-0.600000	-0.540000	-0.490000	0.620000	0.260000	0.440000	0.430000	0.440000	0.860000	-0.010000	-0.120000	-0.540000	-0.090000	-0.380000	-0.490000	-0.300000	-0.120000	-0.220000	-0.430000	0.990000	0.400000	0.890000	0.450000	0.190000	-0.030000	0.000000	0.030000	-0.120000	0.210000	0.550000	0.580000	0.570000
YPL236C	0.240000	0.570000	0.390000	0.310000	0.390000	0.060000	-0.100000	-0.070000	-0.510000	-0.070000	-0.300000	0.270000	0.520000	0.460000	-0.130000	-0.170000	0.140000	-0.070000	-0.250000	0.070000	0.320000	0.740000	0.300000	-0.070000	0.410000	0.000000	0.080000	0.200000	0.060000	0.150000	-0.170000	0.010000	-0.580000	-0.250000	-0.200000	0.120000	NaN	0.460000	-0.270000	0.070000	0.110000	-0.120000	-0.200000	-0.340000	-0.300000	0.210000	0.430000	0.480000	0.340000
YPL234C	-0.490000	-0.360000	-0.640000	-0.710000	-0.940000	-0.640000	-0.560000	-1.090000	0.080000	0.670000	0.300000	0.200000	-0.150000	0.140000	0.170000	0.290000	0.510000	0.310000	0.930000	0.930000	-0.710000	-0.290000	-0.670000	-0.840000	0.140000	-0.040000	-0.170000	-0.180000	0.210000	-0.170000	-0.450000	-0.220000	-0.040000	-0.250000	-0.490000	0.460000	-0.140000	-0.100000	-0.290000	-0.230000	-0.090000	-0.490000	-0.490000	-0.200000	-0.600000	0.340000	-0.010000	-0.100000	0.150000
YPL231W	-0.390000	-2.050000	-1.700000	-1.740000	-1.680000	-0.940000	-0.670000	-0.380000	0.460000	0.190000	0.070000	0.030000	-0.420000	-0.590000	0.020000	0.550000	0.570000	0.570000	0.910000	0.840000	-2.110000	-1.460000	-1.650000	-1.450000	-0.740000	-0.130000	-0.540000	-0.110000	0.050000	-0.420000	-0.290000	-0.160000	0.020000	-0.420000	0.070000	-0.480000	-0.640000	-1.000000	-0.510000	-0.320000	-0.350000	-0.070000	-0.120000	-0.240000	-0.070000	-0.470000	-0.130000	-0.580000	-0.640000
YPL183C	-1.290000	-3.320000	-2.740000	-2.180000	-2.180000	-1.030000	-0.470000	-0.860000	0.720000	0.920000	1.090000	-0.060000	-2.060000	-0.790000	0.190000	0.940000	0.460000	0.640000	-0.200000	0.210000	NaN	-2.560000	-2.000000	-2.180000	-0.740000	-1.400000	-0.760000	0.000000	0.200000	-1.360000	-0.470000	-0.200000	-0.640000	0.140000	0.360000	-1.000000	-1.600000	-1.290000	-0.590000	-1.060000	-0.710000	-0.420000	-0.270000	-0.540000	-0.250000	-0.060000	-0.540000	-0.340000	-0.580000
YPR157W	NaN	NaN	-0.180000	-0.380000	NaN	NaN	NaN	NaN	0.030000	-0.190000	-0.180000	1.360000	0.010000	0.450000	0.300000	-1.470000	-0.760000	0.310000	-0.450000	-0.060000	-0.430000	0.150000	0.240000	0.240000	0.250000	-0.510000	0.140000	0.120000	0.800000	-0.030000	0.540000	0.510000	-0.030000	1.590000	0.040000	0.110000	NaN	0.010000	-0.340000	-0.090000	0.460000	-0.710000	-0.380000	-0.710000	0.480000	-0.270000	0.030000	-0.200000	0.080000
YPR159W	-0.030000	-0.420000	0.260000	-0.200000	-0.180000	0.190000	0.590000	0.400000	-0.590000	-0.170000	-0.230000	-0.210000	0.090000	0.390000	0.740000	0.910000	0.340000	-0.120000	-0.790000	0.240000	-0.360000	-0.170000	-0.030000	0.250000	0.390000	0.110000	0.230000	0.200000	0.610000	-0.300000	-0.070000	-0.090000	-0.150000	-0.120000	0.000000	0.600000	-0.490000	0.280000	0.450000	0.280000	0.430000	0.100000	0.150000	0.150000	-0.180000	1.120000	0.580000	0.580000	0.630000
YPR201W	NaN	NaN	NaN	NaN	0.440000	NaN	NaN	NaN	-0.330000	-0.620000	-0.640000	0.820000	0.530000	0.340000	-0.050000	-0.300000	-0.560000	0.380000	-1.030000	0.210000	0.880000	0.900000	1.530000	0.520000	0.550000	-0.100000	-0.450000	-0.580000	-0.640000	-0.180000	-0.090000	-0.450000	-0.150000	-0.300000	-0.600000	0.510000	0.260000	1.520000	-0.040000	0.320000	-0.070000	-0.200000	-0.470000	-0.860000	-1.120000	0.240000	0.440000	0.910000	0.890000
YAL061W	3.340000	3.100000	2.340000	3.640000	2.540000	1.910000	0.410000	0.200000	-3.320000	-2.840000	-1.960000	0.490000	1.630000	0.280000	-2.060000	-0.300000	-0.560000	0.070000	-0.420000	-0.860000	4.280000	2.990000	3.060000	2.360000	1.510000	1.160000	1.210000	-0.230000	-0.220000	3.190000	1.400000	0.430000	2.210000	0.890000	-0.760000	-0.300000	-0.230000	-0.420000	NaN	-0.470000	-0.400000	-0.170000	0.320000	0.150000	0.200000	-0.380000	-0.090000	-0.040000	-0.180000
YAL018C	-0.010000	-0.150000	0.150000	0.040000	-0.340000	-0.060000	0.030000	-0.040000	-0.450000	-0.070000	-0.200000	0.570000	0.390000	0.440000	0.000000	NaN	-2.320000	0.140000	5.390000	NaN	-0.300000	0.360000	-1.510000	-0.420000	-0.360000	3.580000	-0.380000	0.200000	0.110000	-0.320000	-0.940000	0.580000	NaN	-0.340000	NaN	0.380000	NaN	NaN	-0.890000	0.530000	0.510000	-0.490000	-0.070000	-0.290000	-0.510000	-0.140000	0.770000	NaN	0.320000
YBR155W	-1.150000	-2.120000	-2.560000	-2.060000	-1.090000	-0.760000	-0.270000	-0.250000	-0.070000	1.010000	0.720000	-0.710000	0.060000	0.030000	0.040000	0.850000	0.900000	1.190000	0.770000	0.070000	-1.790000	-2.120000	-2.120000	-1.510000	-0.970000	-0.860000	-1.360000	0.230000	-0.400000	-0.690000	-0.860000	0.250000	-0.430000	0.240000	1.160000	NaN	NaN	NaN	-0.890000	NaN	NaN	NaN	NaN	NaN	NaN	NaN	0.150000	-0.140000	NaN
YBR156C	-0.300000	-0.830000	-0.880000	-0.420000	-0.450000	-0.290000	0.010000	-0.010000	-0.140000	0.170000	0.170000	-0.250000	-0.060000	0.060000	0.460000	0.710000	0.580000	0.090000	0.300000	0.730000	-0.920000	-0.950000	-0.700000	-0.670000	-0.020000	-0.870000	-0.110000	0.670000	-0.070000	0.100000	0.310000	0.730000	0.440000	0.100000	0.930000	-0.450000	-0.760000	-0.560000	-1.030000	-0.060000	-0.290000	0.110000	0.480000	0.210000	-0.190000	-0.170000	0.000000	-0.200000	-0.090000
YBR158W	-1.320000	-1.360000	-0.490000	-0.420000	-0.580000	-0.580000	-0.380000	-0.690000	0.540000	0.580000	0.620000	-0.540000	-0.220000	0.120000	0.440000	-0.450000	-0.150000	-0.670000	0.150000	-0.320000	-0.740000	-0.920000	-0.430000	-0.200000	-0.200000	-0.220000	0.000000	0.380000	0.770000	0.190000	0.430000	0.260000	0.060000	0.520000	0.670000	1.080000	2.090000	NaN	-0.970000	NaN	NaN	NaN	NaN	NaN	NaN	NaN	NaN	1.090000	1.000000
YBR203W	1.490000	1.530000	2.420000	1.950000	1.120000	0.280000	-0.180000	0.150000	-0.840000	-0.860000	-1.060000	0.610000	1.180000	0.140000	-0.690000	-0.030000	-0.710000	-1.400000	-0.840000	-0.790000	1.770000	1.200000	1.190000	0.980000	0.370000	0.620000	0.110000	-0.810000	-0.220000	0.320000	-0.380000	-1.180000	0.100000	-0.560000	-0.940000	0.120000	1.640000	0.680000	-0.340000	0.550000	0.770000	0.730000	0.370000	0.770000	0.230000	-0.170000	0.440000	0.370000	0.340000
YDL146W	0.870000	0.990000	1.580000	0.760000	0.760000	0.490000	-0.030000	-0.430000	-0.840000	-0.560000	0.150000	0.360000	1.000000	0.720000	-0.420000	-0.200000	-0.540000	-0.300000	-0.940000	-0.360000	1.420000	1.440000	1.290000	1.080000	0.790000	0.310000	0.200000	-0.540000	0.010000	0.060000	-0.150000	-0.400000	0.260000	-0.360000	-0.510000	-0.970000	0.560000	0.820000	0.710000	0.230000	0.180000	0.290000	-0.300000	0.420000	NaN	0.180000	0.660000	0.680000	0.710000
YDL145C	-0.300000	-0.670000	-0.030000	-0.500000	-0.420000	-0.270000	-0.200000	-0.520000	0.320000	-0.210000	-0.480000	-0.230000	0.240000	-0.080000	0.030000	-0.700000	-0.060000	-0.700000	-0.210000	0.020000	-0.470000	0.250000	-0.880000	-0.560000	-0.630000	0.060000	-0.010000	0.130000	-0.200000	-0.430000	-0.030000	-0.280000	-0.020000	-0.360000	-0.130000	0.120000	-0.320000	-0.100000	0.380000	-0.270000	-0.120000	-0.400000	-0.240000	-0.350000	-0.540000	0.010000	-0.220000	-0.050000	-0.130000
YDL103C	0.400000	0.250000	0.480000	0.690000	0.560000	-0.170000	0.540000	0.190000	-0.450000	0.080000	-0.640000	-0.360000	0.240000	0.140000	-0.030000	-1.470000	-0.540000	-1.090000	-0.170000	0.150000	0.630000	-0.060000	0.150000	0.300000	-0.070000	0.700000	NaN	0.520000	-0.040000	0.450000	0.840000	0.600000	0.510000	0.120000	0.880000	-0.640000	0.040000	-0.400000	0.780000	0.280000	0.000000	-0.200000	-0.060000	-0.300000	-0.230000	0.070000	-0.040000	-0.100000	0.260000
YDL101C	0.100000	0.180000	0.330000	0.330000	0.030000	-0.090000	0.010000	0.140000	-0.360000	0.140000	-1.000000	-0.690000	0.210000	-0.200000	0.180000	-2.560000	-1.220000	-0.340000	-0.100000	-0.170000	0.780000	0.630000	0.200000	0.260000	-0.090000	1.110000	NaN	0.410000	-0.060000	0.230000	0.040000	0.180000	0.040000	-0.790000	0.320000	-0.170000	0.520000	0.890000	0.920000	0.540000	0.550000	0.340000	0.190000	0.070000	0.190000	NaN	-0.620000	-0.320000	-0.580000
YDR232W	-0.770000	-1.260000	-0.860000	-0.980000	-1.020000	-0.780000	-0.610000	-0.560000	0.460000	0.730000	0.750000	-0.260000	-0.250000	0.030000	0.320000	0.700000	1.100000	0.460000	1.340000	0.850000	-0.750000	-0.740000	-0.360000	-0.790000	-0.680000	0.200000	-0.330000	0.030000	0.320000	-0.460000	-0.890000	-0.540000	-0.560000	-0.430000	-0.370000	-0.840000	-1.150000	-1.060000	-0.530000	-0.600000	-2.110000	-0.060000	0.120000	0.160000	0.250000	-0.600000	-0.860000	-0.840000	-0.710000
YDR234W	-0.810000	-3.640000	-4.060000	-3.640000	-2.940000	-1.320000	-0.320000	NaN	0.640000	1.120000	0.810000	-0.010000	-2.640000	0.370000	0.750000	0.040000	0.370000	0.310000	0.820000	0.770000	-2.940000	-1.940000	-2.470000	-2.740000	-2.060000	-0.250000	-1.510000	0.680000	0.230000	-0.810000	-2.250000	-0.760000	-0.840000	-1.060000	-0.230000	-0.360000	-2.400000	-1.890000	-0.320000	-0.320000	-0.270000	0.500000	0.910000	0.430000	0.250000	-1.180000	-1.150000	-0.810000	-0.940000
YDR280W	-1.120000	-1.360000	-1.250000	-1.360000	-1.320000	-1.560000	-0.620000	-0.380000	0.870000	1.120000	1.020000	-0.230000	-0.510000	-0.230000	-0.090000	0.700000	0.960000	0.340000	1.000000	0.580000	-1.690000	-1.250000	-1.290000	-0.920000	-0.170000	-0.710000	-0.560000	-0.060000	-0.120000	-0.320000	-0.420000	0.110000	0.010000	0.230000	0.420000	-0.360000	-0.970000	-0.810000	-0.420000	-0.300000	-0.250000	-0.640000	-0.430000	-0.340000	-0.840000	0.380000	0.310000	-0.030000	-0.010000
YDR281C	NaN	NaN	NaN	1.100000	NaN	1.400000	NaN	0.650000	0.600000	0.840000	0.380000	-0.690000	-2.470000	-1.220000	0.660000	0.860000	-0.810000	-1.030000	0.100000	0.490000	-2.060000	-1.470000	-1.740000	-0.790000	-0.400000	NaN	-1.000000	0.430000	-0.560000	-0.810000	-0.640000	-0.690000	-0.340000	0.430000	1.230000	NaN	NaN	NaN	-0.750000	NaN	NaN	NaN	NaN	NaN	NaN	NaN	1.540000	0.930000	1.580000
YDR283C	NaN	NaN	NaN	NaN	NaN	NaN	NaN	NaN	0.410000	-0.300000	-0.140000	-0.860000	-0.100000	-0.560000	NaN	0.150000	0.200000	0.730000	-0.060000	0.200000	-0.740000	0.000000	-0.420000	0.810000	-0.810000	0.420000	0.010000	1.200000	-0.090000	0.250000	0.230000	0.120000	0.150000	-0.710000	0.250000	-0.030000	0.520000	-0.030000	0.020000	-0.100000	-0.030000	0.200000	-0.360000	0.210000	0.280000	-0.360000	0.230000	-0.380000	-0.090000
YEL020C	0.430000	0.440000	1.340000	NaN	NaN	NaN	NaN	NaN	-0.710000	-0.470000	-0.340000	-0.580000	0.790000	0.680000	0.250000	-0.810000	-0.920000	0.620000	-1.600000	-0.040000	0.770000	1.000000	0.430000	0.580000	0.860000	0.700000	0.550000	0.900000	0.360000	0.410000	0.750000	0.580000	0.580000	0.150000	0.420000	0.330000	-0.920000	0.390000	0.260000	0.040000	0.160000	-0.230000	-0.170000	-0.320000	-0.620000	-0.400000	0.040000	-0.840000	-0.250000
YEL012W	1.350000	1.540000	1.430000	1.380000	1.650000	NaN	NaN	0.930000	0.410000	-1.220000	0.000000	0.100000	0.960000	0.290000	-0.810000	-2.000000	-1.940000	-1.360000	-0.970000	-1.000000	1.360000	0.900000	1.740000	1.000000	0.610000	1.120000	1.200000	-0.740000	-0.220000	1.260000	1.030000	0.450000	1.140000	0.340000	0.040000	NaN	-0.150000	1.650000	0.620000	1.720000	1.240000	0.360000	0.440000	0.260000	-0.220000	0.590000	1.820000	1.950000	1.440000
YER017C	-0.230000	-0.190000	0.260000	0.200000	-0.040000	0.160000	0.110000	0.050000	-0.210000	-0.070000	-0.250000	0.000000	0.200000	0.260000	0.260000	0.180000	-0.610000	0.170000	-0.030000	-0.100000	-0.200000	0.370000	0.290000	0.190000	-0.630000	0.360000	0.210000	0.370000	-0.160000	0.180000	-0.330000	0.240000	0.520000	-0.190000	0.530000	0.560000	0.180000	0.590000	-0.140000	-0.070000	-0.040000	0.210000	0.240000	0.230000	-0.160000	-0.100000	0.060000	-0.250000	-0.870000
YER020W	1.280000	0.940000	1.500000	1.600000	1.280000	0.900000	0.900000	0.930000	-1.030000	-0.540000	-0.760000	0.590000	0.420000	0.310000	-0.140000	-0.420000	-0.100000	-0.340000	0.610000	-0.400000	0.650000	1.430000	1.780000	0.990000	0.930000	0.770000	0.110000	-0.150000	-0.150000	0.890000	0.280000	0.000000	0.330000	-0.060000	-0.270000	0.690000	1.200000	1.250000	0.380000	0.240000	0.070000	-0.040000	-0.290000	-0.140000	-0.540000	-0.300000	0.080000	-0.290000	0.030000
YER024W	NaN	-0.150000	0.770000	0.740000	0.550000	0.480000	0.380000	0.480000	-0.860000	-0.150000	-0.450000	-0.470000	0.440000	1.050000	0.160000	-0.490000	0.330000	0.060000	-0.320000	-0.470000	0.580000	0.420000	0.700000	0.580000	0.410000	1.390000	0.620000	0.980000	0.100000	0.590000	0.460000	0.530000	0.680000	0.420000	0.750000	0.570000	0.150000	1.180000	0.210000	0.330000	0.150000	-0.040000	-0.200000	-0.270000	-0.470000	-0.140000	0.180000	-0.140000	0.290000
YER026C	0.240000	0.750000	1.310000	1.090000	0.720000	0.730000	0.040000	0.100000	-0.400000	0.180000	0.030000	-0.220000	0.780000	0.670000	0.110000	-0.430000	-0.790000	-0.490000	0.250000	0.430000	0.560000	1.610000	1.580000	1.010000	1.370000	0.540000	0.660000	0.400000	0.460000	0.480000	0.570000	0.180000	0.990000	0.230000	-0.250000	0.300000	0.530000	0.860000	-0.060000	0.440000	0.380000	0.070000	-0.270000	-0.010000	-0.340000	0.420000	0.860000	1.100000	1.010000
YFR043C	0.310000	0.040000	0.120000	0.360000	0.360000	0.620000	0.200000	0.360000	-0.340000	0.040000	-0.580000	0.150000	0.180000	0.690000	0.010000	-0.360000	-0.510000	-0.230000	-1.940000	-0.290000	0.150000	0.360000	-0.120000	0.150000	0.070000	NaN	0.290000	4.440000	0.080000	0.580000	1.950000	0.490000	2.120000	0.400000	0.960000	0.820000	0.640000	0.760000	0.310000	0.120000	0.210000	-0.230000	-0.320000	0.100000	-0.510000	0.310000	0.380000	0.300000	0.450000
YGL244W	-0.170000	-0.690000	-0.360000	0.110000	-0.040000	-0.840000	-0.200000	0.120000	0.410000	0.370000	0.430000	-0.180000	0.100000	-0.090000	-0.400000	0.070000	0.440000	0.260000	0.710000	0.230000	-0.220000	-0.290000	-0.230000	0.250000	0.630000	0.060000	-0.120000	-0.200000	-0.580000	0.310000	0.160000	-0.340000	0.110000	0.060000	-0.360000	-0.710000	-0.450000	-0.430000	NaN	-0.450000	-0.230000	-0.030000	0.180000	-0.290000	-0.060000	-0.940000	-0.540000	-0.740000	-0.840000
YGR087C	0.060000	-0.600000	0.240000	0.290000	-0.090000	-0.010000	-0.170000	-0.200000	-0.270000	-0.420000	-0.270000	0.500000	0.340000	0.440000	-0.140000	-0.580000	-0.540000	-0.670000	-0.560000	0.000000	0.460000	0.160000	0.420000	-0.120000	-0.400000	0.140000	-0.040000	-0.090000	0.590000	-0.230000	-0.030000	-0.790000	-0.030000	-0.150000	-0.560000	NaN	NaN	NaN	-0.010000	NaN	NaN	NaN	2.000000	NaN	NaN	NaN	NaN	NaN	NaN
YGR089W	-1.030000	-2.120000	-0.640000	-0.470000	-0.540000	-0.140000	-0.360000	-0.300000	-0.090000	0.030000	0.290000	0.000000	-0.270000	0.640000	0.060000	0.510000	0.300000	0.550000	-0.600000	0.010000	-0.060000	0.070000	0.100000	-0.030000	-0.600000	0.030000	-0.140000	0.230000	0.210000	-0.360000	-0.100000	-0.040000	0.030000	-0.340000	-0.010000	NaN	NaN	NaN	0.110000	-0.690000	-2.250000	NaN	NaN	NaN	NaN	1.880000	-0.420000	-0.010000	-0.420000
YGR091W	-0.400000	-1.250000	-0.580000	-0.100000	-0.120000	-0.230000	-0.120000	0.000000	0.010000	0.030000	0.290000	0.110000	-0.220000	0.140000	-0.010000	0.410000	0.060000	0.100000	0.110000	0.010000	-0.290000	-0.490000	-0.170000	-0.380000	-0.760000	0.160000	-0.040000	0.530000	-0.010000	0.110000	0.180000	0.590000	-0.320000	0.360000	0.550000	-0.810000	NaN	NaN	0.260000	NaN	NaN	NaN	NaN	NaN	NaN	NaN	NaN	0.000000	NaN
YGR127W	1.030000	1.360000	1.900000	1.990000	1.280000	0.920000	0.690000	0.460000	-0.470000	-0.690000	-0.490000	0.390000	0.900000	0.400000	-0.620000	-0.810000	-0.180000	-0.300000	-0.380000	-0.230000	2.160000	2.130000	2.130000	1.650000	1.160000	0.490000	0.380000	-0.090000	-0.090000	0.620000	0.460000	0.150000	0.380000	-0.180000	-0.030000	1.770000	1.580000	1.580000	1.060000	0.910000	0.500000	0.300000	0.410000	0.300000	0.120000	0.180000	0.820000	1.040000	0.780000
YGR129W	-0.500000	-0.600000	-0.420000	0.410000	0.320000	NaN	NaN	NaN	-0.690000	0.290000	0.120000	0.110000	-0.150000	0.700000	-0.340000	0.390000	0.040000	0.590000	-0.270000	-0.450000	0.010000	0.040000	0.010000	0.050000	0.050000	-0.360000	-0.070000	0.370000	-0.580000	0.070000	-0.070000	0.290000	0.340000	0.560000	1.940000	0.010000	-1.090000	-0.840000	-0.510000	-0.360000	0.110000	0.410000	-0.560000	0.440000	0.360000	-0.150000	-0.270000	-0.560000	-0.420000
YGR131W	0.410000	0.330000	0.910000	0.750000	0.900000	NaN	NaN	NaN	-1.290000	-0.810000	-0.940000	0.290000	0.490000	0.730000	-0.090000	-0.100000	-0.270000	-0.430000	-0.580000	-0.580000	1.230000	0.680000	1.160000	1.140000	0.770000	3.250000	0.160000	4.700000	-0.890000	0.120000	-0.170000	-0.360000	-0.360000	0.110000	-0.470000	-0.060000	-0.100000	0.060000	0.690000	0.300000	0.330000	0.620000	-0.450000	0.520000	0.290000	0.000000	0.000000	-0.220000	0.040000
YHR084W	-1.470000	-1.570000	-1.500000	-1.430000	-0.790000	-0.130000	-0.460000	-0.670000	0.430000	0.610000	0.510000	-0.790000	-1.180000	0.160000	0.200000	0.400000	0.460000	0.190000	0.200000	-0.040000	-1.380000	-1.420000	-1.290000	-0.640000	-0.320000	-0.340000	-0.140000	-0.100000	-0.230000	-0.510000	0.040000	0.080000	-0.690000	-0.400000	-0.320000	-0.560000	-0.300000	NaN	-0.220000	-0.250000	-1.250000	-0.510000	-0.670000	-0.510000	-0.360000	0.620000	0.490000	0.310000	0.260000
YHR086W	-0.680000	0.120000	0.370000	-0.360000	-0.280000	0.070000	-0.190000	-0.460000	0.040000	-0.060000	-0.200000	-0.510000	0.110000	0.110000	0.250000	0.580000	0.040000	0.460000	0.000000	0.300000	0.220000	0.450000	0.460000	0.510000	0.380000	0.200000	0.080000	-0.250000	-0.030000	-0.220000	-0.230000	-0.600000	-0.560000	-1.030000	-0.920000	-0.580000	-0.150000	-0.060000	0.060000	0.210000	-0.150000	0.210000	-0.560000	-0.150000	0.120000	1.180000	0.150000	-0.060000	-0.140000
YHR088W	-1.790000	-2.850000	-5.350000	-4.640000	-3.560000	-1.940000	-0.580000	-0.500000	0.580000	1.100000	0.830000	-0.200000	-2.640000	-2.180000	0.080000	0.680000	0.960000	0.370000	1.030000	0.120000	-3.330000	-2.290000	-3.640000	-3.060000	-1.860000	-2.180000	-1.640000	-0.090000	-0.270000	-1.560000	-1.430000	0.380000	-0.840000	0.070000	0.610000	-1.320000	-2.400000	-2.120000	-0.670000	-0.120000	NaN	0.010000	-0.400000	-0.140000	-0.120000	0.580000	-0.360000	-0.600000	-0.230000
YHR089C	-1.450000	-3.660000	-4.640000	-3.690000	-3.480000	-1.890000	-1.870000	-1.760000	1.200000	1.440000	1.360000	-0.100000	-3.060000	-1.560000	-0.430000	1.830000	1.840000	2.170000	1.240000	1.840000	-5.060000	-4.640000	-4.850000	-3.470000	-1.240000	-1.180000	-1.690000	-0.670000	-0.120000	-0.710000	-1.320000	-0.220000	-0.640000	-0.380000	0.060000	-1.120000	-2.120000	-2.560000	NaN	-1.890000	-1.360000	-0.380000	-0.860000	-0.360000	-0.270000	-0.940000	-1.250000	-1.470000	-1.470000
YHR091C	-0.280000	-0.010000	0.290000	0.240000	0.230000	-0.420000	-0.010000	0.160000	0.180000	-0.060000	-0.120000	0.110000	0.400000	0.360000	0.140000	-0.060000	-0.400000	-0.470000	-0.580000	-0.840000	0.490000	0.750000	0.580000	0.700000	0.700000	0.010000	0.070000	-0.150000	-0.100000	0.250000	0.300000	0.150000	-0.090000	0.250000	-0.200000	0.040000	0.210000	0.040000	NaN	0.060000	0.010000	0.260000	-0.170000	0.360000	0.390000	-0.340000	0.230000	0.100000	-0.070000
YHR135C	-0.060000	-0.250000	0.110000	-0.160000	-0.210000	-0.610000	-0.030000	-0.060000	-0.010000	0.410000	0.600000	0.080000	0.230000	-0.300000	-0.090000	0.400000	0.440000	0.520000	1.040000	0.490000	0.110000	0.010000	0.430000	0.080000	-0.490000	0.140000	0.000000	0.120000	0.000000	0.370000	0.190000	-0.070000	0.080000	-0.270000	0.180000	-0.640000	-0.170000	-0.670000	-0.710000	-0.450000	-0.180000	-0.120000	-0.220000	-0.400000	-0.170000	-0.450000	-0.690000	-0.790000	-0.860000
YHR139C	NaN	0.620000	0.910000	0.670000	0.640000	NaN	0.180000	0.190000	-0.510000	-0.710000	-0.840000	1.170000	0.240000	0.070000	-0.220000	-1.560000	-0.860000	-0.860000	-1.510000	-1.220000	1.710000	1.040000	1.150000	0.640000	0.120000	-0.640000	-0.200000	-0.760000	-0.600000	-0.090000	0.000000	-0.230000	-0.690000	-0.740000	0.320000	-0.710000	-1.180000	1.450000	-0.360000	1.620000	1.000000	0.330000	-0.030000	0.070000	0.280000	-0.270000	-0.860000	-0.470000	-0.380000
YHR143W	-0.800000	-0.960000	-0.100000	-0.410000	-0.570000	-0.020000	-0.060000	-0.350000	0.400000	0.500000	0.510000	-0.710000	-0.540000	0.480000	0.570000	0.700000	0.120000	-0.580000	-0.640000	-0.270000	-1.180000	-0.740000	-0.490000	-0.630000	-0.160000	-0.510000	-0.340000	0.190000	0.670000	-0.640000	-0.400000	0.190000	-0.290000	0.160000	0.290000	0.440000	-0.260000	-0.350000	-0.490000	-0.540000	-0.550000	-1.400000	-0.420000	-0.600000	-1.000000	0.740000	0.550000	0.680000	0.530000
YJL212C	-1.310000	-2.290000	-1.340000	-1.020000	-1.320000	-0.740000	-0.750000	-0.960000	0.560000	0.980000	0.940000	-0.140000	-0.760000	0.060000	-0.120000	0.360000	-0.300000	0.510000	0.740000	1.150000	-0.960000	-0.720000	-0.940000	-1.320000	-0.730000	-0.490000	-0.890000	0.030000	0.040000	-0.490000	-1.180000	-0.580000	-0.840000	-0.920000	-0.490000	-0.230000	2.030000	-0.670000	-0.230000	0.230000	-0.070000	-0.120000	-0.270000	-0.060000	-0.090000	-0.620000	-0.100000	-0.620000	-0.450000
YJL207C	NaN	NaN	NaN	NaN	NaN	0.380000	NaN	NaN	0.580000	0.000000	-0.450000	0.230000	-0.200000	0.010000	-0.370000	-2.560000	-0.750000	0.800000	-1.010000	1.110000	0.020000	-0.960000	-0.730000	-1.190000	-0.670000	-1.000000	0.110000	1.640000	0.440000	0.000000	1.700000	-0.020000	-0.300000	-0.540000	0.770000	-0.520000	-0.290000	-0.010000	0.340000	-0.440000	-0.430000	-0.310000	0.100000	-0.180000	0.000000	-0.490000	-0.240000	-0.160000	0.230000
YJL200C	-0.740000	-2.890000	-4.060000	-2.470000	-2.290000	-1.020000	0.240000	0.140000	0.650000	0.780000	0.750000	-0.200000	-2.640000	-0.940000	0.900000	0.260000	0.980000	0.690000	0.730000	0.780000	-3.980000	-3.480000	-4.060000	-3.000000	-1.290000	-0.740000	-1.150000	-0.250000	0.120000	-0.790000	-1.150000	-0.430000	-0.430000	-0.560000	0.030000	0.030000	-0.970000	-0.200000	0.930000	0.990000	0.820000	0.460000	0.510000	0.250000	-0.010000	0.240000	0.060000	-0.090000	0.080000
YJL157C	-2.790000	-2.480000	-2.060000	-2.150000	-1.470000	-0.800000	-1.340000	-1.030000	0.820000	0.940000	0.930000	-2.060000	-0.540000	-0.140000	0.390000	-0.860000	-0.580000	0.040000	0.120000	0.040000	-2.400000	-2.610000	-2.250000	-1.140000	-0.240000	-0.430000	-0.220000	-0.170000	-0.180000	-0.740000	-0.040000	0.080000	-0.450000	-0.030000	-0.360000	NaN	-1.510000	-1.250000	-1.060000	-1.060000	-1.150000	NaN	NaN	-0.180000	NaN	NaN	-0.140000	-0.180000	-0.510000
YJL155C	0.850000	1.440000	1.730000	1.390000	1.520000	NaN	0.290000	0.230000	-0.790000	-1.000000	-0.860000	-0.360000	0.940000	0.210000	-0.970000	-1.640000	-1.150000	-0.670000	-0.560000	-0.510000	1.830000	1.480000	1.390000	1.320000	0.610000	1.710000	0.920000	-0.420000	-0.450000	0.960000	-0.120000	0.030000	0.590000	0.200000	-0.360000	NaN	1.410000	1.440000	-0.600000	1.210000	0.580000	NaN	NaN	-0.360000	NaN	NaN	1.180000	1.220000	1.280000
YJL153C	NaN	NaN	1.290000	NaN	1.220000	NaN	0.610000	0.150000	-0.540000	-0.760000	-0.810000	-0.670000	0.600000	0.520000	-0.200000	-2.120000	-1.120000	-0.580000	-0.340000	-0.030000	2.260000	1.610000	2.030000	1.440000	0.450000	0.690000	-0.070000	-0.450000	-0.090000	-0.300000	-1.320000	-0.580000	0.080000	0.040000	-0.560000	-1.000000	1.000000	-0.810000	-1.470000	-0.840000	-0.200000	0.230000	0.500000	-0.430000	0.140000	-0.100000	-0.620000	-0.690000	-0.600000
YKL218C	NaN	NaN	NaN	NaN	NaN	NaN	NaN	NaN	-0.470000	-0.620000	-0.790000	0.210000	0.560000	0.600000	-0.010000	0.150000	-0.140000	-0.400000	-0.450000	-0.940000	NaN	NaN	NaN	NaN	0.000000	0.300000	0.590000	-0.120000	0.070000	0.280000	0.100000	0.260000	0.720000	0.680000	0.230000	1.120000	1.240000	1.240000	0.720000	0.770000	1.410000	0.860000	0.380000	0.720000	0.670000	-0.100000	0.210000	-0.220000	-0.030000
YKL217W	NaN	NaN	2.000000	0.900000	NaN	NaN	NaN	NaN	-0.120000	-1.470000	-1.400000	-0.010000	1.410000	0.330000	-0.220000	0.070000	0.030000	-0.230000	-0.180000	-0.540000	2.390000	1.770000	1.400000	0.870000	-1.400000	-0.120000	0.000000	0.000000	-0.340000	-0.290000	0.060000	-0.300000	-0.180000	-0.400000	-0.360000	-1.000000	-0.200000	0.310000	-1.640000	-0.040000	0.310000	0.160000	-0.010000	-0.380000	0.030000	-0.560000	-0.030000	-0.250000	0.000000
YKL170W	-0.040000	-0.010000	NaN	0.390000	0.500000	-0.300000	-0.120000	-0.300000	0.030000	0.120000	0.230000	0.460000	0.190000	0.240000	-0.100000	0.370000	0.210000	-0.250000	0.520000	0.340000	0.380000	0.200000	1.040000	0.290000	0.570000	0.460000	0.430000	-0.070000	0.070000	0.820000	0.450000	0.310000	0.180000	0.740000	0.490000	1.200000	0.570000	0.890000	-0.600000	0.480000	0.110000	0.070000	0.210000	0.560000	0.440000	0.620000	0.500000	1.040000	0.690000
YKL168C	0.440000	0.280000	NaN	1.050000	0.930000	0.400000	0.180000	0.140000	-0.690000	-0.670000	-0.600000	0.710000	0.830000	0.000000	-0.690000	0.500000	-0.430000	-0.250000	0.100000	-0.380000	1.480000	1.350000	1.890000	1.060000	0.290000	0.900000	0.590000	0.080000	-0.030000	0.820000	0.490000	0.030000	0.760000	-0.270000	-0.010000	0.640000	0.250000	1.570000	-1.430000	0.280000	-0.040000	-0.100000	0.080000	0.000000	0.040000	-0.250000	-0.040000	0.300000	0.110000
YLL031C	-0.010000	-0.580000	-0.340000	-0.180000	-0.710000	-0.560000	-0.070000	-0.290000	-0.250000	-0.010000	-0.070000	0.060000	-0.100000	-0.010000	0.440000	0.030000	1.010000	-0.030000	-0.380000	0.600000	0.010000	-0.200000	-0.120000	-0.270000	-0.760000	0.240000	0.230000	0.340000	0.540000	-0.230000	-0.120000	-0.490000	-0.180000	-0.740000	-0.060000	-0.760000	0.190000	-1.060000	0.040000	-0.220000	-0.580000	0.060000	-0.320000	-0.150000	0.040000	-0.170000	-0.580000	-0.450000	-0.400000
YLL028W	0.970000	0.780000	0.940000	0.320000	0.600000	0.650000	-0.620000	-0.450000	-1.120000	-0.790000	-0.810000	0.900000	0.520000	-0.230000	-1.180000	-0.940000	-1.120000	-1.890000	0.160000	-0.120000	1.290000	1.740000	1.840000	1.220000	0.290000	0.670000	0.010000	-0.760000	-0.540000	-0.320000	-0.140000	-0.920000	0.150000	0.120000	-0.740000	-0.920000	-0.170000	0.000000	0.230000	-0.090000	-0.450000	0.100000	-0.040000	0.120000	0.540000	NaN	-0.790000	-0.200000	-0.100000
YLL026W	4.530000	4.820000	5.680000	5.240000	4.800000	3.490000	3.170000	2.830000	-4.060000	-4.060000	-3.640000	-0.230000	2.350000	0.070000	-2.250000	-2.640000	-4.060000	-3.840000	-4.320000	-3.180000	5.920000	6.180000	6.200000	5.210000	2.620000	3.970000	3.190000	0.960000	-0.090000	3.100000	2.920000	0.700000	2.980000	2.390000	1.320000	1.560000	1.760000	1.400000	2.290000	1.660000	0.960000	0.410000	0.310000	0.110000	0.710000	0.500000	1.640000	1.480000	1.440000
YLR023C	0.110000	-0.200000	0.440000	0.430000	0.180000	0.140000	-0.250000	-0.120000	-0.090000	-0.100000	0.010000	-0.200000	0.000000	-0.040000	-0.220000	0.870000	-0.150000	-0.090000	-0.920000	-0.070000	0.550000	0.410000	0.380000	0.510000	0.140000	0.110000	-0.100000	-0.290000	0.230000	-0.070000	-0.340000	-0.420000	-0.620000	0.000000	-0.040000	0.230000	0.370000	0.760000	0.920000	0.460000	0.410000	0.450000	0.720000	0.260000	0.510000	0.180000	0.150000	0.460000	0.490000
YLR352W	0.380000	0.030000	0.690000	0.590000	0.340000	0.580000	0.300000	0.310000	-0.510000	-0.340000	-0.230000	0.030000	0.200000	0.300000	0.150000	-1.690000	-0.600000	-0.670000	-0.560000	-0.150000	0.560000	0.610000	0.800000	0.700000	0.730000	0.610000	0.250000	0.210000	0.110000	0.510000	0.310000	0.000000	-0.120000	-0.120000	-0.060000	-0.920000	0.430000	0.420000	-0.420000	0.430000	0.300000	0.040000	0.060000	-0.140000	0.000000	0.330000	-0.400000	0.320000	0.480000
YLR356W	0.300000	1.690000	2.290000	1.930000	2.210000	1.970000	0.750000	NaN	-1.000000	-1.000000	-1.220000	-0.600000	0.740000	0.930000	0.070000	-0.580000	-0.450000	-0.920000	-0.560000	-0.740000	2.680000	2.230000	2.210000	1.850000	1.480000	0.830000	1.490000	0.540000	0.320000	0.710000	0.880000	0.490000	0.680000	0.670000	-0.100000	4.460000	0.540000	0.940000	0.630000	1.000000	1.440000	0.840000	0.330000	0.590000	-0.150000	0.200000	0.390000	0.260000	0.330000
YLR359W	-0.380000	-1.600000	NaN	-0.920000	-0.600000	-0.450000	-0.320000	-0.400000	0.630000	0.740000	0.600000	-0.090000	-0.970000	-0.620000	0.320000	1.490000	0.550000	0.710000	0.240000	0.630000	-0.510000	-0.690000	-0.810000	-1.090000	-1.360000	0.070000	-0.690000	-0.430000	0.000000	-0.270000	-0.810000	-0.450000	0.420000	-0.470000	-0.450000	-0.090000	-0.600000	-0.490000	-0.740000	-0.150000	0.300000	0.120000	0.640000	0.300000	0.060000	0.910000	0.710000	0.450000	0.260000
YLR364W	-0.620000	-0.470000	-0.790000	NaN	-0.620000	-0.220000	0.240000	0.080000	0.080000	0.320000	-0.430000	0.110000	-0.120000	0.190000	0.580000	-0.430000	-0.840000	-1.030000	-0.690000	-0.940000	-0.250000	-0.740000	-0.840000	-2.120000	-0.940000	-0.270000	-0.170000	0.380000	0.320000	-0.200000	-0.510000	0.180000	-0.070000	0.000000	0.650000	0.200000	0.230000	0.320000	0.500000	-0.140000	0.150000	-0.140000	-0.170000	-0.140000	-0.890000	0.310000	0.140000	0.250000	-0.030000
YLR404W	-0.620000	-0.490000	-0.270000	-0.740000	-0.420000	0.010000	-0.340000	-0.430000	0.110000	0.290000	0.440000	0.310000	-0.120000	0.380000	0.800000	-0.150000	-0.290000	-0.230000	-0.230000	0.010000	-0.270000	-0.600000	-0.600000	-0.220000	-0.340000	-0.070000	0.140000	0.060000	0.030000	-0.220000	-0.270000	-0.120000	-0.250000	-0.040000	-0.220000	-0.690000	-0.490000	0.200000	-0.140000	0.100000	-0.140000	0.070000	0.150000	0.120000	0.340000	0.190000	-0.150000	0.250000	0.290000
YLR411W	NaN	-0.180000	NaN	0.080000	0.140000	0.080000	-0.170000	-0.120000	0.340000	-0.270000	0.030000	-0.180000	-0.450000	-0.270000	-0.320000	-0.060000	0.030000	-0.490000	-0.430000	-0.420000	0.030000	-0.070000	-0.170000	0.230000	0.140000	-0.290000	0.070000	-0.060000	0.640000	-0.170000	-0.230000	-0.230000	-0.400000	0.200000	-0.030000	-0.940000	-0.510000	-0.060000	0.560000	0.190000	0.150000	0.110000	0.770000	0.400000	0.480000	0.000000	-0.140000	0.030000	-0.030000
YMR120C	0.960000	-0.540000	0.710000	1.080000	2.000000	NaN	1.340000	0.960000	-1.290000	-1.250000	-1.120000	-0.290000	1.060000	0.370000	0.620000	1.810000	-0.900000	-0.890000	0.230000	0.280000	2.170000	0.830000	1.080000	1.020000	0.030000	1.240000	-0.140000	1.020000	0.210000	0.410000	-0.510000	-0.450000	1.360000	0.020000	0.250000	-0.370000	-1.500000	-0.860000	-0.800000	0.390000	0.720000	1.070000	1.400000	1.200000	0.800000	1.260000	0.570000	0.070000	0.070000
YMR128W	-0.390000	-2.690000	-2.800000	-2.640000	-1.430000	-0.740000	-0.380000	NaN	0.480000	0.230000	0.760000	-0.230000	-1.510000	-1.420000	0.180000	0.670000	0.270000	0.590000	0.580000	0.220000	-2.830000	-2.330000	-2.790000	-1.140000	-1.490000	-0.790000	-1.270000	0.050000	-0.070000	-0.890000	-0.810000	0.110000	-0.300000	-0.500000	0.660000	-1.300000	-2.860000	-1.680000	-1.340000	-0.610000	-0.430000	-0.370000	-0.090000	0.750000	-0.080000	-0.110000	-0.270000	-0.770000	-0.860000
YMR165C	0.370000	0.160000	0.790000	0.820000	0.610000	NaN	0.210000	NaN	-0.280000	-0.300000	-0.710000	0.620000	0.180000	0.300000	-0.250000	-2.350000	-1.000000	-0.120000	-0.660000	-0.610000	0.060000	0.570000	0.180000	-0.280000	-0.010000	0.140000	0.120000	0.950000	0.190000	0.240000	0.290000	-0.280000	0.040000	-0.360000	-0.130000	-0.070000	-1.120000	0.410000	-1.560000	0.070000	0.080000	0.010000	-0.300000	-0.460000	-0.430000	0.120000	-0.110000	-0.200000	-0.190000
YMR169C	1.710000	4.160000	2.510000	5.500000	5.390000	4.690000	1.700000	NaN	-1.000000	-1.940000	-1.160000	-0.720000	1.100000	0.340000	-0.790000	-0.170000	-0.890000	-0.510000	-0.390000	-0.630000	3.180000	2.150000	2.230000	1.400000	1.470000	0.440000	1.390000	1.330000	0.460000	1.660000	2.020000	1.420000	0.870000	0.470000	-0.820000	0.370000	0.100000	1.420000	-0.060000	1.730000	1.210000	0.570000	0.390000	-0.040000	0.150000	0.410000	0.400000	0.490000	0.420000
YMR172W	-0.690000	-0.620000	-0.220000	-0.510000	-0.010000	0.120000	0.010000	NaN	0.260000	0.180000	-0.180000	-0.690000	-0.360000	-0.250000	0.000000	-0.540000	0.110000	-1.220000	0.310000	-0.600000	0.240000	0.010000	-0.120000	-0.180000	-0.490000	3.530000	-0.070000	0.700000	-0.320000	-0.120000	0.240000	0.280000	-0.270000	0.160000	-0.490000	-0.710000	-1.250000	-0.220000	-0.560000	0.680000	-0.060000	-0.150000	-0.120000	-0.320000	-0.400000	-0.060000	-0.400000	-0.220000	0.240000
YMR176W	NaN	0.680000	NaN	NaN	NaN	NaN	NaN	NaN	0.540000	0.010000	0.000000	0.000000	-0.920000	-0.170000	0.510000	-0.060000	-0.700000	-0.180000	-0.360000	-0.420000	0.130000	-0.060000	0.170000	0.320000	-0.060000	NaN	0.550000	1.020000	0.480000	-0.040000	0.340000	-0.820000	0.390000	-0.230000	0.860000	0.820000	-0.200000	1.440000	-0.320000	0.120000	0.890000	-1.750000	0.120000	-0.380000	-0.840000	-0.090000	0.500000	0.250000	0.150000
YNL157W	0.340000	0.490000	0.260000	0.570000	0.400000	-0.220000	0.480000	0.540000	-0.430000	-0.010000	-0.180000	0.100000	0.410000	0.200000	-0.220000	0.400000	0.400000	0.000000	0.100000	0.030000	0.440000	0.700000	0.630000	0.420000	0.860000	0.530000	0.500000	0.260000	0.070000	0.670000	0.620000	0.450000	0.690000	0.310000	0.410000	-1.400000	0.980000	1.140000	0.700000	0.620000	0.450000	0.150000	-0.010000	0.310000	-0.200000	0.630000	0.530000	0.430000	0.490000
YNL154C	-0.090000	-0.290000	-0.170000	-0.340000	-0.670000	-0.670000	-0.690000	-0.760000	0.310000	0.360000	0.240000	-0.200000	-0.040000	-0.070000	-0.090000	0.950000	0.640000	0.840000	0.560000	0.660000	-0.640000	0.030000	-0.060000	0.010000	0.510000	-0.060000	-0.140000	-0.380000	-0.200000	0.100000	0.040000	-0.180000	-0.010000	-0.180000	-0.100000	0.810000	0.500000	0.360000	-0.170000	0.040000	0.070000	-0.450000	0.080000	-0.380000	-0.540000	0.100000	0.230000	0.030000	-0.120000
YNL149C	-0.510000	-1.030000	-1.560000	-1.090000	-1.090000	-0.810000	-0.060000	0.210000	0.250000	0.780000	0.570000	0.070000	-0.600000	-0.090000	0.300000	0.550000	0.490000	0.370000	-0.340000	0.280000	-2.000000	-1.220000	-0.890000	-1.360000	-0.060000	-0.430000	-0.470000	-0.090000	-0.140000	0.030000	-0.140000	0.010000	0.180000	0.240000	0.300000	0.160000	0.160000	0.210000	-0.230000	0.440000	0.430000	-0.200000	-0.230000	-0.170000	-0.490000	0.240000	-0.220000	-0.420000	0.430000
YNL110C	-1.560000	-3.840000	-4.640000	-3.640000	-3.060000	-2.470000	-0.940000	-0.220000	1.140000	1.180000	1.320000	0.500000	-3.320000	-2.250000	-0.510000	0.930000	1.100000	1.100000	1.200000	0.540000	-5.060000	-5.060000	-4.640000	-3.840000	-1.600000	-2.060000	-1.690000	-1.220000	-0.540000	-1.600000	-1.180000	0.110000	-0.690000	0.460000	0.770000	-1.600000	-2.560000	-2.180000	-0.690000	-1.030000	-0.540000	-0.200000	-0.120000	-0.170000	-0.170000	0.120000	-0.690000	-0.490000	-0.690000
YNL098C	0.700000	1.160000	1.310000	1.270000	1.110000	0.400000	0.030000	0.110000	-0.180000	-0.220000	-0.220000	-0.250000	0.410000	0.030000	-0.600000	-0.420000	-0.920000	-0.940000	-0.790000	-0.070000	1.210000	1.290000	1.200000	1.530000	0.140000	0.860000	0.930000	0.000000	-0.270000	0.890000	0.950000	-0.040000	0.370000	0.540000	-0.120000	0.060000	-0.170000	0.330000	NaN	-0.150000	-0.490000	-0.100000	-0.220000	0.010000	0.200000	-0.540000	-0.100000	-0.250000	-0.400000
YOL031C	-0.360000	-0.030000	0.060000	0.150000	0.140000	0.380000	0.760000	0.300000	-0.440000	0.180000	0.060000	0.210000	0.820000	0.480000	0.370000	-0.060000	-0.420000	-0.230000	-0.490000	0.100000	0.580000	0.790000	0.560000	0.290000	0.370000	0.030000	0.260000	0.300000	-0.060000	0.240000	0.140000	0.260000	0.410000	0.310000	-0.010000	-0.420000	NaN	0.570000	-0.200000	0.010000	0.100000	-0.220000	-0.250000	-0.380000	-0.580000	0.240000	0.550000	0.520000	0.340000
YOL027C	-0.560000	-1.000000	-0.810000	-0.560000	-0.540000	-0.430000	0.040000	-0.320000	-0.190000	0.510000	0.250000	-0.370000	0.340000	0.430000	0.200000	1.200000	0.460000	0.380000	-0.420000	0.380000	-1.470000	-0.710000	-0.810000	-0.840000	-0.140000	0.210000	0.150000	0.390000	-0.070000	0.040000	-0.170000	0.420000	0.430000	0.230000	0.580000	0.580000	-0.150000	0.510000	0.400000	0.180000	0.240000	-0.180000	0.030000	-0.070000	-0.320000	0.230000	0.230000	0.110000	0.070000
YOL023W	NaN	0.080000	0.290000	0.480000	0.390000	0.160000	0.460000	0.430000	-0.460000	-0.040000	-0.380000	-0.300000	0.520000	0.350000	0.240000	-0.040000	0.110000	-0.400000	-0.670000	-0.320000	-0.230000	0.550000	0.200000	0.080000	0.580000	0.730000	0.370000	0.260000	-0.360000	0.310000	0.590000	0.410000	0.530000	0.210000	0.230000	0.210000	0.340000	0.610000	0.280000	0.400000	0.230000	-0.230000	0.000000	0.120000	-0.600000	0.070000	0.460000	0.390000	0.290000
YOR011W	-0.090000	-1.290000	-1.030000	-1.790000	-0.840000	-0.360000	-0.860000	NaN	0.140000	0.150000	0.700000	-0.090000	0.450000	-0.340000	0.080000	-0.790000	-0.490000	-0.170000	-0.560000	0.920000	-0.760000	-0.760000	-0.840000	-1.000000	-0.710000	NaN	-0.380000	0.000000	0.180000	-0.640000	-1.510000	-0.300000	-0.150000	-0.560000	-0.620000	0.010000	-2.250000	-1.320000	-0.080000	0.160000	-0.220000	-0.170000	0.080000	0.040000	-0.170000	0.040000	0.060000	0.590000	-0.040000
YOR018W	0.560000	0.380000	1.410000	1.410000	0.860000	NaN	0.240000	-0.070000	-0.390000	-0.690000	-0.450000	0.850000	0.870000	0.680000	0.090000	-0.920000	-0.300000	-0.320000	-0.010000	-0.140000	1.540000	1.630000	1.480000	1.420000	0.970000	0.960000	2.570000	0.290000	-0.060000	0.600000	0.530000	-0.220000	0.100000	-0.090000	-0.430000	1.390000	1.150000	1.500000	-0.420000	0.700000	0.240000	0.180000	0.610000	0.180000	0.410000	0.460000	0.640000	0.600000	0.480000
YOR347C	1.430000	2.910000	3.150000	2.510000	2.280000	2.200000	1.150000	0.720000	-1.260000	-1.840000	-1.890000	-0.460000	1.040000	0.360000	-0.270000	-0.150000	-0.600000	-1.000000	-1.030000	-0.790000	2.330000	2.830000	2.730000	2.490000	2.000000	1.340000	1.490000	0.570000	0.310000	0.790000	1.480000	0.550000	1.090000	0.960000	-0.090000	0.750000	1.510000	0.910000	-1.000000	0.760000	0.770000	0.030000	0.450000	0.230000	0.140000	NaN	0.620000	0.040000	0.280000
YOR354C	NaN	0.310000	-0.010000	0.630000	NaN	NaN	NaN	NaN	0.340000	-0.170000	-0.510000	0.550000	0.310000	0.300000	0.090000	0.580000	0.030000	0.310000	-1.060000	0.230000	0.460000	-0.220000	-0.690000	0.000000	-0.420000	1.000000	-0.230000	1.450000	-0.360000	0.440000	1.930000	0.920000	0.860000	-0.010000	1.220000	1.100000	1.010000	1.100000	0.410000	0.650000	0.400000	-0.070000	0.490000	-0.030000	0.040000	0.230000	0.600000	0.720000	0.730000
YOR356W	0.160000	0.210000	0.560000	0.560000	NaN	NaN	NaN	NaN	0.110000	-0.100000	-0.280000	1.200000	0.170000	0.520000	0.260000	-0.860000	-1.000000	0.360000	0.340000	0.120000	0.110000	0.260000	-0.040000	0.140000	-0.500000	1.020000	0.870000	1.560000	-0.120000	0.540000	1.920000	0.530000	0.370000	-0.480000	1.010000	0.500000	-0.480000	-0.110000	0.770000	0.160000	0.350000	-0.080000	-0.010000	-0.090000	-0.510000	0.030000	-0.080000	-0.310000	0.010000
YPL278C	0.030000	NaN	-0.180000	NaN	-0.180000	NaN	0.100000	NaN	-0.740000	-0.270000	-0.300000	0.270000	0.320000	0.340000	-0.400000	-0.340000	-0.150000	-0.250000	0.150000	-0.710000	0.360000	0.080000	0.040000	-0.220000	0.040000	-0.510000	-0.220000	-0.320000	-0.300000	-0.090000	-0.290000	-0.430000	-0.670000	-0.740000	-0.170000	0.040000	-2.120000	0.160000	-0.560000	0.280000	-0.140000	0.760000	0.660000	0.780000	0.340000	-0.360000	-0.430000	-0.250000	0.030000
YPR058W	-0.670000	-0.810000	-1.470000	-1.890000	-1.740000	-0.740000	-0.430000	-0.790000	0.630000	0.660000	0.590000	-0.170000	-1.020000	-0.760000	0.450000	0.300000	1.210000	0.080000	1.570000	0.610000	-1.470000	-1.560000	-1.510000	-1.290000	-0.790000	-0.540000	-0.920000	-0.450000	0.260000	-0.640000	-1.180000	-0.540000	-0.740000	-0.560000	-0.100000	0.400000	-0.490000	-0.510000	-0.760000	0.080000	0.490000	-0.320000	-0.090000	-0.380000	-0.300000	0.210000	-0.100000	0.010000	0.060000
YPR060C	-0.600000	-0.740000	-1.150000	-1.320000	-0.920000	-0.300000	0.040000	0.010000	0.650000	0.590000	0.250000	-0.420000	-0.610000	-0.860000	0.310000	0.240000	0.520000	0.160000	0.640000	0.060000	-0.940000	-1.360000	-1.120000	-0.840000	0.230000	-0.580000	-0.640000	-0.170000	-0.120000	-0.360000	-0.640000	0.070000	-0.540000	0.310000	0.360000	-0.270000	-0.430000	-0.490000	-0.620000	0.080000	-0.090000	-0.270000	-0.360000	-0.290000	-0.620000	0.520000	-0.150000	0.000000	-0.030000
YPR065W	0.990000	0.190000	0.330000	0.200000	-0.290000	-0.200000	-0.180000	-0.230000	-0.310000	-0.210000	-0.360000	0.870000	0.400000	0.330000	-0.160000	0.320000	0.400000	0.160000	-0.720000	0.110000	-0.030000	-0.310000	-0.530000	0.070000	0.020000	0.370000	0.260000	0.370000	0.180000	0.710000	0.540000	0.070000	0.870000	0.490000	1.760000	0.540000	0.400000	0.400000	-0.340000	0.410000	0.280000	0.310000	0.180000	0.170000	0.560000	0.580000	0.840000	0.990000	0.750000
YPR113W	-0.270000	-0.810000	-0.420000	NaN	-0.470000	-0.510000	NaN	-0.230000	0.020000	0.410000	0.390000	0.140000	0.010000	0.390000	0.530000	0.310000	0.230000	-0.120000	0.360000	0.420000	0.000000	0.120000	0.080000	-0.360000	-0.940000	0.140000	0.040000	0.340000	0.370000	-0.170000	-0.540000	0.000000	0.070000	-0.170000	-0.060000	-0.430000	-0.710000	-0.890000	-0.600000	-0.100000	-0.400000	0.060000	0.110000	-0.040000	-0.060000	0.800000	0.010000	0.560000	0.320000
YPR117W	NaN	NaN	NaN	NaN	NaN	-0.070000	NaN	NaN	0.000000	-0.380000	0.000000	1.010000	0.880000	0.400000	0.050000	0.570000	-0.020000	-0.820000	-0.730000	0.290000	1.710000	-0.840000	-0.410000	-1.410000	-1.270000	1.520000	0.020000	-0.180000	0.550000	0.600000	-0.250000	0.120000	-0.040000	-0.190000	-0.040000	0.060000	-0.400000	0.260000	0.060000	-0.420000	0.460000	0.130000	0.190000	0.080000	-0.070000	-0.330000	0.180000	-0.450000	0.410000
YAR050W	-0.200000	-0.250000	-0.200000	-0.360000	-0.220000	NaN	NaN	NaN	-0.190000	0.320000	-0.480000	-0.220000	-0.120000	-0.300000	0.310000	-2.120000	-1.250000	0.700000	1.590000	-0.330000	-0.040000	-0.390000	-0.440000	-0.440000	0.200000	0.820000	-0.260000	0.140000	-0.080000	0.050000	1.440000	-0.230000	-0.640000	-0.940000	-0.770000	0.160000	-0.060000	-0.030000	-0.740000	0.010000	0.280000	-0.210000	-0.270000	-0.140000	-0.420000	-0.210000	-0.320000	-0.120000	-0.040000
YBL084C	0.110000	-0.180000	-0.040000	-0.250000	0.000000	-0.090000	-0.600000	-0.690000	-0.620000	-0.320000	-0.310000	0.100000	1.110000	-0.290000	-0.840000	NaN	-1.180000	2.740000	-0.090000	NaN	0.770000	0.900000	0.180000	-0.220000	-0.290000	-1.600000	0.700000	1.260000	0.770000	-0.180000	-0.070000	-0.580000	3.250000	-0.840000	0.370000	-0.470000	-0.580000	-0.220000	0.340000	0.070000	-0.470000	-0.230000	0.000000	-0.670000	-0.290000	-0.250000	-0.010000	0.150000	0.100000
YBL076C	-0.340000	-1.740000	-1.220000	-1.510000	-1.290000	-0.810000	-0.620000	-0.600000	-1.030000	0.610000	0.640000	-0.400000	0.950000	0.200000	-1.470000	-0.140000	0.420000	0.710000	0.280000	0.760000	-1.640000	-2.000000	-1.790000	-1.430000	-0.970000	0.180000	-0.230000	0.110000	0.200000	-0.200000	-0.180000	-0.450000	-0.180000	-0.200000	-0.170000	-0.380000	-1.000000	-0.620000	-0.710000	-0.120000	-0.470000	-0.560000	-0.470000	-0.600000	-0.320000	0.000000	-0.060000	0.070000	-0.100000
YBR252W	-0.970000	-1.090000	-1.640000	-1.690000	-1.250000	-0.970000	-0.270000	-0.150000	0.440000	0.750000	0.850000	-0.170000	-0.840000	-0.430000	0.780000	-1.120000	-1.120000	-0.380000	0.930000	0.250000	-0.860000	-1.510000	-1.430000	-1.180000	-0.600000	-0.290000	-0.710000	-0.150000	0.260000	-0.320000	-0.970000	-0.360000	-0.760000	-0.430000	0.140000	-1.090000	-0.860000	-0.620000	-1.250000	-0.670000	-0.300000	-0.180000	-0.640000	-0.220000	-0.250000	-0.690000	-1.220000	-0.540000	-1.090000
YBR260C	-0.400000	-0.060000	0.330000	0.000000	-0.140000	-0.200000	-0.010000	-0.060000	-0.040000	-0.100000	-0.180000	-0.230000	0.260000	0.110000	0.100000	-0.100000	0.200000	-0.040000	-0.290000	-0.150000	-0.420000	0.260000	0.180000	0.200000	0.190000	0.030000	0.180000	0.380000	0.120000	0.140000	0.370000	0.100000	0.160000	0.070000	0.290000	0.380000	-0.290000	0.700000	0.140000	0.530000	0.280000	-0.450000	-0.180000	-0.430000	-0.620000	-0.010000	0.560000	0.340000	0.620000
YBR265W	-0.340000	-0.740000	-0.560000	-0.560000	-0.710000	-0.640000	-0.030000	-0.100000	0.380000	0.960000	0.410000	-0.250000	-0.290000	0.440000	0.540000	-0.340000	-0.840000	-0.140000	0.770000	0.630000	-1.790000	-1.220000	-0.920000	-0.860000	0.040000	-0.140000	-0.360000	0.060000	0.120000	-0.100000	-0.560000	-0.140000	-0.150000	-0.340000	-0.060000	0.650000	-1.120000	-0.090000	-0.970000	-0.490000	-0.200000	-0.790000	-0.790000	-0.600000	-0.970000	-0.710000	-0.340000	-0.920000	-0.450000
YDL048C	0.310000	0.390000	0.420000	0.070000	0.820000	NaN	NaN	NaN	-0.490000	-0.300000	0.000000	1.080000	0.330000	-0.070000	0.520000	-0.620000	-1.030000	-0.690000	-0.540000	-0.380000	0.300000	0.190000	-0.810000	-0.740000	0.080000	-0.640000	-0.470000	-0.580000	0.490000	-0.150000	0.280000	-0.360000	0.510000	-0.030000	-0.790000	-0.170000	-0.690000	1.180000	-0.540000	0.710000	0.330000	-0.510000	-0.560000	-0.580000	0.030000	-0.220000	0.420000	-0.060000	0.430000
YDL046W	0.010000	0.740000	1.520000	1.290000	NaN	0.370000	-0.140000	-0.140000	-0.140000	-0.120000	-0.400000	-0.040000	1.050000	1.050000	-0.010000	0.460000	0.440000	0.460000	0.620000	0.860000	0.390000	1.130000	1.160000	0.790000	1.540000	0.600000	0.840000	0.300000	0.340000	0.630000	0.780000	0.250000	0.780000	0.700000	0.120000	0.310000	0.310000	0.740000	0.580000	0.870000	0.560000	-0.070000	-0.230000	-0.120000	-0.540000	0.250000	0.830000	1.030000	0.820000
YDL044C	0.000000	-0.080000	-0.240000	0.400000	NaN	-0.380000	0.140000	0.040000	0.340000	-0.120000	-0.360000	0.580000	-0.490000	0.000000	0.140000	-0.120000	-0.240000	-0.180000	-0.660000	-0.560000	0.050000	0.160000	-0.570000	-0.400000	0.030000	-0.130000	0.010000	-0.150000	-0.280000	0.070000	0.180000	0.180000	0.410000	0.100000	0.080000	0.100000	0.110000	0.110000	-0.380000	-0.050000	0.020000	0.160000	0.400000	-0.080000	-0.240000	-0.120000	-0.060000	0.070000	-0.040000
YDL003W	-0.620000	-1.120000	-1.840000	-1.430000	-1.400000	-0.670000	0.650000	0.390000	0.180000	0.240000	0.360000	-0.810000	-0.790000	-1.220000	0.410000	-1.400000	-0.810000	-0.100000	0.480000	0.040000	-1.150000	-0.940000	-1.400000	-0.920000	-0.620000	-0.290000	-1.000000	0.400000	-0.340000	-0.560000	-1.180000	0.210000	-0.890000	-0.710000	0.580000	-0.920000	-0.740000	-0.430000	0.150000	-0.180000	-0.030000	-0.200000	-0.510000	-0.180000	-0.180000	-0.360000	-1.120000	-1.120000	-1.060000
YDL002C	-0.270000	-0.690000	-0.510000	0.120000	0.100000	-0.320000	NaN	0.450000	-0.810000	0.080000	0.240000	0.300000	0.240000	0.180000	-0.230000	-0.230000	-0.070000	-0.120000	-0.220000	-0.380000	-0.010000	0.000000	0.120000	0.010000	0.610000	-0.030000	-0.220000	-0.070000	-0.470000	0.370000	-0.250000	0.100000	-0.040000	0.000000	0.100000	-0.490000	-0.220000	-1.030000	-0.580000	-0.320000	-0.200000	-0.100000	-0.220000	-0.010000	-0.070000	0.080000	-0.200000	0.340000	0.240000
YDR003W	0.960000	1.390000	1.260000	1.060000	0.560000	0.360000	0.250000	-0.090000	-0.150000	-0.790000	-1.030000	-0.200000	0.730000	0.010000	-0.580000	-0.220000	-0.710000	-0.760000	0.040000	-0.120000	1.100000	1.060000	1.270000	1.280000	0.620000	0.650000	0.540000	-0.270000	-0.060000	0.520000	0.310000	-0.150000	0.210000	-0.010000	-0.490000	1.520000	1.180000	1.590000	0.430000	0.750000	0.710000	0.390000	0.260000	0.360000	0.460000	0.010000	0.590000	0.300000	0.720000
YDR323C	-0.230000	NaN	0.030000	-0.220000	0.280000	NaN	0.010000	0.150000	0.210000	-0.250000	-0.920000	-0.340000	0.240000	-0.180000	-0.430000	-1.220000	-0.470000	-0.540000	-0.540000	-0.810000	0.680000	0.260000	0.450000	0.190000	-0.450000	0.900000	-0.400000	-0.120000	-0.340000	-0.030000	-0.100000	-0.250000	-0.430000	-0.860000	-0.300000	-0.450000	0.190000	0.010000	1.440000	0.060000	-0.100000	-0.030000	0.200000	-0.290000	0.000000	0.080000	-0.030000	0.180000	0.150000
YDR328C	0.120000	0.030000	0.190000	0.320000	0.280000	-0.430000	-0.060000	0.160000	0.150000	0.290000	0.330000	0.150000	0.440000	0.520000	0.000000	-1.220000	-0.580000	-0.670000	-0.470000	0.000000	0.750000	0.580000	0.550000	0.450000	0.830000	0.140000	0.140000	-0.060000	-0.230000	0.520000	0.280000	0.200000	0.520000	0.610000	0.380000	0.200000	0.320000	0.010000	-0.200000	0.070000	-0.010000	0.190000	0.250000	0.150000	0.120000	0.040000	0.070000	-0.040000	0.030000
YDR335W	0.190000	-0.420000	0.500000	0.410000	0.290000	0.240000	0.100000	-0.030000	-0.710000	-0.620000	-0.340000	-0.540000	0.290000	0.100000	0.100000	-0.600000	-0.510000	-0.640000	-0.560000	-0.380000	1.100000	0.640000	0.830000	0.590000	0.140000	0.490000	0.300000	0.380000	0.060000	0.140000	0.660000	0.060000	0.340000	0.070000	0.260000	-0.340000	0.240000	0.040000	0.180000	-0.180000	-0.180000	-0.140000	-0.380000	-0.290000	-0.070000	0.000000	0.190000	0.030000	-0.140000
YDR371W	-0.360000	-0.010000	0.560000	0.100000	0.700000	0.460000	0.120000	0.060000	0.300000	-0.090000	-0.400000	-0.600000	0.210000	0.260000	-0.230000	-0.540000	-0.430000	-0.540000	-0.430000	-0.430000	0.340000	0.480000	0.590000	0.710000	0.690000	0.120000	0.250000	-0.100000	-0.320000	0.060000	0.260000	-0.010000	0.140000	0.060000	0.110000	0.610000	0.460000	0.760000	-0.450000	0.620000	0.300000	-0.180000	-0.140000	-0.220000	-0.380000	0.120000	0.380000	0.320000	0.400000
YDR373W	-0.420000	0.450000	0.710000	0.060000	0.640000	0.540000	0.440000	0.320000	0.230000	0.140000	-0.340000	-0.580000	0.310000	0.400000	0.260000	-0.470000	-0.150000	-0.420000	0.230000	-0.230000	0.630000	0.570000	0.700000	0.610000	0.860000	-0.010000	0.160000	0.030000	0.070000	-0.060000	0.060000	-0.040000	0.060000	0.290000	0.380000	0.080000	0.780000	1.160000	-0.170000	1.010000	0.520000	-0.230000	-0.180000	-0.230000	-0.430000	0.320000	0.560000	0.660000	0.770000
YDR374C	0.670000	NaN	-0.290000	-0.890000	NaN	NaN	NaN	-0.180000	NaN	0.000000	-0.920000	NaN	NaN	1.320000	NaN	-0.600000	-0.220000	-0.450000	-0.640000	-0.860000	0.110000	-0.170000	-0.470000	-0.150000	-0.060000	-0.490000	-0.290000	-0.600000	-0.470000	-0.320000	-0.230000	-0.180000	-0.040000	-0.290000	-0.450000	1.820000	0.540000	0.320000	0.120000	0.240000	0.200000	-0.140000	-0.340000	0.150000	-0.710000	-0.090000	0.530000	0.110000	0.210000
YDR379W	0.580000	0.000000	0.440000	0.610000	NaN	0.180000	0.070000	0.060000	0.140000	-0.250000	-0.470000	-0.200000	0.420000	0.180000	-0.540000	-0.070000	-1.150000	-0.380000	-0.620000	-0.420000	0.700000	0.850000	0.770000	0.740000	0.150000	0.290000	0.160000	-0.200000	-0.450000	0.430000	0.480000	0.150000	0.320000	0.060000	-0.140000	0.400000	0.990000	NaN	-0.140000	0.320000	0.240000	0.300000	-0.170000	0.040000	0.140000	-0.200000	0.600000	0.570000	0.100000
YER058W	0.310000	0.950000	0.990000	1.410000	1.700000	NaN	0.700000	0.990000	-0.300000	-0.580000	-0.790000	1.000000	0.390000	0.610000	-0.090000	-0.890000	-0.940000	-1.250000	-0.860000	-0.740000	1.450000	1.160000	1.240000	1.380000	1.940000	0.540000	1.050000	-0.180000	-0.320000	0.850000	0.990000	0.440000	0.300000	0.930000	-0.100000	1.100000	1.460000	1.310000	0.900000	1.180000	0.660000	0.540000	-0.120000	0.680000	0.700000	0.110000	0.610000	0.960000	0.740000
YER063W	-0.300000	0.040000	0.000000	-0.300000	-0.090000	-0.040000	-0.100000	-0.340000	0.190000	0.580000	0.410000	-0.090000	0.010000	-0.230000	0.080000	0.200000	0.200000	-0.300000	0.700000	-0.180000	0.200000	-0.090000	-0.040000	0.040000	-0.470000	-0.010000	-0.090000	-0.490000	-0.430000	0.010000	-0.040000	-0.200000	-0.170000	0.040000	-0.380000	0.430000	NaN	0.000000	-0.540000	NaN	0.330000	0.190000	-0.340000	-0.220000	0.330000	0.190000	0.160000	0.320000	0.250000
YER064C	-0.170000	-0.470000	0.140000	0.380000	0.260000	0.420000	0.490000	0.080000	-0.380000	-0.230000	-0.060000	0.000000	0.480000	0.160000	0.190000	0.250000	0.300000	0.150000	0.190000	0.080000	0.790000	0.620000	0.820000	0.180000	0.300000	0.310000	0.260000	-0.010000	0.060000	0.310000	0.280000	-0.060000	0.150000	-0.180000	-0.250000	-0.150000	-0.300000	-0.360000	0.060000	0.000000	-0.270000	0.140000	0.500000	0.110000	0.000000	0.140000	0.060000	0.120000	0.250000
YER104W	-0.360000	-0.510000	-0.060000	-0.670000	-0.150000	-0.470000	-0.420000	-0.290000	0.250000	0.160000	0.140000	-0.170000	-0.620000	-0.740000	0.040000	-1.290000	1.380000	-0.560000	0.200000	-0.270000	0.710000	0.030000	-0.030000	-0.340000	-0.170000	-0.560000	-0.360000	-0.290000	-0.230000	-0.540000	-0.670000	-0.560000	-1.000000	-0.840000	-0.300000	-3.060000	-0.940000	-0.640000	-0.040000	-0.540000	-0.150000	-0.090000	-0.180000	-0.230000	-0.140000	0.060000	0.000000	0.060000	-0.120000
YER106W	NaN	NaN	-0.290000	-0.740000	-0.300000	NaN	NaN	NaN	0.340000	0.060000	-0.690000	-0.100000	-0.760000	-0.490000	-0.290000	-1.790000	-2.840000	-1.470000	-1.090000	-0.010000	-0.100000	0.000000	-0.340000	-0.790000	-0.690000	-0.860000	-0.690000	-0.740000	-0.940000	-0.760000	-0.620000	-0.710000	-1.090000	-0.760000	-0.920000	-2.250000	-0.620000	-0.940000	0.300000	-0.380000	-0.090000	-0.200000	-0.250000	-0.920000	0.230000	-0.220000	-0.560000	-0.320000	-0.600000
YGL195W	-0.020000	-1.540000	-0.510000	-0.740000	-0.920000	-0.400000	0.080000	-0.230000	-0.240000	-0.290000	-0.620000	-0.560000	-0.300000	-0.370000	-0.080000	0.740000	0.340000	0.730000	-0.240000	0.450000	-0.760000	-0.640000	-0.560000	-0.570000	-0.470000	0.180000	-0.040000	0.170000	0.160000	-0.880000	0.190000	-0.440000	-0.400000	-0.540000	-0.110000	0.020000	-0.460000	-0.340000	-1.310000	-0.370000	-0.290000	-0.430000	-0.660000	-0.300000	-0.450000	-0.390000	-0.050000	-0.370000	-0.590000
YGL194C	-0.090000	-0.860000	-0.970000	0.250000	0.000000	-0.250000	-0.070000	-0.030000	-0.010000	-0.380000	-0.580000	0.530000	0.140000	-0.420000	-0.380000	0.360000	0.000000	0.590000	-0.430000	-0.090000	0.600000	0.580000	0.340000	0.200000	0.320000	-0.450000	-0.250000	-0.220000	-0.220000	-0.670000	0.120000	-0.070000	-0.220000	-0.030000	-0.170000	0.190000	-0.150000	0.260000	-0.600000	-0.070000	-0.170000	-0.420000	-0.340000	-0.670000	-0.470000	-0.400000	0.180000	0.100000	-0.250000
YGL189C	0.080000	-0.360000	-1.560000	-1.790000	-1.180000	-1.560000	-0.430000	-0.270000	0.800000	1.100000	0.000000	0.080000	-0.790000	-1.360000	-0.250000	0.240000	0.970000	0.660000	1.410000	1.120000	-2.060000	-2.180000	-1.890000	-1.400000	-0.070000	-0.230000	-0.450000	-0.380000	-0.060000	0.010000	-0.430000	-0.270000	0.040000	-0.030000	0.060000	-0.230000	-1.120000	-0.840000	-1.030000	-0.270000	-0.180000	-0.490000	-0.220000	0.010000	-0.320000	0.820000	0.610000	0.820000	0.620000
YGL187C	-0.220000	0.720000	0.590000	0.300000	0.110000	0.210000	-0.250000	0.730000	0.240000	0.120000	-0.090000	-0.600000	0.530000	0.210000	-0.220000	-0.100000	-0.420000	-0.290000	0.420000	1.080000	-0.430000	0.420000	0.410000	0.360000	0.750000	0.100000	-0.270000	-1.030000	-0.170000	0.300000	-0.360000	-0.340000	0.230000	-0.380000	-1.000000	NaN	-0.380000	0.110000	0.250000	0.180000	0.190000	NaN	NaN	NaN	NaN	NaN	0.820000	0.700000	0.380000
YGL146C	NaN	NaN	1.180000	0.760000	1.000000	0.570000	-0.220000	0.160000	-0.490000	-1.000000	-0.890000	0.670000	0.820000	0.360000	-0.170000	-0.740000	-1.510000	-2.180000	-1.690000	-0.450000	0.890000	0.580000	0.840000	0.500000	0.180000	0.300000	0.060000	-0.180000	-0.010000	0.160000	-0.150000	-0.420000	-0.360000	-0.270000	-0.710000	-2.250000	NaN	-0.030000	-0.810000	-0.580000	-0.710000	-0.030000	0.650000	0.150000	0.530000	-0.970000	-0.250000	-0.600000	-1.220000
YGL144C	-0.540000	-1.560000	-0.970000	-1.060000	-1.030000	-0.810000	-0.470000	-0.380000	0.260000	0.540000	0.600000	0.540000	-0.150000	-0.070000	-0.010000	0.480000	0.060000	0.370000	-0.380000	-0.150000	-0.790000	-0.920000	-0.690000	-0.760000	-0.360000	-0.380000	-0.250000	0.120000	0.120000	-0.120000	-0.070000	0.070000	-0.300000	0.010000	0.100000	-0.790000	-0.230000	0.150000	-0.620000	-0.360000	-0.270000	-0.140000	0.330000	-0.070000	-0.010000	-0.140000	0.250000	0.070000	0.150000
YGL140C	0.210000	-0.470000	-0.400000	-0.600000	-0.860000	-0.190000	-0.560000	-0.740000	0.080000	0.160000	-0.230000	0.070000	-0.150000	-0.190000	-0.060000	-0.120000	-0.340000	0.050000	-0.290000	0.110000	-0.220000	-0.380000	-0.290000	-0.270000	-2.010000	0.430000	0.160000	0.730000	0.190000	-0.290000	0.010000	-0.130000	-0.040000	-0.140000	0.340000	-0.110000	-0.060000	-0.280000	-0.190000	-0.260000	-0.200000	-0.060000	0.050000	-0.030000	0.320000	-0.060000	-0.080000	0.040000	0.320000
YGR173W	-0.570000	-2.160000	-2.710000	-1.760000	-1.270000	-0.820000	0.050000	0.220000	0.750000	0.860000	0.900000	0.080000	-2.000000	-0.580000	0.250000	0.150000	0.450000	0.000000	0.740000	-0.170000	-2.740000	-2.460000	-2.810000	-1.950000	-0.690000	-0.620000	-0.710000	0.230000	0.040000	-0.100000	-0.560000	0.200000	-0.360000	0.230000	0.670000	-0.920000	-3.470000	-1.290000	-0.540000	-0.420000	-0.420000	-0.100000	0.110000	-0.010000	-0.010000	-0.220000	-1.060000	-1.150000	-0.760000
YGR220C	-0.210000	0.460000	0.540000	0.130000	0.690000	0.300000	0.320000	0.100000	-0.040000	-0.170000	-0.230000	-0.710000	0.110000	0.310000	0.310000	0.060000	-0.040000	-0.430000	0.180000	0.010000	0.070000	0.020000	0.070000	0.580000	0.710000	0.380000	0.330000	0.070000	-0.180000	0.340000	0.580000	0.330000	0.300000	0.420000	0.420000	0.200000	0.340000	0.630000	0.280000	0.770000	0.440000	-0.030000	0.150000	0.010000	-0.010000	0.830000	1.030000	1.230000	1.070000
YHR179W	0.190000	0.150000	0.210000	-0.080000	-0.430000	-0.320000	0.530000	0.580000	0.460000	0.580000	0.640000	0.060000	0.190000	-0.640000	0.070000	0.040000	0.320000	-0.670000	0.920000	-0.380000	0.740000	1.140000	0.880000	0.260000	-1.030000	-0.270000	-1.000000	-0.710000	-0.090000	-0.070000	-0.970000	-0.760000	-0.200000	-0.290000	-0.060000	2.090000	1.020000	0.700000	-0.540000	1.270000	-0.890000	-0.670000	-0.760000	-0.760000	-0.380000	1.480000	1.220000	1.500000	1.840000
YHR181W	-0.270000	0.150000	0.170000	-0.220000	-0.090000	0.310000	-0.570000	-0.380000	0.340000	0.280000	0.150000	-0.040000	0.140000	0.360000	0.160000	-0.220000	-0.030000	-0.170000	0.280000	0.250000	0.370000	0.180000	0.040000	0.240000	-0.320000	-0.170000	0.040000	-0.040000	0.040000	-0.320000	-0.420000	-0.340000	-0.430000	-0.170000	-0.340000	1.040000	0.520000	0.550000	0.950000	-0.220000	-0.560000	-0.290000	-0.810000	-0.340000	-0.580000	0.680000	0.600000	0.650000	1.360000
YIL160C	-0.380000	0.550000	1.540000	1.400000	1.240000	NaN	-0.040000	-0.010000	0.030000	-0.200000	-0.420000	0.960000	0.750000	0.520000	-0.340000	-0.970000	-0.600000	-0.970000	-0.400000	-0.400000	2.200000	1.510000	1.820000	1.350000	0.810000	-0.380000	0.010000	-0.810000	-0.070000	-0.150000	0.000000	-0.300000	-0.580000	-0.270000	-0.470000	-0.850000	-0.540000	-0.740000	-0.270000	-0.800000	-0.610000	0.130000	0.100000	-0.090000	0.160000	-0.960000	-0.560000	-0.780000	-0.940000
YIL154C	0.600000	1.170000	1.320000	1.050000	0.780000	0.770000	0.100000	0.210000	-0.310000	-0.220000	-0.320000	-0.050000	0.610000	0.320000	-0.330000	-0.420000	-1.160000	-0.570000	-1.770000	-0.490000	0.950000	0.940000	1.330000	1.030000	0.640000	-0.980000	0.060000	-0.610000	-0.560000	0.130000	0.160000	-0.040000	0.290000	0.600000	-0.220000	0.290000	-0.140000	0.610000	-0.320000	-0.020000	-0.720000	-0.040000	0.050000	-0.040000	-0.290000	-0.700000	-0.280000	-0.330000	-0.540000
YJL109C	-0.970000	-2.540000	-3.450000	-2.770000	-2.750000	-1.670000	-1.060000	-0.810000	0.320000	0.470000	0.450000	-0.440000	-2.630000	-1.450000	0.180000	1.620000	1.220000	1.820000	0.640000	0.780000	-3.020000	-3.660000	-3.550000	-2.680000	-2.110000	-0.510000	-0.990000	0.550000	0.450000	-1.330000	-0.620000	0.000000	-0.540000	-0.390000	0.430000	-1.000000	-2.100000	-1.410000	-0.250000	-0.250000	-0.330000	-0.120000	0.010000	-0.180000	-0.200000	-0.120000	-0.560000	-0.270000	-0.680000
YJL058C	-0.320000	-0.330000	-0.220000	-0.120000	-0.180000	-0.630000	-0.050000	0.060000	-0.060000	0.030000	0.060000	0.390000	0.060000	-0.030000	-0.090000	-0.510000	-0.380000	-0.470000	-0.860000	-0.300000	0.390000	0.120000	0.110000	-0.020000	0.070000	-0.300000	-0.100000	0.240000	0.070000	-0.040000	-0.380000	-0.030000	-0.030000	0.240000	-0.090000	-0.130000	-0.460000	-0.210000	-0.470000	-0.280000	-0.030000	0.070000	0.050000	0.020000	0.120000	0.100000	-0.130000	0.200000	-0.030000
YJL056C	-0.140000	-0.580000	-0.300000	-0.490000	-0.100000	0.050000	0.100000	-0.090000	-0.200000	-0.420000	0.370000	0.750000	-0.400000	-0.200000	-0.170000	0.420000	0.720000	0.180000	0.790000	-0.230000	-0.900000	-0.390000	-0.090000	-0.320000	-0.400000	-0.360000	-0.140000	1.090000	0.550000	-0.150000	-0.270000	0.140000	0.310000	0.400000	0.110000	0.060000	-0.200000	-1.360000	-0.270000	-0.220000	0.030000	0.060000	0.140000	-0.010000	0.140000	-0.120000	-0.230000	-0.150000	-0.160000
YJL053W	0.430000	0.870000	1.050000	0.720000	0.900000	0.630000	0.330000	NaN	-0.120000	-0.400000	-0.470000	-0.100000	0.570000	0.070000	-0.220000	-0.540000	-0.120000	-0.180000	-0.090000	-0.250000	1.780000	1.180000	1.130000	0.470000	0.820000	0.630000	0.310000	-0.140000	-0.250000	0.500000	0.100000	-0.060000	0.060000	-0.010000	-0.340000	0.150000	-0.110000	0.470000	0.550000	0.390000	0.230000	0.010000	0.070000	-0.760000	-0.110000	0.400000	0.300000	0.220000	0.340000
YJL051W	-0.090000	-0.110000	-0.460000	-0.800000	-0.770000	-0.560000	-0.900000	0.250000	0.160000	0.180000	0.140000	-0.220000	0.540000	-0.490000	-0.290000	0.250000	0.180000	0.460000	-0.140000	0.150000	-0.300000	-0.430000	-0.270000	0.040000	0.080000	0.530000	0.120000	-0.200000	-0.150000	-0.540000	0.140000	-0.670000	-0.430000	-0.920000	-0.760000	-0.550000	-0.780000	-0.710000	-1.360000	-0.540000	-0.830000	-0.360000	-0.060000	NaN	-0.210000	-0.020000	0.000000	-0.080000	-0.150000
YJL049W	NaN	-0.110000	-0.230000	-0.420000	-0.340000	NaN	-0.580000	-0.890000	0.300000	-0.250000	-0.020000	-0.080000	0.060000	0.100000	-0.380000	-1.050000	-1.250000	-0.550000	-0.870000	-0.400000	-0.370000	-0.280000	-1.040000	-0.580000	-1.030000	0.010000	-0.170000	-0.020000	-0.350000	-0.270000	-0.570000	-0.140000	-0.240000	-0.670000	-0.470000	0.340000	0.250000	-0.020000	1.250000	-0.140000	0.100000	-0.160000	0.290000	-0.040000	-0.090000	0.050000	-0.240000	0.210000	-0.110000
YJL048C	0.490000	1.180000	NaN	2.230000	1.900000	0.890000	0.660000	0.820000	-1.030000	-0.940000	-1.030000	0.400000	0.870000	0.580000	-0.200000	-0.270000	0.030000	-0.360000	-0.540000	-0.340000	2.550000	1.110000	2.020000	1.260000	0.930000	0.630000	0.820000	0.590000	0.510000	0.700000	0.790000	0.230000	0.520000	0.230000	-0.340000	0.690000	0.050000	0.320000	0.700000	0.340000	0.920000	1.130000	1.170000	1.230000	1.380000	0.130000	0.500000	0.780000	0.770000
YKL133C	NaN	NaN	1.150000	1.670000	1.570000	0.210000	-0.150000	NaN	-0.470000	-0.710000	-0.760000	0.120000	0.770000	0.580000	-0.710000	-1.840000	-0.470000	-0.760000	-0.710000	-0.510000	1.360000	1.100000	0.790000	1.000000	0.860000	1.070000	0.820000	-0.060000	-0.290000	0.900000	0.580000	0.200000	0.320000	0.360000	0.140000	0.510000	1.100000	1.460000	NaN	0.890000	0.440000	0.480000	0.510000	0.360000	0.580000	0.190000	0.390000	0.920000	0.960000
YKL130C	NaN	NaN	NaN	NaN	NaN	NaN	NaN	NaN	0.000000	0.460000	0.070000	0.110000	0.160000	0.160000	-0.030000	-0.740000	-0.360000	-0.030000	0.180000	0.080000	0.000000	NaN	1.880000	NaN	NaN	0.160000	-0.170000	0.480000	-0.040000	0.100000	-0.360000	-0.560000	-0.010000	0.080000	0.000000	-0.340000	-0.470000	-0.300000	-0.040000	-0.670000	-0.580000	0.030000	0.310000	0.190000	0.030000	0.040000	-0.170000	-0.070000	-0.150000
YKL128C	-0.380000	-0.420000	-0.470000	-0.140000	-0.580000	0.310000	-0.170000	-0.070000	0.320000	0.580000	0.550000	0.150000	0.010000	0.000000	-0.040000	-0.450000	-0.560000	-0.920000	-0.450000	-0.030000	-0.090000	-0.140000	-0.010000	0.120000	0.200000	-0.120000	-0.140000	-0.100000	-0.030000	0.150000	0.060000	0.180000	0.000000	0.200000	0.080000	0.640000	0.400000	0.040000	NaN	-0.470000	0.040000	-0.060000	-0.380000	0.000000	-0.030000	0.200000	-0.060000	-0.230000	0.280000
YKL126W	0.120000	0.380000	1.180000	1.050000	0.330000	0.280000	-0.180000	0.070000	-0.340000	-0.180000	-0.270000	0.060000	0.780000	0.190000	-0.540000	-0.250000	-0.710000	-0.490000	-0.450000	0.140000	0.990000	1.260000	1.320000	1.340000	0.810000	0.540000	0.460000	-0.100000	0.060000	0.280000	0.300000	-0.270000	0.180000	-0.200000	-0.560000	0.400000	0.930000	0.540000	NaN	0.250000	0.210000	0.360000	-0.360000	0.140000	0.230000	0.040000	0.770000	0.820000	0.870000
YKL124W	0.630000	0.410000	1.060000	1.170000	0.860000	0.580000	0.330000	0.280000	-0.320000	-0.510000	-0.600000	0.550000	0.400000	0.390000	-0.230000	0.430000	-0.200000	-0.290000	-0.360000	-0.420000	0.780000	0.810000	1.010000	1.170000	0.730000	0.640000	0.240000	-0.070000	-0.100000	0.610000	0.200000	-0.180000	0.120000	-0.140000	-0.470000	0.200000	0.070000	0.140000	NaN	0.430000	0.260000	0.380000	0.000000	0.260000	0.340000	0.030000	0.800000	0.630000	0.520000
YKL122C	-0.810000	-1.360000	-1.890000	-0.920000	-1.150000	-1.180000	-0.600000	-0.230000	0.360000	0.660000	0.550000	-0.580000	-0.560000	-0.470000	0.040000	0.240000	0.300000	0.320000	0.680000	0.680000	-1.150000	-1.090000	-1.120000	-0.620000	0.290000	-0.290000	-0.400000	-0.250000	-0.420000	0.080000	-0.290000	0.180000	0.010000	0.080000	0.150000	0.010000	-0.010000	-0.230000	0.040000	-0.560000	-0.300000	-0.140000	-0.740000	-0.090000	-0.030000	0.110000	-0.170000	-0.040000	-0.040000
YKL082C	-1.510000	-2.640000	-2.940000	-2.600000	-1.690000	-1.380000	-0.580000	-0.200000	0.720000	1.100000	0.930000	-0.400000	-1.600000	-1.180000	-0.060000	0.590000	0.800000	0.730000	0.950000	0.110000	-2.790000	-3.250000	-3.120000	-2.410000	-1.470000	-1.290000	-1.290000	-0.140000	-0.790000	-1.000000	-0.790000	0.060000	-0.450000	0.060000	0.670000	-2.000000	-3.060000	-2.320000	-1.640000	-0.940000	-1.030000	-0.470000	-0.640000	-0.740000	-0.580000	NaN	-0.560000	-0.580000	-0.890000
YKL072W	-0.590000	-0.990000	-0.920000	-1.360000	-0.770000	-0.320000	0.060000	-0.090000	0.210000	0.460000	0.000000	-0.200000	-0.470000	-0.510000	-0.250000	0.010000	-0.290000	-0.430000	-0.580000	-0.670000	-0.420000	-0.400000	-0.360000	-0.620000	-1.230000	0.120000	-0.920000	0.280000	-0.270000	-1.090000	-0.790000	-0.100000	-0.920000	-0.170000	0.100000	-0.620000	-0.860000	-1.320000	-0.430000	-0.340000	-0.690000	-0.140000	-0.470000	-0.540000	-0.470000	NaN	-0.120000	-0.070000	-0.010000
YLR063W	-2.470000	-1.470000	-1.940000	-2.400000	-1.740000	-1.060000	-0.620000	-1.060000	0.550000	0.900000	0.410000	-0.580000	-1.360000	-0.890000	0.490000	0.210000	0.100000	0.010000	-0.470000	-0.380000	-2.000000	-1.690000	-2.180000	-2.060000	-1.690000	NaN	-0.670000	0.670000	0.340000	-1.360000	-0.710000	0.110000	-0.740000	0.380000	0.700000	-1.640000	-1.600000	-0.970000	0.570000	-0.360000	-0.710000	-0.450000	-0.420000	-0.430000	-0.430000	NaN	-0.220000	NaN	-0.070000
YLR115W	-0.640000	-1.360000	-0.270000	0.120000	-0.090000	-0.290000	0.280000	0.150000	0.150000	0.000000	-0.060000	-0.490000	-0.230000	-0.270000	-0.180000	-0.010000	-0.400000	-0.030000	-0.840000	-0.150000	-0.010000	0.160000	0.150000	0.010000	0.450000	0.070000	0.030000	-0.090000	-0.060000	-0.400000	0.250000	0.140000	-0.430000	-0.150000	-0.120000	-0.070000	0.630000	0.560000	-0.010000	0.160000	-0.060000	-0.040000	-0.230000	-0.250000	0.010000	0.040000	0.390000	0.320000	0.100000
YLR454W	-0.100000	-0.940000	-0.810000	NaN	0.120000	NaN	NaN	-0.710000	-0.510000	-0.210000	-0.640000	0.440000	0.310000	0.550000	0.240000	0.240000	-1.040000	0.330000	-1.930000	-0.090000	-0.200000	-0.340000	-0.580000	0.000000	-0.320000	0.810000	0.780000	0.590000	0.510000	0.110000	1.570000	0.830000	0.210000	-0.320000	0.120000	0.680000	0.110000	0.430000	-0.260000	-0.110000	-0.010000	-0.060000	-0.240000	0.150000	-0.280000	0.050000	0.390000	-0.130000	0.080000
YLR456W	NaN	-0.470000	-0.290000	-0.170000	-0.010000	-0.040000	-0.090000	NaN	-0.470000	0.070000	-0.180000	-0.150000	0.450000	0.540000	0.300000	-0.270000	0.060000	-0.040000	-0.380000	-0.430000	0.010000	0.840000	0.250000	0.280000	0.280000	NaN	0.060000	NaN	-0.430000	0.140000	-0.220000	0.110000	0.230000	0.010000	-0.090000	1.100000	0.850000	0.680000	1.160000	0.200000	0.210000	0.190000	0.000000	0.200000	-0.340000	0.160000	0.480000	0.260000	0.290000
YLR459W	-0.560000	-0.360000	-0.120000	-0.320000	-0.760000	-0.170000	-0.250000	-0.200000	0.400000	0.440000	0.420000	-0.070000	-0.060000	0.060000	0.520000	-0.270000	-0.140000	0.110000	0.100000	0.280000	-0.030000	-0.120000	-0.140000	-0.140000	0.520000	-0.220000	-0.060000	0.000000	0.300000	-0.360000	-0.510000	-0.290000	-0.430000	-0.400000	-0.360000	0.510000	-0.090000	0.260000	1.320000	-0.040000	0.060000	-0.200000	-0.150000	-0.180000	-0.580000	0.430000	0.110000	0.120000	-0.070000
YML104C	NaN	NaN	NaN	NaN	NaN	NaN	NaN	NaN	-0.300000	-0.060000	-0.220000	-0.400000	-0.180000	-0.070000	0.390000	0.550000	0.410000	0.380000	-1.090000	0.110000	NaN	NaN	NaN	NaN	NaN	0.560000	0.100000	0.690000	0.330000	-0.200000	0.060000	0.210000	-0.060000	-0.320000	0.190000	-0.920000	0.070000	-0.120000	0.600000	-0.120000	-0.040000	0.010000	-0.200000	0.140000	-0.320000	-0.010000	0.110000	-0.320000	-0.320000
YML099C	-0.100000	-0.920000	-0.100000	-0.030000	0.010000	0.310000	0.320000	0.580000	-0.030000	-0.100000	-0.300000	-0.100000	-0.120000	0.200000	0.260000	-0.030000	-0.490000	-0.560000	-1.290000	-0.710000	-0.200000	0.080000	0.150000	0.100000	0.370000	-0.380000	0.060000	0.110000	0.030000	-0.230000	0.120000	0.200000	0.040000	-0.030000	0.490000	0.300000	-0.070000	0.380000	0.540000	0.160000	0.140000	-0.380000	-0.070000	-0.430000	-0.430000	0.320000	0.510000	0.180000	0.500000
YML097C	-1.020000	-1.540000	-1.110000	-0.720000	-0.770000	-0.510000	-0.140000	0.140000	0.480000	0.630000	0.490000	-0.070000	-0.400000	-0.310000	-0.030000	0.130000	-0.040000	-0.150000	-0.250000	-0.220000	-0.810000	-0.750000	-0.540000	-0.500000	-0.030000	-0.430000	-0.420000	-0.190000	-0.350000	-0.120000	-0.300000	0.240000	-0.050000	0.150000	0.200000	0.450000	-0.310000	-0.200000	0.120000	-0.240000	-0.260000	-0.290000	-0.070000	-0.290000	-0.710000	0.310000	0.310000	0.240000	0.160000
YML092C	-0.470000	0.340000	0.320000	0.210000	0.320000	0.250000	-0.140000	-0.490000	0.000000	0.150000	0.070000	-0.430000	0.380000	0.500000	0.140000	0.430000	0.500000	0.360000	0.680000	-0.150000	0.670000	0.320000	0.430000	0.430000	-0.120000	0.430000	0.370000	0.330000	0.120000	0.200000	0.230000	0.010000	0.030000	0.510000	0.440000	-0.090000	0.260000	0.320000	0.390000	1.160000	0.260000	-0.150000	-0.360000	-0.420000	-0.200000	0.830000	0.060000	0.520000	1.160000
YMR220W	-0.810000	-0.710000	-0.120000	-0.470000	-0.030000	0.250000	0.190000	-0.300000	0.200000	0.300000	0.140000	-0.450000	-0.230000	0.100000	0.310000	-0.560000	-0.490000	-0.470000	-0.270000	-0.150000	0.580000	0.300000	0.300000	0.260000	0.230000	0.040000	0.100000	0.110000	-0.140000	-0.200000	-0.070000	0.100000	-0.230000	-0.100000	0.000000	0.440000	-0.540000	0.250000	1.580000	0.340000	0.010000	0.000000	-0.100000	0.010000	-0.270000	0.200000	0.260000	0.380000	0.040000
YMR256C	0.260000	1.480000	0.520000	0.730000	0.390000	NaN	0.140000	0.320000	0.070000	-0.470000	-0.100000	0.700000	0.530000	0.280000	0.010000	-0.710000	-0.690000	-0.640000	0.400000	0.150000	1.370000	1.310000	1.070000	0.870000	1.050000	0.570000	0.240000	-0.300000	0.070000	0.860000	0.230000	-0.230000	0.660000	0.200000	-0.400000	0.040000	-0.170000	0.310000	0.360000	-0.010000	0.260000	0.590000	0.250000	0.480000	0.770000	0.000000	0.190000	0.150000	-0.100000
YMR258C	0.950000	1.490000	1.530000	1.280000	NaN	0.700000	0.250000	0.300000	-0.580000	-0.710000	-0.640000	0.190000	1.100000	0.140000	-0.340000	0.030000	-0.100000	-0.010000	-0.580000	-0.420000	2.240000	1.690000	1.730000	1.050000	0.410000	1.770000	0.370000	-0.060000	0.110000	0.640000	0.280000	-0.230000	0.260000	0.340000	-0.030000	0.330000	1.720000	1.230000	1.000000	0.510000	0.240000	0.190000	0.140000	-0.170000	-0.200000	0.190000	0.000000	0.510000	0.530000
YMR260C	0.200000	-0.300000	-1.600000	-1.430000	NaN	-1.840000	0.110000	0.160000	0.560000	0.680000	0.960000	0.000000	-0.270000	-1.790000	-0.270000	0.260000	0.770000	0.690000	1.240000	0.610000	-1.740000	-2.180000	-2.180000	-1.600000	-0.710000	0.060000	-0.670000	-0.380000	-0.250000	0.260000	-0.490000	-0.290000	0.000000	0.000000	0.070000	-0.690000	-1.060000	-1.400000	2.090000	-1.030000	-0.640000	-0.340000	-0.620000	-0.270000	-0.230000	0.410000	-0.180000	-0.070000	-0.150000
YMR263W	-0.040000	-0.620000	-0.420000	NaN	NaN	-0.560000	NaN	NaN	0.240000	0.620000	0.730000	0.300000	-0.360000	0.450000	-0.150000	-1.400000	-0.760000	-0.640000	-0.360000	-0.420000	-0.010000	0.120000	0.250000	0.110000	-0.300000	-0.220000	-0.090000	-0.070000	-0.300000	0.380000	0.100000	0.310000	0.120000	0.530000	0.100000	-0.580000	-0.620000	-0.340000	-0.730000	-0.430000	-0.490000	-0.220000	-0.430000	-0.220000	-0.170000	-0.430000	-0.970000	-0.560000	-0.940000
YMR267W	-0.200000	0.140000	0.680000	0.900000	1.080000	0.100000	0.450000	0.450000	-0.150000	0.100000	0.000000	0.560000	0.150000	0.240000	0.120000	-0.600000	-0.340000	-0.420000	-0.340000	-0.250000	0.700000	0.520000	0.490000	0.360000	0.700000	0.230000	0.110000	-0.220000	-0.230000	0.420000	0.460000	0.010000	-0.090000	0.330000	0.180000	-1.250000	0.710000	0.860000	0.370000	0.360000	0.250000	0.150000	-0.150000	0.330000	0.440000	0.200000	-0.030000	0.530000	0.370000
YNL054W	-0.170000	-0.860000	-0.250000	0.120000	-0.060000	-0.140000	0.190000	0.160000	-0.170000	-0.400000	-0.460000	0.290000	0.000000	-0.120000	-0.050000	-0.100000	0.060000	0.060000	-0.750000	-0.470000	0.180000	0.140000	0.130000	0.050000	0.210000	-0.090000	-0.070000	-0.120000	-0.070000	-0.050000	0.030000	-0.090000	-0.250000	-0.190000	0.010000	-0.030000	-0.900000	0.420000	-0.250000	0.270000	0.220000	0.070000	0.280000	-0.050000	0.010000	0.060000	0.350000	0.090000	0.010000
YNL052W	-0.270000	0.720000	0.510000	0.120000	0.190000	0.250000	-0.100000	-0.200000	-0.150000	0.060000	0.230000	-0.320000	0.700000	0.780000	0.180000	-0.180000	0.010000	-0.430000	0.640000	0.930000	1.000000	0.660000	0.880000	0.320000	-0.070000	0.370000	-0.450000	-0.740000	-0.060000	0.330000	-0.420000	-0.920000	0.150000	-0.490000	-0.490000	-1.560000	NaN	-0.970000	NaN	-0.100000	-0.200000	-0.100000	-0.470000	-0.070000	0.040000	-0.100000	-0.840000	-0.740000	-0.690000
YNL049C	-0.710000	-1.600000	-0.490000	-0.470000	-0.470000	-0.270000	0.180000	0.100000	-0.100000	0.210000	0.240000	0.600000	-0.140000	-0.100000	0.180000	0.230000	-0.200000	0.150000	-0.670000	0.280000	0.240000	0.040000	0.290000	-0.150000	-0.710000	-0.140000	-0.250000	0.300000	0.080000	-0.170000	-0.200000	0.040000	-0.250000	-0.400000	0.150000	-0.010000	0.290000	-0.090000	-0.660000	-0.220000	-0.070000	-0.250000	-0.180000	-0.270000	-0.120000	0.120000	1.010000	0.200000	0.210000
YNL009W	NaN	0.160000	1.010000	1.010000	0.880000	NaN	0.200000	NaN	-0.920000	-0.360000	-0.420000	0.060000	0.540000	0.640000	-0.230000	-0.230000	-0.250000	-0.450000	-0.490000	-0.420000	1.280000	0.880000	1.320000	0.920000	0.420000	0.500000	-0.090000	0.060000	-0.510000	0.160000	0.040000	-0.030000	0.330000	0.530000	-0.180000	0.540000	0.530000	0.040000	0.040000	0.370000	-0.170000	0.370000	0.340000	0.520000	0.390000	-0.010000	0.000000	0.240000	0.110000
YNL008C	0.970000	0.070000	0.210000	NaN	0.010000	NaN	0.010000	NaN	-0.420000	-0.510000	-0.390000	0.140000	-0.050000	0.310000	0.000000	0.100000	-0.160000	0.140000	-0.240000	0.330000	0.610000	-0.010000	0.240000	-0.140000	-0.090000	0.390000	0.330000	0.530000	0.310000	0.370000	0.260000	-0.150000	-0.200000	-0.150000	0.170000	0.060000	0.210000	0.210000	0.580000	-0.120000	-0.170000	-0.180000	-0.130000	-0.050000	-0.070000	0.000000	-0.510000	0.160000	-0.170000
YOR057W	-0.100000	0.000000	0.010000	-0.030000	0.230000	0.670000	0.190000	0.580000	0.500000	0.000000	0.060000	-0.310000	0.050000	0.350000	0.410000	-0.600000	-0.400000	-0.760000	-0.540000	-0.600000	0.340000	0.070000	-0.140000	0.070000	0.160000	-0.540000	-0.300000	-0.140000	-0.070000	-0.140000	-0.090000	0.300000	-0.270000	0.190000	0.070000	0.580000	0.700000	0.790000	0.990000	0.500000	0.360000	-0.100000	0.230000	-0.270000	-0.540000	0.380000	0.630000	0.790000	0.420000
YOR058C	-0.280000	-0.540000	-0.440000	-0.730000	-0.810000	-0.790000	-0.430000	0.150000	0.260000	-0.040000	-0.350000	0.310000	0.630000	-0.150000	0.100000	0.210000	0.300000	0.590000	-0.420000	0.130000	-0.280000	-0.320000	0.110000	-0.050000	-0.170000	0.140000	-0.220000	-0.290000	-0.480000	-0.010000	0.140000	-0.260000	0.050000	-0.620000	-0.220000	0.860000	1.180000	0.730000	0.160000	-0.370000	-0.250000	-0.080000	0.230000	-0.240000	-0.170000	-0.140000	-0.010000	0.200000	-0.020000
YOR059C	-0.170000	0.870000	0.770000	0.320000	0.750000	0.690000	0.450000	NaN	-0.290000	-0.300000	-0.670000	-0.430000	0.400000	-0.520000	-0.060000	-0.380000	-0.340000	-0.340000	-0.540000	-0.510000	0.990000	0.960000	0.930000	0.910000	0.620000	0.010000	-0.040000	-0.380000	-0.420000	0.150000	0.030000	-0.250000	-0.810000	-0.170000	-0.230000	0.650000	1.050000	1.090000	0.280000	1.380000	0.900000	0.110000	0.150000	-0.230000	-0.230000	0.420000	0.720000	1.220000	1.050000
YPL240C	1.370000	2.620000	2.790000	3.100000	2.710000	1.960000	2.570000	2.170000	-1.600000	-1.840000	-1.890000	-0.200000	1.620000	0.590000	-0.150000	-1.060000	-1.840000	-2.400000	-3.180000	-2.940000	3.170000	3.550000	3.410000	2.900000	2.000000	1.310000	1.600000	0.990000	0.040000	1.380000	1.610000	0.890000	1.580000	1.980000	1.500000	0.830000	1.340000	1.210000	0.640000	0.140000	-0.340000	-0.940000	-0.810000	-0.760000	-0.690000	0.030000	0.670000	0.750000	0.330000
YPL232W	-0.140000	0.070000	0.230000	0.500000	0.190000	-0.100000	0.290000	-0.140000	0.040000	0.430000	0.120000	0.040000	0.480000	0.390000	-0.030000	0.250000	-0.230000	0.100000	-0.150000	-0.040000	-0.270000	0.480000	0.380000	-0.010000	0.410000	-0.040000	0.080000	0.110000	-0.270000	0.300000	0.310000	0.380000	0.620000	0.440000	0.000000	0.870000	0.150000	0.260000	0.190000	-0.150000	-0.140000	-0.270000	-0.090000	-0.010000	-0.290000	-0.760000	-0.420000	-0.810000	-0.860000
YPL230W	2.790000	3.360000	4.780000	4.590000	3.550000	2.080000	1.780000	1.420000	-2.950000	-2.850000	-3.060000	0.090000	1.740000	0.880000	-1.320000	0.100000	-0.380000	-0.250000	-1.000000	-0.580000	4.600000	4.070000	4.300000	3.360000	2.650000	3.540000	2.200000	1.010000	0.260000	2.070000	1.740000	0.370000	2.420000	0.900000	0.010000	0.140000	2.560000	2.300000	1.380000	1.600000	1.980000	0.850000	1.060000	1.300000	0.890000	0.140000	0.620000	0.390000	0.780000
YPL190C	-0.560000	-1.290000	-0.360000	0.190000	0.280000	NaN	0.360000	NaN	-0.430000	0.070000	-0.090000	-0.390000	0.310000	0.210000	0.020000	0.770000	0.390000	0.260000	0.640000	0.440000	-0.120000	0.190000	0.380000	0.520000	0.500000	0.580000	0.520000	0.840000	0.070000	0.290000	0.750000	0.730000	0.460000	0.120000	0.510000	0.080000	-0.620000	-0.010000	-0.320000	-0.320000	-0.180000	0.040000	0.340000	-0.010000	-0.270000	-0.640000	-0.490000	-0.400000	-0.450000
YPR151C	NaN	NaN	2.110000	1.630000	2.680000	NaN	NaN	NaN	0.070000	-1.400000	-1.510000	0.670000	0.640000	0.960000	-0.150000	-0.620000	-0.710000	-1.360000	-0.710000	-0.860000	2.490000	1.930000	1.940000	1.360000	0.810000	0.600000	0.580000	0.240000	0.000000	0.480000	1.020000	0.410000	0.760000	0.750000	-0.340000	-0.060000	NaN	NaN	0.630000	1.040000	1.950000	1.100000	0.790000	0.560000	0.230000	-0.250000	-0.400000	0.320000	0.110000
YPR154W	2.460000	3.430000	2.810000	1.380000	NaN	1.060000	NaN	NaN	-1.560000	-1.970000	-1.940000	0.580000	1.060000	-0.820000	-1.150000	0.060000	-0.100000	-1.060000	0.500000	-0.510000	2.580000	2.880000	2.400000	1.880000	1.130000	1.910000	0.440000	0.320000	0.370000	0.340000	0.410000	0.110000	0.420000	0.070000	-0.070000	0.450000	NaN	0.380000	0.370000	0.990000	0.560000	-0.290000	0.160000	-0.560000	-0.940000	0.680000	0.280000	-0.150000	0.180000
YPR155C	NaN	1.650000	1.520000	0.960000	NaN	NaN	NaN	NaN	0.050000	-0.270000	-0.300000	0.520000	1.130000	0.300000	-0.220000	-0.360000	-0.140000	-0.090000	-0.670000	-0.040000	0.940000	1.080000	1.060000	0.960000	0.690000	0.410000	0.450000	-0.510000	-0.030000	0.560000	0.510000	-0.120000	0.140000	0.000000	-0.230000	0.930000	0.640000	-0.040000	0.520000	0.710000	0.510000	0.080000	0.260000	-0.060000	-0.380000	0.460000	1.010000	0.940000	0.620000
YPR158W	3.200000	NaN	1.860000	1.340000	1.590000	0.700000	NaN	NaN	-0.590000	-1.740000	-2.250000	0.910000	0.700000	-0.920000	-1.300000	-1.400000	-1.840000	-1.560000	-1.360000	-1.320000	1.870000	2.570000	2.620000	2.100000	0.680000	5.240000	0.710000	-0.070000	-0.540000	1.680000	0.440000	-0.640000	1.880000	-0.070000	-0.250000	1.520000	2.180000	1.810000	1.860000	0.630000	0.420000	-0.600000	-0.300000	-0.090000	0.110000	0.550000	0.260000	0.590000	0.580000
YBL030C	0.210000	0.970000	1.230000	0.810000	0.900000	1.300000	0.260000	0.160000	-0.250000	-0.170000	-0.240000	-0.580000	0.380000	0.650000	0.400000	0.120000	0.070000	-0.510000	0.300000	0.960000	0.880000	1.180000	0.980000	1.000000	0.780000	0.280000	-0.070000	-0.510000	0.320000	0.280000	0.310000	-0.220000	0.240000	0.390000	-0.430000	-0.430000	-0.290000	-0.300000	-0.200000	0.510000	0.300000	0.560000	0.280000	0.480000	0.870000	0.600000	0.620000	0.580000	0.390000
YBL023C	-0.300000	-1.120000	-0.290000	-0.040000	-0.150000	0.290000	0.010000	0.150000	0.160000	0.230000	0.110000	-0.120000	0.330000	0.570000	0.200000	-0.060000	0.250000	-0.470000	1.010000	0.210000	-0.270000	0.070000	0.160000	0.210000	0.430000	0.210000	-0.010000	0.410000	0.030000	0.120000	0.040000	0.340000	0.360000	-0.180000	0.200000	-0.230000	-1.090000	-1.030000	-0.200000	-0.510000	-0.420000	0.030000	-0.340000	0.210000	0.120000	-0.510000	-0.320000	-0.890000	-0.490000
YBR018C	1.060000	NaN	1.740000	1.260000	1.740000	0.960000	NaN	0.000000	-1.250000	-0.710000	-0.950000	0.320000	1.120000	0.690000	-0.450000	-2.120000	-1.030000	-1.090000	-1.940000	-1.090000	1.300000	NaN	1.010000	0.740000	0.680000	0.380000	0.000000	-0.270000	-0.400000	-0.220000	0.360000	-0.560000	0.030000	-0.070000	-0.760000	-0.220000	1.100000	0.720000	0.990000	1.200000	0.620000	0.700000	0.450000	0.550000	0.250000	-0.430000	0.330000	0.490000	0.200000
YBR021W	-1.250000	-2.250000	-1.890000	-1.890000	-0.890000	0.580000	-0.030000	-0.290000	0.250000	0.240000	0.260000	-0.860000	-2.180000	-0.490000	1.530000	-0.290000	0.310000	0.820000	0.250000	0.060000	-1.840000	-1.560000	-1.940000	-1.030000	-0.270000	0.730000	0.120000	0.580000	0.160000	0.080000	-1.360000	-0.170000	-0.070000	-0.170000	0.040000	1.180000	-0.490000	-1.840000	NaN	-0.030000	0.210000	0.580000	0.450000	-0.040000	0.060000	-0.220000	-1.180000	-0.450000	-0.360000
YCR065W	-0.760000	-0.740000	-0.340000	-0.740000	-0.840000	-0.250000	-0.070000	-0.450000	0.150000	0.320000	-0.110000	-0.790000	-0.320000	-0.340000	0.370000	0.580000	0.380000	0.610000	0.490000	0.770000	-0.600000	-0.180000	-0.340000	-0.290000	-0.060000	-0.490000	-0.320000	-0.040000	0.060000	-0.640000	-0.600000	-0.340000	-0.790000	-0.890000	-0.230000	-0.250000	-0.430000	-0.140000	0.080000	0.010000	0.210000	-0.360000	-0.220000	-0.340000	-0.760000	-0.380000	0.180000	-0.320000	-0.710000
YCR069W	0.160000	0.670000	0.960000	0.540000	0.410000	0.870000	0.530000	0.390000	-0.030000	-0.140000	-0.300000	-0.230000	0.100000	0.540000	0.370000	-0.710000	-0.890000	-1.150000	-0.120000	-0.120000	0.820000	0.940000	1.060000	0.940000	0.600000	-0.010000	0.230000	-0.090000	0.100000	-0.060000	-0.170000	-0.270000	-0.140000	-0.250000	-0.400000	2.170000	-1.150000	0.460000	NaN	0.730000	0.400000	0.000000	NaN	NaN	NaN	NaN	0.870000	0.380000	0.860000
YDR041W	-0.010000	0.420000	0.260000	0.190000	0.300000	0.280000	-0.290000	-0.290000	-0.120000	-0.200000	-0.450000	-0.070000	0.070000	0.000000	0.240000	-0.600000	-0.430000	-0.540000	0.250000	0.070000	0.040000	0.160000	0.080000	0.230000	0.650000	0.380000	0.490000	-0.200000	-0.300000	0.240000	0.490000	-0.070000	-0.060000	0.430000	-0.540000	NaN	3.880000	NaN	0.280000	-0.560000	NaN	NaN	NaN	-0.200000	0.580000	NaN	NaN	NaN	NaN
YDR042C	NaN	-0.940000	-0.180000	NaN	-0.250000	-0.090000	-0.320000	-0.510000	-0.120000	-0.200000	0.000000	-0.290000	0.360000	0.510000	0.230000	-0.150000	0.780000	0.850000	0.870000	1.860000	-0.090000	0.000000	0.040000	0.000000	0.370000	0.280000	-0.300000	NaN	-0.400000	0.230000	-0.250000	-0.620000	-0.290000	-1.640000	0.140000	0.140000	0.510000	0.520000	-0.840000	-0.380000	-0.290000	-0.040000	0.340000	0.260000	0.180000	-0.360000	-0.760000	-0.380000	-0.060000
YDR044W	0.120000	-0.710000	-0.860000	-1.000000	-1.360000	-0.560000	-0.320000	-0.510000	0.400000	0.790000	0.670000	0.610000	-0.230000	0.520000	0.080000	-0.230000	0.540000	0.570000	0.460000	0.600000	-0.920000	-0.340000	-0.360000	-0.790000	-0.710000	0.340000	-0.620000	-0.510000	-0.250000	0.230000	-0.640000	-0.810000	-0.070000	-1.150000	-0.840000	-0.510000	-0.940000	-0.670000	-0.240000	-0.670000	-0.760000	-0.540000	-0.490000	-0.890000	-0.760000	0.150000	-1.000000	-0.810000	-0.670000
YDR083W	-1.690000	-2.940000	-2.940000	-3.640000	-2.400000	-1.640000	-1.060000	-0.810000	0.730000	1.340000	0.940000	-0.290000	-0.920000	-1.290000	0.060000	0.650000	0.980000	0.990000	1.150000	0.540000	-3.470000	-3.180000	-3.060000	-2.840000	-1.740000	-1.640000	-1.640000	-0.320000	-0.450000	-1.360000	-1.320000	-0.100000	-0.940000	-0.270000	0.620000	-1.220000	-2.640000	-1.940000	-1.470000	-0.340000	-0.300000	-0.560000	-0.690000	-0.510000	-0.890000	0.210000	-0.090000	-0.580000	-0.430000
YDR088C	0.070000	0.710000	-0.180000	0.280000	0.160000	-0.490000	0.380000	0.430000	0.300000	0.390000	0.140000	0.340000	0.000000	-0.200000	-0.040000	-0.150000	0.010000	0.030000	0.240000	-0.420000	-0.580000	-0.230000	-0.250000	0.040000	0.310000	-0.510000	-0.400000	-0.320000	-0.690000	-0.090000	-0.200000	-0.040000	0.030000	-0.040000	0.040000	0.370000	-0.100000	-0.090000	0.070000	0.040000	0.120000	-0.400000	-0.320000	-0.150000	-0.640000	0.080000	0.460000	0.150000	-0.120000
YDR089W	0.240000	0.010000	0.480000	-0.450000	0.310000	0.740000	0.460000	0.560000	0.110000	-0.270000	-0.740000	-0.140000	0.040000	0.100000	0.310000	-0.810000	-0.890000	-0.890000	-1.220000	-0.430000	0.110000	-0.040000	0.120000	0.070000	-0.340000	0.640000	-0.300000	-0.290000	-0.540000	-0.270000	-0.600000	-0.760000	-0.510000	-1.000000	-0.380000	-0.070000	0.250000	0.160000	-0.540000	0.410000	0.150000	-0.120000	0.160000	-0.090000	-0.250000	0.000000	0.430000	-0.230000	0.070000
YDR419W	-0.540000	-0.710000	-0.340000	-0.450000	-0.030000	0.150000	0.000000	NaN	0.240000	0.180000	0.000000	-0.470000	-0.300000	0.060000	0.000000	-0.030000	-0.400000	-0.250000	-0.810000	-0.710000	0.030000	-0.250000	-0.220000	0.060000	-0.380000	0.080000	-0.180000	-0.150000	-0.430000	-0.420000	-0.200000	-0.090000	-0.740000	-0.200000	-0.360000	-0.620000	0.580000	-0.320000	-0.970000	0.080000	0.000000	0.140000	0.100000	-0.380000	0.000000	0.340000	0.630000	0.710000	0.290000
YDR420W	-0.420000	-0.170000	-0.490000	-0.340000	-0.560000	-0.040000	-0.290000	-0.360000	-0.210000	-0.170000	0.240000	0.520000	0.000000	0.270000	-0.310000	0.810000	-0.400000	0.620000	0.460000	0.380000	0.380000	-0.250000	0.080000	0.160000	0.080000	-0.170000	0.400000	2.130000	0.450000	0.820000	-0.250000	0.230000	-0.030000	-0.120000	1.610000	-0.310000	-0.500000	0.290000	-0.150000	-0.330000	-0.190000	-0.060000	-0.050000	-0.120000	0.080000	-0.610000	-0.240000	-0.230000	-0.400000
YDR423C	0.310000	0.740000	0.980000	0.850000	0.810000	0.800000	0.420000	0.420000	-0.580000	-0.510000	-0.690000	-0.250000	0.690000	-0.290000	-0.420000	-0.420000	-0.600000	-0.620000	0.070000	-0.580000	1.290000	1.090000	1.270000	0.960000	-0.010000	0.040000	-0.100000	-0.450000	-0.340000	0.150000	0.010000	-0.200000	0.010000	0.060000	-0.400000	-0.070000	0.770000	0.980000	0.300000	0.590000	0.200000	NaN	NaN	-0.030000	NaN	NaN	0.160000	0.100000	0.370000
YDR428C	-0.040000	-0.890000	-0.450000	-0.040000	0.290000	0.070000	0.000000	-0.090000	-0.230000	0.250000	-0.290000	0.160000	0.210000	0.320000	0.460000	0.710000	0.520000	0.150000	0.100000	-0.070000	0.390000	0.060000	0.300000	0.360000	-0.450000	0.610000	0.210000	0.620000	0.520000	0.310000	0.200000	0.580000	0.120000	0.390000	0.570000	0.040000	0.260000	0.010000	0.370000	-0.270000	-0.230000	-0.120000	-0.180000	-0.150000	-0.140000	-0.100000	-0.300000	0.370000	0.240000
YDR471W	-0.840000	-1.740000	-2.470000	-2.840000	-1.360000	-1.360000	-0.890000	-0.740000	0.970000	1.250000	0.980000	-0.150000	-2.060000	-0.690000	0.030000	0.510000	1.240000	0.850000	1.740000	1.060000	-3.320000	-3.840000	-3.180000	-1.840000	-0.490000	-0.070000	-0.470000	-0.140000	0.010000	-0.290000	-0.420000	-0.090000	-0.150000	-0.270000	0.150000	-1.000000	-1.400000	-1.090000	-1.290000	0.000000	-0.300000	NaN	NaN	NaN	NaN	NaN	0.610000	0.260000	0.240000
YDR472W	-0.290000	-0.220000	-0.540000	-0.620000	-0.580000	-0.640000	-0.070000	0.000000	0.430000	0.780000	0.780000	0.060000	0.710000	-0.100000	0.110000	0.180000	0.230000	0.240000	0.100000	0.180000	-0.970000	-0.600000	-0.620000	-0.580000	-0.070000	-0.640000	-0.540000	-0.250000	0.070000	-0.300000	-0.270000	-0.200000	-0.320000	-0.170000	-0.090000	NaN	0.430000	0.180000	-0.180000	-0.030000	0.000000	NaN	NaN	NaN	NaN	NaN	1.010000	1.100000	0.580000
YDR473C	-0.380000	-0.060000	-0.120000	-0.220000	0.500000	-0.030000	0.370000	0.720000	0.450000	0.010000	-0.420000	-0.490000	0.070000	-0.380000	-0.180000	-0.560000	-0.270000	-0.450000	-0.380000	-0.510000	-0.090000	0.120000	-0.100000	0.000000	-0.040000	-0.030000	-0.490000	-0.200000	-0.810000	-0.380000	-0.040000	0.110000	-0.400000	-0.170000	0.230000	2.000000	NaN	-3.470000	-0.250000	-4.060000	NaN	NaN	NaN	NaN	NaN	NaN	1.810000	NaN	NaN
YDR477W	0.140000	0.030000	0.620000	0.430000	0.070000	0.150000	-0.200000	-0.450000	0.200000	0.200000	0.060000	-0.490000	0.110000	-0.140000	-0.290000	0.070000	0.300000	0.420000	0.190000	0.210000	-0.070000	0.120000	0.540000	0.770000	0.390000	0.160000	0.060000	-0.380000	-0.170000	0.230000	0.240000	-0.400000	-0.200000	-0.250000	-0.430000	0.150000	-0.180000	0.080000	0.420000	0.200000	0.070000	0.060000	0.080000	-0.120000	-0.040000	-0.270000	-0.060000	-0.120000	-0.220000
YDR480W	-0.090000	-0.100000	-0.230000	-0.090000	-0.270000	-0.100000	0.650000	0.490000	0.000000	0.150000	-0.120000	0.180000	0.060000	-0.150000	0.240000	-0.890000	-0.740000	-0.940000	-0.120000	-0.170000	-0.040000	0.180000	0.440000	0.300000	0.120000	-0.230000	-0.300000	0.660000	-0.230000	-0.010000	-0.620000	0.030000	-0.400000	-0.450000	-0.010000	0.620000	0.490000	-0.090000	0.260000	0.010000	-0.040000	0.160000	-0.510000	0.030000	0.080000	0.330000	1.330000	1.690000	1.660000
YER136W	-0.030000	-0.120000	0.520000	0.490000	0.160000	0.100000	0.160000	0.040000	0.070000	-0.060000	0.060000	-0.200000	0.210000	0.080000	0.230000	0.100000	0.000000	0.110000	-0.030000	0.180000	0.500000	0.530000	0.500000	0.600000	0.600000	0.250000	0.440000	-0.070000	-0.010000	0.410000	0.450000	0.210000	0.160000	0.320000	-0.200000	0.250000	0.810000	0.800000	2.170000	0.460000	0.200000	0.340000	-0.270000	0.160000	0.300000	0.120000	0.400000	0.500000	0.340000
YER174C	-0.840000	-0.580000	-0.640000	-0.920000	-0.600000	-0.400000	-0.690000	NaN	0.200000	-0.010000	0.120000	-0.380000	-0.510000	-0.220000	0.280000	0.650000	0.500000	0.310000	1.280000	0.570000	-0.430000	-0.250000	-0.490000	-0.380000	0.160000	0.000000	-0.300000	-0.090000	-0.070000	-0.270000	-0.840000	-0.420000	-0.640000	-0.670000	-0.320000	0.300000	-0.740000	-0.270000	0.300000	0.200000	-0.090000	-0.010000	0.330000	-0.150000	0.080000	0.870000	0.140000	0.180000	0.180000
YER177W	0.390000	0.940000	1.180000	1.370000	1.010000	0.440000	0.340000	0.400000	-0.220000	-0.220000	-0.150000	-0.270000	0.740000	0.840000	-0.140000	-0.220000	-0.540000	-0.400000	0.180000	0.000000	1.840000	1.780000	1.720000	1.220000	1.050000	0.510000	0.800000	0.260000	0.320000	0.690000	0.520000	0.450000	0.490000	0.800000	0.180000	-0.580000	-0.320000	0.000000	NaN	0.060000	0.160000	0.060000	0.330000	0.000000	0.380000	-0.320000	-0.450000	-0.420000	-0.200000
YER180C	-0.470000	0.210000	-0.380000	-0.450000	-0.290000	-0.300000	-0.180000	-0.300000	-0.030000	0.310000	0.200000	-0.430000	0.140000	-0.510000	-0.300000	-0.270000	-0.150000	-0.030000	0.320000	-0.340000	-0.200000	-0.300000	-0.180000	-0.200000	-0.250000	-0.430000	-0.510000	-0.360000	-0.340000	-0.270000	-0.380000	-0.150000	-0.490000	0.060000	-0.450000	-1.030000	-0.170000	-0.560000	-0.360000	-0.040000	-0.340000	-0.450000	-0.090000	NaN	-0.200000	0.280000	0.080000	0.320000	0.280000
YGL099W	-0.580000	-1.890000	-2.470000	-2.470000	-0.860000	-1.120000	-0.450000	-0.620000	0.760000	0.900000	0.820000	-0.220000	-2.060000	-1.400000	-0.180000	0.770000	1.190000	0.760000	0.630000	0.260000	-3.320000	-3.320000	-3.180000	-2.120000	-1.180000	-0.970000	-1.290000	-0.400000	-0.320000	-0.670000	-0.970000	-0.150000	-0.640000	-0.420000	0.200000	-0.620000	-1.510000	-1.180000	-1.400000	-0.470000	-0.400000	-0.690000	-0.300000	-0.710000	-0.840000	0.510000	0.200000	0.070000	0.040000
YGL049C	-0.010000	-0.510000	0.230000	0.200000	0.060000	-0.220000	-0.120000	-0.180000	-0.120000	0.030000	-0.040000	-0.270000	0.060000	-0.670000	-0.220000	-0.120000	0.120000	-0.090000	0.060000	0.100000	0.060000	0.070000	-0.200000	0.240000	0.150000	0.290000	-0.030000	-1.470000	-0.360000	-0.090000	0.200000	-0.360000	-0.030000	-0.180000	-0.320000	-0.490000	-0.380000	0.040000	-0.740000	-0.290000	-0.430000	-0.360000	0.260000	-1.560000	-0.180000	-0.200000	0.010000	-0.040000	-0.200000
YHL046C	-0.340000	0.440000	-0.030000	-0.350000	-0.320000	0.030000	-0.020000	-0.250000	0.110000	-0.300000	-0.270000	0.040000	-0.430000	-0.400000	0.160000	-0.140000	0.000000	-0.070000	-0.420000	-0.010000	0.380000	0.130000	0.080000	0.100000	-0.080000	-0.450000	-0.250000	-0.300000	0.000000	-0.430000	-0.400000	-0.510000	-0.670000	-0.740000	-0.790000	0.240000	0.410000	0.160000	-1.030000	0.590000	NaN	0.290000	0.040000	0.060000	0.330000	-0.150000	-0.220000	-0.340000	-0.450000
YHL040C	-0.700000	-0.530000	-0.750000	-1.500000	-1.150000	-0.200000	-0.290000	-0.560000	0.440000	0.340000	0.210000	-0.530000	-0.130000	-0.420000	0.190000	-0.570000	0.390000	0.100000	-0.770000	-0.130000	0.320000	-1.170000	-1.390000	-1.480000	-1.550000	-0.740000	-0.570000	0.110000	-0.920000	-0.750000	-0.800000	0.080000	-0.180000	0.410000	-0.370000	1.590000	1.740000	1.360000	0.210000	0.910000	0.500000	0.620000	0.030000	0.010000	0.030000	0.110000	1.560000	1.300000	1.710000
YIL111W	1.370000	2.360000	2.600000	2.440000	2.760000	1.870000	1.460000	1.340000	-1.090000	-1.470000	-1.510000	-0.320000	1.060000	0.770000	-0.470000	-0.970000	-1.090000	-1.790000	-1.740000	-1.740000	3.660000	2.900000	2.870000	2.590000	1.660000	2.860000	1.400000	1.010000	0.030000	1.140000	0.930000	0.710000	0.860000	1.280000	0.670000	-0.140000	0.140000	-0.310000	0.480000	0.880000	0.430000	0.100000	-0.260000	-0.060000	-0.080000	0.300000	0.120000	0.500000	0.610000
YIL070C	NaN	NaN	NaN	NaN	NaN	NaN	NaN	NaN	NaN	NaN	NaN	NaN	NaN	0.410000	4.940000	1.100000	NaN	-4.060000	NaN	0.230000	NaN	0.580000	NaN	0.000000	0.000000	NaN	NaN	NaN	NaN	-0.920000	-1.220000	NaN	NaN	NaN	NaN	-0.060000	0.390000	1.140000	1.360000	0.550000	0.270000	0.290000	0.480000	0.380000	0.510000	0.270000	0.110000	0.730000	0.600000
YIL066C	NaN	NaN	NaN	NaN	NaN	NaN	NaN	NaN	-2.000000	NaN	NaN	1.580000	2.000000	-2.000000	NaN	4.030000	NaN	-4.640000	NaN	1.460000	1.580000	NaN	NaN	-0.500000	NaN	NaN	NaN	NaN	NaN	NaN	0.320000	2.000000	NaN	-4.320000	NaN	-0.160000	-0.270000	-0.190000	0.490000	0.950000	0.990000	0.580000	0.470000	0.180000	0.270000	0.190000	-0.690000	-0.570000	-0.460000
YIL063C	0.590000	0.430000	0.000000	0.720000	0.880000	-0.250000	0.760000	1.470000	-0.070000	0.040000	-0.180000	0.530000	0.410000	-0.490000	0.210000	-0.670000	-0.360000	-0.400000	0.200000	-0.100000	0.720000	0.440000	0.100000	0.230000	0.650000	0.140000	0.180000	0.150000	-0.340000	0.430000	0.400000	0.500000	0.500000	0.550000	0.570000	-0.210000	-0.480000	-0.310000	-0.580000	-0.190000	-0.100000	0.140000	0.150000	0.040000	0.230000	0.010000	0.060000	-0.030000	-0.130000
YJL012C	3.620000	0.200000	NaN	NaN	NaN	0.680000	NaN	2.720000	NaN	NaN	NaN	NaN	NaN	1.000000	NaN	2.250000	-1.600000	0.000000	0.610000	-1.000000	-0.810000	0.000000	-0.210000	0.000000	-3.060000	NaN	0.580000	0.700000	1.440000	0.000000	0.450000	0.500000	NaN	1.140000	1.760000	0.060000	-0.370000	0.100000	-0.100000	0.750000	0.500000	-0.400000	-0.090000	-0.060000	-0.760000	0.990000	0.590000	0.590000	0.890000
YJL010C	-1.070000	-2.110000	-2.530000	-2.470000	-2.100000	-1.080000	-1.030000	-0.860000	0.270000	0.510000	0.100000	0.270000	1.660000	-0.090000	0.010000	1.660000	1.620000	1.650000	0.170000	0.780000	-2.510000	-1.620000	-2.130000	-2.110000	-2.740000	-1.000000	-0.730000	0.890000	-0.070000	-1.060000	-0.150000	0.670000	-0.860000	0.200000	1.100000	-0.270000	-0.320000	-0.340000	-2.250000	-0.250000	-0.200000	-0.490000	-0.230000	-0.240000	-0.560000	0.170000	-0.130000	-0.180000	-0.140000
YJR043C	-0.770000	-1.150000	-1.320000	-1.210000	-1.170000	-1.280000	-0.230000	-0.270000	0.250000	0.770000	0.870000	0.420000	-0.600000	-0.470000	-0.090000	-1.640000	-0.070000	0.180000	0.570000	0.250000	-1.030000	-0.990000	-0.360000	-0.800000	-1.010000	-0.340000	-0.580000	0.080000	-0.340000	-0.140000	-0.360000	0.290000	-0.300000	0.000000	0.540000	-1.180000	-0.490000	-0.320000	-0.460000	-0.140000	-0.150000	-0.120000	-0.170000	-0.090000	-0.100000	0.180000	-0.250000	-0.150000	0.060000
YJR046W	1.400000	1.680000	1.390000	0.460000	0.490000	0.740000	0.590000	0.420000	-1.150000	-0.940000	-0.690000	0.180000	1.240000	-0.640000	-0.580000	-0.920000	-0.560000	0.150000	0.680000	-0.450000	1.270000	1.950000	1.730000	0.730000	-0.440000	1.090000	0.060000	0.380000	0.040000	0.000000	-0.360000	-0.170000	0.230000	-0.010000	0.390000	-0.400000	0.150000	-0.860000	0.080000	-0.290000	-2.740000	-0.540000	-0.670000	-0.540000	-0.430000	NaN	-0.340000	-0.150000	-0.430000
YKL043W	2.370000	1.340000	NaN	0.540000	0.060000	-0.030000	-0.760000	-0.380000	-0.970000	-0.620000	-0.810000	1.240000	0.520000	-0.920000	-0.890000	0.320000	-0.400000	-0.470000	0.000000	0.950000	-1.060000	-1.220000	0.090000	0.770000	0.660000	2.100000	-0.220000	-0.970000	-0.040000	2.320000	-0.510000	-0.920000	2.450000	1.120000	0.340000	0.310000	-0.470000	-1.430000	-2.640000	-1.510000	-1.000000	-0.860000	-0.560000	-0.920000	-0.620000	0.060000	0.410000	0.180000	-0.030000
YKL041W	-0.560000	-0.450000	NaN	0.190000	0.300000	-0.300000	-0.010000	0.300000	-0.070000	0.200000	0.300000	0.360000	0.300000	0.110000	-0.400000	-0.470000	-0.200000	-0.940000	0.240000	-0.300000	0.190000	0.210000	-0.100000	0.720000	-0.100000	0.100000	0.040000	-0.030000	-0.380000	0.340000	0.030000	0.190000	0.250000	0.330000	0.200000	0.150000	0.140000	-0.620000	-1.060000	0.030000	-0.150000	0.120000	-0.010000	0.100000	0.230000	0.290000	0.100000	0.180000	0.360000
YKL038W	0.020000	-0.230000	0.790000	0.550000	0.270000	NaN	0.170000	NaN	-0.270000	0.000000	-0.230000	-0.690000	0.420000	-0.150000	0.030000	-0.560000	0.210000	-0.760000	0.000000	0.500000	0.380000	0.610000	0.760000	0.680000	0.170000	0.640000	0.390000	0.080000	0.500000	0.000000	0.230000	-0.270000	0.040000	-0.420000	-0.170000	0.560000	-0.790000	0.160000	-0.060000	-0.620000	-0.200000	-0.120000	0.430000	0.100000	0.280000	-0.510000	-0.340000	-0.510000	-0.600000
YKL033W	-0.760000	-1.450000	-1.000000	-0.680000	-0.570000	-0.810000	-0.040000	-0.070000	0.120000	0.330000	-0.490000	0.740000	-0.380000	0.100000	0.250000	0.070000	-0.070000	0.440000	-0.540000	-0.360000	-0.300000	-0.560000	-0.620000	-0.340000	-0.110000	-0.220000	-0.070000	0.190000	0.060000	-0.420000	-0.120000	0.080000	-0.710000	-0.120000	0.300000	0.510000	-1.090000	0.230000	-0.090000	0.160000	0.560000	0.250000	0.030000	0.080000	0.080000	-0.150000	0.160000	0.150000	0.180000
YKR007W	0.000000	-0.420000	-0.290000	0.310000	0.500000	-0.270000	0.200000	0.030000	-0.010000	0.510000	0.440000	0.140000	0.060000	0.250000	-0.300000	-0.470000	-0.270000	-0.970000	0.210000	0.140000	0.160000	0.120000	0.370000	0.060000	0.380000	0.070000	-0.030000	-0.090000	-0.360000	0.410000	0.080000	0.260000	-0.070000	0.260000	-0.070000	-0.250000	0.300000	-0.120000	0.120000	-0.270000	-0.540000	-0.030000	0.060000	0.080000	0.000000	-0.740000	-0.600000	-0.690000	-0.640000
YKR010C	-0.350000	-1.040000	-0.820000	-0.500000	-0.660000	-0.510000	-0.010000	0.340000	-0.150000	0.030000	-0.220000	0.170000	-0.180000	-0.470000	0.390000	-0.120000	-0.370000	0.130000	-0.420000	-0.080000	-0.360000	-0.520000	-0.200000	-0.840000	-0.080000	-0.460000	-0.390000	-0.090000	-0.090000	-0.200000	-0.240000	-0.210000	-0.310000	-0.570000	-0.090000	-0.780000	-0.690000	-0.850000	-0.850000	-0.580000	-0.380000	-0.240000	0.220000	-0.240000	-0.070000	-0.330000	-0.360000	-0.350000	-0.480000
YLR164W	NaN	1.130000	1.200000	0.570000	0.690000	NaN	-0.320000	-0.620000	-0.920000	-0.300000	-1.120000	-0.040000	0.740000	0.610000	0.010000	-0.300000	-0.270000	-1.120000	-1.090000	-0.540000	1.900000	1.410000	1.180000	0.430000	0.300000	NaN	0.080000	NaN	-0.100000	0.080000	-0.100000	0.040000	NaN	-0.540000	-0.670000	0.320000	1.150000	1.000000	-0.360000	0.010000	0.340000	-0.060000	0.080000	0.200000	-0.430000	-0.360000	-0.040000	-0.180000	-0.040000
YLR165C	0.240000	0.110000	0.060000	0.230000	0.460000	-0.620000	0.140000	0.060000	0.580000	0.180000	0.100000	0.310000	0.030000	0.280000	0.040000	-0.690000	-0.420000	-0.710000	-0.510000	-0.450000	0.530000	0.190000	0.390000	0.500000	0.060000	-0.420000	-0.150000	-0.580000	-0.430000	0.160000	-0.090000	-0.090000	0.030000	0.040000	-0.420000	0.510000	0.740000	0.410000	-0.560000	0.200000	0.210000	-0.380000	-0.090000	-0.040000	-0.430000	0.540000	0.720000	0.650000	0.760000
YLR212C	-0.670000	-0.970000	-0.860000	-1.510000	-1.150000	-0.100000	0.060000	-0.490000	0.000000	0.720000	0.460000	-0.230000	-0.200000	-0.220000	0.620000	-0.940000	-0.840000	-0.470000	0.770000	0.250000	-0.940000	-0.740000	-0.940000	-0.560000	-0.490000	-0.230000	-0.340000	0.280000	0.110000	-0.560000	-0.740000	-0.170000	-0.920000	-0.620000	-0.230000	-0.340000	0.500000	-0.090000	-0.970000	-0.320000	-0.250000	0.000000	0.150000	0.150000	-0.170000	-0.010000	-0.300000	-0.340000	-0.710000
YML056C	-1.030000	-3.470000	-4.060000	-3.180000	-2.400000	NaN	-1.250000	NaN	1.080000	1.260000	0.720000	0.120000	-2.120000	-0.940000	0.280000	0.990000	1.160000	0.570000	0.930000	1.100000	-3.840000	-3.320000	-2.940000	-3.180000	-1.220000	-0.220000	-0.810000	0.010000	0.540000	-0.540000	-0.890000	-0.470000	-0.040000	-0.290000	0.000000	-0.420000	-0.860000	NaN	NaN	-0.490000	-0.300000	-0.180000	0.240000	0.040000	0.060000	-0.070000	-0.320000	-0.560000	-0.640000
YML051W	-0.510000	-1.220000	-0.510000	-0.560000	NaN	-0.170000	-0.490000	-0.670000	0.120000	0.560000	0.420000	-0.220000	-0.010000	0.180000	0.430000	0.670000	0.780000	-0.090000	1.150000	0.410000	-0.300000	-0.030000	-0.060000	-0.150000	0.180000	0.080000	-0.070000	0.030000	0.330000	-0.220000	-0.270000	-0.170000	-0.340000	-0.230000	-0.230000	0.310000	0.100000	0.000000	0.160000	-0.030000	-0.120000	0.040000	0.310000	0.190000	0.240000	0.290000	-0.250000	0.060000	0.380000
YML009C	-0.380000	-0.300000	-0.220000	0.370000	0.380000	-0.220000	-0.100000	-0.200000	0.020000	-0.160000	-0.230000	-0.250000	0.180000	0.280000	0.220000	0.140000	-0.110000	-0.260000	0.140000	-0.050000	-0.390000	0.230000	0.070000	0.290000	1.060000	0.180000	0.380000	0.130000	0.020000	0.300000	0.460000	0.260000	0.430000	0.440000	0.390000	-0.070000	0.330000	0.540000	0.420000	0.460000	0.400000	0.130000	-0.160000	0.210000	0.050000	0.120000	0.130000	0.530000	0.380000
YML004C	0.450000	1.610000	2.220000	2.220000	2.300000	1.670000	0.500000	0.760000	-0.710000	-0.740000	-0.860000	-1.000000	0.710000	0.510000	-0.090000	-0.560000	-0.620000	-1.000000	-0.540000	-0.300000	2.770000	2.650000	2.190000	1.890000	1.140000	0.460000	1.250000	0.550000	0.080000	0.900000	1.780000	1.080000	0.800000	1.040000	0.580000	0.990000	1.630000	1.930000	0.860000	1.600000	1.250000	0.180000	0.420000	0.200000	-0.150000	0.630000	1.310000	1.590000	1.210000
YMR302C	0.380000	0.180000	1.120000	1.500000	1.100000	0.360000	0.590000	0.790000	-0.640000	-0.640000	-0.580000	-0.200000	0.690000	0.460000	0.060000	-0.710000	-0.560000	-0.710000	-0.810000	-0.360000	0.840000	1.260000	1.320000	1.100000	0.990000	0.840000	0.870000	0.390000	-0.120000	0.650000	1.380000	0.460000	0.860000	0.700000	0.500000	0.890000	0.750000	1.330000	0.810000	1.090000	0.850000	0.180000	0.380000	-0.070000	-0.120000	0.200000	0.670000	0.930000	0.650000
YMR307W	-0.360000	-1.470000	-1.290000	-1.400000	-1.560000	-0.940000	-0.320000	-0.220000	0.570000	0.730000	0.680000	-0.030000	-1.090000	-0.270000	0.700000	0.290000	0.370000	0.530000	0.300000	0.860000	-1.600000	-1.740000	-1.790000	-1.250000	-0.450000	-0.360000	-0.740000	-0.340000	0.490000	-0.510000	-1.250000	-0.790000	-0.760000	-0.740000	-0.400000	0.300000	-0.070000	-0.860000	-0.500000	-0.380000	-0.200000	-0.060000	-0.580000	0.110000	0.390000	0.640000	0.450000	-0.010000	-0.070000
YMR310C	-1.840000	-3.640000	-3.320000	-2.470000	-2.250000	-1.470000	-1.090000	-0.860000	0.830000	1.420000	1.100000	-0.380000	-2.250000	-0.100000	0.380000	0.900000	0.790000	0.700000	0.510000	0.320000	-2.940000	-2.000000	-2.560000	-2.320000	-0.970000	-1.560000	-0.920000	-0.450000	0.400000	-1.400000	-1.030000	-0.040000	-0.740000	0.180000	0.290000	-1.430000	-1.430000	-2.000000	-1.360000	-0.690000	-0.670000	0.110000	-0.540000	0.080000	-0.120000	0.410000	-0.360000	-0.450000	-0.150000
YNL316C	-0.300000	0.030000	0.110000	-0.580000	0.010000	0.160000	-0.470000	NaN	0.180000	0.820000	-0.090000	-0.690000	-0.230000	-0.270000	-0.320000	0.070000	-0.710000	0.120000	-0.040000	-0.040000	0.370000	-0.090000	-0.170000	-0.200000	0.120000	0.060000	-0.010000	0.250000	0.120000	-0.150000	-0.400000	-0.150000	-0.890000	-0.070000	0.230000	-0.150000	-0.430000	-0.140000	NaN	0.210000	-0.170000	-0.270000	-0.100000	0.110000	-0.070000	-0.090000	-0.100000	-0.140000	0.000000
YNL310C	-0.060000	0.730000	0.290000	0.190000	0.570000	0.310000	0.280000	NaN	0.000000	-0.090000	-0.230000	-0.420000	-0.100000	-0.090000	-0.150000	-0.970000	-0.970000	-1.320000	0.600000	-0.420000	1.100000	0.690000	0.620000	-0.560000	0.500000	0.650000	0.100000	0.100000	-0.200000	0.060000	-0.070000	-0.060000	-0.420000	0.000000	0.210000	0.370000	0.500000	-0.170000	NaN	0.200000	0.260000	0.030000	0.150000	-0.010000	0.030000	0.100000	0.190000	-0.620000	-0.170000
YNL307C	-0.510000	-0.840000	-0.070000	-0.320000	-0.690000	-0.710000	-0.620000	-0.810000	0.360000	0.380000	0.630000	0.280000	0.140000	0.340000	-0.060000	0.550000	0.330000	-0.030000	0.490000	0.950000	-0.120000	-0.070000	-0.230000	-0.150000	0.340000	-0.100000	0.030000	-0.120000	0.230000	-0.320000	-0.760000	-0.400000	-0.230000	-0.180000	-0.420000	-0.150000	-0.090000	0.100000	-0.470000	-0.230000	-0.200000	-0.270000	-0.230000	-0.290000	-0.060000	0.840000	0.600000	0.420000	0.530000
YNL305C	1.040000	2.240000	2.460000	2.260000	1.970000	1.360000	1.080000	0.910000	-1.320000	-1.560000	-1.320000	0.530000	0.840000	0.810000	-0.420000	-0.940000	-0.890000	-1.600000	-0.340000	-1.000000	3.100000	2.970000	2.560000	1.950000	1.730000	0.670000	NaN	0.210000	0.510000	0.650000	0.570000	-0.040000	0.210000	0.100000	-0.340000	0.970000	1.080000	1.560000	0.320000	0.560000	0.240000	0.240000	0.480000	0.520000	0.380000	-0.510000	-0.220000	-0.060000	0.070000
YNR033W	NaN	0.820000	NaN	NaN	NaN	NaN	NaN	NaN	0.330000	-0.300000	-0.420000	0.320000	0.520000	0.680000	0.730000	-0.120000	0.040000	2.400000	-1.510000	-0.140000	-1.150000	0.580000	-0.120000	0.290000	0.370000	0.260000	0.380000	0.990000	0.230000	0.380000	0.460000	0.160000	0.390000	0.450000	0.720000	0.280000	2.110000	0.540000	0.120000	0.370000	0.100000	0.330000	0.040000	-0.090000	0.080000	0.300000	0.060000	0.180000	-0.200000
YNR035C	0.760000	1.280000	1.580000	NaN	NaN	NaN	NaN	NaN	-0.020000	-0.810000	-0.580000	0.020000	0.350000	0.090000	-0.200000	-0.620000	-0.380000	-0.920000	0.330000	-0.620000	NaN	1.490000	1.160000	0.580000	-0.940000	0.640000	0.780000	0.190000	0.230000	0.660000	0.820000	0.240000	0.360000	0.600000	0.200000	-0.040000	0.410000	0.330000	0.000000	0.180000	0.570000	0.280000	-0.170000	0.230000	0.110000	-0.150000	-0.380000	-0.300000	-0.360000
YNR038W	-1.560000	-2.840000	-3.060000	-2.250000	-2.180000	-1.220000	-0.670000	-0.690000	-0.250000	0.720000	0.120000	0.550000	-0.230000	0.250000	0.130000	0.780000	1.050000	0.320000	0.650000	0.150000	-2.840000	-2.740000	-2.470000	-1.940000	-1.090000	-1.150000	-0.710000	-0.070000	0.260000	-0.860000	-0.790000	0.140000	-0.470000	0.040000	0.430000	-0.580000	-1.840000	-0.970000	0.680000	-0.640000	-0.150000	-0.100000	-0.420000	-0.150000	-0.030000	-0.360000	-0.620000	-0.640000	-0.510000
YOL164W	-0.430000	-1.250000	-0.360000	-0.420000	-0.300000	-0.120000	-0.030000	NaN	0.110000	0.360000	0.280000	-0.460000	0.050000	0.400000	-0.010000	0.190000	-0.760000	-0.250000	-1.180000	0.040000	-0.510000	-0.250000	-0.070000	-0.030000	-0.180000	0.180000	-0.010000	0.030000	-0.230000	-0.070000	-0.250000	0.030000	-0.100000	-0.150000	-0.060000	0.030000	-0.290000	-0.180000	-0.740000	-0.380000	-0.510000	-0.070000	0.260000	0.100000	0.080000	0.520000	0.060000	0.260000	0.000000
YOR152C	NaN	NaN	NaN	NaN	NaN	NaN	NaN	NaN	-1.370000	-0.940000	-1.470000	0.270000	0.340000	0.860000	-0.100000	-1.090000	-0.940000	-0.840000	-1.090000	-0.920000	NaN	NaN	-1.000000	NaN	1.000000	1.550000	0.660000	0.990000	0.100000	0.230000	0.200000	0.260000	0.180000	-0.070000	-0.340000	-0.120000	1.100000	1.740000	1.900000	1.260000	1.370000	1.000000	0.540000	1.030000	0.630000	0.590000	1.000000	1.100000	1.240000
YOR154W	-1.150000	-1.600000	-1.400000	-0.740000	-1.090000	-0.790000	-0.010000	-0.180000	0.460000	0.530000	0.780000	0.050000	-0.480000	0.010000	0.440000	0.450000	0.620000	0.640000	0.370000	-0.060000	-0.810000	-0.840000	-0.890000	-0.690000	-0.510000	-0.810000	-0.420000	0.450000	0.230000	-0.580000	-0.140000	0.430000	-0.380000	0.370000	0.550000	-0.320000	-0.690000	-0.380000	-0.100000	-0.010000	-0.060000	-0.340000	-0.840000	-0.150000	-0.490000	0.180000	-0.150000	-0.290000	-0.340000
YOR155C	0.120000	1.200000	1.660000	1.330000	1.090000	1.030000	0.060000	0.070000	0.190000	-0.360000	-0.560000	-0.610000	0.470000	0.560000	-0.280000	-0.070000	-0.380000	-0.380000	0.040000	0.030000	0.900000	1.200000	1.410000	1.320000	0.590000	0.740000	0.650000	0.450000	-0.090000	0.540000	0.980000	0.500000	0.640000	0.360000	0.200000	1.140000	1.200000	0.540000	NaN	1.210000	0.670000	-0.250000	0.100000	-0.290000	-0.200000	1.110000	0.750000	0.380000	1.230000
YOR160W	0.030000	-0.420000	0.380000	0.450000	0.150000	0.100000	0.290000	0.200000	-0.150000	-0.180000	-0.220000	0.050000	0.330000	0.370000	0.120000	0.570000	0.390000	0.580000	-0.580000	0.030000	0.750000	0.430000	0.740000	0.160000	0.290000	0.200000	0.250000	0.490000	0.190000	-0.120000	0.310000	0.010000	-0.040000	-0.140000	0.110000	0.360000	-0.600000	-0.300000	0.290000	0.070000	0.010000	-0.400000	0.120000	-0.360000	-0.670000	0.190000	0.180000	0.160000	-0.250000
YOR193W	0.200000	0.280000	-0.220000	0.290000	0.140000	-0.040000	0.410000	0.620000	-0.150000	-0.120000	0.030000	0.150000	0.070000	-0.230000	0.010000	-0.380000	-0.510000	-0.810000	-0.540000	-0.620000	0.450000	-0.030000	-0.070000	0.260000	0.510000	0.260000	0.110000	0.190000	-0.140000	0.390000	0.120000	-0.030000	-0.300000	0.150000	0.030000	0.530000	-0.030000	0.480000	1.400000	-0.220000	-0.040000	0.110000	0.030000	-0.010000	0.040000	0.140000	-0.200000	0.150000	0.030000
YOR195W	-0.470000	-0.600000	-1.180000	-0.620000	-0.710000	-0.360000	0.330000	0.230000	-0.020000	0.260000	0.160000	0.190000	-0.390000	-0.930000	0.270000	-0.760000	-0.710000	0.030000	-0.430000	0.040000	-1.000000	-0.620000	-0.760000	-0.860000	-0.100000	-0.380000	-0.790000	-0.010000	-0.620000	-0.510000	-0.600000	-0.060000	-0.290000	-0.320000	0.340000	-0.710000	-1.180000	-1.150000	-0.140000	-0.600000	-0.450000	-0.120000	-0.380000	-0.420000	-0.150000	-0.450000	-0.470000	-0.740000	-1.220000
YOR197W	-0.060000	-0.230000	0.010000	-0.030000	-0.100000	-0.300000	0.150000	-0.060000	0.060000	0.360000	0.460000	-0.020000	-0.070000	-0.180000	0.020000	0.040000	-0.200000	-0.010000	0.980000	0.060000	0.210000	0.370000	-0.030000	-0.100000	0.070000	0.060000	-0.490000	-0.070000	0.120000	0.150000	-0.230000	-0.250000	0.100000	0.070000	0.120000	-0.230000	-0.120000	-0.150000	-0.070000	-0.220000	0.140000	-0.070000	0.040000	-0.140000	-0.180000	-0.170000	-0.430000	-0.120000	-0.220000
YPL145C	-0.360000	-0.600000	-0.120000	-0.840000	-0.790000	-0.220000	-0.760000	-0.600000	0.210000	0.280000	0.280000	-0.100000	-0.390000	-0.050000	0.360000	0.320000	0.320000	0.320000	0.140000	0.670000	-0.560000	-0.360000	-0.250000	-0.010000	-0.290000	-0.290000	-0.470000	-0.490000	-0.090000	-0.560000	-0.640000	-0.600000	-0.740000	-0.810000	-0.790000	0.010000	-0.170000	-0.270000	-0.580000	NaN	0.030000	-0.180000	-0.040000	-0.150000	-0.430000	0.680000	0.160000	-0.030000	0.290000
YPL133C	0.460000	-0.170000	-0.030000	NaN	-0.200000	NaN	0.680000	NaN	0.400000	0.180000	0.230000	0.480000	-0.240000	-0.060000	0.530000	-0.420000	-0.620000	-0.810000	-1.030000	-0.510000	-0.220000	-0.040000	-0.170000	-0.140000	0.080000	-0.320000	NaN	-0.640000	-0.120000	-0.170000	-0.290000	-0.250000	-0.270000	-0.420000	-0.510000	-0.230000	-0.340000	-0.070000	-0.470000	0.030000	-0.250000	-0.320000	-0.300000	-0.600000	-0.540000	0.860000	0.390000	-0.180000	0.290000
YPL089C	NaN	-0.400000	1.640000	0.590000	NaN	NaN	NaN	NaN	0.020000	-0.300000	-0.100000	0.160000	0.150000	0.470000	-0.060000	-2.790000	0.360000	0.110000	-0.090000	-0.090000	-0.180000	0.300000	1.070000	0.400000	0.120000	0.380000	0.650000	0.410000	-0.540000	-1.580000	0.640000	-0.200000	1.440000	1.100000	2.100000	0.540000	0.140000	0.160000	-0.120000	0.050000	-0.230000	-0.470000	-0.020000	-0.420000	-0.220000	0.040000	-0.040000	0.110000	0.060000
YPL084W	-0.010000	-0.600000	0.820000	0.810000	0.620000	0.150000	0.560000	0.180000	-0.410000	-0.270000	-0.270000	-0.060000	0.690000	0.010000	-0.470000	0.410000	-0.200000	0.660000	-0.140000	0.080000	0.720000	0.860000	0.790000	0.440000	0.550000	0.930000	0.540000	0.280000	-1.640000	0.610000	0.500000	0.070000	0.550000	0.100000	-0.090000	0.120000	0.590000	0.560000	1.150000	-0.140000	-0.070000	0.120000	0.100000	0.060000	0.070000	-0.540000	-0.070000	-0.200000	-0.300000
YBR056W	1.500000	2.120000	2.740000	2.870000	2.750000	1.560000	1.090000	1.120000	-1.470000	-1.180000	-1.250000	-0.220000	1.260000	0.780000	-0.710000	-1.790000	-2.840000	-2.640000	-2.400000	-1.180000	3.260000	3.060000	3.110000	2.570000	2.100000	1.730000	1.920000	1.390000	0.120000	1.420000	1.870000	1.200000	1.510000	1.130000	0.730000	0.870000	1.350000	2.140000	1.680000	1.240000	1.240000	0.790000	0.380000	0.530000	0.650000	0.010000	0.890000	1.410000	1.130000
YBR059C	0.250000	0.120000	1.190000	0.600000	0.810000	0.960000	0.180000	-0.090000	0.680000	-0.640000	-0.790000	-1.090000	-1.510000	-0.890000	0.430000	-6.640000	-1.090000	-1.120000	-0.230000	-0.120000	1.780000	1.240000	1.530000	1.380000	0.570000	4.220000	1.270000	0.630000	-0.300000	0.720000	1.310000	0.330000	0.710000	0.210000	0.260000	-0.070000	-0.760000	-0.400000	0.630000	-0.150000	-0.150000	-0.120000	0.140000	-0.490000	-0.250000	-0.470000	-0.010000	-0.100000	-0.340000
YBR101C	3.340000	2.680000	1.340000	0.730000	0.900000	0.690000	0.830000	0.610000	-0.790000	-1.600000	-1.690000	1.080000	0.980000	-1.560000	-1.790000	-0.400000	-0.060000	-0.360000	0.070000	-0.230000	1.910000	2.340000	1.980000	1.580000	0.890000	1.700000	0.230000	-0.300000	-0.490000	0.800000	-0.120000	-0.100000	1.410000	0.260000	-0.030000	0.490000	0.660000	0.590000	6.000000	0.250000	-0.320000	-0.340000	-0.860000	-0.360000	0.120000	0.700000	0.410000	0.360000	0.150000
YBR104W	-1.400000	-2.740000	-1.290000	-2.120000	-2.400000	NaN	-0.580000	-0.380000	1.070000	1.280000	0.930000	0.540000	-0.670000	-0.620000	0.400000	0.740000	0.860000	-0.400000	0.060000	0.230000	-1.890000	-1.790000	-2.320000	-1.840000	-1.090000	-1.640000	-1.060000	-0.170000	-0.140000	-0.920000	-0.920000	0.390000	-0.230000	0.440000	0.430000	0.380000	0.370000	-0.740000	-0.560000	-0.400000	-0.180000	-0.250000	-0.560000	-0.100000	-0.010000	0.440000	0.060000	-0.090000	-0.100000
YBR106W	-0.470000	-1.250000	-1.400000	-1.150000	-1.120000	NaN	-0.150000	-0.250000	1.100000	1.010000	0.880000	0.150000	-0.670000	-0.070000	0.630000	0.480000	0.890000	0.480000	1.230000	0.760000	-1.470000	-1.510000	-1.120000	-0.840000	-0.470000	-0.220000	-0.300000	-0.140000	0.370000	-0.100000	-0.670000	-0.150000	-0.060000	0.440000	0.240000	-0.490000	-0.490000	-0.290000	-0.400000	-0.100000	0.000000	0.060000	-0.760000	0.120000	0.300000	0.670000	0.460000	0.200000	0.430000
YBR108W	0.490000	0.360000	1.180000	1.210000	1.010000	NaN	0.720000	0.590000	-0.290000	-0.970000	-1.030000	0.360000	0.530000	0.360000	-0.420000	-0.640000	-0.300000	NaN	-0.760000	-0.200000	1.400000	1.380000	1.680000	1.200000	0.740000	0.610000	0.500000	0.180000	0.120000	0.380000	0.390000	0.010000	0.250000	0.000000	-0.010000	0.070000	0.580000	1.770000	-0.640000	0.430000	0.360000	0.420000	0.030000	0.330000	0.670000	-0.120000	0.410000	0.210000	0.190000
YDL243C	-0.220000	0.120000	-0.060000	0.380000	-0.090000	0.050000	-0.210000	-0.060000	0.200000	-0.580000	-0.410000	0.510000	-0.180000	-0.050000	-0.230000	-0.200000	0.610000	-0.680000	0.550000	-0.150000	-0.070000	0.010000	-0.100000	-0.130000	-0.500000	-0.370000	-0.040000	0.170000	-0.240000	0.020000	-0.150000	-0.480000	-0.290000	-0.260000	-0.430000	1.160000	1.760000	2.490000	1.680000	1.220000	1.970000	0.870000	0.680000	0.680000	0.560000	-0.020000	0.410000	0.860000	0.990000
YDL206W	NaN	NaN	NaN	NaN	NaN	NaN	NaN	NaN	-2.000000	NaN	NaN	-0.270000	0.000000	0.000000	0.000000	NaN	NaN	NaN	NaN	-0.580000	NaN	1.000000	1.580000	0.000000	-0.580000	NaN	-0.580000	2.320000	2.580000	1.000000	0.260000	0.900000	0.200000	NaN	NaN	1.360000	NaN	NaN	5.390000	NaN	-1.940000	NaN	0.580000	NaN	NaN	-1.640000	-0.760000	NaN	-1.000000
YDL205C	-1.120000	-2.060000	-1.510000	-1.090000	-1.220000	-0.940000	-1.430000	-1.560000	-0.150000	0.240000	0.150000	-0.090000	-0.690000	-0.420000	0.140000	-2.560000	0.040000	0.040000	0.370000	0.700000	-0.430000	-0.690000	-1.090000	-0.490000	-0.620000	-0.710000	-0.710000	-0.540000	-0.380000	-1.360000	-0.360000	-0.840000	-0.670000	-0.380000	-0.470000	-0.290000	-0.400000	-0.470000	NaN	-1.060000	-0.670000	-0.490000	-0.620000	-0.490000	-0.290000	-0.420000	-1.220000	-0.690000	-1.290000
YDL203C	-0.610000	-0.760000	-0.140000	-0.330000	-0.140000	-0.210000	-0.350000	-0.360000	0.110000	0.030000	-0.150000	-0.140000	0.010000	-0.040000	0.210000	-1.020000	0.120000	-0.430000	0.160000	-0.400000	0.290000	-0.290000	-0.250000	-0.220000	-0.390000	-0.100000	0.380000	-0.020000	0.100000	-0.260000	0.030000	-0.020000	-0.130000	-0.160000	-0.220000	-0.380000	-0.150000	0.340000	NaN	-0.220000	-0.060000	-0.220000	0.150000	-0.520000	-0.340000	-0.840000	-0.600000	-1.920000	-0.230000
YDL199C	1.590000	1.660000	2.500000	1.990000	1.830000	1.240000	0.600000	0.190000	-1.640000	-1.320000	-1.000000	0.070000	1.000000	0.320000	-0.490000	-2.840000	-0.740000	-0.920000	-0.790000	-0.760000	2.640000	1.870000	2.020000	1.650000	1.020000	0.930000	0.430000	-0.300000	0.060000	0.010000	0.250000	-0.510000	-0.300000	-0.920000	-0.920000	0.070000	0.720000	2.680000	NaN	1.000000	0.320000	0.460000	0.030000	0.100000	0.320000	-0.070000	0.440000	0.500000	0.330000
YDL197C	0.690000	0.300000	0.440000	0.760000	0.380000	-0.210000	0.550000	0.430000	-0.160000	-0.230000	-0.180000	0.630000	0.510000	-0.030000	0.370000	-1.710000	-0.090000	-0.230000	0.150000	-0.150000	0.940000	0.920000	0.870000	0.480000	0.150000	0.000000	-0.380000	-0.240000	-0.270000	0.090000	-0.150000	-0.360000	-0.140000	-0.590000	-0.250000	0.260000	-0.340000	-0.310000	NaN	-0.070000	-0.020000	0.040000	0.130000	0.000000	0.010000	-0.740000	-0.840000	-0.870000	-1.390000
YDR129C	0.340000	0.980000	1.900000	1.590000	1.580000	1.300000	0.480000	0.110000	-0.790000	-0.540000	-0.560000	-0.320000	0.820000	0.280000	-0.360000	-0.560000	-0.060000	-0.620000	0.310000	-0.200000	1.860000	1.930000	1.830000	1.790000	0.760000	0.400000	0.580000	0.080000	0.100000	0.200000	0.360000	-0.150000	0.340000	0.310000	-0.180000	0.230000	0.590000	0.210000	0.610000	0.700000	0.150000	0.000000	0.140000	-0.040000	-0.090000	0.320000	0.510000	0.820000	0.310000
YDR134C	1.280000	1.580000	1.250000	0.660000	0.180000	-0.760000	-0.100000	-0.010000	-0.010000	-0.030000	-0.120000	0.330000	0.610000	0.010000	-0.380000	0.680000	0.160000	-0.040000	0.040000	1.080000	1.500000	1.130000	1.180000	0.670000	1.100000	0.430000	0.010000	-0.250000	0.640000	0.530000	-0.180000	-0.450000	0.100000	0.040000	-0.270000	-0.030000	-0.320000	-0.620000	-1.250000	-1.250000	-0.340000	-0.180000	0.150000	0.010000	0.160000	-1.180000	-1.030000	-1.060000	-1.000000
YDR138W	-0.030000	-2.180000	-0.970000	-0.430000	-0.580000	-0.320000	NaN	0.000000	-0.860000	0.450000	NaN	-0.290000	-0.290000	0.570000	-0.180000	0.430000	0.060000	0.370000	-0.840000	0.240000	-0.230000	-0.470000	-0.340000	-0.030000	-0.090000	0.260000	-0.010000	0.380000	-0.170000	0.000000	-0.040000	-0.010000	0.100000	-0.360000	0.380000	0.060000	-0.060000	-0.030000	NaN	-0.430000	-0.430000	-0.120000	0.030000	-0.100000	-0.040000	-0.070000	-0.200000	-0.150000	0.070000
YDR178W	0.950000	1.870000	2.290000	2.220000	NaN	0.970000	0.700000	0.690000	-1.180000	-0.890000	-1.090000	-0.010000	1.380000	1.010000	-0.180000	-0.430000	-0.420000	-0.270000	0.060000	0.010000	2.640000	3.170000	2.630000	1.920000	1.720000	0.530000	0.610000	-0.250000	0.340000	0.600000	0.250000	-0.540000	0.610000	0.150000	-0.670000	0.410000	0.320000	0.670000	-0.060000	0.650000	0.810000	0.250000	0.360000	0.360000	0.010000	-0.030000	0.240000	-0.090000	0.290000
YDR183W	-0.270000	NaN	NaN	0.120000	NaN	-0.010000	0.640000	0.900000	0.440000	0.120000	-0.180000	-0.140000	-0.340000	-0.220000	0.060000	-0.710000	-0.510000	-0.490000	-0.180000	-0.620000	-0.150000	0.000000	-0.150000	0.060000	0.250000	-0.400000	-0.170000	0.030000	-0.600000	-0.200000	-0.270000	0.300000	-0.030000	0.440000	0.550000	NaN	1.020000	1.240000	1.720000	0.600000	0.530000	-1.510000	NaN	NaN	NaN	NaN	0.820000	0.610000	0.780000
YDR184C	-2.320000	-2.740000	-3.840000	-3.060000	-1.940000	-1.690000	-0.320000	0.190000	0.810000	1.250000	0.900000	0.150000	-1.690000	-0.690000	0.580000	0.940000	0.970000	0.890000	0.260000	0.060000	-3.640000	-2.640000	-3.470000	-2.740000	-0.760000	-1.510000	-0.860000	0.240000	0.030000	-1.060000	-0.580000	0.410000	0.240000	0.790000	1.020000	NaN	-2.180000	-1.430000	0.070000	-0.400000	-0.230000	NaN	NaN	NaN	NaN	NaN	-0.140000	-0.150000	-0.150000
YDR523C	-1.180000	-1.360000	-1.180000	-1.600000	-1.510000	NaN	-2.060000	-0.810000	0.360000	0.320000	0.480000	0.320000	-0.840000	-0.810000	-0.670000	-0.810000	0.030000	-0.070000	-0.400000	-0.250000	-0.640000	-1.600000	-1.250000	-1.150000	-0.420000	-1.120000	-0.890000	-1.600000	-0.580000	-0.940000	-0.860000	-1.120000	-1.640000	-1.180000	-1.320000	-1.360000	NaN	-0.300000	-0.100000	-1.030000	-0.890000	-0.030000	-0.430000	-0.290000	-0.070000	-0.140000	-1.290000	-0.340000	-1.120000
YDR531W	-0.360000	-0.270000	-0.180000	-0.300000	-0.230000	-0.400000	-0.340000	-0.380000	0.240000	0.540000	0.580000	-0.300000	0.290000	0.210000	-0.150000	-0.380000	0.200000	-0.450000	0.080000	0.000000	0.580000	0.040000	-0.040000	0.140000	0.060000	-0.100000	-0.360000	-0.170000	-0.060000	0.010000	-0.250000	-0.230000	-0.380000	0.150000	0.200000	0.190000	0.110000	0.390000	0.880000	0.280000	-0.090000	-0.100000	-0.470000	-0.420000	-0.070000	0.700000	0.820000	0.920000	0.550000
YEL061C	NaN	NaN	-0.400000	NaN	-0.670000	NaN	-1.560000	-2.560000	0.330000	NaN	-0.290000	-0.380000	0.160000	-0.130000	-0.030000	-3.840000	-2.940000	-2.120000	-1.610000	0.000000	-0.350000	-0.820000	-0.200000	-1.190000	-0.760000	NaN	-0.740000	-0.760000	-0.180000	-0.760000	0.240000	-0.010000	-0.420000	-0.420000	-0.530000	-0.690000	-0.720000	-0.290000	0.060000	-0.450000	-0.580000	-0.250000	0.610000	0.010000	-0.220000	-0.010000	-0.160000	0.120000	-0.430000
YEL059C-A	NaN	NaN	NaN	NaN	NaN	NaN	NaN	NaN	0.780000	-0.560000	-0.710000	0.110000	0.110000	0.450000	0.820000	-0.710000	-0.420000	0.310000	-0.690000	-0.290000	NaN	NaN	NaN	NaN	-4.060000	1.470000	0.160000	-0.420000	-0.220000	0.000000	0.280000	0.230000	0.590000	0.550000	-0.070000	0.930000	0.840000	1.230000	-0.640000	0.250000	-0.200000	0.530000	-0.140000	0.420000	-0.150000	-0.560000	0.190000	0.030000	0.420000
YFL044C	-0.150000	0.500000	1.370000	1.690000	1.360000	1.290000	1.130000	0.840000	-0.600000	-0.420000	-0.740000	-0.580000	0.540000	0.680000	0.310000	-0.380000	-0.100000	-0.790000	-0.290000	-0.920000	1.810000	1.500000	2.070000	1.580000	0.990000	0.100000	0.440000	0.210000	0.150000	0.110000	0.300000	0.380000	0.460000	1.040000	0.530000	0.330000	1.330000	0.100000	0.320000	0.080000	0.940000	0.490000	-0.320000	0.110000	0.490000	-0.600000	-0.250000	-0.270000	0.240000
YFL040W	NaN	0.440000	0.690000	0.390000	0.430000	NaN	NaN	0.070000	-0.600000	-0.640000	-0.790000	-0.040000	0.240000	0.390000	0.280000	-0.740000	-0.450000	-0.670000	-1.090000	-0.640000	0.230000	0.250000	0.720000	0.830000	0.540000	-0.230000	-0.140000	-1.030000	-0.300000	-1.360000	-0.490000	-0.420000	-0.090000	-0.230000	-0.420000	-0.070000	0.810000	-1.290000	-0.380000	0.410000	0.500000	0.750000	-0.620000	0.710000	0.080000	-0.140000	0.330000	0.460000	0.290000
YFL039C	-0.010000	0.290000	0.520000	0.070000	-0.030000	NaN	-0.300000	-0.200000	0.150000	0.250000	0.310000	-0.150000	0.210000	0.110000	0.300000	0.260000	0.100000	-0.180000	0.500000	0.480000	0.560000	0.540000	0.400000	0.390000	0.390000	0.110000	0.100000	0.070000	0.460000	-0.100000	-0.100000	-0.140000	0.010000	0.290000	-0.140000	-0.010000	-0.420000	-0.090000	0.430000	-0.010000	0.000000	-0.090000	-0.320000	0.100000	0.070000	0.500000	0.070000	0.100000	0.250000
YFL036W	0.150000	0.080000	1.050000	1.240000	NaN	0.500000	0.360000	0.370000	-0.400000	-0.360000	-0.430000	-0.670000	0.570000	0.280000	-0.120000	1.310000	0.370000	0.390000	-0.030000	0.200000	0.380000	0.910000	0.900000	1.130000	1.160000	0.320000	0.520000	-0.300000	-0.180000	0.120000	0.910000	-0.320000	0.400000	0.070000	-0.070000	0.540000	0.380000	0.630000	0.030000	0.510000	0.240000	-0.140000	0.070000	-0.070000	-0.380000	NaN	0.740000	0.300000	0.150000
YFR002W	-0.740000	-1.690000	-0.810000	-0.200000	-0.690000	NaN	NaN	-0.180000	0.000000	0.430000	0.430000	-0.200000	-0.070000	-0.010000	-0.140000	0.450000	0.250000	0.680000	-0.420000	-0.540000	-0.450000	-0.600000	-0.420000	0.640000	0.160000	-0.150000	-0.090000	0.010000	-0.200000	-0.070000	0.140000	0.000000	0.120000	0.010000	0.210000	-0.140000	-0.600000	-0.340000	0.080000	-0.360000	-0.250000	0.010000	0.290000	-0.140000	0.000000	-0.220000	0.250000	0.240000	-0.040000
YFR004W	-0.140000	0.240000	0.530000	0.920000	0.520000	-0.140000	0.370000	0.300000	-0.060000	0.300000	0.360000	0.040000	0.440000	0.540000	-0.250000	0.190000	-0.120000	-0.180000	0.500000	-0.030000	0.460000	0.580000	0.990000	0.900000	1.370000	0.150000	0.290000	0.000000	-0.290000	0.600000	0.500000	0.210000	0.400000	0.750000	0.400000	0.360000	0.450000	1.040000	0.820000	0.150000	0.300000	0.210000	0.290000	0.040000	0.150000	-0.220000	-0.070000	0.160000	0.460000
YFR008W	0.030000	0.010000	0.210000	0.280000	0.110000	-0.600000	-0.120000	0.060000	-0.690000	-0.760000	-0.640000	0.370000	0.160000	-0.230000	-0.740000	-0.510000	-0.490000	-0.180000	-0.670000	-0.010000	0.850000	0.600000	0.610000	0.660000	0.110000	0.340000	0.280000	0.000000	-0.170000	0.370000	0.110000	0.080000	0.380000	0.000000	-0.450000	-0.270000	-0.120000	0.480000	0.580000	0.000000	-0.040000	-0.120000	0.250000	-0.170000	0.040000	-0.450000	0.030000	0.010000	-0.030000
YGL013C	0.080000	-0.220000	0.280000	0.480000	0.390000	0.450000	0.700000	0.650000	0.070000	-0.250000	-0.320000	0.030000	0.070000	0.000000	0.210000	-0.010000	-0.490000	-0.060000	-0.450000	-0.300000	0.570000	0.340000	0.630000	0.700000	0.320000	0.040000	0.640000	0.420000	0.060000	-0.040000	0.530000	0.310000	-0.070000	0.580000	0.530000	0.530000	0.950000	0.900000	0.580000	0.520000	0.180000	0.080000	-0.400000	-0.100000	0.200000	-0.100000	0.580000	0.660000	0.630000
YGL009C	-0.250000	-0.890000	-0.540000	-0.600000	-0.450000	-0.180000	0.160000	-0.090000	0.330000	0.380000	0.300000	-0.170000	-0.510000	-0.030000	0.480000	-0.320000	0.140000	0.420000	0.750000	0.620000	-0.120000	0.150000	-0.090000	-0.510000	-0.170000	-0.360000	-0.640000	-0.340000	-0.070000	-0.300000	-0.670000	-0.560000	-0.620000	-0.860000	-0.450000	0.900000	0.190000	0.380000	0.560000	0.310000	0.160000	0.190000	-0.230000	-0.010000	0.150000	0.140000	0.150000	-0.060000	-0.070000
YGL004C	0.630000	0.480000	1.030000	1.110000	0.880000	0.200000	0.760000	0.390000	-0.120000	-0.070000	-0.250000	0.360000	0.780000	0.450000	-0.150000	-0.180000	0.190000	-0.230000	-0.090000	-0.450000	0.720000	1.160000	1.520000	0.330000	1.570000	0.390000	0.330000	0.000000	-0.100000	0.490000	0.330000	0.230000	0.660000	0.420000	0.140000	0.540000	0.030000	0.550000	-0.140000	0.500000	0.340000	-0.060000	-0.180000	-0.320000	-0.420000	0.390000	0.410000	0.250000	0.570000
YGR036C	-0.150000	0.140000	0.120000	-0.340000	-0.490000	NaN	-0.200000	-0.200000	0.530000	-0.040000	-0.100000	-0.320000	0.150000	0.060000	0.150000	0.200000	-0.430000	-0.510000	-0.840000	-0.510000	0.290000	0.160000	0.140000	0.030000	-0.100000	-0.380000	-0.320000	-0.540000	0.370000	-0.560000	-0.450000	-0.250000	-0.430000	-0.100000	-0.300000	-0.030000	-0.710000	-0.810000	0.200000	0.280000	0.370000	0.700000	0.080000	0.390000	0.390000	-0.040000	0.410000	-0.180000	-0.100000
YGR040W	-0.860000	0.190000	-0.540000	-0.640000	-0.450000	-0.090000	0.070000	0.070000	0.620000	0.250000	0.260000	-0.940000	-0.360000	-0.170000	0.280000	-0.620000	-1.220000	-0.670000	-0.840000	-0.640000	-0.250000	-0.490000	-0.560000	-0.100000	-0.580000	-0.360000	-0.200000	-0.320000	-0.040000	-0.220000	-0.040000	0.030000	-0.430000	0.060000	-0.450000	1.700000	1.080000	1.050000	0.700000	0.000000	0.700000	0.600000	0.320000	0.380000	0.680000	0.070000	-0.220000	0.390000	0.540000
YGR042W	-0.400000	0.060000	0.110000	0.380000	0.610000	0.290000	0.380000	0.480000	0.580000	0.190000	0.070000	-0.560000	-0.100000	0.190000	-0.290000	-0.290000	-0.290000	-0.340000	0.230000	-0.560000	1.010000	0.480000	0.600000	0.430000	0.310000	-0.220000	-0.030000	-0.400000	-0.100000	0.080000	0.360000	0.370000	-0.290000	0.080000	-0.510000	-1.000000	0.440000	0.630000	0.100000	0.860000	0.840000	NaN	NaN	NaN	NaN	-1.640000	0.610000	0.120000	0.820000
YHR001W-A	NaN	1.840000	2.080000	NaN	NaN	NaN	NaN	NaN	-0.270000	NaN	0.290000	-0.180000	0.540000	0.190000	0.120000	0.090000	-0.850000	0.640000	1.380000	0.490000	1.110000	1.660000	0.740000	1.360000	0.840000	1.490000	0.260000	-0.120000	0.230000	0.690000	0.440000	0.520000	-0.030000	0.200000	0.240000	0.660000	0.910000	0.950000	1.340000	0.890000	0.840000	0.070000	0.290000	0.190000	0.010000	0.480000	0.640000	0.600000	0.490000
YHR004C	0.090000	0.230000	NaN	0.670000	0.570000	0.200000	-0.060000	0.320000	-0.540000	-0.400000	-0.120000	-0.230000	0.290000	-0.090000	-0.150000	0.420000	-0.380000	-0.090000	-0.840000	-0.540000	0.930000	0.970000	0.760000	0.860000	0.740000	0.390000	0.400000	-0.380000	-0.120000	0.340000	-0.060000	-0.150000	0.030000	-0.100000	-0.290000	0.150000	1.020000	0.610000	0.580000	-0.070000	0.180000	0.360000	0.410000	0.000000	0.070000	-0.200000	0.340000	0.060000	-0.010000
YHR005C-A	-0.600000	-1.030000	-1.220000	-0.630000	-0.180000	-0.790000	-0.350000	-0.970000	0.580000	0.740000	0.760000	-0.300000	-0.520000	-0.080000	-0.040000	0.700000	1.020000	0.870000	1.340000	1.050000	-0.890000	-1.180000	-1.110000	-0.570000	0.490000	0.130000	0.040000	-0.160000	-0.210000	0.230000	0.170000	0.210000	0.350000	0.680000	0.480000	0.010000	0.070000	0.320000	1.280000	0.390000	0.100000	0.180000	0.180000	-0.040000	0.210000	0.050000	0.030000	0.280000	0.310000
YHR007C	-0.740000	-1.470000	-1.320000	-1.640000	-1.000000	0.120000	-0.340000	NaN	0.170000	0.170000	0.000000	0.160000	-0.330000	0.080000	-0.080000	-0.220000	0.140000	0.260000	-0.530000	0.300000	-0.220000	-0.350000	-0.350000	-0.680000	0.300000	-0.670000	-0.190000	-0.270000	-0.350000	-0.320000	-0.410000	-0.200000	-0.060000	-0.820000	0.230000	-1.090000	-0.640000	-1.900000	-1.740000	-0.080000	-0.300000	-0.170000	-0.180000	-0.120000	-0.130000	-0.150000	-0.880000	-0.800000	-0.680000
YHR039C	-0.670000	-0.990000	-0.760000	-0.460000	-0.200000	NaN	-0.360000	-1.110000	0.230000	0.130000	-0.240000	-0.320000	-0.390000	-0.120000	0.120000	-3.470000	NaN	1.260000	-1.600000	0.200000	-0.150000	-0.370000	0.740000	-0.990000	-0.510000	NaN	-0.620000	-0.420000	-1.470000	-1.000000	-1.000000	0.590000	1.000000	-2.700000	-0.580000	-0.270000	-0.220000	-0.460000	-0.430000	-0.200000	-0.250000	-0.140000	-0.070000	0.110000	-0.400000	0.060000	-0.230000	-0.120000	-0.350000
YHR045W	-0.930000	-1.030000	-0.620000	-1.080000	-0.670000	-0.090000	-0.530000	-0.790000	-0.320000	-0.110000	-0.050000	0.200000	-0.060000	-0.060000	-0.080000	0.400000	1.060000	1.180000	-0.230000	0.570000	-0.110000	-0.070000	-0.190000	-0.240000	-0.360000	1.060000	0.270000	0.370000	0.130000	0.130000	0.360000	-0.100000	0.080000	-0.060000	0.330000	-0.290000	1.500000	-0.520000	-1.020000	-0.070000	-0.250000	-0.050000	0.180000	-0.040000	0.330000	-0.250000	-0.400000	-0.230000	-0.030000
YHR046C	-0.640000	-1.400000	-1.360000	-0.710000	-0.540000	-0.300000	0.180000	0.120000	0.280000	0.630000	0.450000	0.280000	-0.740000	0.490000	0.670000	-0.450000	-0.230000	-0.600000	-0.420000	-0.670000	-1.090000	-0.760000	0.700000	0.350000	-0.400000	-0.400000	-0.230000	0.250000	0.240000	-0.070000	-0.070000	0.380000	0.370000	0.550000	0.440000	0.280000	-0.400000	NaN	NaN	0.280000	0.450000	NaN	NaN	NaN	NaN	NaN	0.260000	-0.120000	0.420000
YIL023C	-0.190000	0.180000	0.670000	0.490000	0.270000	0.640000	-0.100000	-0.010000	-0.250000	0.100000	-0.040000	-0.430000	0.560000	0.680000	0.080000	-0.180000	-0.380000	0.100000	-0.120000	0.110000	0.890000	1.280000	1.090000	0.550000	0.440000	0.390000	0.280000	0.230000	0.420000	-0.090000	-0.090000	0.040000	0.150000	0.210000	0.120000	0.580000	-0.210000	0.020000	-0.140000	-0.170000	-0.200000	-0.160000	-0.310000	0.220000	-0.260000	-0.120000	-0.080000	-0.370000	-0.160000
YIL014W	-1.040000	-0.860000	-0.450000	-0.670000	-0.330000	0.080000	-0.390000	-0.170000	0.010000	0.260000	0.200000	-0.510000	-0.070000	0.010000	0.370000	0.150000	0.310000	0.380000	0.000000	-0.040000	-0.430000	-0.360000	-0.460000	-0.070000	-0.530000	0.610000	-0.090000	0.200000	0.070000	-0.150000	-0.120000	-0.140000	-0.560000	-0.230000	-0.090000	-0.810000	-0.320000	-0.370000	-0.580000	0.300000	-0.100000	0.040000	-0.200000	-0.120000	-0.070000	0.030000	-0.360000	0.330000	0.230000
YIR023W	-0.050000	-1.030000	-0.220000	-0.080000	-0.270000	-0.520000	0.190000	0.360000	-0.290000	0.040000	0.240000	0.490000	-0.220000	-0.220000	0.110000	-0.060000	0.620000	0.330000	0.780000	0.340000	0.060000	0.030000	-0.140000	0.000000	-0.660000	0.360000	0.080000	0.580000	0.100000	0.260000	0.500000	0.380000	0.340000	-0.120000	0.330000	-0.380000	-0.580000	-0.530000	-0.690000	-0.370000	-0.130000	-0.310000	-0.220000	-0.250000	-0.120000	0.040000	-0.180000	-0.230000	-0.190000
YJR076C	-0.410000	-0.250000	-0.230000	-0.690000	-0.290000	-0.060000	0.300000	0.310000	0.360000	0.320000	0.110000	-0.580000	-0.180000	-0.090000	0.440000	-0.070000	0.110000	-0.580000	0.390000	0.010000	-0.530000	-0.460000	-0.340000	-0.030000	-0.040000	-0.200000	-0.180000	-0.270000	-0.400000	0.000000	-0.070000	-0.070000	-0.220000	-0.090000	0.180000	-0.090000	-0.490000	-0.400000	0.210000	0.440000	0.120000	-0.690000	-0.340000	-0.230000	-0.490000	0.510000	-0.100000	-0.220000	0.330000
YJR080C	-0.100000	0.190000	0.690000	0.800000	0.730000	0.150000	0.080000	0.170000	0.340000	0.040000	0.060000	-0.090000	0.490000	0.260000	0.370000	-0.070000	0.110000	-0.120000	-0.270000	-0.170000	0.200000	0.210000	0.300000	0.880000	0.920000	0.280000	0.360000	-0.250000	-0.120000	0.530000	0.760000	0.240000	0.420000	0.590000	0.160000	0.030000	0.300000	0.450000	-0.230000	0.690000	0.420000	0.420000	0.000000	0.360000	0.550000	0.250000	0.830000	0.980000	0.800000
YJR084W	-0.330000	-0.470000	0.060000	0.150000	-0.040000	-0.400000	-0.070000	-0.100000	-0.180000	0.250000	0.070000	0.340000	0.240000	0.440000	-0.420000	-0.200000	-0.300000	-0.040000	-0.560000	-1.250000	0.290000	0.280000	0.330000	0.240000	0.420000	0.060000	0.070000	-0.270000	-0.300000	0.290000	0.260000	0.120000	0.260000	0.210000	0.080000	-0.170000	-0.420000	-0.120000	0.720000	-0.090000	0.000000	0.250000	-0.540000	0.010000	0.140000	-0.170000	-0.220000	-0.560000	-0.220000
YJR092W	0.220000	-0.900000	-0.190000	-0.200000	-0.360000	-0.670000	0.130000	1.200000	-0.100000	0.100000	-0.170000	0.760000	0.230000	-0.150000	0.300000	-0.100000	-0.040000	0.060000	-0.640000	-0.150000	-0.380000	-0.460000	-0.290000	0.190000	0.110000	0.240000	0.180000	0.070000	0.040000	-0.220000	0.560000	-0.180000	-0.560000	-0.340000	-0.150000	-0.540000	-0.940000	-1.690000	-0.500000	-0.790000	-0.420000	0.200000	-0.170000	0.060000	0.440000	-0.230000	-0.060000	-0.420000	-0.540000
YJR131W	-0.230000	-0.130000	0.880000	0.380000	0.650000	0.470000	0.240000	0.070000	-0.510000	-0.600000	-0.380000	-0.580000	0.420000	0.460000	0.390000	-0.640000	-1.000000	-1.000000	-0.620000	-0.600000	0.670000	0.650000	0.450000	0.310000	-0.390000	0.430000	-0.060000	0.410000	0.360000	-0.360000	-0.010000	-0.300000	-0.560000	-0.140000	-0.140000	-0.840000	-0.040000	-0.790000	-0.580000	-0.380000	0.060000	-0.040000	-0.430000	-0.290000	-0.120000	0.010000	-0.360000	-0.380000	0.230000
YJR133W	-0.290000	-0.070000	0.230000	0.190000	0.420000	-0.020000	0.170000	0.270000	-0.070000	0.000000	0.300000	-0.510000	0.280000	0.310000	0.530000	-0.150000	-0.150000	-0.540000	0.100000	-0.270000	0.640000	0.410000	0.400000	0.260000	-0.290000	0.070000	-0.100000	0.040000	0.120000	-0.070000	-0.250000	-0.180000	-0.150000	0.290000	0.160000	-0.860000	0.590000	-1.290000	-0.400000	0.040000	-0.230000	0.080000	0.000000	0.080000	-0.010000	0.340000	0.240000	0.730000	0.650000
YJR136C	0.160000	-0.950000	-0.410000	-0.270000	-0.220000	NaN	0.210000	0.100000	0.120000	0.250000	0.540000	0.380000	0.080000	0.600000	0.340000	0.490000	0.240000	0.240000	-0.230000	-0.170000	0.180000	-0.100000	0.290000	-0.160000	-0.860000	0.040000	-0.010000	0.150000	0.190000	-0.100000	-0.030000	0.300000	-0.070000	0.250000	0.390000	-0.400000	-0.580000	-0.320000	-0.040000	NaN	-0.290000	0.060000	0.060000	0.010000	0.060000	0.010000	-0.400000	0.410000	0.150000
YKR053C	-0.360000	-0.740000	-0.920000	-0.920000	-1.180000	-1.000000	-0.300000	-0.170000	0.100000	0.700000	0.570000	0.370000	0.140000	0.380000	0.280000	0.280000	0.190000	-0.450000	0.610000	0.330000	-1.510000	-0.600000	-0.600000	-0.640000	-0.320000	-0.340000	-0.320000	-0.320000	-0.040000	-0.250000	-0.290000	-0.230000	-0.620000	-0.760000	-0.560000	-0.090000	1.770000	1.050000	0.810000	0.520000	0.700000	0.480000	0.510000	0.370000	-0.180000	1.480000	1.660000	1.290000	1.570000
YKR056W	-2.940000	-4.060000	-4.320000	-3.840000	-3.060000	-1.740000	-1.150000	-0.840000	0.800000	1.340000	1.160000	-0.860000	-2.560000	-1.180000	0.280000	1.140000	1.270000	1.020000	0.520000	0.530000	-3.640000	-3.180000	-3.180000	-3.060000	-1.430000	-2.180000	-1.250000	0.070000	-0.070000	-1.890000	-0.890000	0.480000	-0.620000	0.290000	0.600000	-1.400000	-2.470000	-1.510000	-0.490000	-0.560000	-0.200000	-0.580000	-0.180000	-0.620000	-0.840000	0.330000	-0.090000	-0.180000	-0.450000
YKR058W	2.200000	2.400000	2.790000	2.110000	1.740000	0.480000	-0.070000	0.250000	-0.220000	-1.220000	-1.360000	0.190000	0.920000	0.120000	-0.840000	-0.010000	-0.230000	-0.090000	-0.170000	-0.420000	2.200000	2.380000	2.040000	1.600000	1.090000	1.000000	0.440000	-0.790000	-0.380000	0.930000	0.500000	-0.840000	0.520000	-0.790000	-1.150000	1.280000	0.900000	0.600000	0.080000	0.480000	0.770000	0.080000	0.280000	-0.300000	-0.070000	0.100000	0.420000	-0.360000	0.060000
YKR060W	-1.890000	-2.940000	-2.940000	-2.470000	-2.000000	-1.510000	-0.640000	-0.140000	0.830000	1.150000	1.050000	-0.690000	-1.690000	-0.890000	0.400000	0.340000	0.580000	0.490000	0.290000	0.080000	-2.840000	-2.320000	-2.640000	-1.560000	-0.860000	-1.360000	-1.000000	-0.200000	-0.180000	-0.940000	-0.810000	0.560000	-0.510000	0.280000	0.430000	-0.560000	-1.290000	-1.220000	0.290000	-0.320000	0.190000	-0.250000	-0.230000	-0.180000	-0.620000	NaN	0.040000	0.160000	0.070000
YKR102W	NaN	NaN	-0.220000	NaN	0.100000	NaN	NaN	NaN	0.300000	-0.380000	NaN	-0.360000	-0.360000	0.430000	0.190000	-0.490000	-1.740000	-0.490000	-2.320000	-0.860000	0.150000	-0.180000	0.320000	0.110000	0.210000	1.180000	0.330000	0.700000	0.450000	-1.640000	-0.510000	-0.860000	-0.200000	-0.580000	-0.220000	NaN	0.360000	NaN	1.730000	-0.740000	-0.100000	0.010000	0.480000	0.000000	0.380000	-0.340000	-0.810000	-0.230000	0.690000
YLR258W	2.960000	4.040000	4.420000	4.240000	3.450000	2.670000	1.590000	1.610000	-2.740000	-2.840000	-2.470000	-0.230000	1.620000	0.410000	-1.320000	-1.360000	-2.470000	-2.000000	-2.560000	-1.940000	4.670000	4.920000	4.230000	3.640000	2.650000	2.650000	2.560000	0.960000	0.900000	2.030000	1.810000	0.180000	1.670000	0.650000	-0.380000	2.700000	4.230000	2.920000	1.660000	2.460000	1.760000	0.930000	1.100000	1.290000	1.470000	0.480000	1.520000	1.910000	1.710000
YLR260W	NaN	NaN	NaN	NaN	NaN	NaN	NaN	NaN	-0.890000	-0.670000	-0.840000	0.400000	0.560000	0.120000	-0.140000	-0.540000	-0.340000	-0.140000	-0.600000	-0.360000	NaN	1.740000	0.000000	NaN	0.000000	-0.940000	0.210000	0.280000	0.010000	0.450000	0.180000	0.360000	0.400000	0.110000	0.230000	0.860000	0.780000	0.570000	-0.170000	0.670000	0.400000	0.010000	0.010000	-0.090000	-0.380000	0.370000	0.700000	0.660000	0.510000
YLR262C	-0.060000	0.290000	-0.360000	-0.200000	0.310000	-0.270000	-0.090000	0.210000	0.280000	0.620000	0.280000	0.060000	0.230000	-0.070000	-0.230000	0.160000	0.070000	0.110000	0.190000	0.280000	0.310000	-0.250000	-0.320000	-0.200000	-0.300000	0.080000	-0.090000	-0.090000	-0.420000	0.390000	0.250000	0.030000	0.400000	0.150000	0.210000	-0.470000	0.840000	0.740000	0.230000	0.070000	0.230000	0.000000	-0.100000	-0.070000	-0.340000	0.510000	0.480000	0.620000	0.560000
YLR265C	-0.360000	-0.400000	-0.200000	0.010000	-0.040000	-0.420000	0.140000	0.200000	0.210000	0.150000	-0.060000	-0.450000	-0.420000	-0.100000	0.190000	-0.340000	-0.380000	-0.300000	-0.140000	-0.180000	0.140000	0.120000	0.140000	0.210000	0.010000	-0.360000	-0.170000	-0.170000	-0.140000	-0.510000	-0.120000	0.040000	-0.340000	-0.030000	-0.140000	0.740000	0.360000	0.550000	1.060000	0.200000	0.190000	-0.070000	-0.120000	-0.180000	-0.580000	0.520000	0.420000	0.590000	0.480000
YLR304C	0.700000	0.780000	2.090000	2.230000	2.570000	2.170000	0.700000	0.080000	-0.920000	-0.920000	-1.000000	-1.030000	0.260000	1.830000	-0.180000	-1.600000	-2.560000	-2.470000	-2.320000	-0.670000	3.050000	3.420000	2.950000	2.650000	1.540000	0.320000	0.800000	0.120000	0.200000	0.180000	0.950000	0.500000	0.080000	0.910000	0.540000	-0.150000	-0.760000	0.120000	0.080000	0.550000	0.180000	0.120000	0.030000	0.400000	0.510000	0.100000	0.620000	0.700000	0.340000
YLR307W	NaN	NaN	0.030000	NaN	0.180000	NaN	-0.140000	NaN	0.390000	-1.060000	-1.000000	0.000000	-0.400000	-0.270000	0.200000	-1.360000	-1.600000	-1.470000	-1.640000	-1.510000	0.000000	-0.070000	1.240000	0.320000	0.650000	NaN	-0.620000	-0.620000	-0.430000	-0.620000	-0.860000	-0.620000	-0.560000	-0.450000	-0.810000	-1.510000	-1.120000	0.000000	-1.690000	0.890000	0.040000	0.070000	0.230000	-0.150000	-0.180000	0.420000	-0.360000	-0.710000	-0.220000
YLR310C	0.070000	-0.140000	0.870000	NaN	-0.400000	NaN	NaN	-0.470000	-0.200000	-0.230000	-0.440000	0.060000	0.100000	0.070000	-0.690000	1.280000	0.520000	0.890000	-0.070000	0.390000	-0.200000	0.100000	-0.490000	-0.760000	-1.510000	1.190000	0.080000	0.440000	-0.330000	-0.190000	-0.040000	0.200000	-0.130000	-0.500000	0.060000	NaN	0.990000	-0.480000	0.190000	-0.060000	-1.030000	0.070000	0.110000	0.020000	0.500000	0.070000	-0.010000	0.320000	-0.540000
YMR040W	NaN	NaN	0.100000	NaN	0.700000	NaN	0.560000	NaN	-1.360000	-1.250000	-0.300000	0.510000	0.500000	-0.040000	0.150000	-2.560000	-1.000000	-1.250000	-0.580000	-0.940000	1.350000	0.870000	1.170000	0.850000	-0.170000	NaN	0.180000	0.320000	0.360000	0.290000	-0.010000	0.490000	0.140000	-0.140000	-0.320000	0.280000	0.010000	0.580000	1.750000	0.210000	0.070000	0.280000	-0.140000	-0.040000	0.200000	-0.170000	-0.300000	0.230000	0.120000
YMR043W	-0.360000	-0.940000	-0.270000	-0.090000	-0.320000	-0.510000	-0.170000	NaN	0.040000	0.390000	0.190000	-0.070000	0.260000	-0.030000	0.190000	0.210000	0.400000	0.460000	0.460000	0.330000	-0.300000	0.110000	0.440000	0.070000	-0.670000	0.290000	0.160000	0.120000	-0.090000	0.250000	0.450000	0.340000	0.210000	0.200000	0.000000	-0.490000	-0.510000	-0.580000	-0.420000	-0.620000	-0.860000	-0.120000	0.150000	-0.170000	-0.170000	-0.790000	-0.890000	-0.620000	-0.620000
YMR079W	-0.540000	-1.470000	-1.220000	-1.290000	-1.740000	NaN	-0.790000	-0.600000	0.720000	0.710000	0.840000	-0.030000	-0.620000	-0.290000	0.310000	0.480000	0.520000	0.660000	0.070000	0.810000	-1.180000	-1.090000	-1.220000	-0.890000	-0.300000	-0.300000	-0.490000	-0.180000	0.240000	-0.420000	-0.890000	-0.710000	-0.690000	-0.580000	-0.450000	-0.360000	-0.600000	-0.290000	-0.290000	-0.180000	-0.070000	0.320000	-0.070000	0.030000	0.040000	0.290000	0.200000	0.230000	-0.100000
YMR080C	-0.600000	-1.320000	-1.030000	-1.000000	-1.030000	-0.970000	-0.380000	-0.360000	0.520000	0.620000	0.550000	-0.470000	-0.380000	-0.200000	0.280000	0.980000	0.670000	0.890000	-0.270000	0.360000	-1.250000	-0.760000	-0.760000	-0.940000	-0.560000	-0.400000	-0.450000	0.100000	-0.120000	-0.690000	-0.600000	-0.220000	-0.470000	-0.620000	0.000000	-0.170000	-0.600000	0.010000	-0.420000	0.080000	-0.100000	-0.540000	0.100000	-0.360000	-0.290000	0.290000	0.360000	0.550000	0.060000
YMR084W	NaN	NaN	NaN	NaN	0.810000	NaN	NaN	NaN	-1.690000	-1.430000	-1.940000	1.140000	0.430000	-0.060000	-1.030000	-0.420000	-0.450000	0.080000	-0.690000	-0.380000	1.650000	1.040000	1.600000	1.000000	0.550000	1.290000	-0.070000	-0.400000	-0.740000	0.120000	0.190000	-0.400000	-0.150000	-0.600000	-0.380000	0.140000	-0.560000	-0.540000	0.400000	0.420000	-0.100000	0.180000	0.450000	0.230000	NaN	-0.940000	-0.380000	0.030000	-0.270000
YMR086W	-0.060000	-0.620000	0.530000	0.510000	0.120000	0.110000	0.400000	0.330000	-0.300000	-0.560000	-0.510000	-0.220000	0.300000	0.320000	-0.120000	-0.180000	-0.380000	-0.150000	-0.810000	-0.060000	0.200000	0.600000	0.770000	0.710000	0.440000	0.370000	0.450000	0.300000	0.060000	0.100000	0.770000	0.200000	0.480000	0.080000	0.210000	1.360000	0.920000	1.180000	0.390000	0.480000	0.510000	-0.140000	0.100000	-0.200000	-0.170000	-0.120000	0.530000	0.340000	0.000000
YNL272C	-0.180000	-0.400000	-0.200000	-0.140000	-0.360000	NaN	-0.170000	NaN	0.380000	0.110000	0.150000	-0.270000	0.160000	-0.220000	0.150000	-1.000000	-0.710000	-0.380000	-0.430000	-0.120000	-0.090000	-0.180000	0.110000	0.300000	0.030000	-0.090000	-0.170000	-0.180000	-0.380000	-0.200000	-0.090000	-0.100000	-0.220000	-0.270000	-0.430000	-0.430000	0.030000	-0.220000	0.100000	-0.040000	-0.010000	0.040000	-0.200000	-0.170000	0.010000	0.070000	0.410000	0.300000	-0.030000
YNL264C	-0.040000	0.580000	0.450000	-0.070000	0.190000	0.230000	-0.380000	-0.320000	0.390000	0.110000	-0.470000	-0.230000	0.040000	0.150000	0.250000	-0.790000	-0.640000	-0.490000	-0.070000	-0.250000	0.450000	0.660000	0.490000	0.320000	-0.420000	0.550000	0.010000	-0.030000	-0.290000	0.080000	0.120000	-0.090000	-0.300000	-0.230000	-0.180000	0.040000	-0.060000	0.180000	NaN	0.520000	0.290000	-0.580000	-0.150000	-0.580000	-0.690000	0.730000	0.670000	0.940000	0.550000
YNL216W	-0.120000	-0.790000	0.260000	-1.150000	-0.840000	NaN	-0.220000	NaN	0.420000	0.240000	0.190000	-0.640000	-0.300000	-0.540000	0.480000	0.190000	1.420000	1.630000	0.820000	0.650000	-1.090000	-0.710000	-1.030000	-0.300000	-0.430000	1.120000	0.000000	0.160000	-0.120000	-0.400000	-0.970000	-0.140000	-0.120000	-0.380000	0.520000	-1.030000	-0.810000	-0.510000	0.590000	-0.340000	-0.640000	-0.360000	-0.090000	-0.540000	-0.200000	-0.060000	-0.540000	-0.320000	-0.490000
YNL213C	-0.120000	-0.340000	-0.600000	-0.320000	-0.270000	NaN	-0.030000	NaN	0.250000	-0.040000	0.490000	0.630000	0.080000	0.110000	-0.010000	-0.380000	0.360000	0.100000	0.070000	0.120000	-0.420000	-0.320000	-0.340000	-0.490000	0.280000	0.410000	0.150000	0.430000	-0.220000	0.200000	0.420000	0.300000	0.330000	0.200000	0.610000	0.490000	0.810000	0.180000	0.280000	0.110000	-0.030000	0.070000	0.460000	0.360000	0.400000	0.260000	0.440000	0.650000	0.590000
YNL208W	0.660000	1.720000	2.000000	2.100000	2.380000	1.640000	1.010000	0.340000	-0.860000	-0.860000	-0.760000	-0.510000	0.550000	1.130000	0.210000	0.280000	-0.120000	-1.220000	0.100000	-0.540000	2.080000	2.080000	1.870000	1.980000	1.770000	0.610000	1.140000	0.590000	0.560000	1.320000	1.730000	2.080000	1.590000	2.070000	1.600000	2.190000	NaN	2.280000	1.970000	1.300000	1.170000	1.790000	0.970000	0.870000	0.860000	-0.380000	0.260000	0.920000	1.040000
YOL119C	-0.450000	-0.170000	0.970000	0.800000	0.900000	1.140000	0.150000	-0.030000	-0.100000	-0.360000	-0.490000	-1.340000	0.360000	1.290000	0.150000	0.490000	0.600000	-0.470000	-0.200000	-0.710000	0.380000	1.100000	0.900000	0.820000	0.820000	-0.580000	0.330000	-0.030000	0.260000	-0.580000	0.300000	0.370000	-0.560000	0.110000	0.120000	2.760000	1.650000	2.540000	1.330000	1.550000	1.300000	0.610000	0.990000	0.510000	0.250000	1.660000	2.310000	2.080000	2.280000
YOR250C	-0.010000	0.400000	0.340000	0.180000	-0.060000	-0.360000	-0.030000	-0.090000	0.200000	0.070000	0.040000	0.530000	0.630000	0.310000	-0.010000	0.210000	0.060000	0.010000	-0.400000	-0.030000	0.790000	0.700000	0.500000	0.030000	0.180000	0.070000	0.120000	0.030000	0.140000	0.240000	-0.100000	-0.070000	0.300000	0.200000	0.190000	0.210000	-0.300000	-0.790000	-0.040000	0.360000	0.060000	-0.380000	0.300000	-0.340000	-1.000000	0.520000	0.890000	1.330000	0.460000
YOR257W	0.320000	0.610000	0.180000	0.180000	0.690000	-0.070000	0.120000	0.450000	0.590000	-0.090000	-0.340000	-0.180000	-0.100000	-0.050000	-0.020000	-0.450000	-0.320000	-0.300000	0.150000	-0.430000	0.110000	0.080000	0.070000	0.040000	0.440000	-0.200000	-0.060000	-0.090000	-0.340000	0.330000	0.040000	0.290000	0.190000	0.340000	0.250000	0.870000	1.570000	1.300000	-0.230000	0.440000	0.190000	-0.380000	-0.120000	-0.250000	-0.560000	0.640000	0.430000	0.890000	0.590000
YOR301W	-0.620000	-0.740000	-0.180000	-0.760000	-0.510000	0.060000	-0.400000	-0.230000	-0.130000	0.010000	0.030000	-0.440000	0.060000	-0.250000	0.030000	0.010000	-0.420000	-0.600000	-0.470000	-0.620000	-0.180000	-0.250000	-0.230000	-0.250000	-0.090000	-0.010000	-0.220000	-0.120000	0.160000	-0.670000	-0.740000	-0.470000	-0.760000	-0.450000	-0.420000	-0.560000	NaN	-1.090000	0.480000	-0.340000	-0.600000	-0.470000	-0.090000	0.790000	-0.180000	-0.400000	-0.920000	-0.430000	-1.060000
YOR304W	-0.230000	-0.400000	-0.250000	-0.140000	-0.320000	-0.320000	-0.060000	0.120000	-0.200000	0.060000	0.080000	0.640000	0.110000	-0.250000	-0.220000	0.490000	0.290000	0.290000	-0.070000	-0.030000	0.000000	-0.170000	-0.040000	-0.200000	-0.040000	0.370000	0.190000	0.420000	-0.090000	0.160000	0.400000	0.290000	0.450000	-0.120000	0.490000	-0.230000	-0.170000	-0.140000	0.260000	-0.200000	-0.300000	-0.100000	0.040000	-0.070000	-0.090000	-0.300000	0.080000	-0.380000	-0.360000
YOR305W	-0.360000	-0.400000	-0.890000	-0.970000	-0.150000	-0.200000	0.190000	0.400000	0.340000	0.380000	0.230000	-0.280000	-0.230000	-0.450000	0.060000	-0.580000	0.000000	-0.230000	0.250000	-0.400000	-0.200000	-0.790000	-0.840000	-0.420000	0.410000	-0.120000	-0.180000	0.040000	-0.040000	-0.120000	-0.360000	-0.060000	-0.150000	-0.380000	0.210000	-0.840000	-0.920000	-0.940000	-0.860000	-0.150000	-0.300000	-0.070000	-0.070000	-0.010000	-0.030000	0.160000	-0.400000	-0.230000	-0.100000
YOR306C	-0.400000	-1.220000	-1.400000	-0.940000	-1.250000	-0.690000	0.060000	-0.100000	0.400000	0.670000	0.860000	0.800000	-0.400000	-0.200000	0.040000	1.170000	1.420000	0.720000	0.140000	-0.010000	-1.470000	-1.120000	-1.090000	-0.580000	-0.200000	-0.320000	-0.360000	0.160000	0.500000	-0.400000	-0.580000	-0.230000	-0.490000	0.010000	0.290000	-0.940000	-0.940000	-0.640000	-0.170000	-0.620000	-0.120000	-0.060000	0.080000	-0.060000	-0.090000	0.490000	-0.740000	-0.540000	-0.400000
YOR308C	-0.600000	-0.560000	-0.760000	-0.300000	-0.420000	-0.670000	0.080000	0.060000	0.080000	0.140000	0.460000	0.900000	-0.450000	-0.080000	-0.020000	-0.250000	-0.100000	-0.200000	-0.400000	-0.470000	-0.450000	-0.620000	-0.670000	-0.430000	-0.100000	-0.670000	-0.670000	0.000000	-0.170000	-0.340000	-0.380000	-0.040000	-0.400000	-0.070000	0.110000	-0.790000	-0.790000	-0.540000	-0.940000	-0.150000	-0.320000	0.280000	0.010000	0.010000	-0.070000	-0.230000	-0.360000	-0.230000	-0.470000
YPL032C	-0.710000	-1.560000	-1.220000	-1.060000	-1.030000	-0.860000	-0.290000	NaN	0.100000	0.420000	-0.030000	0.620000	0.460000	-0.230000	-0.040000	0.400000	-0.310000	0.760000	0.400000	0.730000	0.080000	-1.150000	-0.770000	-0.860000	0.210000	-0.380000	-0.270000	-0.480000	0.040000	-0.230000	-0.100000	-1.090000	0.100000	-0.820000	-0.100000	NaN	-0.180000	-0.490000	-0.380000	-0.450000	0.080000	0.100000	-0.630000	-0.320000	-0.630000	0.000000	-0.170000	0.180000	-0.150000
YPR005C	0.940000	1.290000	1.400000	1.230000	0.980000	NaN	0.590000	0.810000	-0.970000	-1.030000	-0.860000	1.120000	0.700000	0.290000	-0.060000	-0.510000	-0.560000	-0.420000	-0.670000	-0.450000	1.710000	1.240000	1.350000	0.690000	0.650000	0.430000	-0.170000	-0.380000	0.040000	0.180000	-0.420000	-0.670000	-0.010000	-0.840000	-0.430000	1.840000	-0.010000	0.280000	NaN	0.100000	-0.090000	0.210000	0.480000	0.180000	0.280000	-3.180000	0.000000	0.480000	0.140000
YPR007C	NaN	NaN	NaN	NaN	NaN	NaN	-0.360000	NaN	-0.420000	-0.880000	-0.840000	1.320000	0.000000	0.690000	-0.760000	-0.220000	-0.760000	0.490000	-0.760000	-1.220000	0.410000	0.530000	0.000000	-0.790000	0.080000	0.460000	0.140000	-0.670000	0.400000	-0.430000	-0.940000	-0.430000	-0.030000	-0.510000	-0.180000	NaN	NaN	0.500000	NaN	5.000000	0.030000	0.230000	1.070000	0.760000	-0.620000	0.710000	-0.670000	-0.360000	-0.760000
YPR008W	0.330000	0.640000	0.700000	0.630000	NaN	0.250000	-0.250000	-0.140000	-0.580000	-0.450000	-0.710000	0.550000	0.710000	-0.470000	-0.540000	0.180000	0.300000	-0.030000	-0.230000	-0.090000	1.110000	1.100000	0.920000	0.490000	-0.340000	0.700000	0.290000	0.100000	-0.030000	0.310000	0.310000	0.070000	0.060000	0.320000	0.060000	-0.010000	-0.120000	0.110000	0.070000	0.290000	-0.380000	-0.180000	0.150000	-0.450000	0.120000	0.080000	0.160000	0.310000	0.140000
YBL028C	-1.060000	-2.560000	-3.180000	-4.320000	-2.940000	-2.180000	-0.810000	-0.380000	1.030000	1.080000	1.050000	-0.360000	-2.740000	-2.250000	-0.250000	0.860000	1.220000	1.040000	1.110000	0.580000	-4.060000	-3.180000	-4.060000	-2.940000	-1.740000	-1.470000	-1.600000	-0.220000	-0.250000	-1.030000	-1.150000	0.120000	-0.640000	0.150000	0.520000	-0.690000	-1.560000	-1.940000	-0.640000	-0.790000	-0.300000	0.160000	-0.320000	0.150000	0.290000	0.610000	-0.230000	-0.230000	-0.300000
YBL022C	-0.330000	-0.760000	0.490000	0.700000	0.600000	0.530000	0.410000	0.240000	-0.150000	-0.420000	-0.590000	-0.680000	0.300000	0.460000	0.100000	0.390000	0.050000	0.100000	0.060000	-0.150000	0.420000	0.670000	0.840000	1.160000	0.930000	0.280000	0.770000	0.240000	-0.140000	0.130000	1.040000	0.360000	0.550000	0.760000	0.690000	0.520000	1.120000	0.560000	1.520000	0.350000	0.470000	-0.040000	0.080000	-0.100000	0.040000	-0.260000	0.010000	-0.200000	0.060000
YBR016W	0.040000	0.460000	0.380000	0.450000	-0.030000	NaN	0.030000	-0.140000	-0.320000	-0.300000	-0.310000	0.210000	0.290000	-0.270000	-0.340000	1.160000	0.100000	1.440000	0.540000	0.460000	0.110000	0.450000	0.400000	0.200000	0.580000	0.620000	0.440000	0.160000	0.110000	0.590000	0.370000	0.250000	0.640000	0.370000	0.100000	0.230000	0.930000	0.790000	0.490000	-0.380000	-0.580000	0.280000	-0.450000	-0.010000	0.100000	-0.920000	-0.140000	-0.250000	-0.250000
YBR020W	-0.030000	-0.290000	0.010000	-0.070000	0.010000	0.040000	0.030000	-0.250000	-0.430000	-0.120000	-0.120000	0.140000	0.010000	0.580000	0.160000	-0.360000	-0.040000	1.030000	1.810000	0.000000	0.030000	-0.470000	0.080000	-0.040000	0.000000	0.340000	0.360000	-0.270000	0.070000	0.000000	-0.340000	-0.510000	-0.420000	-0.560000	-0.490000	NaN	NaN	NaN	-0.600000	NaN	NaN	0.000000	-0.580000	NaN	NaN	NaN	NaN	NaN	NaN
YBR022W	-0.270000	-0.320000	0.210000	0.320000	0.510000	0.120000	0.280000	0.080000	-0.220000	-0.070000	-0.550000	-0.170000	0.260000	0.610000	0.390000	-0.150000	-0.230000	-0.380000	0.030000	-0.200000	0.670000	0.340000	0.790000	0.390000	0.660000	0.390000	0.210000	0.320000	0.030000	0.080000	0.060000	0.240000	0.340000	0.400000	0.230000	-0.380000	0.320000	0.340000	NaN	0.680000	0.340000	0.390000	0.540000	0.480000	0.420000	0.040000	0.480000	0.750000	0.540000
YCR021C	3.650000	3.550000	2.490000	1.450000	0.970000	NaN	1.140000	1.830000	-2.400000	-3.320000	-2.750000	1.890000	-0.150000	-2.640000	-2.940000	-1.060000	-0.940000	-1.510000	-1.690000	-2.560000	3.370000	5.040000	2.290000	1.240000	-0.060000	0.290000	-0.670000	-0.810000	0.360000	0.530000	-0.640000	-0.560000	0.500000	0.080000	-0.620000	1.240000	0.710000	1.330000	0.610000	0.140000	0.000000	0.100000	0.260000	-0.470000	1.250000	-0.120000	0.770000	0.370000	0.280000
YCR063W	-1.250000	-0.970000	-1.090000	-1.320000	-1.150000	-0.490000	-0.290000	-0.150000	0.380000	0.520000	0.310000	-0.140000	-0.810000	-0.340000	0.570000	-0.450000	-0.860000	-0.860000	-1.060000	0.100000	-2.120000	-1.000000	-1.290000	-1.000000	-0.340000	-0.890000	-0.600000	-0.450000	-0.340000	-0.840000	-1.640000	-0.540000	-0.420000	-0.100000	-0.420000	0.110000	-0.090000	-0.580000	-0.150000	-0.400000	0.070000	-0.040000	0.060000	-0.090000	-0.360000	-0.430000	-0.140000	-0.710000	-0.940000
YCR068W	0.160000	-0.690000	1.200000	1.000000	0.630000	0.670000	0.960000	0.930000	-0.860000	-0.620000	-0.820000	-0.270000	0.590000	0.450000	0.210000	-1.470000	-0.790000	-0.270000	-1.320000	-1.120000	1.110000	1.460000	0.960000	0.630000	0.580000	-0.340000	1.020000	0.400000	0.410000	-0.030000	0.030000	-0.230000	-0.140000	-0.340000	-0.300000	0.570000	0.450000	0.630000	0.680000	0.310000	-0.070000	0.160000	-0.010000	0.120000	NaN	-0.170000	0.140000	-0.270000	-0.690000
YCR072C	-2.560000	-2.640000	-4.320000	-3.640000	-2.940000	-2.000000	-0.810000	-0.740000	0.710000	1.100000	0.980000	-0.760000	-2.470000	-1.090000	0.330000	0.940000	0.940000	0.800000	0.450000	0.260000	-4.640000	-2.940000	-3.470000	-2.640000	-1.600000	-2.060000	-1.120000	0.210000	0.250000	-1.690000	-0.890000	0.330000	-0.430000	0.520000	0.910000	-1.890000	-2.320000	-1.560000	-1.060000	-0.300000	-0.300000	-0.710000	-0.450000	-0.580000	-0.920000	-0.430000	-0.860000	-1.060000	-1.120000
YDR085C	0.760000	2.030000	2.870000	2.300000	2.580000	1.740000	0.580000	0.830000	0.010000	-1.030000	-1.560000	-0.940000	1.290000	0.590000	-0.580000	-0.810000	-1.030000	-0.920000	-1.030000	-1.120000	2.070000	2.210000	2.080000	1.990000	1.460000	NaN	1.160000	0.370000	-0.340000	0.310000	0.930000	-0.090000	0.450000	0.330000	-0.120000	0.110000	1.630000	1.990000	0.330000	2.180000	0.960000	0.000000	0.140000	-0.180000	-0.150000	0.330000	1.410000	1.060000	1.530000
YDR092W	-0.390000	-0.060000	-0.220000	0.040000	0.130000	-0.020000	0.000000	0.060000	0.200000	0.310000	0.290000	-0.130000	0.010000	0.380000	0.040000	-0.530000	-0.210000	-0.500000	0.300000	-0.050000	0.370000	0.170000	0.460000	0.430000	0.580000	-0.150000	-0.060000	-0.180000	-0.190000	0.110000	-0.010000	-0.050000	-0.360000	0.030000	-0.130000	-0.060000	0.520000	0.610000	0.820000	0.680000	0.270000	0.290000	-0.130000	-0.010000	-0.130000	0.420000	0.670000	0.990000	0.840000
YDR421W	0.180000	0.320000	0.930000	0.570000	0.700000	0.800000	0.340000	NaN	-0.670000	-0.740000	-0.380000	-0.560000	0.930000	0.190000	-0.290000	-1.030000	-0.670000	-1.180000	0.110000	-0.420000	0.990000	0.890000	0.980000	0.800000	0.110000	3.030000	0.560000	0.280000	-0.090000	0.110000	0.990000	0.070000	0.390000	0.110000	-0.140000	-0.060000	0.360000	0.240000	-0.430000	0.530000	0.060000	0.040000	0.190000	-0.360000	-0.140000	-0.270000	0.100000	-0.090000	0.190000
YDR425W	0.600000	0.560000	1.270000	1.080000	1.040000	1.010000	0.460000	NaN	-0.670000	-0.620000	-0.670000	-0.040000	0.720000	0.030000	-0.470000	-0.230000	-0.760000	-0.380000	-0.710000	-0.580000	1.450000	1.100000	1.230000	1.040000	0.280000	0.530000	0.110000	-0.380000	-0.170000	0.120000	0.040000	-0.400000	-0.010000	0.080000	-0.510000	NaN	NaN	2.380000	0.770000	NaN	NaN	NaN	NaN	-0.170000	NaN	NaN	NaN	NaN	NaN
YDR475C	1.000000	0.110000	1.460000	1.370000	1.170000	NaN	0.450000	0.540000	0.210000	-0.840000	-1.180000	-0.270000	0.440000	-0.230000	-0.670000	-1.060000	-0.860000	-0.090000	-1.430000	-0.890000	1.180000	0.980000	1.240000	1.170000	0.510000	0.210000	0.290000	-0.740000	-0.320000	0.340000	0.400000	-0.430000	-0.090000	-0.250000	-0.790000	-0.030000	0.040000	1.030000	0.040000	-0.400000	-0.340000	0.120000	-0.090000	0.110000	0.360000	-0.760000	-0.490000	-0.220000	-0.620000
YER141W	0.540000	0.730000	1.740000	1.780000	1.080000	1.060000	0.700000	0.620000	-0.600000	-0.250000	-0.430000	-0.090000	0.930000	0.600000	0.160000	-0.380000	-0.710000	-0.920000	-0.290000	-0.380000	1.770000	2.080000	2.200000	1.660000	1.210000	0.610000	0.700000	-0.140000	0.200000	0.240000	0.190000	-0.230000	0.120000	-0.100000	-0.580000	0.900000	1.700000	1.030000	0.510000	0.500000	0.430000	0.670000	-0.320000	0.570000	0.640000	0.540000	0.580000	0.660000	0.970000
YER182W	0.300000	0.950000	0.900000	1.160000	1.200000	0.510000	0.110000	NaN	-0.040000	-0.250000	-0.340000	-0.170000	0.310000	0.210000	-0.340000	-0.690000	-0.430000	-0.510000	0.110000	-0.420000	1.530000	1.370000	1.180000	1.010000	0.930000	0.330000	0.250000	-0.360000	-0.400000	0.540000	0.250000	-0.040000	0.260000	0.550000	-0.360000	0.540000	0.480000	0.830000	0.640000	1.000000	0.370000	0.100000	0.310000	NaN	0.290000	0.540000	0.700000	0.850000	0.590000
YGL097W	-0.430000	-0.620000	-0.890000	-0.940000	-0.790000	-0.380000	-0.010000	-0.180000	0.460000	0.620000	0.580000	-0.200000	-0.760000	-0.740000	0.210000	0.070000	0.160000	0.230000	0.320000	0.060000	-1.320000	-1.220000	-1.180000	-0.920000	-0.450000	-0.640000	-0.710000	-0.290000	-1.220000	-0.250000	-0.420000	-0.100000	-0.320000	-0.100000	0.280000	-0.740000	-0.620000	-0.740000	-0.840000	-0.470000	-0.270000	-0.380000	-0.420000	-0.510000	-0.560000	-0.340000	-0.450000	-0.690000	-0.940000
YGR258C	0.300000	0.260000	0.820000	1.080000	1.160000	0.660000	0.340000	0.620000	-1.430000	-0.860000	-0.300000	-0.340000	0.580000	-0.070000	-0.380000	-0.380000	-1.060000	0.330000	-0.360000	-0.920000	0.490000	1.370000	1.070000	1.150000	0.830000	0.790000	0.820000	0.570000	-0.120000	0.250000	1.010000	0.600000	1.180000	-0.100000	0.840000	1.580000	0.880000	0.960000	0.630000	0.460000	0.300000	0.030000	0.480000	-0.040000	0.250000	-0.400000	NaN	0.070000	0.070000
YGR262C	-0.920000	-0.660000	-0.960000	-1.230000	-0.840000	-0.640000	-0.520000	-0.460000	0.530000	0.660000	0.760000	-0.420000	-0.760000	-0.490000	0.200000	-0.170000	0.320000	-0.100000	0.550000	0.060000	-0.830000	-0.940000	-0.940000	-0.640000	-0.060000	-0.320000	-0.470000	-0.420000	0.080000	-0.380000	-0.970000	-0.450000	-0.690000	-0.320000	-0.290000	-1.180000	-0.790000	-0.230000	0.290000	-0.340000	-0.300000	-0.180000	0.140000	-0.250000	-0.220000	0.790000	0.320000	-0.070000	0.430000
YGR266W	-0.140000	0.300000	0.740000	1.040000	0.910000	0.760000	0.010000	-0.040000	-0.360000	-0.200000	-0.230000	-0.690000	0.340000	0.440000	-0.320000	0.100000	-0.230000	0.420000	-0.360000	0.150000	1.160000	0.750000	0.620000	0.820000	0.760000	0.420000	0.390000	0.210000	-0.140000	0.300000	0.580000	0.240000	-0.070000	0.500000	0.240000	0.310000	0.370000	0.630000	0.190000	0.460000	0.120000	0.280000	0.320000	-0.400000	-0.230000	-0.010000	0.600000	0.570000	0.540000
YHL044W	0.500000	1.040000	1.290000	0.730000	1.120000	0.990000	0.020000	-0.320000	0.180000	-0.420000	-0.560000	-0.140000	0.320000	0.190000	-0.290000	-1.090000	-0.940000	-0.640000	-0.860000	-0.320000	1.490000	0.500000	0.800000	1.100000	0.770000	2.000000	0.910000	0.100000	-0.120000	0.340000	0.380000	-0.450000	-0.430000	-0.450000	-1.360000	1.720000	1.700000	1.820000	0.030000	1.500000	NaN	0.920000	0.250000	0.630000	0.910000	0.460000	0.600000	0.930000	0.890000
YIL117C	0.610000	1.310000	1.960000	2.070000	2.200000	2.070000	0.980000	0.610000	-0.600000	-1.060000	-1.000000	-0.580000	0.510000	0.870000	-0.570000	-0.940000	-0.790000	-0.680000	-0.890000	-1.400000	1.950000	1.850000	2.410000	1.780000	1.440000	0.900000	1.160000	0.730000	0.370000	0.620000	0.870000	0.780000	1.760000	2.220000	1.330000	0.710000	1.300000	1.160000	0.380000	0.990000	0.620000	-0.220000	-0.250000	-0.160000	-0.040000	1.060000	1.310000	1.570000	1.410000
YIL115C	-0.580000	-1.330000	-0.770000	-0.950000	-1.100000	-0.440000	-0.320000	-0.280000	0.110000	0.130000	-0.100000	-0.080000	-0.660000	-0.270000	0.380000	1.060000	0.290000	0.790000	-0.360000	0.350000	-0.940000	-0.810000	-0.950000	-0.900000	-0.320000	-0.130000	-0.420000	0.240000	0.100000	-0.660000	-0.190000	-0.250000	-0.390000	-0.520000	-0.220000	-0.110000	-0.230000	-0.160000	0.520000	0.060000	0.010000	-0.190000	-0.130000	0.010000	-0.300000	-0.100000	0.110000	-0.050000	-0.220000
YIL107C	0.870000	1.630000	1.840000	1.930000	2.480000	1.850000	1.070000	0.840000	-1.220000	-1.150000	-1.120000	-0.640000	0.580000	0.720000	-0.300000	-0.380000	0.380000	-1.470000	-0.890000	-0.690000	2.030000	1.760000	2.050000	1.990000	1.020000	2.630000	1.140000	0.340000	-0.320000	1.010000	1.420000	-0.200000	0.300000	-0.250000	-0.420000	0.080000	0.600000	0.350000	1.060000	1.090000	0.510000	0.660000	0.390000	0.340000	0.280000	-0.420000	0.140000	0.380000	0.300000
YIL071C	0.690000	NaN	0.700000	0.480000	0.850000	-0.010000	0.420000	0.010000	-0.450000	-0.510000	-0.670000	-0.450000	0.150000	0.160000	-0.010000	-0.670000	-0.580000	-0.430000	-0.710000	-0.600000	1.690000	0.930000	0.970000	0.890000	0.000000	1.700000	0.280000	0.030000	-0.340000	0.230000	0.040000	-0.320000	-0.090000	0.120000	0.080000	0.560000	-1.790000	-0.620000	-0.740000	-1.000000	NaN	0.140000	-0.100000	-0.030000	0.180000	0.410000	NaN	0.750000	NaN
YIL065C	0.030000	1.060000	0.840000	0.900000	1.210000	0.340000	0.080000	NaN	-0.170000	-0.100000	-0.860000	-0.350000	1.040000	0.730000	-0.480000	-0.900000	-0.750000	0.130000	0.000000	0.880000	0.800000	0.380000	0.480000	0.420000	-0.030000	0.290000	0.800000	-0.340000	-0.140000	0.490000	1.560000	0.170000	-0.540000	0.900000	0.100000	-0.040000	-0.450000	-0.260000	0.330000	0.030000	-0.200000	0.540000	0.710000	0.340000	0.510000	-0.200000	-0.160000	-0.050000	-0.190000
YIL062C	0.160000	0.940000	0.940000	0.630000	0.900000	0.540000	0.100000	0.300000	-0.170000	-0.090000	-0.250000	-0.320000	0.520000	0.580000	-0.180000	-0.420000	-0.640000	-1.400000	0.390000	-0.140000	1.340000	1.230000	1.090000	1.130000	0.790000	0.520000	0.600000	-0.040000	-0.010000	0.650000	0.610000	0.030000	0.400000	0.720000	-0.150000	0.080000	0.100000	0.240000	0.000000	0.230000	0.390000	-0.200000	-0.070000	0.140000	0.290000	-1.350000	0.440000	-0.180000	-0.840000
YJL013C	0.200000	0.040000	0.370000	0.080000	0.460000	-0.380000	0.270000	0.420000	-0.320000	-0.220000	-0.120000	0.320000	0.250000	0.250000	-0.230000	-0.220000	-0.320000	0.190000	-0.620000	-0.290000	0.520000	0.210000	0.530000	0.360000	0.340000	0.340000	0.240000	-0.200000	-0.150000	0.560000	0.360000	0.030000	0.420000	0.000000	-0.090000	-0.340000	-0.350000	-0.510000	-0.560000	-0.370000	-0.050000	0.140000	-0.160000	0.050000	0.230000	-0.120000	0.040000	-0.150000	-0.140000
YJL008C	-0.860000	-1.330000	-0.890000	-1.270000	-0.760000	-0.490000	-0.460000	-0.550000	0.610000	0.780000	0.590000	-0.420000	-0.360000	-0.340000	0.030000	0.380000	0.410000	0.100000	-0.450000	0.140000	-1.540000	-1.400000	-1.060000	-0.470000	-0.930000	-0.340000	-0.320000	-0.090000	-0.380000	-0.450000	-0.270000	-0.060000	-0.270000	0.120000	0.330000	0.330000	0.400000	0.440000	0.320000	0.500000	0.260000	-0.520000	-0.190000	-0.250000	-0.730000	0.270000	0.300000	0.420000	0.470000
YKL042W	-0.120000	-0.470000	-0.560000	-0.490000	-0.190000	-0.970000	0.210000	-0.040000	0.230000	-0.040000	-0.380000	-0.140000	0.080000	-0.810000	0.230000	-1.740000	-1.150000	-0.120000	0.280000	0.580000	-0.490000	-1.140000	-0.510000	0.340000	-0.250000	0.040000	-0.250000	-0.060000	-0.220000	0.030000	-0.890000	0.200000	-0.230000	-0.580000	0.070000	-2.840000	-0.890000	-0.760000	-0.760000	-0.470000	-0.540000	NaN	0.250000	-0.400000	0.160000	NaN	-0.230000	-0.040000	-0.400000
YKL037W	NaN	NaN	NaN	NaN	NaN	NaN	-0.270000	-0.450000	-1.320000	-0.760000	-0.840000	0.180000	1.150000	0.540000	-0.790000	-1.560000	-0.920000	-1.400000	-1.220000	0.070000	1.460000	1.280000	1.610000	1.020000	2.010000	0.650000	0.400000	-0.360000	-0.140000	0.410000	0.570000	-0.230000	0.060000	0.060000	-0.470000	-0.400000	0.520000	0.730000	-1.890000	0.360000	-0.150000	0.410000	1.420000	0.820000	0.850000	-0.760000	-0.540000	0.070000	-0.170000
YKR005C	NaN	NaN	NaN	NaN	NaN	NaN	NaN	NaN	-0.540000	-0.030000	-0.380000	0.280000	0.010000	0.690000	0.070000	0.290000	0.030000	-0.420000	-0.170000	-0.540000	NaN	0.000000	NaN	NaN	NaN	0.590000	0.420000	0.180000	-0.180000	0.200000	0.210000	-0.040000	-0.690000	-0.810000	-0.430000	1.070000	0.100000	0.980000	2.940000	0.180000	-0.060000	-0.180000	0.570000	0.280000	0.250000	-0.380000	-0.090000	0.110000	0.180000
YKR008W	0.110000	-0.360000	-0.250000	-0.270000	-0.200000	-0.740000	-0.270000	0.320000	-0.220000	0.140000	0.230000	0.000000	0.150000	-0.470000	-0.230000	0.190000	0.200000	0.140000	-0.120000	-0.040000	-0.010000	-0.030000	-0.060000	-0.070000	0.030000	0.040000	-0.150000	-0.200000	-0.230000	0.120000	0.100000	-0.100000	-0.070000	-0.200000	0.000000	-0.490000	-0.200000	-0.300000	-0.150000	-0.490000	-0.470000	-0.250000	-0.120000	-0.420000	-0.010000	0.060000	-0.220000	-0.030000	-0.180000
YLR167W	-0.230000	-0.760000	-1.690000	-1.600000	-1.890000	-2.120000	-0.890000	-0.470000	0.960000	1.230000	1.120000	0.290000	-0.970000	-1.430000	-0.360000	0.240000	0.820000	0.340000	1.480000	1.230000	-2.320000	-2.640000	-2.470000	-1.940000	-0.920000	-0.140000	-0.230000	-0.360000	0.100000	0.140000	-0.320000	-0.300000	0.100000	-0.040000	-0.100000	0.030000	-0.710000	-0.690000	-0.540000	-0.200000	-0.150000	-0.340000	-0.250000	0.100000	-0.320000	1.140000	0.860000	0.500000	0.550000
YLR210W	NaN	0.160000	-0.560000	-0.710000	-0.600000	NaN	-0.170000	-0.090000	0.340000	0.400000	0.200000	0.500000	-0.070000	0.080000	0.040000	-0.890000	-0.600000	-0.400000	-0.490000	-0.170000	-0.490000	-0.470000	-0.560000	-0.690000	-0.060000	-0.420000	-0.140000	-0.380000	-0.230000	0.040000	-0.540000	-0.090000	-0.230000	-0.250000	-0.090000	-0.360000	-0.670000	-0.920000	0.590000	-0.620000	-0.450000	-0.030000	-0.470000	-0.270000	0.160000	-0.100000	-0.070000	-0.200000	-0.290000
YLR214W	-2.000000	-2.400000	-1.560000	-2.120000	-1.940000	-0.970000	-1.250000	-1.640000	0.560000	1.160000	0.960000	-0.640000	-1.060000	-0.430000	0.200000	-0.710000	-0.290000	-0.180000	-0.490000	0.620000	-0.860000	-1.360000	-1.690000	-2.060000	-1.640000	-1.470000	-0.840000	-0.010000	0.310000	-1.430000	-0.420000	0.060000	-0.790000	-0.120000	-0.060000	2.440000	2.430000	1.930000	-4.060000	0.820000	0.590000	1.090000	1.340000	1.020000	1.160000	0.290000	1.760000	2.270000	1.790000
YML053C	-0.060000	0.120000	-0.380000	0.060000	-0.100000	-0.670000	-0.120000	-0.200000	-0.100000	-0.070000	-0.040000	-0.030000	0.010000	-0.090000	-0.270000	-0.510000	-0.150000	-0.200000	0.160000	0.080000	0.290000	0.080000	0.190000	0.100000	0.720000	0.010000	0.000000	-0.150000	-0.250000	0.390000	0.110000	-0.200000	0.010000	-0.010000	0.110000	-0.230000	-0.180000	0.070000	0.480000	-0.230000	-0.100000	-0.170000	-0.150000	-0.380000	0.010000	0.140000	0.070000	0.160000	-0.090000
YML050W	0.180000	0.630000	0.490000	0.260000	0.320000	0.070000	0.060000	NaN	0.010000	-0.180000	0.440000	0.480000	0.180000	0.240000	-0.360000	-1.090000	1.280000	-0.740000	-0.690000	-0.340000	0.410000	-0.170000	0.000000	0.110000	0.700000	-0.140000	0.390000	0.450000	0.190000	0.000000	0.280000	-0.420000	0.230000	0.230000	0.230000	0.480000	NaN	0.330000	0.770000	0.260000	-0.120000	0.160000	0.320000	0.140000	0.310000	-0.120000	0.340000	0.540000	0.400000
YML049C	0.190000	-0.740000	-0.140000	-0.010000	-0.040000	0.120000	0.000000	NaN	-0.230000	-0.380000	-0.490000	0.080000	0.590000	0.490000	-0.540000	0.750000	0.670000	0.430000	-0.370000	0.750000	0.220000	0.300000	0.520000	-0.180000	-0.470000	1.270000	0.710000	1.720000	0.380000	0.200000	0.740000	0.560000	0.430000	-0.140000	0.450000	0.050000	0.480000	0.070000	0.570000	-0.170000	-0.280000	-0.100000	0.100000	0.000000	-0.110000	-0.230000	-0.100000	-0.110000	-0.060000
YML047C	NaN	-1.510000	-0.920000	-0.710000	-0.710000	NaN	-0.420000	-1.290000	-0.740000	-0.230000	-0.790000	0.650000	0.010000	0.340000	-0.940000	0.160000	-0.270000	-1.090000	-1.090000	-0.890000	-0.340000	0.100000	-1.220000	-0.670000	-0.560000	-0.170000	-0.090000	0.150000	-0.400000	-0.540000	-0.040000	0.200000	-0.430000	-0.540000	-0.120000	0.030000	-0.810000	-0.890000	-0.320000	-1.030000	-0.290000	0.150000	0.550000	-0.010000	0.040000	-0.540000	-0.070000	-0.270000	-0.430000
YML002W	NaN	0.450000	0.720000	NaN	NaN	NaN	NaN	NaN	-0.030000	-0.250000	-0.220000	-0.810000	0.340000	0.320000	0.390000	0.290000	-0.040000	0.080000	-0.430000	-0.420000	0.580000	0.650000	0.510000	0.790000	0.300000	1.220000	0.820000	-1.000000	-1.120000	0.330000	0.860000	0.630000	0.710000	-0.030000	0.750000	0.790000	0.670000	1.370000	0.290000	0.480000	0.490000	-0.030000	0.030000	-0.220000	-0.230000	NaN	0.740000	0.430000	0.690000
YMR002W	0.080000	0.630000	0.680000	0.570000	0.840000	0.670000	0.420000	0.480000	-0.120000	-0.150000	-0.120000	-0.540000	0.450000	0.530000	0.200000	-0.230000	-0.060000	-0.760000	0.280000	0.040000	-0.030000	0.250000	0.480000	0.960000	0.740000	0.540000	0.700000	0.150000	0.190000	0.380000	0.700000	0.240000	0.300000	1.080000	0.390000	-0.180000	0.580000	0.590000	0.360000	0.300000	-0.090000	0.410000	0.040000	0.410000	0.490000	-0.360000	-0.450000	-0.220000	-0.250000
YMR304W	0.690000	0.820000	1.600000	1.530000	1.050000	0.690000	0.630000	0.480000	-0.490000	-1.030000	-0.380000	0.150000	0.900000	0.530000	-0.200000	-0.270000	-0.860000	-0.620000	-1.220000	-0.010000	1.240000	1.430000	1.580000	1.040000	1.260000	0.980000	1.530000	0.920000	0.010000	0.720000	1.600000	0.590000	0.950000	0.360000	0.180000	1.180000	1.370000	1.230000	0.600000	1.180000	0.750000	0.140000	0.520000	-0.060000	-0.150000	0.300000	1.110000	1.060000	0.730000
YMR306W	0.180000	-1.260000	-0.570000	-0.070000	-0.740000	NaN	NaN	NaN	-0.290000	-0.370000	-0.640000	0.240000	0.100000	0.550000	0.450000	0.360000	0.230000	0.120000	-0.790000	-0.130000	-0.660000	-1.030000	-0.290000	-0.620000	-0.180000	0.070000	0.180000	-0.440000	-0.290000	-0.080000	0.230000	0.150000	0.000000	-0.040000	0.260000	-0.320000	-0.580000	-0.030000	0.390000	-0.250000	-0.300000	0.000000	0.160000	0.150000	0.230000	-0.080000	-0.060000	-0.030000	-0.200000
YMR309C	-1.840000	-3.320000	-2.400000	-1.790000	-1.890000	-1.220000	-0.920000	-0.860000	1.060000	1.160000	1.080000	-0.690000	-1.940000	-0.560000	0.210000	1.460000	1.290000	1.260000	-0.060000	0.730000	-2.640000	-3.060000	-2.560000	-1.430000	-0.760000	-1.180000	-0.710000	-0.400000	0.040000	-0.890000	-0.690000	-0.510000	-0.600000	-0.060000	-0.120000	-0.710000	-0.710000	-0.810000	0.300000	-0.560000	-0.490000	-0.180000	-0.470000	-0.180000	0.010000	0.030000	-0.040000	-0.380000	-0.320000
YNL315C	-0.200000	-0.290000	0.240000	0.340000	0.710000	-0.150000	-0.150000	-0.090000	0.040000	0.240000	0.300000	0.480000	-0.010000	0.340000	0.150000	-0.580000	-0.710000	-0.670000	-0.490000	-0.340000	0.540000	0.330000	0.060000	0.230000	0.860000	0.030000	0.530000	-0.360000	-0.200000	0.200000	0.750000	0.070000	0.030000	0.550000	0.140000	0.400000	0.400000	0.630000	0.040000	0.310000	0.120000	0.230000	0.120000	0.180000	0.490000	0.260000	0.530000	1.010000	0.620000
YNL313C	-1.790000	-3.470000	-3.640000	NaN	-2.400000	-1.470000	-0.810000	-0.810000	0.680000	0.750000	0.900000	0.240000	-2.000000	-1.180000	0.560000	1.640000	0.620000	0.840000	0.060000	0.200000	-3.060000	-3.060000	-2.940000	-2.250000	-1.120000	-1.320000	-1.120000	0.380000	0.340000	-1.640000	-0.840000	0.180000	-0.840000	0.000000	0.710000	-1.150000	-1.430000	-1.250000	NaN	-0.540000	-0.340000	-0.290000	0.030000	-0.340000	-0.270000	-0.400000	-0.600000	-0.560000	-0.710000
YNL311C	NaN	-0.300000	-0.600000	NaN	NaN	NaN	NaN	-1.840000	-0.040000	0.260000	1.320000	0.370000	-0.270000	0.100000	0.310000	-0.030000	-0.230000	-1.180000	0.410000	0.070000	-0.340000	-1.000000	-0.690000	-0.270000	0.110000	1.660000	NaN	1.050000	-0.360000	0.120000	-1.120000	0.770000	0.360000	0.000000	0.670000	0.810000	0.160000	0.240000	NaN	-0.120000	-0.180000	-0.180000	0.300000	-0.290000	-0.270000	-0.100000	0.120000	0.010000	0.510000
YNL308C	-1.290000	-3.470000	-4.060000	-1.740000	-2.060000	-0.810000	-2.320000	-0.200000	0.630000	0.830000	0.640000	-0.860000	-2.560000	-2.000000	-0.290000	0.590000	0.950000	0.650000	1.230000	0.070000	-3.320000	-3.320000	-3.470000	-2.740000	-1.430000	-1.320000	-1.510000	-0.090000	-0.400000	-1.320000	-1.220000	0.100000	-0.710000	-0.070000	0.600000	-1.790000	-2.740000	-2.250000	NaN	-0.510000	-0.560000	-0.250000	-0.170000	-0.030000	-0.400000	-0.620000	-0.790000	-1.030000	-0.810000
YNR034W	1.550000	1.640000	2.200000	2.070000	1.650000	0.990000	0.120000	-0.220000	-0.520000	-0.940000	-1.220000	0.390000	0.630000	0.490000	-0.430000	-0.430000	-0.360000	-0.760000	-0.100000	-0.070000	2.100000	2.250000	2.170000	1.520000	1.320000	1.260000	0.820000	0.300000	-0.100000	1.090000	0.260000	-0.220000	0.230000	-0.580000	-1.150000	0.570000	-0.040000	0.720000	0.250000	0.550000	0.490000	0.480000	-0.290000	0.200000	0.340000	0.010000	0.230000	-0.040000	0.040000
YNR036C	-0.200000	0.060000	0.570000	0.610000	0.600000	0.460000	0.010000	-0.090000	0.530000	0.190000	-0.070000	0.280000	0.560000	0.920000	-0.030000	0.190000	-0.040000	-0.340000	-0.430000	0.070000	0.580000	0.770000	0.740000	0.440000	0.960000	0.290000	0.590000	-0.010000	0.280000	0.280000	0.460000	0.190000	0.280000	0.580000	0.040000	0.200000	0.440000	0.030000	-0.180000	-0.360000	-0.760000	0.540000	-0.600000	0.750000	0.460000	-0.760000	-0.690000	-1.060000	-0.740000
YOL163W	NaN	NaN	0.160000	NaN	NaN	NaN	NaN	NaN	0.450000	-0.810000	-1.320000	-0.600000	-0.250000	-0.060000	0.380000	-0.860000	-1.220000	-0.470000	-0.540000	-0.840000	0.340000	0.000000	0.280000	0.160000	-0.040000	-1.840000	-0.290000	-1.290000	-0.940000	-0.510000	-0.740000	-0.740000	-1.320000	-0.710000	-1.090000	0.200000	-2.250000	-0.150000	-2.000000	0.500000	0.880000	-0.060000	0.380000	0.070000	0.000000	-0.140000	0.190000	0.010000	0.150000
YOL161C	-0.170000	0.250000	0.010000	-0.430000	-0.270000	0.250000	-0.030000	-0.250000	0.030000	-0.180000	-0.360000	-0.170000	-0.340000	0.310000	-0.910000	-0.060000	-0.300000	-0.420000	-0.230000	-0.220000	0.390000	0.260000	0.150000	0.150000	-0.090000	-0.290000	-0.230000	-0.620000	-0.100000	-0.420000	-0.340000	-0.760000	-0.760000	-0.580000	-0.810000	0.330000	-0.140000	-0.200000	-0.600000	0.290000	0.480000	0.360000	0.070000	0.070000	0.190000	-0.180000	-0.230000	-0.490000	-0.030000
YOR151C	-0.300000	-1.090000	-0.450000	-0.220000	-0.290000	-0.170000	0.120000	-0.060000	0.290000	0.160000	0.250000	-0.340000	-0.280000	-0.120000	0.320000	1.140000	0.750000	0.820000	0.150000	0.230000	-0.790000	-0.540000	-0.400000	0.030000	0.230000	-0.150000	-0.170000	0.100000	-0.060000	-0.170000	0.260000	0.060000	0.240000	0.110000	0.110000	0.510000	0.750000	0.720000	0.690000	0.210000	-0.090000	-0.150000	0.190000	-0.380000	-0.360000	-0.060000	0.280000	0.100000	-0.170000
YOR153W	0.720000	-1.120000	0.330000	0.120000	0.000000	0.390000	0.290000	0.400000	-0.630000	-0.640000	-0.490000	-0.040000	0.320000	0.190000	0.310000	-0.270000	-0.760000	0.030000	-1.510000	0.110000	1.020000	1.140000	0.820000	0.840000	0.560000	-0.300000	-0.030000	0.280000	0.330000	-0.920000	0.240000	-0.220000	0.110000	-0.040000	0.000000	0.100000	0.900000	0.540000	0.180000	0.700000	0.960000	0.590000	1.080000	0.770000	0.640000	0.500000	0.920000	0.960000	1.100000
YOR206W	-1.640000	-3.840000	-5.640000	-3.840000	-3.470000	-2.180000	-0.760000	-0.560000	0.910000	1.190000	1.160000	-0.020000	-3.980000	-1.900000	-0.110000	1.230000	1.330000	1.200000	0.580000	0.770000	-5.060000	-4.640000	-5.060000	-3.640000	-1.600000	-1.740000	-1.400000	0.100000	-0.090000	-1.560000	-1.180000	0.240000	-0.640000	0.150000	0.490000	-1.400000	-3.180000	-2.470000	-1.150000	-0.890000	-0.690000	-0.300000	-0.120000	-0.320000	-0.230000	0.150000	-0.710000	-0.670000	-0.710000
YOR208W	-0.100000	0.010000	1.040000	1.060000	0.850000	0.410000	0.320000	0.420000	-0.330000	-0.510000	-0.470000	-0.070000	0.290000	0.080000	-0.080000	0.340000	0.180000	0.290000	-0.580000	-0.250000	1.050000	1.160000	1.120000	0.890000	0.700000	0.510000	0.540000	0.160000	0.240000	0.320000	0.360000	-0.010000	0.740000	0.590000	0.280000	0.370000	0.940000	1.160000	0.860000	0.450000	0.360000	0.330000	0.450000	0.140000	0.100000	0.120000	0.370000	0.480000	0.250000
YPL143W	NaN	1.740000	NaN	NaN	NaN	NaN	NaN	NaN	0.970000	0.990000	1.010000	0.180000	-1.210000	-0.890000	0.250000	0.450000	0.860000	0.780000	1.500000	1.210000	-1.000000	NaN	-1.000000	NaN	-3.470000	-0.250000	-0.250000	-0.170000	0.390000	0.010000	-0.490000	-0.030000	0.010000	-0.010000	0.040000	-0.340000	-1.000000	-1.060000	-0.810000	-0.540000	-0.400000	-0.560000	-0.200000	-0.430000	-0.380000	0.740000	0.380000	0.290000	-0.140000
YPL141C	0.210000	-0.710000	-0.540000	-0.860000	-1.120000	NaN	-0.740000	NaN	0.370000	0.230000	0.290000	0.230000	0.140000	-0.660000	0.150000	-0.340000	-0.580000	0.230000	-0.400000	0.230000	-0.920000	-0.710000	-0.490000	-0.180000	0.030000	-0.450000	-0.270000	-0.490000	-0.250000	-0.170000	-1.790000	-0.060000	0.400000	-0.180000	-0.150000	-0.640000	-0.450000	-1.320000	-1.060000	-0.790000	-1.000000	-0.420000	0.010000	-0.430000	-0.290000	0.150000	0.300000	-0.200000	-0.470000
YPL139C	NaN	NaN	NaN	NaN	NaN	NaN	NaN	NaN	0.590000	0.380000	0.380000	0.500000	0.100000	0.010000	0.080000	0.140000	0.250000	0.040000	-0.230000	0.010000	NaN	0.000000	0.000000	NaN	1.910000	-0.100000	-0.090000	-0.620000	-0.220000	0.160000	-0.060000	-0.220000	-0.170000	-0.180000	-0.400000	0.380000	0.790000	0.300000	-0.120000	0.120000	-0.040000	-0.180000	-0.230000	-0.360000	-0.450000	0.310000	0.400000	0.450000	0.420000
YPL134C	0.390000	NaN	1.050000	0.840000	0.550000	NaN	0.610000	NaN	-0.670000	-0.140000	-0.790000	-0.300000	0.720000	0.810000	0.340000	-0.510000	-0.250000	-0.320000	-0.580000	0.150000	1.100000	1.060000	0.920000	0.770000	0.430000	0.590000	0.300000	1.310000	-0.060000	0.250000	-0.030000	0.100000	0.430000	-0.040000	-0.380000	0.520000	-0.270000	0.240000	0.260000	0.140000	0.320000	0.440000	0.240000	0.490000	-0.380000	-0.940000	-0.090000	-0.690000	-0.340000
YPL131W	-0.710000	-1.090000	-1.600000	-2.470000	-2.060000	-1.400000	-1.030000	NaN	NaN	1.410000	1.000000	0.000000	1.700000	0.580000	-1.000000	0.680000	1.160000	0.520000	2.080000	1.280000	-2.740000	-3.470000	-3.180000	-2.000000	-0.920000	0.110000	-0.400000	-0.300000	0.290000	-0.140000	-0.760000	-0.710000	-0.420000	-0.360000	-0.300000	-0.760000	-1.250000	-1.690000	-0.790000	-0.560000	-0.470000	-0.220000	-0.420000	-0.030000	-0.220000	0.570000	-0.620000	-0.890000	-0.180000
YPL087W	NaN	2.250000	2.670000	NaN	NaN	1.930000	0.710000	NaN	-1.580000	-1.510000	-1.400000	-0.450000	1.040000	0.780000	-0.300000	-1.740000	-1.890000	-1.890000	-1.400000	-0.890000	2.850000	2.780000	-0.470000	2.000000	1.850000	1.310000	1.410000	0.530000	0.560000	0.680000	0.790000	0.110000	0.680000	0.510000	-0.120000	1.020000	1.460000	2.000000	1.370000	0.630000	0.610000	0.420000	0.750000	0.330000	0.820000	0.190000	0.180000	0.790000	0.660000
YPL086C	-0.810000	-2.640000	-2.560000	-1.510000	-1.690000	-1.180000	0.200000	0.110000	0.750000	0.790000	0.760000	0.380000	-1.680000	-0.650000	0.160000	1.040000	1.060000	0.690000	0.500000	0.330000	-2.120000	-2.470000	-2.640000	-2.320000	-0.920000	-0.670000	-1.000000	0.260000	0.080000	-0.340000	-0.740000	0.180000	-0.360000	-0.010000	0.430000	-1.000000	-3.180000	-2.000000	-0.640000	-0.560000	-0.510000	-0.100000	-0.010000	-0.180000	-0.170000	0.820000	0.040000	-0.120000	0.140000
YPL082C	0.700000	NaN	NaN	NaN	NaN	NaN	NaN	NaN	0.400000	-0.230000	-0.060000	0.670000	-1.270000	1.150000	0.730000	-1.100000	-0.150000	-0.150000	0.140000	0.340000	0.000000	-1.320000	-0.950000	-1.000000	0.000000	0.480000	-0.590000	0.320000	-0.500000	-0.170000	-0.610000	-0.150000	0.530000	-0.250000	-0.330000	-0.150000	-0.660000	0.900000	NaN	-0.060000	-0.430000	-0.880000	1.340000	-0.870000	-1.330000	-0.410000	-0.050000	-0.030000	-0.180000
YBR061C	-1.470000	-1.400000	-2.120000	-2.000000	-1.250000	-0.970000	-0.510000	-0.450000	-0.170000	1.180000	0.840000	-0.620000	0.310000	-0.200000	0.110000	-0.270000	1.080000	0.850000	0.790000	0.200000	-1.510000	-1.180000	-1.790000	-1.470000	-0.760000	-1.000000	-0.940000	0.110000	-0.180000	-0.790000	-1.060000	-0.090000	-1.060000	-0.170000	0.460000	-1.220000	-1.030000	-1.400000	NaN	-0.490000	-0.430000	-0.290000	-0.180000	-0.540000	-0.400000	0.180000	-0.290000	-0.100000	-0.250000
YBR103W	-0.090000	0.250000	0.300000	-0.090000	0.430000	0.200000	0.290000	0.160000	0.460000	0.030000	-0.030000	-0.270000	0.010000	-0.040000	-0.150000	-0.490000	-0.180000	-0.690000	0.100000	-0.230000	0.490000	0.060000	0.300000	0.450000	0.080000	0.200000	0.110000	-0.120000	-1.030000	-0.060000	0.030000	0.240000	0.120000	0.060000	-0.270000	-0.170000	-0.010000	0.000000	-0.740000	0.260000	0.010000	0.160000	-0.640000	-0.180000	0.230000	0.140000	-0.690000	-0.600000	-0.320000
YDL240W	-0.400000	-0.670000	-0.400000	-0.670000	NaN	-0.890000	-0.200000	-0.580000	-0.250000	1.170000	-0.140000	0.750000	-0.040000	-0.120000	0.030000	-0.170000	0.110000	0.320000	-0.060000	-0.120000	-1.250000	-0.510000	-1.000000	-0.690000	-0.560000	0.360000	0.030000	0.180000	-0.250000	-0.170000	0.310000	0.080000	0.330000	-0.360000	-0.170000	0.610000	0.080000	0.740000	-0.360000	-0.300000	-0.060000	-0.620000	0.100000	-0.600000	-0.860000	-0.120000	0.380000	0.340000	0.210000
YDL200C	-0.560000	-0.640000	-0.270000	0.410000	0.410000	0.380000	0.460000	0.480000	-0.180000	-0.140000	-0.030000	0.080000	0.080000	0.480000	0.520000	-0.470000	-0.170000	-0.200000	-0.600000	-0.740000	0.720000	0.410000	0.540000	0.450000	0.510000	0.510000	0.230000	0.610000	0.000000	0.040000	-0.140000	0.550000	0.030000	0.720000	1.400000	-0.070000	-0.220000	0.030000	0.010000	0.100000	-0.140000	0.100000	0.280000	0.230000	0.030000	-0.060000	-0.360000	0.200000	0.210000
YDL198C	-0.380000	-1.180000	-0.510000	-0.560000	-0.430000	-0.220000	-0.230000	-0.450000	0.280000	0.760000	0.640000	-0.290000	-0.180000	0.710000	0.610000	1.670000	1.010000	0.510000	0.960000	1.110000	-0.890000	-0.940000	-0.510000	-0.100000	0.410000	-0.170000	-0.340000	-0.620000	-0.250000	-0.450000	-0.810000	-0.740000	-0.290000	-0.060000	-0.250000	1.340000	0.250000	0.320000	NaN	0.110000	-0.070000	-0.420000	0.010000	-0.250000	-0.230000	0.820000	0.480000	0.580000	0.920000
YDL195W	-0.030000	-1.220000	0.280000	0.300000	-0.140000	-0.060000	-0.170000	-0.510000	-0.510000	-0.270000	-0.120000	-0.320000	0.450000	-0.120000	-0.170000	-1.600000	0.060000	-0.100000	1.200000	0.650000	0.830000	0.500000	0.450000	0.340000	-0.230000	0.290000	0.070000	0.010000	0.200000	-0.380000	0.200000	-0.580000	-0.220000	-0.360000	-0.290000	-0.580000	-0.380000	NaN	NaN	-0.600000	-0.420000	-0.380000	-0.600000	-0.490000	-0.270000	-0.620000	-0.560000	-0.670000	-0.840000
YDR130C	0.450000	-0.270000	0.260000	0.480000	0.260000	-0.760000	0.250000	0.630000	-0.180000	-0.120000	0.000000	0.560000	0.180000	-0.290000	-0.270000	-0.790000	-0.200000	-0.360000	-0.620000	-0.380000	0.530000	0.280000	0.330000	0.290000	0.390000	-0.040000	-0.360000	-0.640000	-0.380000	0.030000	-0.600000	-0.490000	-0.400000	-0.740000	-0.300000	-0.840000	-0.150000	-0.430000	-0.510000	-0.140000	-0.100000	0.000000	0.240000	-0.250000	0.110000	-0.620000	0.060000	0.030000	0.030000
YDR132C	-0.170000	-0.860000	-0.740000	-0.690000	-0.670000	-0.840000	-0.420000	-0.230000	0.200000	0.280000	0.180000	0.730000	-0.090000	-0.290000	-0.150000	-0.030000	-0.180000	-0.030000	-0.450000	-0.150000	0.250000	-0.180000	-0.060000	-0.150000	0.030000	-0.510000	-0.690000	-0.760000	-0.120000	-0.510000	-1.320000	-0.670000	-0.510000	-0.450000	-0.450000	4.590000	3.620000	2.680000	1.980000	0.840000	0.630000	0.320000	0.860000	0.200000	0.560000	-0.560000	2.240000	2.520000	1.540000
YDR180W	-0.340000	-0.540000	-0.360000	0.260000	NaN	NaN	-0.060000	-0.230000	-0.200000	0.000000	-0.230000	-0.170000	-0.060000	0.110000	-0.120000	-0.180000	0.030000	0.590000	0.480000	-0.670000	-0.090000	0.550000	-0.420000	-0.540000	0.200000	-0.010000	0.460000	0.860000	0.560000	0.120000	0.410000	0.200000	0.420000	0.010000	0.570000	-3.840000	0.060000	-0.120000	-0.060000	0.190000	1.660000	-0.450000	0.860000	0.580000	-0.740000	NaN	-0.060000	-0.490000	-0.400000
YDR522C	NaN	-1.120000	-0.470000	-0.510000	-0.220000	NaN	NaN	-0.360000	-0.620000	-0.140000	-0.040000	0.520000	0.230000	0.180000	0.280000	-0.890000	-0.360000	-0.150000	-0.760000	-0.760000	-0.120000	-0.360000	-0.140000	0.040000	0.040000	-0.470000	-0.600000	-0.580000	-0.490000	-0.220000	-0.920000	-0.540000	-0.200000	-0.540000	-0.380000	-0.600000	-0.230000	-0.580000	1.030000	-0.620000	-0.070000	0.040000	0.010000	0.060000	0.080000	-0.510000	-0.600000	-0.100000	-0.450000
YDR528W	-1.150000	-2.120000	-1.790000	-1.250000	-0.890000	0.080000	0.070000	-0.090000	0.200000	0.460000	0.510000	-0.060000	-0.230000	0.660000	0.490000	-0.690000	0.260000	0.930000	0.630000	-0.070000	-0.430000	-0.740000	-0.490000	-0.510000	-0.290000	-0.140000	-0.380000	-0.200000	-0.040000	-0.710000	-0.740000	-0.010000	-0.600000	-0.150000	-0.200000	-0.450000	-1.150000	-1.220000	0.370000	-0.450000	-0.560000	1.810000	0.460000	NaN	NaN	NaN	-0.790000	-0.510000	-0.290000
YEL060C	1.780000	2.280000	3.180000	3.240000	2.700000	2.260000	1.260000	1.140000	-1.940000	-1.890000	-1.690000	0.110000	1.180000	0.900000	-0.790000	-2.940000	-1.840000	-0.540000	-0.360000	-0.690000	2.450000	2.780000	2.780000	2.640000	2.110000	3.170000	1.810000	1.180000	0.240000	1.440000	1.980000	0.990000	2.240000	1.510000	0.500000	0.280000	0.150000	0.940000	0.710000	-0.180000	-0.100000	0.860000	1.010000	0.640000	0.740000	-0.400000	-0.180000	0.140000	0.110000
YFL034W	0.160000	0.330000	0.390000	0.320000	0.100000	-0.290000	0.150000	0.210000	-0.060000	0.040000	-0.140000	-0.230000	0.120000	0.160000	-0.030000	0.060000	0.010000	0.100000	0.210000	0.100000	0.060000	0.340000	0.480000	0.410000	0.500000	0.120000	0.070000	-0.060000	-0.150000	-0.070000	0.300000	0.110000	0.110000	-0.180000	-0.170000	0.060000	-0.740000	0.000000	NaN	-0.140000	-0.140000	-0.710000	-0.320000	-0.490000	-0.920000	-0.290000	0.040000	-0.200000	-0.360000
YGL008C	-0.230000	-1.560000	-1.000000	-1.060000	-1.510000	-0.150000	-0.100000	NaN	0.230000	0.680000	0.680000	0.330000	-0.010000	-0.400000	0.780000	0.480000	-0.150000	0.100000	-0.920000	0.410000	-1.560000	-1.250000	-0.920000	-0.740000	-0.200000	-0.010000	-0.300000	0.080000	0.610000	-0.540000	-0.890000	-0.560000	-0.490000	-0.140000	-0.360000	-0.200000	-1.470000	-1.360000	-0.970000	-0.340000	-0.150000	0.540000	-0.340000	0.330000	0.410000	0.490000	-0.090000	-0.450000	0.060000
YGL006W	1.060000	0.850000	1.290000	1.060000	0.890000	0.270000	0.180000	0.030000	-0.790000	-0.620000	-1.160000	0.510000	0.680000	0.300000	-0.560000	0.210000	-1.120000	-0.560000	-0.090000	0.100000	0.360000	0.920000	1.230000	1.080000	1.020000	1.250000	1.040000	0.080000	0.240000	0.650000	0.890000	-0.180000	0.860000	-0.190000	-0.500000	1.080000	0.890000	1.040000	0.430000	0.580000	0.440000	0.270000	0.270000	0.390000	0.140000	-0.120000	0.530000	0.620000	0.440000
YGL003C	-0.470000	-0.200000	NaN	-0.070000	-0.150000	-0.060000	-0.270000	-0.430000	0.120000	0.190000	0.080000	-0.510000	0.100000	0.030000	0.080000	0.040000	-0.070000	-0.250000	-0.180000	-0.170000	-0.250000	0.320000	0.230000	0.310000	0.140000	-0.420000	-0.230000	-0.600000	-0.180000	-0.380000	-0.290000	-0.510000	-0.560000	-0.400000	-0.490000	0.450000	-0.140000	0.010000	-0.620000	0.250000	-0.010000	-0.560000	-0.290000	-0.710000	-0.470000	0.120000	0.250000	-0.150000	0.310000
YGR035C	0.430000	-0.840000	-1.840000	-1.290000	-1.840000	-1.640000	-0.340000	0.160000	0.060000	0.260000	0.110000	1.050000	-1.000000	-0.860000	-1.250000	-0.380000	0.390000	0.260000	-0.320000	-0.360000	-1.940000	-0.690000	-0.860000	-0.640000	-0.340000	-1.000000	-0.690000	-1.000000	-0.640000	-0.380000	-0.740000	-0.670000	-0.360000	-0.270000	-0.450000	-0.040000	-0.470000	-1.430000	0.240000	-0.890000	-0.560000	0.540000	-0.400000	0.520000	0.290000	-0.170000	-0.170000	-0.430000	-0.030000
YGR041W	-1.090000	-1.690000	-0.600000	-0.270000	-0.670000	-0.270000	0.070000	-0.360000	0.250000	0.550000	0.390000	-0.470000	-0.740000	0.160000	0.750000	-0.580000	-0.540000	-0.740000	-0.200000	-0.450000	-0.560000	-0.150000	-0.090000	0.060000	0.040000	-0.320000	-0.150000	-0.170000	0.430000	-0.380000	-0.140000	-0.120000	-0.470000	-0.070000	-0.230000	0.060000	0.500000	-0.380000	-0.250000	-0.420000	-0.100000	-0.290000	-0.580000	0.240000	0.230000	-0.450000	-0.450000	-0.620000	-0.430000
YHR005C	-0.790000	-1.600000	NaN	-0.200000	-0.250000	-0.510000	-0.300000	-0.290000	0.390000	0.850000	0.820000	-0.300000	-0.140000	0.180000	-0.400000	-0.670000	-0.170000	0.290000	0.120000	-0.220000	-1.030000	-0.990000	-1.030000	-0.760000	-0.140000	0.000000	0.080000	0.110000	-0.360000	0.160000	0.420000	0.420000	0.040000	0.400000	0.180000	-1.470000	-0.560000	-0.860000	-0.790000	-0.450000	-0.640000	-0.250000	0.110000	-0.270000	-0.100000	0.030000	0.000000	0.210000	0.140000
YHR008C	0.450000	0.830000	1.100000	1.860000	1.410000	NaN	-0.250000	0.060000	-0.260000	-0.100000	-0.610000	-0.300000	0.120000	1.200000	-0.020000	-0.010000	-1.330000	-0.590000	0.000000	1.060000	1.280000	0.360000	0.610000	0.320000	-0.120000	1.150000	0.900000	0.110000	0.790000	0.740000	0.290000	1.690000	0.160000	0.200000	-0.380000	0.980000	3.090000	1.650000	1.130000	0.700000	1.060000	1.180000	1.860000	1.380000	1.420000	0.140000	0.220000	1.380000	1.210000
YHR040W	-0.890000	-2.180000	-2.040000	-2.160000	-1.810000	-1.560000	-0.510000	-0.470000	0.710000	-0.290000	0.760000	-0.130000	-0.810000	-0.330000	0.130000	-1.060000	-0.050000	-0.390000	-0.230000	0.150000	-1.140000	-1.450000	-0.910000	-1.620000	-0.960000	-0.800000	-0.400000	0.440000	0.480000	-0.510000	-0.430000	0.640000	0.890000	-0.770000	0.530000	-0.930000	-0.700000	-1.370000	-0.460000	-0.970000	-0.540000	-0.380000	-0.040000	-0.230000	-0.040000	-0.280000	-0.780000	-0.570000	-0.660000
YHR042W	-0.800000	-2.060000	-1.270000	-1.540000	-1.540000	-1.190000	-0.340000	-0.580000	0.510000	0.680000	0.900000	0.120000	-0.920000	-0.490000	0.610000	0.060000	0.860000	0.230000	0.210000	0.860000	-1.670000	-1.540000	-1.220000	-1.480000	-1.220000	-0.070000	-0.740000	0.150000	0.340000	-0.320000	-0.890000	-0.420000	NaN	-0.430000	-0.010000	-0.940000	-0.970000	-0.890000	-0.200000	-1.120000	-0.300000	-0.290000	-0.380000	-0.400000	-0.360000	-0.890000	-1.180000	-1.430000	-1.640000
YHR047C	0.050000	-0.790000	0.080000	-0.250000	-0.310000	-0.230000	-0.170000	-0.220000	0.110000	0.210000	0.040000	-0.230000	-0.200000	0.030000	0.110000	0.310000	-0.030000	-0.200000	-0.320000	-0.120000	-0.040000	-0.200000	-0.280000	-0.230000	-0.270000	0.100000	0.060000	-0.030000	0.250000	-0.220000	-0.180000	-0.510000	0.250000	-0.030000	0.200000	NaN	0.250000	0.230000	-0.320000	-0.030000	-0.250000	NaN	NaN	NaN	NaN	NaN	0.960000	0.290000	0.440000
YIL021W	-0.500000	-0.980000	-0.980000	-0.520000	-0.520000	-0.630000	-0.210000	0.060000	0.370000	0.910000	0.800000	-0.250000	-0.430000	0.140000	0.110000	0.530000	0.610000	0.380000	0.900000	0.240000	-1.180000	-0.830000	-0.930000	-0.970000	0.040000	-0.030000	-0.140000	0.080000	-0.250000	0.150000	0.060000	0.300000	0.180000	0.160000	0.300000	0.800000	-0.460000	-0.340000	-0.450000	-0.120000	-0.140000	-0.230000	-0.450000	0.010000	-0.440000	0.640000	0.220000	-0.030000	0.250000
YIL020C	-0.500000	-0.870000	-1.030000	-1.140000	-1.170000	-0.810000	-0.440000	-0.350000	0.570000	0.710000	0.640000	-0.220000	-1.000000	-0.230000	0.210000	-0.220000	0.310000	0.200000	0.490000	0.280000	-1.170000	-0.880000	-1.170000	-0.930000	-0.080000	-0.640000	-0.600000	-0.200000	0.060000	-0.430000	-0.740000	-0.070000	-0.560000	-0.300000	0.070000	-0.210000	-0.490000	-0.840000	-0.180000	-0.490000	-0.150000	-0.510000	-0.550000	-0.050000	-0.640000	0.240000	-0.180000	-0.280000	-0.140000
YIL015W	-0.990000	-0.810000	0.260000	0.240000	0.370000	0.500000	-0.030000	-0.220000	-0.070000	0.250000	0.240000	-0.620000	-0.120000	0.530000	0.240000	-1.890000	-1.600000	-0.450000	-0.340000	-0.320000	0.060000	-0.340000	0.490000	0.080000	0.010000	0.010000	0.540000	0.710000	0.410000	0.040000	0.630000	0.630000	0.180000	0.370000	0.390000	-1.220000	-1.320000	-1.020000	-0.400000	-0.960000	-1.100000	-0.900000	-0.830000	-0.670000	-0.580000	0.500000	0.030000	0.470000	0.260000
YIR019C	NaN	NaN	0.010000	NaN	NaN	NaN	-0.340000	NaN	-0.170000	-1.000000	-0.720000	0.460000	0.200000	-0.820000	-0.180000	NaN	-0.250000	0.200000	2.050000	0.180000	0.130000	-0.040000	0.030000	0.050000	-0.670000	-4.060000	0.650000	NaN	-0.940000	-0.020000	1.490000	0.870000	-1.380000	-3.060000	-1.320000	0.100000	-0.590000	-0.310000	0.220000	-0.480000	-0.110000	-0.230000	-0.020000	-0.080000	0.080000	0.210000	-0.600000	-0.330000	0.160000
YJR082C	-0.240000	-0.580000	-0.610000	0.060000	0.260000	-0.020000	0.370000	0.750000	-0.270000	0.080000	0.070000	0.230000	0.030000	0.440000	0.070000	0.410000	0.210000	0.290000	0.260000	-0.180000	0.150000	0.080000	0.200000	0.080000	0.470000	-0.140000	-0.510000	-0.150000	-0.100000	0.210000	-0.030000	0.450000	0.360000	0.200000	0.290000	-0.250000	-0.290000	0.080000	0.120000	0.120000	0.240000	0.560000	-0.450000	0.430000	0.390000	-0.090000	0.080000	0.360000	0.670000
YJR089W	-0.350000	-0.720000	-0.640000	-0.390000	-0.470000	-0.290000	-0.180000	0.140000	0.410000	0.330000	0.210000	-0.380000	-0.200000	-0.560000	0.040000	0.040000	-0.300000	0.140000	-0.540000	-0.400000	-0.160000	-0.180000	-0.260000	-0.070000	-0.180000	-0.290000	-0.170000	-0.100000	-0.400000	-0.290000	0.030000	0.380000	-0.180000	0.040000	-0.200000	0.040000	0.120000	0.080000	0.190000	0.060000	0.030000	0.100000	-0.040000	0.000000	0.150000	-0.070000	0.480000	0.310000	0.030000
YJR090C	-0.060000	-0.570000	0.290000	0.400000	0.030000	-0.220000	-0.120000	0.160000	-0.480000	-0.280000	-0.280000	0.280000	0.560000	0.180000	-0.020000	0.240000	0.160000	0.350000	-0.560000	-0.100000	0.840000	0.490000	0.770000	0.810000	0.270000	0.330000	0.330000	0.730000	0.040000	0.210000	0.530000	0.100000	0.320000	0.080000	0.300000	0.160000	0.490000	0.400000	0.010000	0.080000	-0.160000	-0.050000	-0.250000	-0.210000	-0.010000	-0.060000	0.230000	0.260000	-0.070000
YJR129C	-0.630000	-1.100000	-1.090000	-1.890000	-1.360000	-1.630000	-0.040000	-0.440000	0.240000	0.360000	0.700000	-0.290000	-0.360000	-0.740000	0.510000	-0.060000	-0.200000	-0.450000	0.250000	-0.100000	-0.790000	-0.900000	-0.440000	-0.800000	-1.300000	-1.360000	-1.250000	-0.070000	0.030000	-0.940000	-0.860000	-0.360000	-0.890000	-0.400000	0.230000	-0.840000	-0.150000	-1.600000	0.370000	-0.580000	-0.470000	-0.290000	-0.380000	-0.430000	-0.450000	-0.690000	-0.940000	-0.600000	-0.970000
YJR132W	-0.560000	-3.330000	-1.760000	-1.150000	-1.270000	-0.910000	-0.040000	-0.380000	0.200000	0.630000	0.340000	-0.230000	-0.840000	0.070000	0.580000	0.140000	0.810000	0.400000	0.190000	0.230000	-1.000000	-1.270000	-0.870000	-0.920000	-1.690000	-0.420000	-0.620000	0.190000	0.160000	-0.710000	-0.670000	-0.250000	-0.940000	-0.890000	-0.060000	-0.470000	-0.620000	-0.790000	-0.120000	-0.430000	-0.640000	-0.290000	-0.030000	-0.430000	-0.230000	0.040000	-0.060000	0.390000	0.120000
YJR135C	-0.530000	0.090000	-0.740000	-1.400000	-0.470000	-1.400000	0.020000	0.170000	0.280000	0.260000	0.250000	0.280000	0.180000	-0.580000	0.300000	-1.320000	-0.640000	-0.760000	-0.690000	-1.000000	-0.450000	-0.670000	-0.430000	-0.750000	-0.730000	-0.340000	-0.670000	-0.840000	-0.380000	-0.270000	-0.540000	-0.580000	-0.600000	-0.030000	-0.070000	-0.690000	-0.060000	-0.710000	-0.600000	-0.200000	-0.200000	-0.060000	-0.230000	-0.030000	0.080000	0.070000	-0.270000	0.110000	0.040000
YJR138W	0.620000	-0.020000	-0.140000	0.440000	-0.120000	-0.290000	-0.120000	-0.620000	0.110000	0.100000	-0.450000	0.630000	0.150000	0.000000	0.000000	0.220000	0.070000	0.070000	0.570000	0.330000	0.500000	0.050000	-0.230000	-0.320000	-0.760000	1.580000	0.450000	0.210000	-0.100000	0.030000	0.260000	0.820000	0.620000	-0.520000	-0.190000	-0.230000	0.010000	0.290000	-0.020000	-0.020000	-0.260000	0.010000	-0.430000	-0.140000	-0.270000	-0.080000	0.030000	0.050000	-0.090000
YKR052C	1.160000	1.520000	1.190000	0.580000	0.230000	-0.090000	-0.230000	-0.140000	-0.300000	-0.580000	-0.790000	0.420000	0.700000	-0.470000	-0.840000	-0.030000	0.280000	-0.920000	0.400000	0.550000	1.300000	1.180000	0.960000	0.520000	0.420000	-0.040000	-0.290000	-0.600000	-0.230000	0.420000	-0.140000	-0.320000	-0.170000	-0.600000	-0.690000	2.110000	1.760000	0.810000	0.750000	1.210000	0.770000	0.310000	0.420000	-0.060000	-0.180000	-1.600000	1.430000	0.480000	1.290000
YKR055W	-0.170000	-0.290000	0.010000	0.240000	-0.200000	-0.320000	0.100000	0.080000	0.040000	0.390000	0.210000	-0.010000	0.390000	0.330000	0.280000	-0.200000	-0.320000	-0.010000	-0.200000	0.260000	0.030000	0.300000	0.230000	-0.090000	0.100000	-0.290000	-0.170000	0.160000	-0.030000	-0.060000	0.060000	0.110000	-0.010000	-0.040000	0.070000	0.960000	0.030000	0.180000	-0.760000	0.300000	0.590000	0.580000	-0.010000	0.100000	-0.300000	0.420000	0.600000	0.650000	0.550000
YKR059W	-0.150000	-1.150000	-1.220000	-1.290000	-1.890000	-1.560000	-0.540000	-0.380000	0.950000	1.330000	1.140000	0.450000	-0.470000	-0.860000	0.240000	0.870000	1.020000	0.550000	0.970000	1.240000	-1.940000	-1.790000	-1.510000	-1.600000	-0.510000	0.000000	-0.510000	-0.270000	0.660000	-0.220000	-0.640000	-0.540000	-0.180000	-0.300000	-0.170000	1.310000	-0.380000	-0.580000	-0.470000	-0.560000	-0.030000	0.000000	-0.300000	-0.040000	-0.300000	0.690000	0.580000	0.520000	0.260000
YKR061W	-0.690000	-0.560000	-0.320000	-0.580000	-0.400000	-0.120000	-0.070000	-0.060000	0.260000	0.140000	0.080000	-0.010000	0.180000	0.410000	0.550000	0.390000	0.290000	-0.090000	0.110000	-0.270000	-0.450000	-0.230000	-0.230000	-0.270000	0.150000	-0.270000	-0.270000	0.150000	-0.070000	-0.360000	-0.030000	0.290000	NaN	0.830000	0.480000	1.460000	1.300000	0.290000	0.030000	0.370000	0.400000	-0.060000	-0.010000	-0.060000	-0.040000	1.000000	1.490000	1.750000	1.820000
YKR097W	NaN	-0.420000	-0.070000	0.300000	0.250000	0.120000	0.210000	-0.400000	-0.670000	-0.270000	-0.620000	-0.120000	0.160000	0.590000	0.230000	0.250000	-0.420000	-0.400000	-0.360000	-0.430000	0.560000	0.150000	0.720000	0.420000	0.340000	-0.070000	0.080000	0.100000	-0.470000	-0.270000	0.320000	-0.220000	-0.380000	-0.250000	-0.450000	0.000000	0.920000	0.680000	NaN	0.690000	-0.040000	0.260000	0.420000	0.290000	0.200000	-0.040000	-0.290000	0.110000	0.340000
YKR099W	-2.000000	-3.640000	-3.180000	-2.120000	-1.790000	-1.400000	-0.430000	-0.360000	0.550000	0.950000	0.860000	-0.760000	-1.290000	-0.250000	0.040000	1.400000	0.930000	0.150000	0.390000	-0.090000	-2.180000	-1.790000	-1.640000	-1.640000	-1.060000	-1.120000	-0.600000	0.530000	0.160000	-0.640000	-0.180000	0.860000	0.320000	0.820000	0.980000	-1.220000	-1.560000	-1.030000	1.320000	0.140000	-0.270000	-0.090000	0.430000	-0.010000	0.110000	0.110000	-0.470000	-0.510000	-0.470000
YKR101W	0.520000	0.040000	0.290000	0.650000	0.690000	NaN	0.860000	0.610000	-0.710000	-0.510000	-0.360000	0.040000	0.420000	0.490000	0.230000	-0.470000	-0.560000	-0.640000	-0.560000	-0.740000	1.350000	0.720000	1.020000	0.380000	1.020000	0.930000	0.150000	0.500000	-0.340000	0.200000	0.250000	0.640000	0.290000	0.040000	-0.010000	0.320000	0.340000	0.280000	1.890000	0.300000	-0.180000	0.280000	0.410000	0.490000	0.340000	-0.250000	-0.060000	0.150000	0.210000
YKR103W	NaN	-1.220000	-0.220000	0.370000	-0.220000	NaN	0.060000	0.300000	-0.670000	-0.250000	-0.170000	0.230000	0.370000	0.610000	0.240000	0.430000	-1.150000	0.250000	-1.220000	-0.560000	0.490000	0.080000	0.370000	0.000000	0.000000	0.930000	0.240000	0.880000	0.000000	-0.120000	0.190000	0.100000	0.290000	-0.840000	-0.360000	0.110000	0.860000	0.820000	2.870000	-0.010000	-0.340000	-0.090000	0.280000	0.260000	0.260000	-0.060000	-0.120000	-0.100000	0.010000
YLR257W	0.930000	1.140000	1.370000	1.620000	0.930000	0.360000	0.400000	0.450000	-0.920000	-0.790000	-0.760000	0.300000	0.560000	-0.270000	-0.640000	-0.070000	-0.430000	-1.000000	0.670000	-0.270000	1.770000	2.150000	1.790000	0.840000	0.920000	1.170000	0.300000	-0.420000	-0.120000	1.000000	0.430000	-0.470000	0.160000	-0.290000	-0.510000	1.250000	1.870000	-0.540000	-1.320000	0.820000	0.190000	0.300000	-0.470000	-0.200000	0.060000	0.450000	0.650000	0.360000	-0.140000
YLR263W	-0.420000	-0.620000	NaN	NaN	-0.300000	NaN	-0.790000	NaN	0.390000	0.160000	NaN	-0.230000	-0.490000	-0.200000	0.200000	0.230000	0.590000	0.150000	-0.070000	0.010000	0.290000	2.200000	0.000000	-0.180000	-0.810000	0.140000	-0.010000	0.190000	0.030000	-0.100000	-0.010000	0.240000	0.150000	-0.470000	0.310000	-0.290000	-0.180000	0.200000	-0.690000	-0.100000	-0.060000	-0.560000	-0.140000	-0.320000	-1.000000	-0.070000	0.030000	-0.060000	-0.230000
YLR267W	NaN	1.350000	2.520000	2.070000	1.980000	NaN	0.440000	NaN	-0.270000	-1.250000	-1.510000	-0.560000	0.840000	0.990000	-0.600000	0.180000	-0.540000	-0.640000	-1.120000	-0.380000	2.180000	1.920000	2.560000	2.440000	0.880000	0.330000	0.720000	-0.230000	0.110000	0.580000	0.990000	0.500000	0.240000	0.850000	-0.490000	1.180000	1.920000	2.420000	1.730000	1.910000	1.320000	0.040000	0.260000	0.140000	-0.510000	0.180000	0.770000	1.010000	1.600000
YLR309C	NaN	NaN	NaN	NaN	NaN	NaN	NaN	NaN	-0.320000	-0.380000	-0.120000	-0.620000	-0.040000	-0.320000	-0.300000	-0.170000	-0.510000	-0.150000	-0.170000	-0.450000	NaN	NaN	0.000000	NaN	NaN	0.290000	0.040000	-0.140000	-0.540000	0.160000	0.500000	0.200000	0.180000	0.010000	-0.030000	0.140000	0.140000	0.160000	0.840000	-0.100000	-0.200000	-0.090000	0.250000	-0.040000	0.060000	-0.430000	0.000000	-0.100000	-0.450000
YLR312W-A	-0.380000	-0.660000	-0.540000	0.290000	0.330000	NaN	0.240000	NaN	-0.120000	0.200000	0.100000	0.020000	0.070000	0.010000	0.320000	-0.400000	-0.420000	-0.550000	-0.210000	-0.600000	-0.070000	-0.140000	0.070000	0.170000	0.100000	0.270000	0.160000	-0.030000	-0.340000	0.360000	0.240000	0.240000	0.260000	0.520000	0.270000	-0.240000	0.300000	-0.160000	-0.230000	0.010000	-0.070000	0.120000	0.230000	0.310000	0.380000	-0.030000	-0.200000	0.340000	0.270000
YLR313C	NaN	-0.540000	-0.940000	-0.670000	-0.600000	NaN	0.310000	NaN	0.500000	-0.140000	-0.030000	-0.150000	-0.180000	-0.430000	0.440000	-1.180000	-2.060000	-0.150000	-0.230000	-0.200000	-0.340000	-0.180000	-0.150000	-0.420000	-0.200000	-0.250000	-0.250000	-0.150000	-0.040000	-0.450000	-0.560000	-0.180000	-0.640000	-0.470000	0.160000	-0.300000	0.040000	0.370000	-0.150000	0.210000	-0.090000	-0.230000	0.410000	-0.060000	0.180000	0.010000	-0.600000	-0.600000	-0.340000
YLR318W	NaN	NaN	NaN	NaN	-0.150000	0.030000	NaN	NaN	0.000000	-0.360000	-0.160000	1.220000	0.840000	0.800000	0.100000	0.550000	-1.210000	1.030000	-1.560000	-0.470000	-0.230000	-0.500000	-1.300000	-0.870000	-0.640000	1.060000	0.360000	1.230000	0.380000	0.440000	1.040000	0.330000	0.050000	0.120000	1.320000	0.060000	-0.430000	-0.090000	0.520000	-0.200000	-0.260000	-0.420000	-0.190000	-1.730000	-0.270000	-0.150000	0.080000	-0.240000	-0.020000
YMR036C	NaN	NaN	NaN	NaN	NaN	NaN	NaN	NaN	0.390000	-0.040000	-0.270000	-0.150000	0.280000	-0.430000	-0.180000	0.280000	0.180000	0.040000	0.190000	0.150000	NaN	NaN	NaN	-1.000000	NaN	0.570000	-0.090000	0.210000	-0.400000	-0.200000	-0.170000	-0.200000	-0.490000	-0.120000	0.160000	-0.420000	0.150000	-1.220000	-0.250000	-0.010000	NaN	-0.180000	0.190000	-0.090000	-0.100000	0.200000	-0.230000	0.260000	0.080000
YMR038C	-0.250000	-0.320000	-0.510000	-0.890000	-0.560000	-0.490000	-0.380000	-0.290000	0.490000	0.400000	0.580000	-0.010000	0.030000	-0.290000	-0.070000	-0.670000	-0.320000	-0.760000	0.160000	-0.230000	0.190000	0.110000	-0.180000	-0.060000	-0.200000	-0.070000	-0.620000	-0.430000	-0.340000	0.200000	-0.430000	-0.270000	-0.200000	-0.100000	0.010000	1.140000	-0.150000	-0.040000	0.210000	-0.470000	NaN	0.030000	0.210000	-0.060000	0.040000	-0.100000	0.230000	0.360000	0.280000
YMR042W	0.360000	0.240000	-0.490000	-0.560000	-0.740000	-0.450000	-0.250000	-0.620000	-0.270000	0.290000	0.360000	0.030000	-0.140000	-0.060000	0.430000	-2.560000	0.030000	-0.340000	-1.000000	-0.070000	-0.320000	0.080000	-0.490000	-0.560000	-0.810000	-0.740000	-0.540000	-0.250000	0.440000	-0.740000	-0.180000	0.040000	-0.140000	0.230000	0.290000	-0.790000	-2.640000	-0.250000	0.390000	-0.920000	-0.890000	-0.300000	-0.200000	-0.010000	0.190000	-0.010000	-0.810000	-1.000000	-1.220000
YMR081C	NaN	1.580000	1.440000	0.670000	1.990000	0.060000	NaN	-0.220000	0.150000	-1.290000	-1.510000	0.450000	0.330000	-0.150000	-0.760000	-0.420000	-0.640000	0.400000	-0.400000	-0.510000	2.210000	1.810000	1.320000	0.750000	0.530000	0.450000	-0.060000	-0.790000	-0.420000	0.160000	-0.620000	-0.540000	-0.180000	-0.510000	-0.450000	0.910000	0.380000	0.670000	-0.040000	0.560000	0.230000	-0.270000	-0.040000	-0.450000	-0.420000	0.360000	-0.470000	-0.230000	0.190000
YMR085W	NaN	NaN	1.260000	NaN	NaN	NaN	0.440000	NaN	-0.120000	-1.740000	-0.840000	1.020000	0.420000	-0.510000	-0.840000	-0.600000	-1.150000	-0.810000	-0.790000	-0.580000	-1.000000	1.540000	1.210000	0.680000	0.600000	0.380000	0.120000	-0.140000	0.280000	-0.030000	-0.010000	-0.340000	-1.060000	-0.230000	-0.120000	0.840000	-1.220000	0.140000	NaN	0.490000	0.250000	0.030000	0.550000	0.080000	0.070000	0.060000	-0.540000	0.180000	0.030000
YMR087W	-0.140000	0.140000	0.200000	-0.270000	NaN	0.240000	0.150000	-0.100000	0.210000	-0.100000	-0.450000	-0.400000	-0.600000	0.150000	0.150000	-0.400000	-0.200000	-0.170000	0.060000	-0.040000	0.430000	0.230000	0.400000	0.700000	0.510000	-0.040000	0.040000	-0.380000	-0.100000	-0.070000	-0.430000	-0.420000	-0.640000	-0.420000	-0.420000	0.580000	0.530000	0.680000	0.240000	0.610000	0.280000	-0.290000	0.140000	-0.200000	-0.540000	0.280000	0.510000	0.520000	0.360000
YMR090W	0.860000	2.010000	2.880000	2.910000	2.790000	1.650000	1.060000	0.680000	-0.840000	-1.560000	-1.640000	-0.710000	1.150000	1.240000	-0.840000	-0.470000	-0.470000	-0.760000	-1.000000	-0.810000	3.480000	3.330000	3.410000	3.000000	2.610000	0.340000	1.520000	1.120000	-0.180000	1.080000	1.740000	1.610000	0.820000	0.870000	0.010000	3.360000	4.030000	4.410000	2.730000	3.670000	3.460000	1.890000	1.560000	1.260000	0.880000	0.560000	2.100000	3.260000	3.340000
YNL263C	0.140000	0.120000	0.410000	0.070000	-0.320000	0.510000	0.150000	-0.180000	0.080000	0.200000	0.230000	-0.220000	0.160000	0.640000	0.660000	-0.510000	-0.170000	-0.540000	0.940000	0.520000	0.230000	0.370000	0.320000	0.360000	0.200000	-0.040000	0.000000	0.000000	0.440000	-0.200000	-0.380000	-0.180000	-0.620000	-0.400000	-0.250000	0.310000	0.160000	0.500000	0.180000	0.240000	0.340000	-0.420000	-0.230000	-0.420000	-0.600000	0.260000	-0.180000	-0.320000	-0.070000
YNL259C	0.100000	-0.290000	-0.490000	-0.250000	-0.360000	-0.920000	-0.060000	-0.150000	0.520000	0.140000	0.330000	0.660000	0.310000	-0.100000	-0.030000	0.190000	0.180000	0.200000	0.530000	0.640000	-0.670000	-0.640000	0.670000	-0.670000	0.110000	-0.060000	0.030000	0.210000	0.160000	0.140000	0.410000	0.450000	0.280000	0.320000	0.400000	0.760000	1.000000	1.200000	1.160000	0.640000	0.810000	0.440000	0.390000	0.260000	-0.060000	0.490000	0.580000	0.820000	0.980000
YNL209W	-0.140000	-1.690000	-2.560000	-2.470000	-3.180000	-2.180000	-1.150000	-0.920000	1.110000	1.040000	1.360000	0.600000	-2.000000	-1.940000	-0.090000	1.000000	1.100000	0.730000	1.340000	1.630000	-4.640000	-4.640000	-4.320000	-3.180000	-0.920000	0.100000	-0.320000	-0.430000	0.580000	-0.040000	-0.600000	-1.000000	-0.220000	-0.250000	-0.320000	-0.790000	-1.220000	-1.510000	-0.380000	-0.890000	-0.600000	-0.560000	-0.120000	-0.070000	-0.040000	0.300000	0.390000	0.110000	-0.090000
YOL124C	-1.840000	-3.840000	-5.640000	-5.060000	-3.640000	-2.400000	-0.470000	-0.380000	0.860000	1.410000	1.170000	-0.090000	-0.260000	-0.590000	0.480000	1.160000	1.150000	0.660000	0.520000	0.140000	-4.320000	-3.180000	-4.320000	-3.840000	-1.560000	-1.840000	-1.060000	0.370000	0.190000	-1.360000	-0.670000	0.530000	-0.810000	0.380000	0.780000	0.290000	-2.940000	-2.470000	-0.760000	-0.510000	-0.100000	-0.120000	-0.320000	-0.010000	-0.400000	0.490000	-0.100000	-0.010000	-0.300000
YOL122C	-0.290000	-0.030000	0.770000	0.760000	0.850000	1.260000	0.540000	0.210000	-0.300000	-0.610000	-0.790000	-0.380000	0.430000	0.800000	0.580000	-0.190000	-0.470000	-0.200000	-1.020000	-0.020000	0.610000	0.880000	0.550000	0.310000	0.620000	0.170000	0.510000	0.470000	0.290000	-0.390000	0.120000	-0.150000	-0.240000	-0.210000	0.140000	0.260000	-0.110000	0.460000	-0.120000	0.570000	0.230000	-0.120000	0.330000	0.140000	0.290000	0.420000	0.880000	1.210000	0.810000
YOL120C	-0.290000	-1.090000	-1.690000	-1.790000	-1.940000	-1.470000	-0.540000	-0.670000	0.840000	1.340000	1.150000	-0.120000	-0.270000	0.040000	1.590000	0.820000	1.080000	0.320000	1.880000	1.450000	-2.560000	-2.840000	-2.560000	-2.000000	-0.420000	0.000000	-0.270000	-0.230000	0.580000	0.000000	-0.620000	-0.450000	-0.200000	-0.290000	-0.380000	0.700000	-1.320000	-1.060000	-0.890000	-0.430000	-0.380000	-0.470000	-0.170000	-0.030000	-0.300000	1.260000	0.250000	-0.040000	0.480000
YOL114C	0.240000	0.070000	-0.380000	0.010000	-0.320000	NaN	0.150000	0.230000	-0.360000	-0.200000	0.030000	0.770000	0.950000	0.240000	0.080000	-0.450000	-0.420000	-0.380000	-0.740000	-0.670000	0.300000	-0.200000	0.640000	0.370000	0.260000	-0.290000	-0.560000	-0.600000	-0.290000	0.320000	-0.540000	-0.810000	-0.790000	-0.090000	-0.490000	-0.290000	0.400000	-0.580000	-0.400000	-0.140000	0.000000	0.000000	-0.010000	0.180000	0.390000	-0.150000	-0.270000	-0.360000	-0.200000
YOL071W	0.780000	NaN	NaN	1.910000	1.940000	1.140000	0.890000	0.780000	-0.860000	-0.970000	-0.790000	-0.990000	0.520000	1.180000	-0.160000	-0.070000	-0.920000	-1.030000	-0.220000	-0.920000	2.190000	2.030000	1.900000	1.480000	1.780000	0.720000	1.010000	-0.150000	-0.120000	0.580000	1.020000	0.160000	0.560000	1.110000	0.430000	0.710000	0.450000	1.210000	2.160000	0.920000	0.710000	0.610000	0.410000	0.280000	0.570000	-0.060000	NaN	-0.380000	0.160000
YOL070C	-0.490000	-1.120000	-0.360000	0.100000	0.100000	-0.270000	-0.040000	0.330000	0.450000	0.490000	0.410000	-0.720000	0.220000	0.010000	0.050000	-0.030000	-0.040000	0.320000	0.430000	-0.420000	-0.030000	0.030000	0.150000	-0.120000	0.150000	0.000000	-0.060000	0.110000	-0.360000	0.240000	0.340000	0.450000	0.160000	0.340000	0.240000	-0.790000	-0.620000	-0.790000	-0.040000	-0.620000	-0.540000	-0.100000	0.230000	-0.060000	-0.040000	-0.070000	-0.180000	-0.360000	-0.320000
YOR249C	0.120000	0.070000	0.200000	NaN	0.140000	-0.150000	-0.100000	0.140000	0.520000	0.060000	-0.150000	0.190000	0.380000	0.080000	0.170000	-0.790000	-0.690000	-0.600000	-0.360000	-0.290000	0.480000	0.520000	0.460000	0.500000	-0.340000	-0.230000	-0.040000	-0.450000	-0.320000	0.160000	0.190000	0.140000	0.070000	-0.120000	-0.640000	0.650000	0.930000	0.550000	0.140000	0.160000	0.190000	-0.340000	-0.030000	-0.340000	-0.470000	0.200000	0.210000	0.360000	0.260000
YOR303W	0.100000	0.440000	0.680000	0.240000	0.520000	0.970000	0.410000	0.580000	-0.550000	-0.470000	-0.450000	-0.510000	0.380000	0.290000	0.720000	1.760000	1.520000	-0.250000	0.910000	0.540000	-0.090000	-1.090000	-0.890000	0.860000	0.840000	0.810000	0.160000	0.700000	1.220000	0.540000	-0.290000	0.370000	0.990000	1.720000	1.280000	1.180000	1.800000	-0.100000	-2.120000	0.860000	0.450000	0.300000	0.520000	-0.040000	0.310000	1.230000	0.410000	0.550000	0.840000
YOR307C	-0.340000	-0.450000	0.160000	-0.540000	-0.100000	0.060000	0.040000	0.010000	0.220000	0.230000	0.060000	-0.190000	-0.040000	-0.100000	0.190000	-0.120000	-0.220000	0.060000	-0.600000	-0.300000	0.080000	-0.230000	-0.290000	-0.100000	0.100000	-0.180000	-0.200000	-0.120000	0.370000	-0.560000	-0.620000	-0.430000	-0.760000	-0.290000	-0.270000	-0.640000	-1.030000	-0.380000	0.160000	-0.140000	-0.150000	0.080000	-0.120000	-0.180000	0.080000	0.200000	-0.340000	-0.200000	-0.360000
YOR310C	-1.360000	-5.060000	-5.060000	-4.320000	-3.320000	-2.250000	-1.150000	NaN	1.000000	1.300000	1.200000	-0.180000	-3.560000	0.120000	0.070000	1.360000	1.710000	1.400000	1.150000	1.180000	-5.060000	-2.940000	-4.640000	-3.320000	-2.250000	-0.640000	-1.220000	0.140000	-0.030000	-0.470000	-1.320000	-0.040000	-0.230000	-0.150000	0.320000	-1.060000	-2.250000	-2.320000	1.080000	-1.030000	-0.920000	-0.150000	0.080000	-0.220000	-0.230000	0.210000	-0.640000	-0.490000	-0.600000
YPL041C	-0.100000	-0.030000	0.250000	-0.400000	NaN	0.060000	NaN	-0.400000	0.670000	0.080000	0.060000	-0.100000	-0.180000	0.230000	0.300000	-0.290000	-1.840000	-0.180000	0.580000	0.240000	-0.140000	-0.070000	-0.090000	-0.220000	-0.090000	-0.430000	0.040000	-0.640000	0.140000	-0.340000	-0.360000	-0.340000	-0.810000	-0.640000	-0.450000	0.230000	NaN	0.320000	0.340000	-0.030000	0.330000	-0.200000	0.010000	-0.200000	-0.470000	NaN	-0.150000	0.080000	-0.200000
YPL038W	-0.450000	-0.790000	-1.220000	-0.640000	NaN	-1.640000	-0.250000	-0.120000	0.420000	0.600000	0.180000	0.110000	0.040000	0.220000	-0.020000	0.250000	0.660000	0.140000	0.960000	0.000000	-0.470000	-0.420000	-0.710000	-0.920000	-0.250000	-0.220000	-0.040000	0.010000	-0.030000	0.160000	-0.070000	0.460000	0.030000	0.310000	0.690000	0.430000	-1.060000	-0.790000	-1.180000	-0.340000	-0.290000	-0.620000	-0.360000	-0.340000	-0.920000	0.250000	-0.360000	-0.890000	-0.430000
YPL037C	-0.090000	-0.250000	-0.970000	-1.090000	-1.060000	-1.060000	-0.540000	-0.340000	0.870000	0.770000	0.820000	0.080000	-0.130000	-0.530000	0.240000	0.190000	0.880000	0.160000	2.030000	1.090000	-1.030000	-1.030000	-1.120000	-0.860000	-0.430000	-0.120000	-0.170000	-0.290000	0.200000	0.200000	-0.220000	-0.060000	0.200000	0.160000	-0.010000	-0.380000	-0.710000	-0.860000	-0.200000	-0.810000	-0.180000	-0.430000	-0.200000	-0.180000	-0.430000	0.290000	-0.890000	-1.220000	-0.790000
YPL031C	NaN	0.180000	NaN	NaN	NaN	NaN	NaN	NaN	0.140000	0.010000	-0.360000	-0.180000	0.290000	0.610000	0.020000	-1.220000	0.000000	NaN	1.210000	0.150000	1.080000	0.770000	0.760000	0.200000	-0.340000	NaN	0.690000	1.060000	0.080000	0.480000	0.680000	0.720000	0.510000	0.120000	0.070000	-0.400000	-0.320000	NaN	-0.250000	0.010000	0.260000	-0.270000	0.060000	NaN	-0.270000	-0.150000	-0.970000	-0.100000	-0.230000
YPR010C	-0.730000	-2.710000	-3.450000	-2.930000	-2.610000	-1.530000	-0.800000	-0.690000	0.650000	0.750000	0.820000	0.010000	-2.150000	-1.740000	0.400000	1.300000	0.290000	1.000000	0.170000	0.540000	-3.060000	-3.000000	-3.400000	-3.130000	-1.940000	-0.540000	-1.200000	0.190000	0.500000	-1.020000	-1.170000	-0.530000	-0.700000	-0.520000	0.240000	0.050000	-0.910000	-0.470000	0.390000	-0.270000	-0.350000	-0.060000	0.330000	0.090000	0.030000	0.040000	-0.430000	-0.420000	-0.340000
YPR013C	0.290000	0.040000	-0.030000	0.080000	-0.470000	-0.540000	0.150000	0.100000	-0.290000	-0.300000	-0.140000	0.560000	0.160000	-0.090000	0.190000	-0.510000	-0.450000	-0.140000	-0.290000	-0.380000	-0.180000	0.040000	0.070000	-0.150000	0.240000	0.040000	-0.270000	0.030000	0.520000	0.210000	-0.150000	-0.250000	-0.150000	-0.450000	-0.200000	-0.400000	-2.120000	-1.250000	-0.420000	-1.250000	0.100000	-0.430000	-0.360000	-0.510000	-0.320000	NaN	-0.030000	-0.890000	-0.920000
YAL063C	NaN	-0.450000	0.020000	-0.040000	0.210000	-0.510000	-0.200000	0.270000	0.040000	-0.010000	0.080000	-0.260000	-0.540000	0.100000	0.000000	0.310000	0.200000	-0.830000	0.010000	-0.110000	-0.540000	-0.050000	0.090000	0.060000	0.540000	0.340000	0.520000	NaN	-0.940000	-0.730000	-1.380000	-0.760000	-1.480000	-0.720000	-1.010000	-0.340000	-0.580000	-0.180000	-0.810000	-0.020000	-0.050000	-0.070000	0.070000	0.310000	-0.030000	-0.240000	-0.120000	-0.430000	0.010000
YBL026W	-0.400000	-0.810000	-0.840000	-1.120000	-0.760000	-0.890000	-0.230000	-0.060000	0.640000	0.490000	0.160000	-0.070000	-0.710000	-0.360000	0.070000	0.310000	0.750000	0.570000	0.780000	0.610000	-0.890000	-0.890000	-1.000000	-0.620000	0.030000	-0.230000	-0.150000	-0.150000	-0.060000	0.060000	-0.220000	0.120000	-0.060000	0.180000	-0.090000	NaN	2.290000	NaN	0.960000	NaN	NaN	NaN	NaN	NaN	NaN	NaN	0.330000	0.310000	0.230000
YBR014C	0.390000	0.810000	0.670000	1.000000	0.900000	NaN	0.710000	0.860000	-0.040000	-0.220000	-0.330000	0.510000	0.870000	0.400000	-0.030000	-0.690000	-0.740000	-0.840000	-0.270000	-0.030000	1.250000	0.860000	0.820000	0.860000	1.090000	0.400000	0.710000	0.260000	0.080000	0.700000	0.570000	0.930000	-0.100000	0.250000	0.080000	0.490000	1.300000	1.320000	-0.180000	0.500000	0.440000	0.600000	-0.230000	0.490000	0.590000	0.200000	0.610000	0.900000	0.580000
YAL055W	NaN	0.590000	0.360000	0.450000	0.730000	NaN	0.390000	0.510000	-0.140000	-0.470000	-0.580000	0.110000	0.310000	0.080000	-0.290000	-4.320000	-0.810000	-0.670000	0.300000	-1.090000	1.140000	0.590000	0.550000	0.510000	0.410000	1.010000	0.720000	0.780000	0.140000	0.770000	0.480000	0.110000	0.700000	0.200000	0.210000	-0.400000	-0.380000	-0.040000	-0.920000	-0.540000	0.330000	0.000000	0.420000	-0.140000	0.120000	-0.170000	-0.620000	-0.600000	-0.420000
YAL054C	-0.120000	0.000000	0.200000	0.770000	0.790000	NaN	0.360000	-0.620000	-0.940000	-0.620000	-0.630000	0.140000	0.530000	0.800000	-0.270000	1.000000	-1.400000	-1.090000	NaN	-2.060000	1.380000	0.870000	0.710000	0.480000	0.120000	NaN	1.320000	0.120000	-1.180000	0.340000	NaN	0.520000	1.650000	NaN	NaN	0.000000	-0.180000	-0.300000	-0.380000	0.010000	-0.490000	-0.070000	0.440000	0.060000	0.110000	-0.400000	0.070000	-0.250000	-0.360000
YAL046C	-0.220000	-0.170000	-0.340000	-0.620000	-0.470000	-0.420000	0.000000	0.060000	0.100000	0.180000	0.060000	0.250000	-0.230000	0.260000	0.510000	0.250000	0.080000	0.150000	-0.270000	0.190000	0.120000	-0.090000	-0.090000	0.080000	0.390000	0.250000	0.310000	0.520000	0.570000	0.290000	0.190000	-0.810000	0.160000	0.160000	-0.100000	NaN	NaN	NaN	NaN	NaN	NaN	NaN	NaN	NaN	NaN	0.240000	NaN	NaN	NaN
YAL044C	-0.100000	0.450000	0.690000	1.000000	1.210000	1.260000	1.390000	1.180000	-0.640000	-0.600000	-0.720000	-1.030000	0.010000	0.730000	0.720000	-0.220000	-0.890000	-1.090000	-0.860000	-1.090000	1.700000	1.490000	1.210000	0.850000	0.990000	0.400000	0.770000	0.790000	0.710000	0.370000	0.560000	0.950000	0.720000	0.840000	0.780000	NaN	-0.600000	-0.200000	-0.810000	-0.180000	0.190000	0.460000	4.170000	-0.150000	NaN	NaN	-0.690000	-0.510000	-0.200000
YAL007C	-0.220000	-0.120000	-0.290000	-0.510000	-0.810000	-0.470000	0.280000	-0.100000	0.150000	0.380000	0.180000	-0.270000	0.120000	-0.150000	0.430000	0.250000	0.190000	0.330000	0.670000	0.860000	-0.560000	-0.290000	-0.360000	-0.420000	0.080000	0.040000	-0.040000	0.150000	0.380000	-0.070000	-0.100000	-0.200000	-0.030000	-0.290000	0.060000	0.650000	0.580000	0.860000	2.050000	0.300000	0.330000	-0.290000	-0.230000	-0.150000	-0.320000	0.080000	0.340000	0.150000	0.000000
YAL001C	1.530000	-0.060000	0.580000	0.520000	0.420000	0.160000	0.790000	NaN	-0.600000	-0.300000	-0.780000	-0.140000	0.380000	0.340000	0.230000	0.260000	-1.800000	-0.100000	-0.170000	0.300000	0.600000	0.900000	0.710000	0.500000	0.490000	1.060000	0.250000	0.960000	-0.390000	0.240000	0.690000	0.410000	0.700000	-0.160000	-0.390000	0.600000	1.040000	0.400000	-0.040000	0.360000	0.230000	-0.140000	-0.090000	0.150000	-0.460000	-0.050000	0.320000	-0.540000	-0.280000
YBR162W-A	-0.120000	-0.640000	-1.560000	-1.060000	-1.220000	-1.180000	0.370000	0.580000	0.560000	0.790000	0.650000	0.180000	-0.320000	-0.790000	0.440000	0.160000	0.760000	0.410000	0.950000	0.290000	-1.290000	-1.180000	-1.250000	-1.290000	-0.230000	-0.380000	-0.360000	0.010000	-0.060000	0.110000	-0.490000	0.030000	0.320000	0.110000	0.200000	0.420000	-0.360000	-0.030000	0.380000	0.100000	0.290000	-0.090000	0.060000	0.110000	-0.250000	0.550000	0.520000	0.380000	0.250000
YBR169C	2.760000	3.320000	4.220000	3.880000	3.750000	2.980000	2.380000	1.870000	-3.060000	-2.560000	-2.850000	-0.380000	1.580000	0.640000	-1.180000	-0.430000	-0.920000	-0.580000	-1.890000	-1.470000	4.280000	4.970000	4.710000	3.500000	2.710000	3.730000	2.620000	1.640000	0.210000	1.710000	2.460000	1.510000	2.430000	1.380000	0.480000	0.670000	NaN	NaN	1.910000	NaN	NaN	NaN	NaN	NaN	NaN	NaN	NaN	NaN	NaN
YBR213W	NaN	-1.000000	-0.690000	-0.860000	-0.420000	-0.200000	-0.690000	NaN	-0.890000	0.330000	-0.120000	NaN	2.320000	NaN	NaN	-0.360000	-0.740000	-0.340000	-1.320000	-0.690000	-0.400000	-0.340000	-0.420000	-0.360000	-0.090000	NaN	-0.200000	-0.220000	-0.170000	-0.540000	-1.150000	-0.180000	-0.690000	-0.270000	-0.060000	-0.250000	-0.810000	-0.890000	NaN	-0.540000	-0.810000	-0.220000	0.180000	0.370000	0.360000	0.040000	-0.030000	-0.670000	-0.510000
YDL140C	-0.320000	-1.560000	-0.120000	-0.090000	0.260000	-0.010000	-0.040000	-0.140000	-0.100000	0.110000	0.000000	-0.380000	0.140000	0.240000	0.160000	0.910000	0.780000	0.580000	0.720000	0.710000	-0.790000	-0.180000	-0.180000	-0.180000	0.120000	0.100000	0.070000	0.340000	0.370000	-0.670000	0.230000	-0.400000	0.070000	-0.090000	0.160000	0.110000	-0.270000	0.000000	-0.380000	-0.400000	-0.090000	-0.670000	-0.600000	-0.510000	-0.890000	-0.320000	0.280000	-0.250000	-0.360000
YDL090C	-0.300000	NaN	-0.320000	-0.040000	-0.250000	-0.670000	-0.180000	-0.320000	0.000000	0.100000	0.080000	-1.320000	NaN	2.000000	0.000000	-0.490000	-0.620000	-0.150000	-0.300000	0.070000	-0.060000	0.250000	0.390000	-0.070000	0.040000	0.880000	0.420000	NaN	-0.010000	0.330000	0.370000	0.210000	-0.090000	0.200000	0.580000	-0.120000	NaN	-0.220000	-0.470000	0.070000	0.190000	0.110000	0.440000	0.030000	0.110000	-0.430000	0.370000	0.590000	0.420000
YDL088C	-0.270000	-0.270000	-0.360000	0.100000	-0.270000	-0.430000	-0.070000	-0.340000	-0.170000	-0.040000	0.000000	0.260000	0.480000	0.180000	-0.030000	-0.940000	0.100000	0.340000	0.010000	-0.030000	0.180000	0.000000	0.190000	0.060000	0.160000	1.140000	0.620000	-3.840000	-0.030000	0.310000	0.260000	0.340000	-0.290000	0.400000	0.540000	-0.300000	-0.070000	0.010000	-0.360000	-0.140000	-0.300000	-0.140000	0.480000	-0.180000	-0.070000	-0.250000	-0.040000	0.000000	0.070000
YDL080C	NaN	-0.640000	-0.290000	0.290000	0.070000	0.200000	0.380000	NaN	-0.420000	0.190000	-0.300000	0.140000	0.410000	0.200000	-0.140000	0.520000	0.390000	-0.170000	0.030000	-0.030000	-0.430000	0.040000	1.770000	-0.220000	0.060000	0.560000	0.110000	0.030000	-0.070000	0.250000	0.210000	0.230000	0.280000	0.010000	-0.100000	-0.200000	-0.640000	-0.890000	-0.560000	-0.640000	-0.620000	-0.360000	0.180000	-0.250000	0.010000	-0.010000	0.310000	-0.150000	0.000000
YDR245W	0.080000	-0.790000	-1.600000	-1.090000	-0.920000	-0.620000	-0.540000	-0.400000	0.850000	0.590000	0.600000	-0.310000	-0.630000	-0.310000	0.400000	0.160000	0.280000	0.370000	0.130000	0.590000	-1.600000	-1.180000	-1.470000	-0.460000	-0.250000	-0.550000	-0.440000	-0.230000	-0.110000	-0.350000	-0.420000	-0.230000	-0.240000	-0.160000	0.050000	-0.220000	-0.980000	-0.630000	-0.240000	-0.560000	-0.290000	-0.100000	-0.210000	-0.330000	-0.140000	0.350000	0.240000	0.490000	-0.150000
YDR247W	1.130000	1.420000	1.650000	1.010000	0.610000	0.700000	-0.060000	-0.150000	-0.620000	-0.940000	-0.970000	0.260000	0.370000	-0.140000	-0.580000	-0.790000	-0.920000	-0.300000	-0.840000	-0.170000	1.130000	1.660000	1.570000	1.000000	0.690000	-0.140000	-0.270000	-0.270000	0.120000	-0.100000	-0.270000	-0.790000	-0.600000	-0.710000	-0.690000	-0.250000	-1.470000	0.040000	-0.360000	0.340000	0.300000	-0.070000	-0.430000	-0.180000	0.410000	0.460000	0.700000	0.750000	0.740000
YDR248C	0.550000	NaN	0.550000	NaN	1.060000	-0.060000	0.790000	NaN	-0.140000	-0.320000	-0.540000	0.000000	0.490000	0.260000	0.070000	-0.940000	-1.790000	-1.600000	-1.180000	-1.060000	-1.000000	1.300000	0.770000	0.840000	1.040000	0.540000	0.520000	0.140000	0.100000	0.440000	0.320000	0.260000	0.300000	0.450000	0.320000	-0.400000	-0.450000	1.000000	1.480000	0.880000	0.930000	0.790000	0.530000	0.450000	0.660000	0.320000	0.150000	0.980000	1.220000
YDR251W	0.080000	-0.180000	1.010000	0.590000	0.010000	-0.140000	-0.270000	-0.400000	-0.560000	-0.250000	-0.300000	0.070000	0.520000	-0.070000	-0.430000	-0.290000	-0.420000	-0.250000	-0.420000	0.210000	0.930000	0.880000	0.990000	0.900000	0.440000	0.900000	-0.400000	-0.040000	-0.120000	0.420000	0.330000	-0.380000	0.160000	-0.420000	-0.290000	0.700000	0.720000	0.620000	0.710000	0.060000	-0.320000	-0.200000	-0.200000	-0.340000	-0.030000	0.070000	0.500000	0.560000	0.120000
YDR287W	0.530000	1.060000	1.620000	1.600000	1.500000	NaN	0.930000	0.930000	-0.100000	-0.490000	-0.600000	-0.230000	0.400000	0.600000	1.200000	-0.840000	-1.060000	-1.060000	-0.940000	-0.810000	1.710000	1.340000	1.500000	1.370000	1.060000	-0.100000	0.410000	-0.170000	0.110000	0.510000	0.330000	0.370000	0.310000	0.390000	-0.200000	0.210000	0.870000	0.960000	0.390000	0.290000	0.080000	0.380000	-0.180000	0.330000	0.160000	-0.760000	-0.290000	-0.250000	-0.100000
YDR291W	0.670000	0.730000	-0.200000	NaN	NaN	NaN	-0.070000	-0.120000	0.120000	0.040000	-0.250000	-0.560000	-0.070000	-0.170000	-0.060000	0.200000	-0.290000	0.320000	-0.120000	-0.150000	-0.220000	-0.540000	-0.090000	-0.100000	-0.150000	-0.010000	0.260000	0.070000	0.010000	0.010000	0.280000	0.040000	0.040000	0.120000	2.140000	-0.670000	0.310000	-0.100000	-0.450000	0.100000	-0.030000	0.040000	-0.120000	-0.070000	0.100000	-0.150000	0.140000	-0.180000	0.110000
YDR297W	0.100000	-0.400000	-0.860000	-1.740000	-1.430000	-0.490000	0.250000	-0.170000	0.430000	0.460000	0.570000	0.200000	-1.030000	-0.790000	0.410000	-0.270000	-0.200000	-0.040000	1.340000	0.180000	-1.030000	-0.670000	-0.810000	-1.090000	-0.740000	-0.490000	-1.250000	-0.360000	0.280000	-0.640000	-1.640000	-0.670000	-0.810000	-0.920000	-0.490000	-1.060000	-1.030000	-1.470000	-1.150000	-0.890000	-0.400000	-0.420000	-0.760000	-0.510000	-0.170000	-0.290000	-1.320000	-1.320000	-1.600000
YDR299W	-1.560000	-2.470000	NaN	-5.060000	-3.320000	-1.600000	-0.220000	-0.060000	NaN	1.080000	0.740000	-0.580000	NaN	NaN	NaN	0.700000	0.900000	0.650000	0.670000	0.000000	-4.320000	-3.470000	-4.640000	-3.840000	-2.250000	-1.890000	-1.250000	-0.040000	-0.840000	-1.640000	-0.840000	0.380000	-0.420000	0.480000	0.700000	-1.690000	-2.400000	-1.470000	-0.490000	-0.470000	-0.140000	-0.030000	-0.340000	-0.060000	-0.010000	0.300000	-0.360000	-0.470000	-0.360000
YEL009C	-0.430000	-1.150000	-0.920000	-0.600000	-0.740000	-0.300000	-0.290000	-0.300000	0.460000	0.890000	0.660000	-0.100000	-0.250000	0.520000	0.160000	1.080000	1.110000	0.700000	1.290000	1.070000	-1.150000	-1.290000	-0.840000	-1.360000	-0.100000	0.210000	-0.030000	0.260000	0.530000	-0.170000	-0.270000	0.000000	0.410000	0.080000	0.150000	0.930000	-0.580000	-0.090000	-0.420000	0.190000	0.110000	-0.120000	-0.040000	0.160000	-0.290000	0.360000	0.290000	0.410000	0.190000
YEL006W	0.100000	0.240000	0.000000	-0.330000	NaN	0.370000	0.260000	-0.270000	0.300000	0.240000	-0.570000	0.100000	-0.130000	0.300000	0.170000	0.110000	-0.750000	-0.390000	-0.020000	-0.470000	-0.520000	-0.140000	0.510000	0.000000	-0.090000	0.100000	-0.200000	0.590000	-0.160000	-0.520000	-2.650000	-0.270000	-0.040000	-0.220000	-1.440000	0.310000	0.030000	0.290000	-0.430000	0.390000	0.200000	-0.340000	-0.280000	-0.320000	-0.620000	0.100000	0.220000	0.280000	0.180000
YER027C	0.320000	0.650000	0.800000	0.620000	0.550000	0.180000	0.230000	0.110000	-0.090000	0.140000	0.010000	-0.340000	0.190000	-0.030000	0.060000	-0.420000	-0.300000	-0.430000	0.530000	-0.010000	0.070000	0.580000	0.600000	0.490000	0.730000	0.240000	0.310000	-0.030000	-0.140000	0.440000	0.390000	0.080000	0.120000	0.190000	-0.040000	0.590000	0.160000	0.490000	0.580000	0.180000	0.380000	-0.600000	-0.430000	-0.430000	-0.690000	-0.420000	0.150000	-0.140000	-0.150000
YER030W	0.550000	0.300000	0.040000	0.860000	0.900000	0.110000	0.870000	1.430000	0.180000	0.290000	0.360000	0.040000	0.180000	0.000000	-0.180000	-0.560000	-0.690000	-0.600000	-0.250000	-0.450000	0.030000	0.400000	0.310000	0.240000	0.390000	0.010000	0.100000	0.070000	-0.320000	0.310000	0.330000	0.450000	0.570000	0.480000	0.640000	0.000000	-0.030000	0.150000	0.140000	0.390000	0.160000	-0.220000	-0.360000	-0.230000	-0.490000	0.080000	0.260000	0.420000	0.290000
YER032W	-0.270000	-0.620000	-0.490000	-0.710000	-0.710000	-0.450000	-0.140000	0.110000	0.000000	0.260000	-0.030000	0.080000	-0.170000	-0.360000	0.300000	-0.150000	-0.180000	0.190000	-0.690000	0.310000	-0.970000	-0.580000	-0.140000	-0.940000	-0.400000	-0.270000	-0.360000	-0.060000	-0.150000	-0.200000	0.010000	-0.070000	-0.010000	-0.600000	-0.120000	0.180000	NaN	NaN	0.760000	0.340000	0.210000	-0.380000	-0.170000	-0.300000	-0.600000	0.110000	0.360000	0.540000	0.410000
YER034W	0.460000	0.190000	0.430000	0.520000	0.080000	-0.100000	0.320000	0.380000	-0.270000	-0.090000	-0.120000	0.210000	0.400000	-0.100000	-0.010000	-0.690000	-0.560000	-0.230000	-0.200000	-0.740000	0.260000	0.750000	0.830000	0.160000	-0.150000	-0.340000	-0.290000	0.240000	-0.360000	0.230000	0.210000	0.440000	0.430000	0.390000	0.420000	0.360000	0.010000	0.430000	-0.300000	0.290000	0.160000	0.030000	-0.100000	-0.150000	-0.380000	0.010000	0.730000	0.380000	0.230000
YGL230C	NaN	NaN	NaN	NaN	NaN	NaN	NaN	NaN	-0.640000	-0.120000	-0.710000	0.580000	0.150000	0.650000	-0.010000	-0.860000	-0.490000	-0.710000	-0.920000	-1.030000	0.000000	NaN	NaN	2.170000	0.190000	-0.030000	-0.040000	-0.620000	-0.510000	0.080000	-0.270000	-0.250000	-0.270000	-0.600000	-0.510000	-0.320000	0.300000	0.640000	1.460000	0.540000	0.250000	0.230000	-0.270000	0.530000	0.240000	-0.380000	-0.420000	-0.120000	-0.270000
YGR092W	0.100000	0.250000	0.670000	0.490000	0.320000	0.010000	-0.290000	0.280000	-0.040000	0.010000	0.030000	-0.320000	0.650000	-0.120000	-0.090000	-1.180000	-0.120000	-0.070000	0.000000	-0.100000	0.570000	0.340000	0.360000	0.760000	0.070000	0.570000	0.180000	-0.150000	-0.290000	0.370000	0.330000	-0.010000	-0.010000	-0.040000	-0.360000	NaN	NaN	NaN	NaN	NaN	NaN	NaN	NaN	NaN	NaN	NaN	NaN	NaN	NaN
YGR134W	-0.210000	-0.700000	-0.690000	-0.520000	-0.730000	-0.150000	-0.380000	-0.190000	0.120000	0.070000	0.190000	-0.230000	0.190000	-0.030000	NaN	0.660000	5.870000	-0.380000	-1.690000	0.310000	0.120000	-0.300000	-0.240000	0.000000	0.020000	0.110000	0.040000	0.290000	0.250000	-0.170000	-0.180000	-0.170000	-0.560000	-0.290000	0.180000	0.240000	-1.030000	-0.040000	-0.060000	-0.060000	0.060000	0.060000	-0.400000	-0.100000	0.190000	-0.510000	0.340000	0.010000	0.460000
YGR143W	-0.420000	-0.380000	0.770000	0.870000	0.390000	0.090000	-0.310000	0.170000	-0.300000	0.010000	-0.100000	-0.300000	0.670000	0.500000	-0.200000	0.280000	0.380000	-0.690000	-0.690000	-0.170000	0.650000	1.190000	1.060000	1.050000	0.610000	0.250000	0.400000	-0.150000	0.010000	0.240000	0.400000	-0.170000	0.070000	-0.010000	-0.490000	0.280000	0.450000	0.530000	0.140000	0.400000	0.000000	0.330000	0.140000	0.200000	0.440000	0.510000	0.690000	0.360000	0.530000
YHR096C	1.850000	3.860000	5.380000	4.370000	4.540000	2.790000	0.160000	0.010000	-3.060000	-4.060000	-3.640000	-0.670000	1.650000	0.890000	-2.180000	-0.250000	-0.710000	-0.690000	-0.360000	-0.690000	6.730000	5.290000	5.010000	3.400000	2.600000	0.380000	1.450000	-0.140000	0.630000	1.120000	1.310000	0.420000	-0.220000	-0.970000	-1.510000	-0.920000	-1.640000	0.490000	NaN	0.370000	0.910000	0.240000	0.410000	0.100000	-0.200000	0.700000	NaN	0.080000	0.100000
YHR099W	NaN	NaN	NaN	NaN	NaN	NaN	0.320000	-0.450000	-0.060000	-0.490000	-0.670000	0.170000	0.540000	0.230000	0.070000	0.280000	-0.220000	0.080000	0.280000	-0.430000	0.520000	-0.110000	0.170000	-0.180000	0.110000	0.210000	0.480000	1.370000	-0.280000	0.380000	0.650000	2.200000	0.100000	-0.020000	-0.430000	0.330000	1.390000	0.890000	-0.860000	0.480000	0.010000	-0.100000	0.200000	-0.150000	-0.410000	-0.230000	-0.270000	-0.050000	0.400000
YHR100C	-0.690000	-0.850000	-1.090000	-1.350000	-0.760000	-0.630000	-0.530000	-0.590000	0.410000	0.770000	0.770000	-0.270000	-0.640000	-0.540000	0.210000	0.000000	0.230000	0.730000	0.710000	0.560000	-1.000000	-1.060000	-1.590000	-0.820000	-0.420000	-0.620000	-0.860000	-0.300000	0.320000	-0.810000	-1.290000	-0.490000	-0.860000	-0.690000	-0.230000	-0.740000	-0.840000	-0.690000	NaN	-0.420000	-0.170000	0.060000	0.360000	-0.010000	0.080000	0.190000	0.200000	0.080000	0.140000
YHR103W	-0.250000	-0.760000	NaN	0.040000	-0.200000	-0.710000	-0.040000	0.080000	-0.380000	-0.070000	-0.100000	-0.300000	0.570000	0.030000	0.010000	0.060000	0.300000	-0.120000	-0.150000	0.140000	-0.070000	-0.090000	-0.030000	-0.070000	0.220000	0.290000	0.180000	0.200000	-0.120000	0.340000	0.360000	0.200000	0.140000	-0.100000	-0.010000	-0.300000	-0.690000	-0.340000	-0.060000	-0.340000	-0.490000	-0.200000	0.110000	-0.070000	0.120000	-0.470000	-0.220000	-0.580000	-0.690000
YHR105W	0.150000	-0.180000	0.490000	0.640000	0.320000	-0.410000	0.040000	0.110000	-0.100000	-0.670000	-0.380000	0.160000	0.590000	0.200000	-0.580000	-3.180000	0.640000	1.940000	-2.060000	-0.640000	0.760000	0.610000	0.460000	0.140000	0.330000	-0.220000	-0.100000	-0.150000	0.100000	0.320000	-0.270000	-0.340000	-0.150000	-0.030000	-1.120000	NaN	-0.430000	-0.540000	NaN	-0.360000	-0.430000	NaN	NaN	NaN	NaN	NaN	-0.430000	-0.670000	-0.560000
YHR146W	-0.290000	-0.400000	-0.370000	-0.040000	-0.250000	0.150000	0.490000	0.380000	-0.450000	0.180000	-0.140000	-0.300000	-0.320000	0.060000	0.490000	0.080000	0.380000	0.400000	0.820000	-0.060000	-0.270000	0.140000	-0.120000	-0.930000	-0.400000	-0.090000	-0.670000	0.200000	-0.340000	0.080000	-0.140000	0.260000	0.540000	-0.140000	0.430000	0.610000	-0.540000	-0.400000	-0.430000	-0.320000	-0.010000	-0.100000	-0.540000	-0.140000	-0.750000	0.040000	0.010000	-0.150000	NaN
YHR150W	NaN	NaN	NaN	NaN	NaN	NaN	NaN	NaN	-0.220000	0.080000	NaN	-0.120000	0.210000	0.450000	0.370000	0.250000	1.100000	0.380000	1.630000	1.130000	NaN	NaN	NaN	NaN	0.810000	NaN	0.770000	1.510000	0.240000	0.120000	1.040000	1.250000	NaN	0.290000	1.560000	0.760000	-0.210000	-0.440000	-0.760000	-0.140000	0.070000	-0.040000	-0.260000	-0.140000	-0.600000	-0.040000	0.030000	-0.260000	-0.230000
YHR152W	0.460000	0.550000	-0.210000	0.660000	0.220000	-0.510000	0.260000	1.320000	0.390000	0.340000	0.420000	0.330000	0.310000	0.110000	-0.360000	-0.120000	0.000000	0.110000	0.030000	-0.120000	-0.290000	-0.070000	-0.040000	-0.020000	0.790000	0.060000	0.010000	-0.070000	-0.170000	0.390000	0.390000	0.530000	0.400000	0.310000	0.310000	-0.160000	-0.500000	-0.520000	-1.560000	-0.210000	-0.300000	-0.060000	0.030000	0.530000	0.010000	0.450000	0.560000	0.620000	0.180000
YKL203C	NaN	-0.320000	0.230000	0.290000	0.300000	NaN	NaN	NaN	-0.160000	-0.970000	0.090000	-0.470000	0.300000	0.330000	0.310000	0.440000	0.180000	-1.040000	-1.590000	-0.260000	0.500000	0.620000	-0.680000	-0.390000	-0.060000	0.690000	0.570000	1.010000	0.100000	0.290000	-0.060000	0.630000	0.540000	-0.050000	0.700000	-0.020000	2.260000	1.670000	-0.610000	0.540000	0.420000	0.080000	0.080000	0.230000	0.210000	-0.110000	0.000000	-0.090000	0.040000
YKL163W	-0.170000	0.520000	1.540000	1.420000	1.660000	1.200000	0.080000	-0.510000	-0.920000	-0.810000	-0.810000	-0.760000	0.200000	1.420000	-0.450000	1.300000	-0.090000	-0.230000	0.260000	0.110000	3.450000	2.540000	2.360000	1.090000	0.420000	0.240000	0.670000	0.330000	0.830000	-0.070000	0.610000	0.210000	0.300000	0.730000	0.340000	-1.150000	-0.970000	-0.920000	-0.490000	-0.940000	-0.860000	-0.690000	-0.150000	0.200000	0.110000	-0.560000	-1.150000	-0.620000	NaN
YKL162C	NaN	0.060000	1.090000	NaN	0.750000	-0.140000	-0.400000	NaN	-0.710000	-0.140000	-0.670000	0.210000	0.750000	-0.070000	-0.120000	-1.030000	-0.740000	-0.400000	-0.920000	-0.270000	1.000000	0.730000	1.010000	0.770000	0.070000	NaN	0.510000	2.040000	-0.230000	0.580000	0.120000	-0.380000	-0.300000	-0.060000	-0.380000	1.020000	0.610000	1.060000	-0.060000	0.540000	0.190000	0.530000	0.700000	NaN	0.390000	0.110000	0.200000	0.510000	0.700000
YKL160W	0.550000	-0.360000	-0.270000	0.100000	0.240000	-0.360000	0.370000	NaN	0.240000	0.720000	0.560000	0.040000	0.060000	-0.180000	0.000000	0.720000	0.560000	0.300000	0.410000	0.410000	-0.070000	-0.070000	0.100000	0.150000	-0.100000	0.310000	0.140000	0.230000	-0.180000	0.580000	0.180000	0.370000	0.480000	0.410000	0.340000	-0.180000	-0.490000	-0.180000	-0.060000	-0.010000	0.140000	0.580000	0.520000	0.510000	0.380000	0.320000	-0.430000	-0.200000	0.150000
YLL023C	0.060000	0.640000	1.970000	2.040000	1.800000	1.250000	0.500000	0.060000	-0.740000	-0.430000	-0.450000	-0.400000	0.720000	-0.890000	0.240000	-0.620000	-0.250000	-0.600000	0.330000	0.290000	2.480000	2.320000	2.310000	1.560000	0.780000	1.040000	1.230000	0.510000	0.410000	0.970000	0.970000	0.310000	0.580000	0.160000	-0.290000	-0.100000	0.910000	0.830000	1.240000	0.850000	0.610000	0.340000	0.510000	0.450000	0.400000	0.640000	-0.090000	0.600000	0.830000
YLL016W	-0.710000	-2.000000	-1.090000	-0.890000	-0.470000	-0.380000	-0.250000	-0.320000	0.340000	-0.040000	0.290000	0.590000	0.040000	-0.050000	0.010000	-2.310000	-0.540000	-0.100000	-0.230000	-0.170000	-0.370000	-0.030000	-0.210000	-0.320000	-0.360000	-0.420000	-0.220000	0.650000	0.500000	-0.310000	-0.330000	-0.290000	-0.470000	-0.330000	0.030000	0.040000	0.120000	-0.100000	1.060000	-0.250000	-0.140000	0.160000	0.180000	0.400000	-0.110000	0.090000	0.170000	-0.320000	0.190000
YLL014W	-0.560000	0.400000	-0.560000	-1.030000	-0.540000	-0.100000	-0.320000	NaN	0.480000	0.420000	0.530000	-0.270000	-0.340000	0.030000	-0.120000	0.010000	0.330000	0.310000	0.670000	0.410000	-0.030000	-0.560000	-0.450000	-0.180000	0.180000	-0.300000	-0.100000	-0.040000	0.380000	-0.470000	-0.640000	-0.250000	-0.690000	-0.290000	-0.360000	-0.200000	-0.340000	-0.060000	0.620000	-0.120000	-0.220000	-0.120000	-0.040000	-0.430000	0.040000	0.160000	-0.250000	-0.120000	-0.420000
YLR025W	0.480000	0.860000	0.580000	0.910000	1.040000	-0.170000	NaN	0.860000	-0.100000	-0.170000	-0.030000	-0.140000	0.330000	-0.120000	-0.540000	0.210000	-0.450000	-0.470000	0.370000	-0.420000	1.050000	0.880000	0.660000	0.860000	0.770000	0.190000	0.060000	-0.290000	-0.430000	0.490000	0.030000	0.150000	0.320000	0.360000	0.250000	-0.340000	-0.170000	0.280000	0.240000	-0.180000	0.120000	0.040000	0.100000	-0.120000	0.180000	0.010000	-0.420000	-0.180000	0.200000
YLR026C	-0.600000	-1.000000	-0.640000	-0.120000	-0.450000	-0.620000	0.070000	0.060000	0.330000	0.620000	0.560000	0.440000	-0.090000	-0.140000	-0.180000	0.210000	-0.030000	-0.270000	-0.100000	-0.250000	-0.510000	-0.380000	-0.270000	-0.120000	0.120000	-0.150000	-0.060000	-0.250000	-0.340000	0.260000	0.010000	0.010000	0.040000	0.230000	0.030000	0.080000	0.140000	0.040000	0.140000	-0.060000	0.010000	-0.090000	0.200000	-0.140000	0.120000	-0.170000	-0.810000	-0.400000	-0.600000
YLR031W	NaN	NaN	-0.110000	NaN	NaN	NaN	NaN	NaN	0.630000	-0.450000	-0.640000	-0.280000	-0.450000	0.060000	0.320000	-0.740000	-0.880000	-1.290000	-1.260000	-1.140000	0.470000	-0.030000	0.020000	0.150000	-0.140000	-0.170000	-0.100000	-0.320000	-0.020000	-0.460000	-0.780000	-0.160000	-1.000000	-0.640000	-0.520000	0.610000	0.460000	0.950000	1.130000	0.380000	0.190000	-0.160000	0.200000	0.070000	0.020000	0.190000	0.040000	0.190000	0.560000
YLR033W	-0.450000	-0.300000	-0.580000	-0.490000	-0.400000	-0.290000	-0.300000	NaN	0.490000	0.320000	0.060000	-0.560000	-0.030000	-0.220000	-0.560000	-0.360000	0.030000	0.260000	0.110000	0.040000	-0.030000	-0.120000	-0.400000	0.200000	0.000000	0.160000	-0.270000	-0.220000	-0.380000	-0.220000	-0.220000	-0.320000	-0.360000	0.000000	-0.170000	-0.040000	-0.200000	-0.090000	0.160000	-0.200000	-0.450000	-0.490000	-0.150000	-0.920000	-0.250000	0.110000	0.250000	0.150000	-0.100000
YLR034C	-0.040000	-0.100000	NaN	0.230000	-0.180000	0.190000	-0.030000	0.160000	-0.170000	-0.030000	0.190000	0.210000	0.520000	0.330000	-0.100000	-0.940000	-0.670000	-0.510000	-0.340000	-0.060000	0.790000	0.700000	0.530000	0.190000	0.320000	-0.100000	-0.220000	-0.270000	0.190000	-0.040000	-0.100000	-0.300000	-0.180000	0.100000	-0.300000	0.190000	0.710000	-0.200000	-0.360000	-0.360000	-0.170000	0.180000	0.070000	-0.300000	-0.010000	0.480000	0.260000	0.480000	0.650000
YLR372W	-1.150000	-2.400000	-2.400000	-2.640000	-2.320000	-1.740000	-0.970000	-1.000000	0.900000	1.100000	0.930000	-0.140000	-1.640000	-0.760000	0.770000	0.360000	0.580000	0.820000	0.700000	0.880000	-2.640000	-2.840000	-2.470000	-1.840000	-1.150000	-0.620000	-0.810000	-0.320000	0.370000	-0.810000	-1.400000	-0.600000	-0.620000	-0.540000	-0.270000	-0.140000	-1.400000	-1.290000	0.150000	-0.840000	-0.400000	-0.560000	-0.360000	-0.320000	-0.840000	0.370000	-0.340000	-0.470000	-0.710000
YLR376C	NaN	NaN	0.040000	0.060000	0.500000	-0.620000	0.630000	NaN	0.510000	0.120000	-0.220000	0.360000	0.570000	0.160000	0.290000	-0.600000	-0.580000	0.000000	0.080000	-0.250000	0.210000	0.230000	0.160000	0.060000	-0.400000	-0.150000	-0.180000	-0.090000	-0.580000	-0.220000	-0.580000	0.070000	-0.100000	-0.180000	-0.420000	-0.380000	0.440000	-0.170000	0.080000	0.030000	0.340000	-0.200000	-0.030000	-0.180000	-0.600000	-0.180000	0.010000	-0.170000	-0.250000
YLR413W	-1.940000	-4.320000	NaN	-4.060000	-4.320000	-2.250000	-1.250000	-0.840000	1.390000	1.430000	1.460000	-0.560000	-2.840000	-2.560000	0.010000	0.780000	1.020000	1.260000	-0.100000	-0.640000	-3.640000	-3.840000	-4.060000	-3.840000	-3.060000	-1.600000	-2.840000	-0.470000	0.230000	-1.560000	-2.840000	-0.620000	-1.400000	-0.920000	0.040000	-2.120000	-3.470000	-1.220000	-0.320000	-0.090000	0.030000	0.000000	0.110000	-0.320000	0.030000	-0.060000	-1.600000	-1.890000	-1.690000
YLR414C	-0.170000	0.700000	0.710000	0.200000	0.230000	0.400000	-0.150000	-0.420000	-0.430000	-0.470000	-0.030000	0.630000	-0.510000	-0.300000	-0.170000	-0.230000	-0.120000	-0.170000	0.390000	-0.400000	0.710000	0.790000	0.320000	0.280000	-0.010000	-0.400000	-0.140000	0.060000	0.600000	-0.140000	-0.400000	-0.100000	0.320000	0.140000	-0.040000	0.370000	0.060000	0.160000	-0.320000	-0.220000	-0.420000	-0.030000	-0.220000	-0.040000	0.150000	0.310000	0.410000	0.310000	0.080000
YLR422W	NaN	0.790000	NaN	NaN	NaN	NaN	NaN	NaN	-0.380000	-0.740000	-0.830000	0.670000	0.230000	0.780000	0.810000	0.290000	0.160000	-0.380000	-0.090000	-0.370000	0.320000	0.000000	-0.040000	-0.190000	-0.140000	-0.180000	0.190000	1.740000	0.040000	-0.350000	0.490000	-0.370000	0.280000	-0.240000	0.210000	-0.220000	-0.430000	-0.050000	-0.370000	-0.260000	-0.330000	-0.070000	-0.060000	-0.180000	-0.040000	-0.100000	-0.280000	0.010000	-0.230000
YMR139W	0.900000	1.080000	1.730000	1.790000	1.210000	0.450000	0.190000	0.040000	-0.970000	-0.710000	-0.860000	0.290000	0.900000	0.200000	-0.600000	-0.690000	-1.060000	-0.940000	-0.810000	-0.250000	1.870000	2.040000	2.000000	1.530000	1.230000	1.040000	0.730000	-0.070000	-0.220000	0.970000	0.650000	-0.140000	0.550000	0.110000	-0.430000	0.230000	1.010000	1.200000	-0.920000	0.740000	0.280000	0.440000	0.360000	0.290000	0.330000	0.370000	0.510000	0.800000	0.660000
YMR177W	-0.290000	-1.060000	-1.150000	-0.620000	-1.090000	-0.890000	-0.070000	-0.270000	0.340000	0.740000	0.000000	0.300000	-0.670000	-0.380000	0.080000	-0.070000	0.330000	0.380000	0.030000	-0.040000	-1.360000	0.100000	0.080000	-0.620000	-0.230000	-0.490000	-0.560000	-0.290000	-0.300000	-0.180000	-0.740000	-0.030000	-0.070000	-0.290000	0.080000	-0.070000	1.150000	1.230000	-0.220000	0.180000	0.230000	-0.360000	-0.140000	-0.170000	-0.340000	0.300000	0.610000	0.530000	0.410000
YMR179W	-0.760000	-1.510000	-1.430000	-1.120000	-1.120000	-0.470000	0.030000	-0.140000	0.370000	0.570000	0.310000	-0.430000	-0.290000	-0.270000	0.240000	-0.540000	-0.300000	0.490000	-0.040000	0.200000	-0.890000	-0.170000	-0.270000	-0.940000	-0.140000	-0.200000	-0.540000	0.370000	-0.170000	-0.380000	-0.340000	0.520000	-0.180000	-0.300000	0.600000	0.880000	0.180000	0.210000	0.420000	0.180000	-0.030000	-0.230000	-0.200000	-0.250000	-0.470000	-0.250000	-0.290000	-0.250000	-0.420000
YMR180C	0.140000	-0.070000	0.080000	0.210000	0.450000	-0.010000	0.490000	0.860000	0.590000	0.080000	0.030000	-0.540000	-0.120000	0.210000	0.390000	-0.230000	0.000000	0.230000	0.080000	-0.340000	0.730000	0.640000	0.460000	0.500000	0.650000	-0.270000	0.060000	-0.030000	-0.040000	0.040000	-0.030000	0.060000	0.100000	0.280000	-0.010000	-0.230000	0.320000	1.040000	-0.590000	0.460000	0.480000	0.080000	0.010000	-0.150000	-0.490000	0.290000	0.310000	0.370000	0.410000
YMR182C	0.340000	0.860000	0.330000	0.200000	-0.270000	-0.230000	-0.170000	0.440000	0.440000	0.010000	-0.100000	-0.600000	0.120000	-0.580000	0.230000	0.180000	-0.340000	-0.070000	-0.890000	-0.090000	-0.760000	0.420000	0.320000	0.290000	0.120000	-0.270000	-0.140000	-0.150000	0.360000	-0.290000	-0.140000	-0.200000	-0.010000	0.150000	-0.120000	-1.000000	-0.270000	-1.060000	-1.850000	-0.380000	0.500000	-0.470000	0.180000	-0.090000	-0.810000	-0.710000	-0.640000	-0.920000	-0.940000
YMR186W	1.020000	1.640000	1.860000	1.860000	1.480000	1.550000	1.180000	1.500000	-0.510000	-0.450000	-0.540000	-0.470000	0.850000	0.390000	-0.200000	-0.810000	-1.470000	-2.180000	-2.740000	-2.560000	1.860000	2.180000	2.130000	2.070000	1.180000	1.010000	1.290000	0.790000	-0.040000	1.060000	1.330000	0.670000	1.410000	1.680000	1.290000	0.710000	0.960000	0.910000	0.490000	0.000000	-0.540000	-1.220000	-0.810000	-0.890000	-0.580000	0.390000	0.810000	0.620000	0.340000
YNL148C	-0.450000	-0.120000	-0.270000	-0.560000	-0.430000	-0.030000	-0.600000	-0.740000	0.230000	0.330000	0.140000	-0.030000	0.040000	-0.450000	0.000000	-3.320000	-1.400000	-3.840000	-0.380000	-0.150000	0.180000	-0.420000	-0.250000	-0.430000	-0.790000	NaN	-0.510000	0.260000	-1.640000	-0.220000	-0.690000	-0.420000	-0.200000	-0.620000	-0.090000	-0.740000	-0.010000	-0.170000	NaN	-0.340000	-0.090000	-0.100000	-0.430000	-0.400000	-0.620000	-0.640000	-0.690000	-0.140000	-0.560000
YNL145W	-0.450000	-0.670000	-0.810000	-1.000000	-1.060000	-1.060000	-0.920000	-0.940000	0.380000	0.800000	0.830000	0.070000	-0.140000	0.400000	-0.180000	-0.710000	-0.100000	0.890000	1.510000	1.180000	-1.400000	-1.290000	-0.510000	-0.580000	-0.230000	0.100000	0.080000	0.390000	0.450000	-0.070000	-0.070000	0.280000	-0.040000	0.100000	-0.090000	-0.620000	-0.580000	-0.430000	0.290000	-0.490000	-0.620000	-0.400000	-0.320000	0.150000	0.000000	0.510000	-0.360000	0.080000	0.140000
YNL144C	1.820000	NaN	1.330000	0.830000	0.310000	NaN	-0.120000	NaN	-0.580000	-0.920000	-0.970000	0.770000	0.810000	-1.090000	-1.030000	-0.860000	-0.710000	-2.640000	0.140000	0.180000	2.120000	1.760000	1.240000	0.120000	-0.450000	NaN	-0.920000	-0.810000	-0.170000	-0.450000	-0.790000	-1.290000	-0.840000	-1.120000	-0.840000	-0.760000	0.120000	0.100000	NaN	0.060000	-0.320000	0.180000	-0.250000	-0.690000	0.140000	0.040000	-0.400000	0.000000	0.000000
YNL093W	NaN	NaN	2.000000	1.420000	NaN	NaN	NaN	NaN	-0.040000	-1.470000	-2.060000	0.830000	0.750000	0.420000	-0.840000	-0.920000	-0.690000	-0.920000	-1.090000	-1.030000	2.460000	1.480000	1.570000	1.220000	0.600000	-0.140000	0.160000	-1.250000	-0.940000	0.260000	-0.180000	-0.420000	0.510000	-0.250000	-0.760000	0.920000	0.430000	NaN	0.480000	2.000000	1.410000	1.160000	0.460000	0.940000	1.160000	-0.090000	1.410000	0.200000	0.100000
YNL091W	0.140000	0.010000	-0.230000	0.380000	-0.100000	-0.070000	0.190000	NaN	-0.180000	-0.290000	-0.230000	0.000000	0.260000	-0.300000	-0.230000	0.360000	0.160000	0.040000	-0.360000	-0.140000	0.420000	0.510000	0.410000	0.230000	0.340000	0.340000	0.280000	0.110000	-0.140000	0.510000	0.590000	0.140000	0.540000	0.010000	0.190000	-0.450000	-0.380000	-0.230000	0.430000	-0.250000	-0.250000	0.000000	-0.140000	-0.060000	0.150000	-0.380000	0.310000	-0.010000	-0.620000
YNL086W	0.660000	0.610000	-0.140000	NaN	NaN	NaN	0.110000	NaN	0.550000	0.100000	0.140000	0.800000	-0.060000	0.000000	-0.070000	-0.470000	-0.300000	-1.560000	-0.560000	-0.940000	0.000000	NaN	-0.320000	-0.120000	-0.340000	-0.560000	-0.040000	-0.790000	-0.140000	-0.360000	-0.340000	-0.290000	-0.640000	-0.100000	-0.180000	-0.430000	0.840000	-0.430000	0.010000	0.190000	0.190000	0.390000	0.110000	0.140000	0.160000	0.160000	0.100000	0.040000	0.370000
YOL014W	0.690000	1.220000	0.000000	NaN	-0.740000	NaN	-0.690000	NaN	-0.140000	-0.490000	-0.400000	0.660000	0.880000	-0.980000	-0.390000	-0.430000	0.450000	0.510000	1.120000	0.870000	1.460000	0.610000	0.400000	-0.490000	-0.710000	NaN	-0.810000	-0.320000	0.480000	-0.430000	-1.000000	-0.560000	-0.090000	-0.740000	-0.100000	-0.670000	-0.790000	-0.920000	NaN	-0.890000	-1.470000	-1.180000	-1.430000	-0.940000	-0.360000	0.290000	-0.710000	-0.150000	-0.230000
YOR019W	NaN	1.830000	NaN	1.760000	2.040000	NaN	0.560000	NaN	1.030000	-1.430000	-1.120000	-0.360000	0.480000	-0.050000	0.080000	-0.510000	-0.580000	-0.600000	-0.420000	-0.710000	2.700000	2.270000	2.360000	1.650000	0.950000	NaN	1.130000	0.280000	0.010000	0.290000	0.630000	0.210000	0.260000	0.330000	0.300000	0.650000	1.210000	1.490000	NaN	1.460000	0.590000	0.040000	0.490000	-0.300000	-0.010000	0.150000	0.460000	0.670000	0.640000
YOR021C	-0.840000	-1.790000	-2.640000	-2.250000	-2.000000	-1.790000	-1.030000	-0.760000	0.310000	1.020000	0.950000	0.040000	-1.460000	-0.200000	0.620000	0.520000	1.130000	1.030000	1.410000	0.590000	-2.320000	-2.120000	-2.250000	-1.640000	-1.320000	-0.620000	-1.250000	-0.380000	-0.320000	-0.580000	-1.250000	-0.420000	-0.600000	-0.140000	0.320000	-0.640000	-1.220000	-1.180000	-0.840000	-0.400000	-0.270000	0.000000	-0.100000	0.450000	-0.010000	0.560000	-0.030000	0.140000	0.010000
YOR025W	-0.090000	0.040000	-0.200000	-0.300000	-0.600000	-0.640000	-0.450000	NaN	-0.150000	0.150000	0.240000	-0.270000	1.330000	1.170000	-0.120000	-0.890000	-0.250000	-0.100000	0.080000	-0.250000	-0.090000	-0.120000	-0.090000	0.120000	-0.360000	0.210000	-0.230000	-0.450000	-0.340000	0.040000	-0.140000	-0.580000	-0.450000	-0.760000	-0.810000	-1.220000	-0.560000	-1.740000	-1.120000	-1.560000	-1.060000	-0.450000	-0.150000	-0.380000	-0.290000	-1.180000	-1.090000	-1.000000	-1.250000
YOR027W	1.890000	2.310000	3.130000	3.090000	2.630000	1.710000	2.060000	1.690000	-1.790000	-1.400000	-1.400000	-0.270000	2.390000	1.880000	-0.850000	-1.690000	-1.740000	-2.120000	-1.510000	-2.560000	3.130000	3.440000	3.110000	2.740000	0.830000	1.920000	1.750000	0.960000	-0.320000	1.840000	1.690000	0.630000	1.900000	1.830000	1.550000	0.160000	0.760000	0.500000	0.040000	-0.560000	-0.510000	-1.060000	-0.940000	-0.860000	-0.450000	-0.510000	-1.060000	-0.860000	-0.620000
YOR359W	-2.060000	-0.470000	-2.560000	-1.890000	-2.060000	-1.290000	-0.940000	-0.790000	0.880000	1.360000	0.310000	0.350000	-0.390000	-0.050000	-0.020000	1.380000	0.320000	-1.890000	0.420000	0.240000	-1.370000	-1.380000	-1.130000	-1.420000	-1.050000	-0.890000	-0.210000	0.600000	-0.200000	-0.290000	-0.220000	0.740000	0.840000	0.180000	-0.060000	-0.530000	0.010000	-0.660000	0.030000	-0.170000	-0.100000	-0.370000	-0.310000	0.040000	-0.500000	-0.140000	-0.170000	-0.020000	-0.210000
YOR367W	0.900000	0.920000	0.290000	NaN	NaN	0.030000	NaN	NaN	0.630000	-0.300000	-0.200000	0.330000	0.690000	0.250000	-0.380000	-0.790000	-0.710000	-0.640000	-0.560000	-0.220000	-1.120000	0.000000	0.160000	0.490000	0.530000	0.160000	0.410000	-0.290000	-0.100000	0.370000	0.430000	0.240000	0.160000	0.490000	-0.040000	0.010000	0.250000	0.040000	0.340000	0.150000	-0.030000	0.060000	0.030000	0.200000	0.360000	0.180000	0.330000	0.600000	0.500000
YPL274W	-0.180000	-0.690000	-0.560000	-0.540000	0.080000	NaN	-0.620000	-0.890000	0.180000	0.360000	0.420000	0.230000	-0.550000	0.660000	0.190000	-0.560000	-0.920000	-0.540000	0.140000	1.040000	-0.860000	-0.470000	-0.760000	-0.810000	-0.180000	-0.560000	-0.670000	0.330000	0.030000	-0.540000	-0.690000	-0.180000	-0.420000	0.180000	0.210000	0.190000	1.000000	0.430000	0.010000	-0.450000	-0.030000	-0.040000	0.140000	-0.040000	-0.120000	-0.040000	-0.230000	-0.470000	0.000000
YPL271W	0.080000	NaN	0.710000	0.320000	0.400000	0.380000	-0.380000	-0.320000	0.050000	-0.290000	-0.600000	-0.140000	0.560000	0.460000	0.070000	-0.740000	-0.740000	NaN	-0.430000	-0.740000	1.060000	1.100000	0.910000	0.930000	0.640000	-1.640000	-0.220000	NaN	-5.060000	-0.320000	1.280000	NaN	NaN	NaN	NaN	0.000000	0.150000	0.500000	1.300000	0.200000	0.360000	0.310000	-0.320000	0.260000	0.240000	0.430000	0.460000	0.420000	0.230000
YPL269W	-0.290000	-0.710000	-0.710000	-0.890000	-0.620000	-0.890000	-0.430000	-0.140000	0.440000	0.330000	0.160000	-0.100000	-0.140000	-0.390000	-0.040000	-0.070000	-0.640000	-0.510000	-0.940000	-0.070000	-0.560000	-0.430000	-0.560000	-0.230000	-0.940000	-0.150000	-0.470000	-0.450000	-0.670000	-0.290000	-0.400000	-0.600000	-0.470000	-0.470000	-0.580000	-0.170000	-0.840000	-0.640000	0.340000	-0.710000	-0.490000	-0.400000	-0.690000	-0.620000	-0.300000	0.040000	0.150000	-0.140000	-0.180000
YPL267W	-0.220000	-0.200000	-2.120000	-1.400000	-0.470000	-0.420000	0.580000	0.740000	0.760000	0.460000	0.500000	-0.050000	-0.600000	-0.700000	0.200000	-1.000000	-1.320000	-0.420000	0.190000	-0.230000	-0.810000	-0.580000	-1.220000	-0.970000	-1.180000	-0.340000	-0.620000	-0.140000	-0.970000	-0.420000	-0.840000	0.200000	-0.920000	-0.430000	-0.450000	-0.560000	0.030000	-0.100000	0.000000	0.110000	0.240000	0.210000	-0.150000	0.240000	-0.090000	0.060000	-0.420000	-0.270000	-0.600000
YPL265W	1.050000	1.110000	2.280000	1.950000	1.820000	1.660000	0.330000	0.710000	-1.170000	-1.170000	-1.290000	-0.210000	0.490000	1.010000	-0.580000	-1.060000	-2.060000	-2.250000	-2.400000	-0.300000	2.720000	2.160000	1.910000	2.120000	0.710000	1.590000	1.610000	0.440000	0.580000	1.530000	1.340000	0.280000	0.950000	1.120000	0.000000	-0.230000	-0.420000	-0.010000	0.140000	-0.340000	-0.490000	-0.150000	-0.220000	-0.140000	-0.450000	0.030000	-0.170000	0.000000	0.000000
YPR070W	-0.380000	-0.940000	-0.430000	NaN	NaN	-0.600000	NaN	NaN	0.360000	0.200000	-0.150000	0.660000	0.300000	-0.630000	-0.150000	-0.130000	1.200000	0.420000	-0.610000	-0.030000	0.180000	-0.170000	-0.620000	0.080000	-0.760000	-0.100000	-0.520000	0.440000	1.770000	1.170000	-0.200000	0.060000	-0.890000	0.250000	0.370000	0.100000	0.150000	0.110000	-0.060000	-0.200000	0.090000	-0.040000	-0.070000	-0.330000	0.280000	0.090000	0.250000	0.320000	0.240000
YPR079W	0.660000	1.200000	1.450000	1.310000	1.010000	NaN	0.380000	0.440000	-0.490000	-0.470000	-0.430000	0.420000	0.820000	0.320000	-0.160000	-0.840000	-0.030000	-0.940000	-0.560000	-0.640000	1.840000	1.620000	1.420000	1.210000	0.650000	0.290000	0.360000	-0.170000	0.140000	0.580000	0.120000	-0.380000	0.080000	0.070000	-0.320000	0.510000	1.300000	1.380000	0.280000	0.070000	0.510000	0.450000	0.000000	0.430000	0.310000	NaN	-0.200000	-0.140000	-0.270000
YBL059W	-0.360000	-0.300000	-0.290000	-0.200000	0.040000	-0.510000	NaN	0.360000	-0.120000	0.200000	0.240000	0.700000	-0.400000	-0.180000	-0.090000	0.290000	-0.100000	-0.890000	-0.060000	-0.270000	-0.060000	-0.320000	0.080000	0.100000	0.590000	-0.120000	-0.060000	-0.540000	0.010000	0.110000	-0.030000	0.060000	0.150000	0.240000	0.410000	0.010000	-0.250000	0.160000	-0.640000	0.390000	0.140000	0.290000	0.420000	0.260000	0.390000	0.060000	0.100000	-0.120000	0.190000
YBR267W	-3.060000	-3.320000	-3.180000	-3.320000	-2.940000	-2.470000	-1.150000	-0.740000	1.210000	1.430000	1.280000	-0.420000	-1.940000	-0.810000	0.320000	1.110000	0.900000	0.630000	0.630000	0.380000	-4.320000	-3.060000	-2.940000	-2.740000	-0.620000	-1.640000	-1.030000	0.280000	0.070000	-1.470000	-0.760000	0.600000	-0.320000	0.720000	1.170000	-1.560000	-1.150000	-1.060000	-0.690000	-0.740000	-0.710000	-0.250000	-0.490000	-0.420000	-0.640000	-0.690000	-1.030000	-1.290000	-0.710000
YCL061C	-0.060000	0.270000	-0.800000	-0.760000	-0.600000	-0.030000	-0.320000	0.010000	0.360000	-0.100000	-0.320000	-0.100000	-0.230000	-0.550000	0.190000	-1.380000	-0.920000	-0.500000	-0.610000	-0.310000	-0.920000	-0.740000	-0.970000	-0.790000	-1.070000	-0.540000	-0.450000	0.200000	-0.180000	-0.590000	-1.170000	0.020000	-0.080000	-0.200000	0.030000	-0.290000	-0.610000	-0.100000	0.020000	-0.260000	0.110000	-0.340000	-0.290000	-0.140000	-0.420000	-0.470000	0.420000	-0.450000	-0.900000
YCL058C	-0.790000	-0.470000	-0.640000	-0.030000	0.040000	-0.640000	0.600000	0.700000	0.120000	0.770000	0.660000	0.040000	-0.230000	0.240000	0.480000	-0.120000	0.100000	0.110000	0.060000	0.100000	-0.890000	-0.200000	-1.940000	-0.760000	0.210000	-0.620000	-0.230000	0.190000	0.060000	-0.300000	-0.150000	0.430000	0.110000	0.730000	0.870000	0.480000	-0.490000	0.000000	0.040000	-0.140000	0.150000	-0.140000	-0.380000	0.040000	-0.450000	-0.220000	-0.400000	-0.640000	-0.400000
YCL049C	-0.640000	0.000000	0.320000	0.150000	0.580000	0.850000	-0.200000	-0.470000	-0.170000	0.150000	-0.040000	-0.420000	0.210000	0.760000	0.240000	-1.940000	-0.560000	-2.470000	-0.150000	-0.100000	0.580000	0.480000	0.890000	1.000000	0.790000	-0.860000	-0.040000	-0.230000	-0.100000	-0.290000	-0.230000	-0.470000	-0.690000	-0.250000	-0.640000	-0.860000	-0.760000	0.100000	NaN	0.400000	0.230000	0.710000	0.490000	0.430000	0.710000	-0.640000	-0.860000	-0.250000	-0.920000
YDL037C	NaN	NaN	NaN	NaN	NaN	NaN	NaN	NaN	-0.150000	NaN	-0.220000	0.900000	0.320000	-0.300000	-0.510000	-0.840000	-1.290000	0.280000	NaN	NaN	-0.170000	-0.320000	-1.000000	-0.580000	-0.270000	1.880000	-4.640000	1.530000	0.430000	-0.640000	NaN	0.000000	1.210000	-0.620000	-1.250000	0.460000	-1.890000	-0.790000	-0.920000	-0.620000	NaN	-1.400000	-1.400000	-1.560000	-0.860000	-0.060000	0.030000	-0.270000	-0.180000
YDL029W	0.290000	0.600000	0.740000	0.750000	0.370000	0.110000	0.280000	-0.060000	-0.250000	0.000000	-0.120000	-0.150000	0.450000	0.390000	0.120000	-0.420000	-0.560000	-0.600000	-0.200000	0.260000	0.460000	0.950000	0.630000	0.460000	0.600000	0.290000	0.430000	0.110000	-0.030000	0.510000	0.490000	0.040000	0.480000	0.260000	-0.010000	0.750000	0.520000	1.670000	0.970000	0.910000	0.500000	-0.340000	-0.070000	-0.430000	-0.670000	0.370000	1.080000	1.060000	1.110000
YDR009W	NaN	NaN	0.730000	NaN	NaN	NaN	-0.380000	-0.380000	-0.600000	-0.220000	-0.860000	-0.400000	0.540000	0.160000	0.410000	0.570000	-1.430000	-0.760000	-3.180000	-0.970000	0.510000	-0.710000	-0.170000	0.000000	-0.620000	NaN	0.200000	0.280000	-0.380000	-0.400000	-0.690000	0.030000	0.890000	-0.940000	-0.300000	-0.400000	-0.320000	NaN	-0.960000	0.280000	0.580000	0.720000	0.520000	0.440000	0.770000	-0.250000	-1.180000	0.300000	0.230000
YDR012W	-0.250000	-0.790000	-1.430000	-2.000000	-2.180000	NaN	-0.860000	-0.890000	1.020000	1.150000	1.010000	0.590000	-0.670000	-0.670000	0.320000	0.600000	0.680000	0.300000	1.700000	1.300000	-2.400000	-2.400000	-2.250000	-1.790000	-0.360000	-0.120000	-0.380000	-0.340000	0.590000	-0.170000	-0.760000	-0.600000	0.000000	-0.340000	-0.540000	-0.200000	-0.670000	-1.060000	-0.860000	-1.180000	-0.560000	-0.010000	-0.560000	0.180000	0.280000	-0.490000	-1.030000	-1.120000	-1.060000
YDR016C	0.000000	0.540000	-0.090000	-0.040000	-0.140000	NaN	-0.360000	0.060000	-0.090000	0.070000	0.180000	0.900000	0.260000	-0.250000	0.200000	-0.740000	-0.430000	-0.620000	0.040000	0.140000	0.680000	0.180000	0.120000	-0.040000	0.420000	-0.030000	0.250000	-0.360000	-0.180000	0.210000	0.070000	-0.170000	0.000000	0.060000	-0.400000	0.810000	NaN	0.670000	0.830000	-0.200000	-0.030000	0.070000	-0.560000	0.060000	0.330000	-0.040000	0.100000	0.070000	0.060000
YDR336W	0.290000	-0.670000	-0.540000	NaN	0.180000	-0.540000	-0.150000	-0.070000	-0.120000	0.510000	0.230000	0.150000	0.150000	1.120000	-0.010000	-0.560000	-0.180000	-0.040000	-0.170000	-0.300000	0.320000	0.190000	0.360000	0.160000	0.080000	0.250000	-0.030000	-0.040000	-0.300000	0.260000	-0.180000	-0.070000	-0.320000	0.100000	0.030000	-0.220000	0.210000	0.110000	NaN	-0.320000	-0.430000	-0.030000	0.190000	0.100000	0.110000	-0.010000	-0.060000	0.230000	0.230000
YDR343C	2.410000	4.020000	4.590000	3.710000	3.780000	2.270000	0.060000	0.150000	-3.060000	-3.330000	-3.130000	-0.590000	1.920000	0.780000	-2.290000	0.880000	-0.270000	0.210000	0.180000	0.130000	4.830000	5.100000	4.310000	3.810000	3.330000	2.040000	1.730000	-0.360000	0.440000	1.970000	1.630000	-0.580000	1.230000	1.240000	-0.700000	-0.600000	0.060000	0.230000	0.820000	0.990000	0.880000	0.290000	0.130000	0.470000	0.440000	0.660000	0.150000	0.160000	0.340000
YDR380W	1.260000	3.610000	NaN	4.660000	3.350000	2.890000	1.170000	1.160000	-3.640000	-3.180000	-3.470000	-1.600000	2.050000	0.960000	-1.690000	-1.640000	-1.510000	-1.470000	-2.250000	-1.360000	5.940000	5.380000	5.530000	4.820000	2.720000	0.820000	2.620000	1.280000	0.400000	0.430000	2.450000	1.350000	0.310000	1.600000	0.430000	0.300000	0.870000	0.110000	0.250000	0.450000	-0.030000	0.450000	-0.270000	0.320000	0.430000	0.060000	-0.230000	-0.860000	-0.790000
YDR382W	-0.220000	-0.970000	NaN	-1.740000	-2.560000	-1.360000	-0.810000	-0.710000	1.020000	1.170000	1.050000	0.630000	-0.150000	-0.860000	0.530000	0.750000	0.830000	0.700000	1.330000	1.700000	-1.940000	-2.120000	-1.640000	-1.600000	-0.140000	-0.040000	-0.360000	-0.430000	0.500000	-0.100000	-0.710000	-0.430000	-0.220000	-0.230000	-0.510000	-0.090000	-0.790000	-1.320000	-1.430000	-1.060000	-1.030000	-0.010000	-0.670000	0.290000	0.300000	-0.470000	-0.890000	-1.250000	-0.940000
YDR383C	0.890000	0.100000	-0.400000	-0.420000	-0.030000	-0.510000	0.160000	0.200000	0.590000	0.160000	0.300000	-0.090000	-0.600000	-0.600000	-0.200000	-0.540000	-0.600000	-0.600000	-0.070000	-0.090000	-0.090000	-0.580000	-0.300000	-0.290000	0.150000	-0.470000	-0.430000	-0.690000	-0.510000	-0.250000	-0.450000	-0.220000	-0.290000	-0.060000	-0.470000	-0.450000	-0.790000	-0.940000	-0.600000	-0.150000	-0.290000	-0.140000	-0.920000	-0.120000	-0.090000	0.010000	0.210000	0.250000	0.030000
YDR388W	0.700000	0.580000	1.550000	1.850000	1.200000	1.550000	1.170000	0.920000	-0.540000	-0.120000	-0.220000	-0.290000	0.530000	0.640000	0.210000	0.430000	-0.150000	-0.380000	-0.560000	-0.230000	1.540000	1.470000	1.660000	1.200000	0.850000	0.010000	0.230000	0.100000	0.360000	0.550000	0.580000	0.500000	0.320000	0.400000	0.010000	0.010000	0.890000	0.460000	-0.090000	0.510000	0.160000	0.450000	-0.510000	-0.010000	0.140000	-0.150000	0.190000	-0.200000	0.160000
YER110C	-0.250000	-2.470000	NaN	NaN	-3.060000	-2.000000	NaN	-0.740000	0.510000	0.930000	0.110000	-0.150000	-1.940000	-2.840000	0.380000	1.510000	0.960000	-0.320000	0.690000	1.490000	-3.180000	-3.840000	-2.840000	-3.320000	-2.560000	-0.150000	-1.030000	0.160000	0.490000	-0.420000	-0.890000	-0.790000	-0.400000	-1.000000	0.190000	-1.430000	-1.600000	-2.940000	-1.270000	-0.620000	-0.690000	-0.270000	-0.380000	-0.470000	-0.320000	0.210000	-0.560000	-0.380000	-0.840000
YER114C	-0.300000	-0.940000	-0.510000	-0.860000	-0.430000	-0.270000	0.000000	0.010000	0.060000	0.060000	NaN	-0.250000	-0.470000	-0.620000	0.180000	0.410000	0.490000	0.460000	0.110000	-0.140000	-1.220000	-0.710000	-0.600000	-0.490000	-0.560000	-0.510000	-0.380000	-0.030000	-0.040000	-0.640000	-0.040000	-0.120000	-0.270000	-0.230000	0.180000	-0.290000	-1.320000	-0.600000	0.030000	-0.420000	-0.220000	-0.740000	-0.510000	-0.510000	-0.760000	-0.150000	0.000000	-0.360000	-0.380000
YGL186C	-0.400000	-0.690000	0.360000	0.380000	0.560000	1.100000	0.750000	0.430000	-0.340000	-0.030000	-0.070000	-0.510000	-0.200000	1.040000	0.650000	0.530000	0.210000	-0.510000	-0.250000	0.260000	0.040000	0.340000	0.370000	0.060000	0.420000	0.210000	0.250000	0.530000	0.480000	-0.290000	0.010000	0.140000	0.190000	-0.040000	0.070000	-0.270000	-0.060000	0.320000	-0.490000	0.310000	0.210000	-0.120000	-0.040000	-0.030000	-0.420000	1.010000	0.820000	0.600000	0.850000
YGL184C	NaN	NaN	0.260000	0.710000	2.960000	1.610000	1.620000	NaN	-1.180000	-0.920000	-1.400000	-0.030000	-0.340000	1.100000	1.220000	-0.300000	-0.640000	-0.710000	-1.600000	-1.320000	0.370000	0.330000	0.480000	-0.200000	-0.040000	0.070000	0.060000	1.720000	-0.030000	-0.180000	-0.140000	0.440000	0.300000	0.390000	1.430000	0.430000	0.790000	1.170000	NaN	-0.010000	0.330000	-0.380000	0.950000	-0.040000	-0.320000	0.060000	0.760000	-0.090000	0.080000
YGL128C	-0.340000	-0.420000	0.030000	0.070000	0.190000	0.120000	-0.060000	-0.600000	-0.230000	-0.470000	-0.100000	-0.250000	0.390000	0.400000	0.160000	-0.140000	-0.220000	-0.270000	-0.060000	-0.070000	0.620000	0.100000	0.200000	-0.070000	0.410000	0.120000	-0.040000	-0.010000	-0.170000	0.160000	0.180000	0.190000	0.030000	0.070000	-0.200000	0.000000	-0.470000	-0.620000	-0.320000	0.000000	-0.340000	-0.070000	0.150000	-0.140000	-0.090000	-0.400000	0.400000	0.580000	0.450000
YGR177C	-1.440000	-3.950000	-3.270000	-2.840000	-2.300000	-1.470000	-0.620000	NaN	0.910000	1.070000	0.770000	-0.710000	-1.740000	0.770000	0.430000	0.430000	-0.070000	0.180000	-0.300000	0.660000	-3.640000	-2.590000	-2.040000	-1.580000	-1.590000	-0.970000	-0.860000	0.510000	-0.140000	-0.890000	-0.620000	-0.060000	-0.690000	-0.400000	-0.060000	-0.690000	-1.510000	-1.840000	-0.470000	-1.150000	-1.060000	-0.150000	0.150000	-0.060000	0.010000	-0.430000	-0.970000	-1.060000	-0.890000
YGR179C	0.120000	-0.940000	-0.580000	NaN	-0.190000	-0.920000	-0.070000	NaN	-0.060000	0.190000	-0.040000	-0.250000	0.320000	0.310000	-0.010000	-0.740000	-0.430000	-0.150000	-0.180000	-0.030000	0.160000	-0.160000	0.210000	-0.040000	-0.720000	1.060000	-0.170000	0.580000	-0.710000	0.180000	0.000000	-0.100000	0.240000	-0.290000	-0.220000	NaN	-0.490000	-0.710000	-0.490000	-0.450000	-0.710000	-0.060000	0.010000	-0.180000	-0.170000	0.040000	-0.070000	-0.070000	-0.060000
YGR181W	-0.090000	-0.400000	-0.370000	0.030000	-0.040000	-0.300000	0.070000	NaN	0.140000	0.580000	0.390000	-0.120000	0.190000	-0.710000	0.180000	0.030000	0.190000	-0.100000	0.900000	0.550000	0.410000	-0.010000	0.470000	0.100000	-0.350000	1.030000	0.150000	0.290000	0.120000	0.530000	0.080000	0.120000	0.360000	0.260000	0.110000	-0.450000	-0.790000	-0.220000	-0.090000	0.210000	-0.180000	0.060000	0.440000	0.440000	0.370000	0.410000	-0.070000	0.540000	0.480000
YGR183C	0.160000	0.700000	0.820000	0.970000	0.810000	0.340000	0.150000	NaN	-0.640000	-0.450000	-0.380000	-0.150000	0.850000	0.210000	-0.090000	-0.690000	-0.220000	-0.250000	0.410000	0.430000	1.340000	1.090000	1.430000	1.020000	0.290000	2.290000	0.440000	-0.180000	0.000000	0.830000	0.160000	-0.360000	0.590000	-0.360000	-0.470000	-0.090000	-0.540000	-0.180000	0.540000	-0.040000	-0.270000	0.140000	0.300000	0.380000	0.410000	0.010000	-0.220000	0.030000	-0.030000
YGR187C	-1.470000	-3.560000	-3.010000	-2.180000	-1.560000	-1.490000	-0.410000	NaN	0.520000	0.840000	0.820000	-0.760000	-1.890000	0.200000	0.150000	1.010000	1.060000	0.940000	-0.010000	-0.090000	-2.480000	-2.490000	-2.150000	-1.670000	-1.680000	-1.180000	-0.860000	0.530000	-0.040000	-0.840000	-0.340000	0.710000	-0.010000	0.580000	0.920000	-1.180000	-2.180000	-1.940000	-0.860000	-1.120000	-1.030000	-0.320000	0.070000	-0.220000	-0.100000	-0.230000	-1.150000	-0.940000	-0.790000
YGR221C	-0.720000	-0.750000	-1.030000	-1.290000	-1.440000	-0.510000	-0.220000	-0.450000	0.380000	0.430000	0.430000	-0.040000	-0.200000	-0.120000	0.690000	-0.090000	-0.250000	0.160000	0.380000	0.800000	-1.380000	-0.710000	-0.800000	-0.840000	0.070000	-0.070000	-0.450000	0.110000	-0.320000	-0.670000	-0.920000	0.030000	-0.400000	-0.840000	0.250000	0.110000	-0.230000	0.300000	-0.250000	0.080000	-0.070000	-0.560000	-0.380000	-0.340000	-0.760000	0.070000	-0.040000	-0.120000	0.000000
YGR225W	NaN	NaN	1.860000	1.160000	1.670000	NaN	NaN	-0.920000	-0.920000	-1.220000	-1.320000	0.440000	0.820000	0.720000	-0.140000	-1.890000	-1.030000	-1.030000	-1.940000	-1.180000	1.500000	0.530000	1.240000	1.080000	0.590000	-0.060000	0.360000	-0.740000	-0.920000	0.040000	-0.420000	-0.200000	-1.120000	-0.170000	-0.180000	-0.250000	-0.170000	0.810000	-0.030000	0.420000	0.340000	0.190000	-0.920000	0.400000	0.360000	-0.710000	-0.030000	-0.490000	0.140000
YGR233C	-0.850000	-1.230000	-0.290000	-0.080000	-0.210000	0.260000	-0.020000	-0.020000	0.160000	0.400000	0.240000	-0.270000	0.150000	0.540000	0.580000	0.930000	-0.100000	0.620000	0.160000	0.640000	-1.180000	-0.670000	-0.340000	0.200000	0.130000	0.140000	0.240000	0.980000	0.080000	-0.150000	0.880000	1.120000	0.260000	0.580000	1.030000	-0.170000	-0.320000	0.040000	-1.150000	0.060000	-0.030000	0.250000	-0.120000	0.200000	0.070000	-0.150000	0.490000	0.340000	0.290000
YHR189W	0.650000	0.440000	0.780000	0.810000	0.820000	0.290000	0.270000	0.060000	-0.380000	-0.360000	-0.250000	0.030000	0.490000	0.160000	-0.120000	0.150000	-1.120000	-0.360000	-0.340000	0.300000	0.700000	0.600000	0.820000	0.250000	0.200000	-0.640000	0.070000	2.250000	0.240000	-0.380000	-0.060000	-0.790000	-0.580000	-1.060000	-0.490000	-0.430000	-0.800000	-0.350000	NaN	-0.560000	-0.830000	-0.230000	0.000000	0.010000	-0.090000	-0.470000	-0.360000	-0.250000	-0.840000
YHR192W	-0.010000	-0.520000	-0.310000	0.170000	0.060000	NaN	0.030000	0.120000	-0.320000	0.320000	0.080000	-0.060000	0.190000	0.230000	-0.170000	-0.430000	-0.380000	-0.540000	-0.100000	-0.030000	0.420000	0.200000	0.310000	-0.040000	-0.020000	0.120000	-0.150000	0.000000	-0.090000	0.100000	-0.230000	-0.060000	0.140000	0.180000	0.260000	-0.170000	-0.430000	-0.350000	-0.540000	-0.320000	-0.360000	0.080000	0.190000	0.050000	0.120000	0.010000	0.160000	0.320000	0.130000
YHR195W	1.030000	1.290000	1.500000	1.470000	1.160000	0.000000	0.160000	0.340000	-0.620000	-0.620000	-0.450000	-0.030000	0.850000	0.120000	-0.790000	0.180000	0.920000	-0.200000	-0.100000	-0.250000	1.500000	1.210000	1.230000	0.960000	0.910000	0.550000	0.540000	-0.290000	-0.380000	0.820000	0.420000	-0.320000	0.320000	0.180000	-0.150000	-0.310000	-1.010000	-0.380000	-0.380000	-0.310000	0.020000	0.010000	0.000000	0.040000	0.210000	0.150000	-0.800000	-0.580000	-0.460000
YHR197W	-1.840000	-3.690000	-3.950000	-3.470000	-2.890000	-1.860000	-1.200000	-1.020000	0.930000	1.140000	1.090000	-0.690000	-2.470000	-1.510000	-0.140000	0.850000	0.450000	0.610000	0.330000	0.250000	-2.790000	-3.120000	-3.400000	-2.950000	-1.020000	-1.890000	-1.400000	-0.030000	0.500000	-1.600000	-0.970000	-0.090000	-0.940000	-0.030000	0.570000	-1.770000	-3.270000	-2.540000	0.240000	-0.850000	-0.480000	-0.100000	-0.170000	-0.140000	-0.070000	0.110000	-0.860000	-0.840000	-0.710000
YHR198C	0.330000	0.430000	0.990000	1.150000	0.870000	NaN	0.280000	0.260000	-0.640000	-0.380000	-0.540000	0.040000	0.820000	0.710000	-0.120000	-0.340000	-0.540000	-0.760000	-0.450000	-0.200000	1.360000	1.360000	1.300000	0.850000	0.880000	0.620000	0.570000	0.210000	0.290000	0.440000	0.550000	0.070000	-0.030000	0.250000	-0.090000	-0.490000	-1.030000	-0.710000	0.030000	0.010000	0.000000	0.320000	0.340000	0.330000	0.260000	0.230000	0.120000	0.230000	0.230000
YIL149C	0.010000	-0.530000	-0.450000	-0.010000	0.060000	-0.010000	-0.020000	0.190000	0.660000	0.070000	0.000000	-0.300000	-0.320000	-0.430000	-0.270000	0.190000	0.300000	0.390000	0.340000	-0.010000	-0.270000	-0.680000	-0.540000	-0.120000	-1.090000	0.570000	-0.060000	0.210000	-0.220000	0.100000	0.440000	0.400000	0.480000	-0.250000	0.390000	-0.410000	-0.300000	-0.230000	-0.760000	-0.360000	-0.370000	-0.090000	-0.160000	-0.100000	-0.060000	-0.450000	-0.150000	-0.390000	-0.710000
YIL147C	-0.960000	-1.940000	-1.150000	-1.060000	-1.140000	-0.320000	-0.470000	-0.460000	0.120000	0.230000	0.110000	-0.540000	-0.760000	-0.420000	0.580000	0.320000	0.080000	0.830000	0.310000	0.390000	-0.710000	-0.850000	-0.690000	-0.450000	-0.870000	-0.470000	-0.340000	0.040000	0.070000	-0.860000	-0.340000	-0.070000	-0.360000	-0.300000	0.230000	-0.320000	-1.060000	-0.410000	-0.760000	-0.090000	-0.190000	0.080000	-0.100000	0.070000	0.120000	-0.260000	-0.020000	-0.290000	-0.390000
YIL143C	-0.050000	-0.490000	0.310000	0.360000	0.200000	0.060000	0.010000	0.070000	0.060000	-0.060000	-0.040000	-0.420000	0.150000	-0.070000	-0.010000	-0.040000	0.110000	-0.180000	0.430000	-0.290000	0.140000	0.280000	0.280000	0.570000	0.040000	-0.120000	-0.100000	-0.200000	-0.090000	-0.090000	0.110000	0.010000	-0.320000	0.060000	-0.030000	0.110000	-0.360000	-0.070000	0.010000	-0.220000	-0.230000	0.120000	0.150000	-0.030000	0.070000	-0.270000	-0.280000	-0.180000	-0.230000
YJL099W	0.100000	-0.170000	0.530000	0.530000	0.660000	0.440000	0.320000	0.230000	0.230000	-0.400000	-0.480000	-0.350000	-0.060000	0.420000	-0.190000	-0.040000	-0.110000	-0.250000	-0.880000	-0.220000	0.540000	-0.280000	0.740000	0.880000	-0.660000	0.380000	0.520000	0.240000	0.000000	0.160000	0.710000	0.220000	0.240000	0.390000	0.380000	0.420000	0.870000	0.980000	-0.400000	0.710000	0.380000	-0.160000	-0.020000	-0.110000	-0.430000	0.280000	0.570000	0.530000	0.580000
YJL097W	-0.130000	0.050000	0.150000	-0.390000	-0.670000	0.120000	-0.020000	-0.100000	0.230000	0.260000	0.180000	-0.060000	-0.150000	0.120000	0.670000	-0.140000	0.140000	0.200000	0.260000	0.010000	0.490000	0.410000	-0.120000	-0.350000	0.360000	-0.380000	-0.360000	-0.180000	0.520000	-0.560000	-0.860000	-0.300000	-0.180000	-0.060000	0.080000	NaN	NaN	NaN	1.550000	NaN	1.000000	NaN	NaN	NaN	NaN	1.460000	NaN	NaN	0.370000
YJL093C	-0.240000	-0.520000	0.410000	-0.060000	-0.300000	-0.060000	0.020000	0.300000	0.120000	0.040000	0.160000	-0.380000	0.070000	0.180000	0.390000	0.000000	0.070000	-0.300000	0.280000	0.080000	-0.120000	0.230000	0.260000	0.200000	0.090000	-0.030000	0.000000	-0.100000	0.420000	-0.290000	-0.250000	-0.420000	-0.380000	-0.470000	-0.430000	0.000000	0.240000	-0.040000	0.060000	0.570000	0.440000	NaN	NaN	NaN	NaN	NaN	0.250000	0.210000	0.580000
YJL091C	-0.050000	0.320000	0.450000	0.000000	-0.370000	-0.010000	0.460000	0.310000	-0.090000	-0.270000	-0.140000	-0.270000	0.140000	0.120000	0.710000	-0.690000	-0.970000	-0.430000	-0.790000	-0.170000	0.280000	0.240000	0.560000	0.120000	0.220000	-0.140000	-0.010000	-0.030000	0.480000	-0.290000	-0.270000	-0.290000	-0.400000	-0.470000	-0.200000	0.510000	0.140000	0.100000	-0.570000	-0.230000	0.010000	-0.430000	-0.400000	-0.340000	-0.540000	0.400000	0.240000	0.100000	-0.010000
YJL042W	0.990000	-0.060000	0.800000	0.820000	0.450000	-0.010000	0.270000	0.040000	-1.120000	-0.690000	-0.610000	0.420000	0.690000	0.130000	-0.480000	0.190000	-0.090000	0.320000	-0.170000	-0.320000	0.540000	1.030000	1.050000	0.540000	0.300000	0.650000	0.770000	0.540000	0.210000	0.300000	0.990000	0.240000	-0.010000	-0.330000	-0.170000	-0.060000	0.070000	0.560000	0.930000	0.250000	0.040000	0.200000	0.450000	0.190000	0.150000	0.010000	0.140000	-0.020000	0.110000
YKL109W	3.090000	2.380000	2.830000	2.580000	NaN	NaN	0.460000	NaN	-1.060000	-1.740000	-1.790000	0.800000	0.380000	-0.090000	-1.090000	-0.340000	-0.600000	0.320000	-0.090000	0.740000	2.000000	2.440000	2.100000	2.300000	0.160000	-0.040000	-0.860000	-1.560000	-0.580000	0.460000	-0.710000	-1.360000	0.040000	0.000000	-0.380000	-0.540000	-0.360000	0.300000	-0.540000	-0.220000	-0.470000	-0.250000	-0.450000	-0.230000	0.730000	0.040000	0.080000	-0.040000	0.070000
YKL070W	-0.770000	-0.340000	-0.470000	-0.820000	-0.800000	-0.810000	-0.350000	-0.420000	-0.030000	0.080000	0.060000	-0.420000	0.140000	-0.230000	0.380000	0.070000	-0.180000	0.370000	-0.360000	-0.150000	-0.660000	-0.610000	-0.470000	-0.430000	-0.820000	0.310000	-0.320000	-0.070000	0.110000	-0.560000	-0.600000	-0.760000	-0.920000	-0.670000	-0.470000	0.360000	0.660000	0.480000	-0.200000	0.290000	0.290000	0.210000	0.120000	0.180000	0.120000	0.030000	-0.270000	0.540000	0.540000
YKL068W	-1.240000	-2.020000	-0.860000	-1.170000	-1.050000	-0.930000	-0.490000	-0.390000	0.300000	0.590000	0.500000	-0.760000	-0.340000	-0.490000	0.230000	0.100000	0.580000	-0.290000	0.530000	0.070000	-1.000000	-1.110000	-0.860000	-0.730000	-1.030000	-0.200000	-0.400000	0.200000	-0.170000	-0.580000	-0.010000	0.000000	-0.120000	0.160000	0.420000	-0.580000	-0.670000	-0.430000	-0.340000	-0.620000	-0.470000	-0.400000	-0.300000	-0.470000	-0.270000	-0.270000	-0.810000	-0.420000	-0.430000
YLR069C	-0.250000	-0.220000	0.820000	1.130000	1.240000	0.580000	0.290000	0.030000	-0.090000	-0.340000	-0.490000	-0.180000	0.290000	0.600000	0.280000	-0.140000	-0.400000	-0.430000	-1.000000	-0.380000	0.950000	0.640000	0.770000	0.670000	0.720000	0.250000	0.660000	-0.070000	-0.290000	0.390000	1.030000	0.320000	0.620000	0.700000	0.360000	0.510000	0.500000	-0.150000	0.280000	0.860000	0.570000	0.240000	0.280000	0.150000	-0.030000	0.500000	1.170000	1.400000	1.060000
YLR072W	-0.380000	-0.030000	NaN	NaN	NaN	0.300000	0.060000	0.030000	-0.400000	-0.030000	NaN	-0.430000	0.330000	0.480000	0.360000	0.260000	0.810000	-0.150000	-1.600000	-0.060000	0.290000	0.000000	0.210000	0.060000	-0.290000	NaN	0.700000	NaN	-0.120000	0.420000	1.430000	0.710000	0.370000	0.490000	0.830000	1.110000	0.650000	NaN	0.040000	NaN	-0.290000	-0.180000	0.070000	0.000000	-0.420000	0.040000	0.280000	-0.560000	0.190000
YLR077W	-0.060000	-0.490000	-0.150000	0.080000	0.520000	-0.450000	0.120000	0.370000	0.300000	-0.060000	-0.070000	-0.230000	-0.030000	0.040000	0.320000	-0.230000	-0.070000	-0.430000	-0.710000	-0.620000	0.450000	0.030000	0.360000	0.160000	-0.360000	0.280000	0.310000	0.380000	0.060000	0.330000	0.700000	0.570000	0.560000	0.280000	0.600000	0.720000	0.680000	-0.090000	-0.150000	0.300000	0.190000	-0.400000	0.030000	-0.340000	-0.620000	0.140000	0.160000	0.080000	-0.120000
YLR079W	0.060000	0.650000	0.960000	1.040000	1.100000	0.000000	0.560000	0.210000	0.150000	-0.070000	-0.170000	-0.340000	0.830000	0.330000	0.180000	-0.600000	0.010000	-0.450000	0.440000	-0.690000	0.920000	0.990000	1.120000	0.640000	0.120000	-0.140000	0.150000	-0.140000	0.110000	0.330000	0.370000	0.380000	0.280000	0.330000	0.000000	0.040000	-0.040000	-0.380000	-0.790000	-0.320000	-0.340000	-0.890000	-0.180000	-0.400000	-0.620000	-0.010000	0.000000	-0.200000	-0.360000
YLR081W	NaN	NaN	0.770000	NaN	NaN	0.190000	-0.420000	-1.290000	0.110000	-0.510000	-0.490000	0.850000	0.100000	-0.470000	-0.620000	0.890000	-0.470000	-0.010000	-0.400000	-0.120000	0.770000	0.530000	0.400000	-0.430000	-0.340000	0.380000	0.080000	-0.470000	-0.200000	0.450000	0.160000	-0.860000	0.100000	-0.740000	-0.890000	-0.400000	0.660000	-0.690000	1.220000	0.260000	0.430000	-0.070000	0.140000	0.030000	-0.380000	0.500000	0.290000	-0.140000	-0.070000
YLR121C	-0.090000	-0.010000	0.260000	0.350000	0.260000	0.620000	0.450000	0.160000	-0.130000	-0.170000	-0.060000	0.070000	0.040000	0.190000	0.530000	-0.260000	-0.650000	-0.420000	-0.210000	-0.370000	-0.050000	0.370000	0.570000	0.590000	0.600000	-0.150000	-0.180000	0.300000	0.510000	-0.380000	-0.240000	0.050000	0.040000	-0.210000	0.280000	-0.090000	-0.770000	-0.270000	-0.100000	-0.210000	-0.170000	-0.080000	0.070000	-0.110000	0.130000	-0.130000	-0.500000	-0.400000	-0.340000
YLR128W	NaN	0.600000	0.490000	0.630000	NaN	NaN	NaN	0.660000	-0.380000	-0.170000	-0.250000	0.580000	0.040000	0.250000	-0.340000	-1.060000	-0.860000	-1.180000	-0.450000	-0.790000	0.780000	0.140000	0.390000	0.000000	-0.070000	-0.200000	0.870000	0.210000	-0.290000	0.510000	0.450000	0.600000	0.400000	0.860000	0.250000	-0.620000	0.410000	0.250000	0.380000	0.730000	0.190000	0.400000	0.290000	0.190000	0.180000	0.040000	0.480000	1.180000	0.480000
YLR461W	-0.120000	-0.090000	-0.250000	-0.070000	-0.690000	-0.380000	-0.090000	-0.200000	0.200000	-0.230000	-0.200000	0.120000	-0.170000	-0.100000	0.200000	-0.320000	-0.450000	-0.320000	-0.510000	-0.180000	-0.150000	-0.030000	0.000000	-0.180000	-0.040000	-0.420000	-0.290000	-0.510000	-0.010000	-0.450000	-0.300000	-0.540000	-0.340000	-0.620000	-0.540000	0.320000	0.180000	0.070000	0.040000	0.100000	0.360000	0.180000	0.110000	-0.170000	-0.540000	-0.250000	-0.090000	-0.580000	-0.230000
YML087C	-0.400000	NaN	0.010000	0.100000	NaN	NaN	-0.280000	-0.860000	-0.180000	0.000000	0.190000	1.350000	-0.050000	0.350000	-0.080000	-0.020000	-1.060000	-1.790000	-0.710000	-0.920000	-0.030000	-0.170000	0.210000	0.120000	-0.320000	-0.060000	0.520000	-0.920000	0.050000	0.370000	-0.340000	-1.180000	-0.250000	-0.860000	-0.310000	0.000000	-1.010000	1.000000	0.210000	0.700000	0.910000	0.220000	0.150000	0.030000	0.250000	-0.120000	0.110000	0.060000	1.050000
YML085C	0.030000	0.160000	0.190000	-0.070000	-0.600000	-0.600000	0.000000	0.110000	0.340000	0.280000	0.430000	-0.140000	0.500000	-0.470000	-0.180000	0.060000	0.240000	-0.360000	0.830000	1.900000	0.000000	-0.040000	-0.290000	-0.150000	-0.180000	-0.010000	-0.030000	-0.220000	0.200000	-0.170000	-0.380000	-0.560000	-0.360000	-0.450000	-0.420000	-0.290000	0.150000	-0.060000	0.240000	-0.120000	-0.060000	0.070000	-0.120000	-0.230000	0.120000	-0.040000	-0.600000	-0.740000	-0.600000
YML080W	-2.470000	-2.250000	-2.400000	-2.060000	-2.180000	0.100000	-0.640000	-0.790000	0.390000	1.180000	1.130000	0.230000	-2.060000	-0.740000	0.440000	0.940000	1.060000	0.800000	0.790000	0.760000	-2.250000	-1.790000	-0.970000	-1.640000	-1.470000	-1.250000	-0.860000	0.370000	0.140000	-0.970000	-0.510000	0.690000	-0.560000	0.380000	0.850000	-1.940000	-2.250000	-0.790000	-0.710000	-0.640000	-0.340000	-0.100000	-0.450000	-0.360000	-0.250000	0.400000	-0.790000	-0.220000	-0.220000
YML078W	0.250000	0.530000	0.340000	0.120000	0.070000	-0.010000	0.150000	-0.220000	-0.170000	0.180000	0.300000	-0.180000	0.080000	0.260000	0.080000	-0.030000	-0.060000	-0.150000	0.070000	0.150000	0.930000	0.590000	0.540000	0.120000	-0.030000	0.230000	0.150000	0.280000	0.310000	0.040000	-0.090000	-0.010000	-0.090000	0.100000	0.000000	0.300000	-0.400000	0.390000	0.070000	0.440000	0.260000	0.150000	-0.200000	-0.070000	-0.010000	0.330000	-0.200000	0.620000	0.480000
YMR223W	-0.810000	-1.250000	-0.810000	-0.670000	-0.760000	NaN	-0.580000	-0.220000	0.430000	0.630000	0.490000	0.230000	-0.170000	-0.030000	0.230000	0.640000	0.570000	0.420000	-0.560000	-0.090000	-1.060000	-0.810000	-0.810000	-0.430000	-0.320000	-0.300000	-0.170000	0.030000	0.140000	-0.220000	-0.400000	-0.170000	-0.510000	-0.060000	-0.180000	-0.140000	-0.200000	-0.270000	0.070000	-0.300000	0.030000	0.180000	-0.100000	0.120000	0.380000	0.180000	0.240000	0.100000	0.150000
YMR224C	-0.970000	-0.180000	0.120000	-0.580000	-0.010000	0.100000	-0.090000	-0.300000	-0.010000	0.160000	-0.140000	-0.690000	-0.040000	0.150000	0.120000	0.250000	0.770000	0.120000	-0.360000	-0.150000	0.110000	-0.030000	0.040000	0.180000	-0.150000	0.210000	0.230000	0.420000	-0.090000	-0.380000	0.120000	-0.200000	-0.220000	-0.250000	-0.250000	-0.580000	0.200000	0.440000	-0.060000	0.300000	0.100000	0.060000	-0.140000	-0.180000	-0.320000	0.080000	0.060000	-0.120000	-0.090000
YMR226C	0.230000	-0.040000	0.430000	1.000000	1.180000	0.340000	0.770000	0.520000	-0.250000	0.300000	0.260000	-0.220000	0.520000	0.210000	0.060000	-0.220000	-0.380000	-0.760000	0.380000	-0.100000	0.810000	0.680000	0.840000	0.810000	0.930000	0.280000	0.430000	0.460000	0.030000	0.520000	0.420000	0.520000	0.360000	0.500000	0.160000	0.010000	0.400000	0.580000	NaN	0.280000	0.890000	0.600000	0.360000	0.450000	0.340000	-0.450000	-0.430000	-0.220000	0.160000
YMR231W	-0.340000	-1.940000	0.010000	0.370000	0.120000	-0.030000	0.320000	0.480000	-0.300000	-0.030000	-0.090000	0.290000	0.080000	0.240000	-0.100000	0.100000	-0.640000	-0.140000	-1.030000	-0.320000	0.370000	0.200000	0.240000	0.400000	0.210000	0.320000	0.140000	0.360000	-0.120000	0.080000	0.210000	-0.060000	-0.100000	-0.150000	-0.040000	0.100000	0.510000	0.560000	NaN	0.080000	-0.180000	0.010000	0.200000	0.010000	0.110000	-0.040000	0.380000	0.550000	0.260000
YMR271C	NaN	0.910000	1.560000	1.450000	1.830000	NaN	0.400000	-0.400000	-0.580000	-0.690000	-0.670000	0.370000	0.460000	0.580000	-0.100000	-1.400000	-0.540000	-0.380000	-0.490000	-0.340000	2.340000	1.880000	1.940000	1.380000	0.970000	0.100000	0.150000	0.070000	-0.170000	-0.060000	0.480000	0.070000	0.240000	0.370000	0.010000	-0.340000	-0.250000	0.450000	-0.010000	1.160000	0.990000	0.410000	0.150000	0.240000	0.320000	0.380000	-0.120000	0.650000	0.650000
YMR273C	0.620000	0.450000	0.400000	-0.170000	NaN	-0.100000	-0.180000	NaN	-0.070000	-0.970000	-0.540000	-0.150000	-0.060000	-0.140000	-0.200000	0.330000	0.440000	0.140000	0.150000	0.260000	0.110000	0.000000	1.760000	0.430000	0.140000	1.300000	0.850000	0.680000	0.010000	0.360000	1.150000	0.580000	0.800000	0.380000	0.460000	0.030000	0.490000	0.340000	0.400000	0.460000	0.200000	-0.030000	0.010000	0.300000	0.150000	0.230000	0.330000	0.110000	-0.010000
YNL039W	NaN	NaN	NaN	NaN	NaN	NaN	NaN	NaN	-0.230000	0.200000	-0.060000	-0.340000	0.290000	0.280000	0.250000	-0.940000	-0.030000	0.080000	0.110000	-0.180000	1.220000	1.640000	0.730000	1.400000	-0.180000	0.190000	0.110000	0.590000	-0.150000	0.360000	0.240000	0.440000	0.110000	0.200000	0.390000	-0.270000	-0.220000	-0.400000	-0.080000	-0.230000	-0.640000	-0.220000	0.240000	-0.140000	-0.170000	-0.400000	-0.430000	-0.270000	-0.450000
YNR001C	1.360000	2.870000	3.860000	3.500000	3.500000	2.770000	0.840000	NaN	-1.940000	-1.790000	-2.000000	-0.840000	1.080000	1.040000	-1.000000	-1.510000	-2.400000	-3.470000	-2.320000	-0.450000	4.170000	4.250000	3.390000	3.260000	2.170000	2.600000	2.260000	1.020000	0.360000	1.830000	2.140000	0.650000	1.580000	1.390000	0.420000	0.100000	0.760000	1.560000	NaN	1.610000	0.810000	0.500000	0.240000	0.400000	0.380000	0.210000	0.700000	0.890000	0.970000
YNR002C	NaN	2.700000	3.800000	NaN	1.840000	0.830000	NaN	NaN	-1.520000	-1.740000	-2.060000	-0.700000	1.020000	0.780000	-0.610000	-0.010000	-0.510000	-0.670000	-0.890000	-0.710000	2.860000	2.970000	2.830000	2.280000	1.240000	-0.320000	0.390000	NaN	-0.420000	0.630000	0.070000	0.100000	0.010000	0.120000	0.420000	0.850000	0.700000	0.070000	0.240000	0.390000	0.650000	0.150000	0.060000	0.310000	-0.430000	-0.220000	0.120000	-0.150000	0.000000
YOR065W	0.790000	2.190000	2.210000	1.630000	1.660000	1.410000	0.550000	0.420000	-0.070000	-1.180000	-1.600000	0.120000	-0.280000	0.750000	-0.720000	-1.180000	-1.120000	-1.470000	-0.010000	0.010000	1.560000	1.970000	1.950000	2.000000	0.620000	1.090000	0.500000	-0.740000	-0.200000	0.860000	0.530000	-0.560000	0.790000	-0.140000	-0.810000	0.300000	0.660000	0.790000	1.120000	0.710000	0.490000	0.030000	0.640000	0.300000	0.000000	-0.430000	0.150000	-0.040000	-0.400000
YOR113W	0.860000	0.550000	1.100000	NaN	1.090000	0.900000	0.290000	NaN	-0.560000	-0.940000	-1.090000	-0.340000	1.010000	0.170000	-0.420000	-0.230000	-0.270000	-0.250000	-0.790000	-0.490000	1.670000	1.390000	1.400000	1.110000	0.660000	2.900000	0.640000	0.690000	-0.070000	0.180000	0.650000	-0.180000	0.420000	-0.320000	0.300000	0.340000	0.340000	0.820000	-0.040000	0.550000	0.010000	-0.100000	0.200000	-0.040000	-0.040000	-0.290000	0.120000	0.150000	-0.250000
YOR117W	-0.640000	-0.070000	0.460000	0.070000	0.390000	0.160000	-0.510000	NaN	0.080000	0.360000	0.150000	-0.510000	-0.470000	0.090000	-0.430000	0.540000	0.810000	0.180000	0.860000	0.120000	0.300000	0.230000	0.430000	1.030000	0.580000	0.370000	0.290000	0.190000	-0.430000	0.230000	0.460000	-0.010000	-0.060000	0.620000	0.390000	0.390000	0.160000	0.790000	1.230000	0.580000	0.250000	-0.120000	-0.170000	-0.420000	-0.250000	-0.270000	0.000000	0.290000	0.200000
YOR123C	0.190000	-0.270000	-0.690000	-0.170000	0.140000	-0.840000	0.110000	0.160000	-0.060000	0.390000	0.420000	-0.510000	1.150000	0.630000	0.050000	0.390000	0.160000	0.490000	0.180000	-0.090000	-0.290000	-0.690000	-0.360000	-0.230000	-0.540000	0.110000	-0.400000	-0.420000	-0.640000	0.070000	-0.140000	0.010000	-0.060000	0.110000	0.320000	-0.840000	-0.360000	-1.000000	-0.510000	-0.620000	-0.710000	-0.450000	-0.560000	-0.580000	-0.400000	-0.090000	-0.270000	-0.070000	-0.450000
YPL225W	0.140000	0.880000	0.280000	NaN	0.900000	0.060000	0.370000	0.540000	0.040000	0.080000	0.210000	-0.050000	0.740000	0.100000	-0.070000	-0.270000	-0.090000	-0.200000	0.480000	-0.070000	1.820000	0.860000	0.650000	0.460000	0.000000	0.580000	0.210000	0.280000	-0.140000	0.620000	0.580000	0.460000	0.370000	0.500000	0.510000	0.160000	0.800000	0.320000	1.230000	0.450000	-0.070000	-0.010000	-0.450000	-0.150000	0.080000	0.320000	-0.300000	0.500000	0.310000
YPL224C	0.450000	0.610000	0.960000	1.010000	0.620000	0.140000	0.120000	0.190000	-0.590000	-0.270000	-0.180000	0.610000	0.830000	0.360000	-0.200000	-0.360000	-0.400000	-0.510000	-0.100000	-0.290000	1.500000	1.140000	1.350000	1.100000	0.010000	0.160000	0.240000	0.190000	-0.030000	0.370000	0.240000	-0.430000	0.000000	-0.040000	-0.200000	0.860000	-0.150000	NaN	-0.100000	0.250000	0.190000	-0.040000	-0.220000	-0.070000	0.180000	0.490000	0.370000	1.360000	0.720000
YPL221W	-0.030000	0.430000	0.860000	0.370000	0.580000	1.070000	0.430000	0.230000	-1.000000	-0.690000	-0.510000	0.150000	0.640000	0.330000	0.270000	-0.430000	0.460000	-2.000000	0.240000	0.060000	0.860000	0.410000	0.640000	0.540000	-0.270000	1.210000	0.490000	0.590000	0.430000	0.150000	0.330000	0.100000	0.010000	-0.010000	0.280000	-0.690000	0.100000	0.640000	0.110000	0.190000	0.240000	0.040000	0.030000	-0.120000	0.110000	-0.270000	-0.710000	-0.170000	-0.540000
YPL219W	0.410000	0.780000	0.790000	0.500000	NaN	0.180000	-0.060000	-0.300000	-0.680000	-0.640000	-0.580000	0.030000	0.450000	-0.120000	-0.010000	-0.200000	-0.490000	0.210000	-0.220000	-0.180000	1.570000	0.860000	0.890000	0.380000	-0.450000	3.730000	0.290000	0.040000	-0.220000	0.290000	0.420000	-0.270000	-0.220000	-0.580000	-0.270000	-0.290000	-0.250000	-0.250000	-0.620000	0.410000	-0.300000	-0.070000	-0.490000	-0.320000	-0.100000	-0.150000	-0.420000	-0.200000	-0.060000
YPL177C	0.360000	0.300000	0.240000	0.070000	0.370000	0.660000	0.200000	0.040000	-0.150000	-0.400000	-0.510000	0.090000	0.140000	0.040000	0.490000	-0.420000	0.540000	-0.120000	0.500000	-0.540000	0.770000	0.890000	0.680000	0.000000	-0.540000	-0.220000	-0.120000	0.310000	0.210000	-0.100000	0.080000	0.190000	-0.620000	-0.640000	-0.270000	-0.250000	-0.710000	0.180000	0.070000	0.770000	0.440000	0.590000	0.040000	-0.060000	0.110000	0.890000	0.060000	-0.170000	0.390000
YPL176C	0.240000	-0.320000	0.600000	0.770000	0.600000	NaN	0.320000	NaN	-0.400000	-0.290000	-0.400000	0.000000	0.620000	0.550000	0.230000	-0.230000	0.060000	0.190000	-0.510000	-0.090000	0.850000	0.960000	0.760000	0.800000	0.310000	0.320000	0.280000	0.430000	0.630000	0.160000	0.230000	0.060000	0.290000	0.160000	0.240000	0.580000	0.620000	0.430000	0.230000	-0.230000	0.080000	0.380000	0.010000	0.230000	0.260000	-0.810000	-0.340000	-0.490000	-0.320000
YPL172C	-0.510000	0.260000	0.110000	NaN	-0.100000	NaN	NaN	NaN	-0.170000	0.020000	-0.060000	-0.110000	0.220000	0.370000	0.410000	0.560000	-0.060000	-1.220000	-0.420000	0.380000	-0.300000	0.000000	-0.090000	0.390000	0.400000	0.210000	0.700000	0.200000	0.300000	0.000000	0.040000	-0.270000	-0.100000	-0.170000	-0.120000	0.200000	1.650000	-0.840000	0.460000	0.750000	0.100000	0.250000	0.100000	0.510000	0.790000	-0.600000	0.060000	-0.230000	-0.100000
YPR160W	3.760000	5.070000	6.780000	5.990000	NaN	2.830000	NaN	NaN	-1.010000	-2.270000	-4.320000	-0.630000	0.930000	0.300000	-0.990000	-1.040000	-1.670000	-2.120000	-1.660000	-1.560000	2.200000	3.090000	2.900000	1.670000	0.800000	1.600000	2.020000	1.400000	1.130000	1.350000	1.880000	0.650000	1.690000	0.490000	-0.210000	0.080000	0.700000	1.800000	0.700000	1.830000	1.620000	1.360000	0.920000	1.270000	2.330000	-0.060000	0.760000	0.610000	0.670000
YPR164W	NaN	NaN	-1.320000	-1.290000	-0.710000	0.180000	NaN	NaN	0.080000	-1.190000	-0.390000	0.160000	-0.050000	-0.260000	0.070000	-0.820000	-0.130000	0.720000	-0.910000	0.110000	-0.070000	-1.090000	-0.630000	-0.080000	-2.820000	2.480000	-0.080000	0.740000	0.140000	-0.350000	0.380000	-0.140000	-0.090000	0.430000	0.250000	-0.150000	-0.230000	0.290000	0.790000	-0.050000	-0.150000	0.120000	-0.170000	-0.120000	0.120000	-0.140000	0.160000	-0.140000	0.000000
YAL049C	0.200000	0.720000	0.840000	0.850000	0.710000	0.380000	0.300000	0.150000	-0.320000	-0.290000	-0.270000	-0.250000	0.460000	0.340000	-0.060000	-1.120000	-0.320000	-0.600000	0.260000	0.070000	1.410000	1.020000	0.970000	0.720000	0.830000	0.580000	0.710000	0.450000	0.760000	0.520000	0.440000	0.390000	0.510000	0.740000	0.310000	-0.180000	0.160000	0.300000	0.790000	0.610000	0.460000	0.210000	0.640000	0.240000	0.330000	0.430000	0.610000	0.630000	0.890000
YAL043C	0.030000	-0.010000	-0.340000	-0.670000	-0.230000	NaN	-0.580000	-0.600000	-0.140000	-0.300000	-0.170000	-0.810000	-0.030000	0.000000	-0.100000	-1.060000	-3.320000	0.410000	-1.740000	0.240000	-0.150000	-0.450000	-0.270000	-0.250000	-0.540000	1.340000	-0.100000	0.530000	0.390000	-0.170000	0.120000	0.300000	0.140000	-0.300000	0.390000	0.240000	-0.430000	-0.340000	-0.670000	-0.380000	-0.030000	-0.040000	-0.290000	-0.120000	0.000000	-0.040000	-0.180000	-0.150000	-0.200000
YAR003W	-0.450000	-0.140000	-0.340000	-0.840000	-0.420000	-0.250000	-0.640000	-0.690000	0.100000	0.120000	-0.110000	-0.540000	-0.060000	-0.170000	-0.010000	-0.380000	0.030000	-0.340000	0.060000	1.120000	-0.300000	-0.360000	-0.320000	-0.340000	-0.540000	1.460000	0.230000	0.810000	0.580000	-0.400000	-0.100000	-0.150000	0.180000	-0.620000	-0.860000	0.240000	-0.030000	0.420000	-0.430000	0.200000	0.000000	-0.030000	0.300000	0.810000	0.000000	0.330000	0.380000	0.190000	0.100000
YAR008W	-0.070000	-0.040000	-0.450000	NaN	-0.360000	NaN	-0.920000	-0.810000	0.280000	0.580000	-0.690000	-0.360000	-0.510000	-1.180000	0.000000	-1.180000	-0.200000	-0.470000	0.980000	0.740000	-0.580000	-0.560000	-0.840000	-0.840000	-1.030000	0.910000	-0.220000	0.740000	-0.450000	-0.450000	-1.250000	0.410000	0.280000	-0.150000	0.070000	-0.290000	-0.340000	-0.270000	-1.030000	-0.320000	-0.180000	-0.120000	0.290000	-0.180000	0.010000	0.010000	-0.360000	-0.200000	-1.030000
YBR163W	-1.000000	-1.600000	-1.150000	-1.060000	-1.180000	-0.490000	-0.120000	-0.290000	0.700000	0.770000	0.330000	-0.140000	-0.230000	0.230000	0.310000	0.800000	0.700000	0.670000	-0.100000	0.300000	-1.890000	-0.760000	-0.760000	-0.760000	-0.100000	0.280000	-0.510000	0.040000	-0.140000	-0.400000	-0.600000	-0.090000	-0.290000	-0.620000	-0.060000	0.770000	0.160000	0.260000	-0.120000	-0.180000	0.030000	-0.250000	-0.290000	0.060000	-0.580000	0.160000	0.390000	-0.010000	0.070000
YBR166C	-0.150000	-0.280000	-0.260000	-0.390000	-0.080000	-0.030000	0.080000	0.170000	0.300000	0.290000	0.160000	-0.280000	-0.220000	-0.070000	0.200000	0.080000	0.200000	0.320000	-0.040000	-0.080000	-0.440000	-0.290000	-0.350000	-0.140000	0.240000	-0.250000	-0.100000	0.050000	-0.140000	0.040000	0.040000	0.090000	-0.130000	0.210000	0.080000	0.900000	0.530000	0.490000	0.530000	0.280000	0.290000	1.150000	-0.120000	-0.230000	-0.340000	0.660000	0.520000	0.540000	0.610000
YBR214W	3.210000	1.850000	4.180000	1.880000	1.460000	NaN	0.700000	NaN	-0.060000	-2.180000	-0.740000	-0.150000	0.630000	0.500000	-0.470000	-3.040000	1.570000	-2.150000	-1.490000	-0.450000	1.950000	1.800000	1.640000	0.800000	0.070000	0.680000	2.180000	0.270000	0.420000	0.770000	0.580000	-1.070000	0.690000	0.180000	-0.510000	0.500000	-0.430000	1.010000	NaN	0.590000	0.500000	0.840000	0.750000	0.270000	0.740000	-0.290000	-0.400000	0.010000	-0.800000
YBR220C	-0.510000	-0.920000	-0.470000	-0.940000	-0.600000	0.110000	-0.360000	-0.450000	0.310000	0.320000	0.270000	-0.600000	-0.400000	0.100000	0.400000	-0.470000	-0.640000	0.110000	-0.430000	0.520000	-0.890000	-0.840000	-0.710000	-0.580000	-0.810000	-0.140000	-0.180000	-0.060000	-0.140000	-0.600000	-0.760000	-0.360000	-0.510000	-0.470000	-0.420000	-0.810000	-0.070000	-0.840000	0.330000	-0.560000	-0.540000	-0.070000	0.160000	-0.140000	0.070000	-0.300000	0.060000	0.060000	-0.620000
YDL139C	0.660000	NaN	NaN	-0.010000	0.900000	-0.840000	0.080000	0.380000	0.250000	0.060000	-0.580000	-0.290000	0.030000	-0.060000	0.180000	-0.810000	-0.600000	-0.760000	-0.760000	-0.790000	-0.540000	-0.940000	-0.400000	0.000000	-0.320000	0.310000	-0.340000	-0.400000	-0.640000	-0.220000	-0.340000	-0.030000	-0.300000	-0.010000	-0.100000	0.080000	-0.060000	0.140000	NaN	0.420000	0.320000	-0.400000	-0.270000	-0.360000	-0.300000	0.240000	0.440000	0.300000	0.380000
YDL136W	0.100000	-0.840000	-1.600000	-1.470000	-1.090000	-1.180000	-0.580000	-0.060000	0.840000	0.950000	0.980000	0.240000	-0.470000	-0.600000	-0.290000	0.600000	0.990000	0.900000	1.440000	1.140000	-2.180000	-2.180000	-2.120000	-1.690000	-0.100000	-0.070000	-0.360000	-0.010000	0.080000	0.160000	-0.010000	0.060000	0.420000	0.200000	0.370000	-0.290000	-1.120000	-1.360000	-0.340000	-0.510000	-0.470000	-0.600000	-0.670000	-0.230000	-0.640000	0.210000	0.380000	0.030000	-0.200000
YDL135C	0.040000	0.360000	0.100000	0.240000	0.780000	0.460000	0.750000	0.750000	0.120000	0.210000	0.010000	-0.300000	-0.250000	-0.150000	0.070000	-0.250000	-0.170000	-0.470000	-0.150000	-0.120000	0.310000	0.450000	0.250000	0.320000	0.640000	-0.090000	0.000000	0.110000	-0.180000	0.180000	0.140000	0.340000	0.210000	0.440000	0.400000	-0.070000	0.200000	0.330000	0.000000	0.420000	0.290000	-0.250000	-0.360000	-0.170000	-0.340000	0.250000	0.740000	0.530000	0.520000
YDL133W	-0.360000	-0.340000	-0.010000	-0.140000	-0.200000	-0.220000	-0.300000	0.060000	0.260000	0.360000	0.140000	-0.270000	0.070000	0.110000	0.110000	-0.090000	0.070000	0.110000	-0.070000	0.070000	-0.490000	-0.180000	-0.180000	0.140000	0.340000	-0.380000	-0.250000	-0.360000	-0.400000	-0.090000	-0.170000	-0.290000	-0.430000	-0.200000	-0.320000	0.230000	-0.230000	0.450000	0.010000	0.000000	0.110000	-0.400000	-0.420000	-0.200000	-0.600000	0.070000	0.530000	0.410000	0.440000
YDL131W	-0.640000	-1.510000	-1.510000	-1.360000	-1.120000	-0.490000	0.040000	-0.100000	0.000000	0.760000	0.580000	-2.000000	2.580000	0.000000	1.000000	0.790000	1.000000	0.590000	0.810000	0.700000	-2.180000	-2.000000	-1.690000	-1.510000	-0.670000	-0.790000	-0.970000	-0.250000	0.190000	-0.490000	-1.000000	-0.250000	-0.970000	-0.670000	-0.490000	1.990000	1.330000	1.820000	0.900000	1.790000	1.470000	0.850000	1.130000	0.870000	0.510000	1.060000	1.280000	1.110000	1.370000
YDL130W	NaN	NaN	NaN	NaN	NaN	NaN	NaN	NaN	NaN	NaN	NaN	0.810000	1.420000	2.810000	NaN	1.440000	0.990000	0.640000	-1.430000	-0.690000	0.000000	0.230000	0.000000	1.420000	0.260000	NaN	-0.300000	6.170000	1.490000	0.610000	1.050000	-1.690000	0.500000	-0.690000	0.000000	1.180000	-0.450000	-0.760000	NaN	-0.890000	NaN	-0.360000	-0.360000	0.120000	-0.560000	0.300000	0.120000	-0.300000	NaN
YDL087C	0.070000	-0.490000	0.210000	-0.030000	-0.040000	0.280000	-0.090000	0.010000	-0.510000	-0.510000	-0.450000	-0.620000	0.300000	-0.320000	-0.560000	-2.060000	-1.320000	-1.180000	-0.860000	-0.490000	0.230000	0.160000	0.360000	0.150000	-0.810000	0.160000	0.000000	-0.040000	-0.220000	-0.320000	-0.400000	-0.140000	-0.430000	-0.290000	-0.640000	-0.560000	NaN	0.140000	0.030000	-0.560000	-0.340000	-0.270000	0.290000	-0.250000	-0.030000	-0.220000	-0.640000	-0.220000	-0.070000
YDL084W	-0.300000	-1.320000	-1.120000	-0.690000	NaN	-1.090000	-0.450000	-0.670000	0.260000	0.620000	0.390000	0.000000	-0.060000	-0.060000	0.190000	0.550000	0.680000	0.500000	0.930000	0.990000	-1.060000	-0.940000	-1.090000	-1.320000	-0.070000	0.200000	-0.060000	-0.040000	0.280000	0.040000	-0.290000	-0.200000	0.160000	-0.010000	-0.180000	-0.180000	-0.470000	NaN	NaN	-0.670000	-0.580000	-0.180000	0.230000	-0.140000	0.060000	-0.150000	-0.120000	-0.180000	-0.220000
YDL083C	-0.450000	-0.860000	-0.840000	-2.470000	-1.790000	-1.740000	-1.120000	-0.920000	1.020000	1.100000	0.580000	0.400000	-1.400000	-0.620000	-0.090000	0.530000	-0.560000	0.670000	1.740000	1.380000	-2.740000	-3.470000	-3.320000	-1.940000	-0.450000	-0.040000	-0.250000	-0.170000	0.410000	-0.040000	-0.450000	-0.340000	0.040000	-0.300000	-0.250000	-0.510000	-1.430000	-1.430000	0.140000	-0.840000	-0.790000	-0.380000	0.290000	-0.140000	-0.120000	0.070000	-0.230000	-0.270000	-0.450000
YDL081C	-0.170000	-0.430000	-1.510000	-2.400000	-2.560000	-2.400000	-1.560000	-1.470000	0.900000	1.060000	0.970000	0.320000	-0.470000	-1.250000	-0.040000	0.770000	-1.430000	0.970000	1.410000	1.760000	-2.400000	-2.640000	-2.640000	-2.000000	-0.300000	-0.120000	-0.380000	-0.420000	0.540000	-0.150000	-0.790000	-0.710000	-0.120000	-0.300000	-0.360000	-0.300000	-0.970000	-1.150000	-0.890000	-1.180000	-1.090000	-0.230000	0.180000	-0.150000	0.100000	0.120000	-0.740000	-0.760000	-0.890000
YDL079C	NaN	NaN	NaN	0.780000	-0.100000	NaN	-0.270000	NaN	-0.420000	-1.740000	0.000000	-0.150000	1.160000	0.260000	-1.220000	-2.840000	-1.030000	-1.120000	-1.120000	-0.970000	0.650000	1.000000	0.320000	-0.220000	-0.840000	2.660000	0.180000	-0.290000	0.520000	0.250000	-0.620000	-0.740000	0.190000	-0.860000	-0.760000	-0.150000	0.730000	1.180000	0.710000	0.690000	-0.100000	0.160000	0.430000	0.060000	0.040000	0.160000	-0.540000	-0.290000	-0.270000
YDR244W	0.720000	0.760000	0.590000	0.750000	0.880000	0.410000	0.230000	0.360000	-0.480000	-0.500000	-0.560000	0.120000	0.560000	0.120000	-0.370000	0.990000	0.160000	0.480000	-0.060000	-0.080000	0.920000	1.070000	1.030000	0.800000	0.170000	0.570000	0.080000	0.250000	-0.400000	0.550000	0.740000	0.330000	0.470000	0.220000	0.120000	0.010000	-0.040000	0.650000	1.200000	0.200000	0.120000	0.010000	-0.040000	-0.240000	-0.170000	0.620000	0.540000	0.440000	0.590000
YDR249C	-0.360000	-0.200000	-0.450000	-0.620000	-0.640000	-0.600000	-0.250000	-0.340000	0.000000	0.110000	0.400000	0.330000	-0.060000	0.000000	0.300000	-0.620000	-0.290000	-0.030000	0.160000	-0.230000	0.280000	-0.300000	0.040000	-0.230000	-0.220000	-0.600000	-1.000000	-0.140000	0.320000	-0.540000	-0.510000	-0.220000	-0.690000	-0.220000	-0.030000	-0.150000	-0.430000	-0.250000	0.410000	-0.540000	-0.420000	NaN	-0.220000	-0.320000	-0.120000	NaN	-0.270000	0.100000	0.180000
YDR293C	0.280000	0.200000	1.160000	1.030000	0.620000	0.430000	0.190000	0.140000	-0.560000	-0.470000	-0.600000	-0.340000	0.630000	0.210000	-0.270000	0.570000	0.120000	0.120000	0.040000	0.230000	0.960000	1.260000	1.280000	1.200000	0.530000	0.690000	0.700000	-0.010000	0.280000	0.290000	0.770000	-0.150000	0.340000	-0.060000	-0.320000	0.110000	0.490000	0.570000	0.010000	0.700000	0.330000	0.550000	0.490000	0.380000	0.420000	-0.740000	0.180000	-0.040000	0.010000
YDR296W	0.180000	0.210000	0.180000	0.160000	0.390000	-0.270000	0.340000	0.380000	-0.340000	-0.170000	-0.220000	0.130000	0.340000	0.160000	0.170000	-0.050000	-0.220000	-0.230000	-0.180000	0.000000	0.630000	0.290000	0.600000	0.220000	0.070000	0.510000	0.330000	0.440000	-0.170000	0.470000	0.520000	0.280000	0.360000	0.170000	0.420000	0.050000	0.160000	0.570000	0.360000	0.240000	-0.150000	-0.010000	-0.140000	0.040000	0.300000	-0.230000	-0.120000	0.170000	0.030000
YER028C	0.730000	-0.710000	-1.030000	-0.810000	-0.810000	-0.670000	-0.170000	0.070000	-0.200000	0.510000	0.240000	0.080000	-0.170000	0.320000	0.520000	-0.810000	-0.340000	-1.290000	-0.290000	-0.740000	-0.920000	-0.290000	0.330000	-0.510000	0.040000	-0.760000	-0.450000	-0.060000	0.140000	-0.420000	-0.860000	0.000000	-1.560000	-1.180000	-0.510000	0.880000	-0.030000	0.860000	-0.750000	0.480000	0.100000	-0.420000	-0.450000	-0.220000	-0.740000	0.330000	0.700000	0.200000	0.040000
YER035W	1.770000	2.280000	NaN	1.490000	1.700000	1.310000	1.310000	1.000000	-0.890000	-1.320000	-1.510000	0.360000	0.500000	-0.010000	-0.430000	-0.140000	-1.000000	-1.000000	-1.060000	-1.000000	1.280000	2.110000	2.000000	1.890000	1.400000	0.740000	0.760000	0.160000	0.110000	0.920000	0.740000	0.330000	0.860000	0.600000	-0.030000	0.530000	0.780000	1.040000	0.050000	0.340000	0.060000	-0.230000	-0.010000	-0.270000	-0.250000	-0.230000	0.250000	-0.090000	-0.040000
YER037W	3.010000	3.140000	NaN	3.360000	3.740000	1.930000	1.430000	2.160000	-0.760000	-1.840000	-2.180000	-0.100000	1.010000	0.620000	-1.400000	-1.030000	-1.090000	-0.790000	-1.400000	-1.060000	2.500000	3.240000	3.600000	3.290000	2.190000	0.300000	1.320000	0.520000	0.230000	0.930000	1.520000	1.060000	0.910000	1.570000	0.740000	0.620000	NaN	1.540000	0.830000	1.290000	1.130000	-0.030000	0.280000	0.440000	0.400000	0.600000	1.560000	0.960000	1.610000
YER040W	0.000000	-0.230000	0.140000	0.150000	-0.140000	-0.040000	0.240000	0.610000	-0.010000	0.080000	-0.140000	-0.070000	0.250000	0.040000	0.060000	0.030000	0.240000	-0.060000	-0.150000	-0.400000	-0.070000	0.440000	0.540000	0.400000	0.430000	-0.060000	-0.040000	-0.060000	0.010000	-0.120000	0.230000	-0.060000	0.400000	0.120000	0.100000	NaN	0.110000	0.440000	0.390000	0.360000	-0.090000	NaN	NaN	NaN	NaN	NaN	0.570000	0.280000	0.190000
YFR052W	0.210000	0.450000	0.920000	0.900000	0.870000	0.760000	0.440000	0.370000	-0.200000	-0.220000	-0.170000	-0.420000	0.310000	0.730000	0.100000	-0.230000	-0.320000	-0.060000	0.040000	-0.230000	1.140000	0.960000	1.120000	1.040000	1.170000	0.200000	0.560000	0.080000	-0.030000	0.490000	0.560000	0.180000	0.530000	0.810000	0.300000	NaN	1.090000	1.550000	1.100000	1.080000	0.650000	NaN	0.920000	NaN	NaN	NaN	1.170000	1.610000	1.330000
YFR053C	3.570000	4.700000	5.720000	4.840000	4.530000	1.960000	0.750000	1.650000	-3.640000	-4.060000	-3.640000	-0.810000	2.220000	0.680000	-2.000000	0.320000	-1.360000	-1.430000	-2.000000	-1.600000	4.770000	6.170000	6.100000	5.250000	4.000000	3.630000	3.440000	1.080000	0.580000	2.930000	3.020000	0.520000	2.740000	1.070000	-0.810000	1.110000	2.630000	3.150000	2.560000	3.070000	2.270000	1.100000	1.060000	1.290000	1.130000	0.900000	1.940000	1.940000	2.220000
YGL225W	-0.710000	-1.320000	-1.360000	-1.600000	-1.640000	NaN	-0.400000	-0.580000	0.240000	0.860000	1.070000	0.120000	-0.940000	-0.430000	0.720000	-0.300000	0.060000	-0.070000	0.510000	0.590000	-1.000000	-1.320000	-1.290000	-1.120000	-0.120000	-0.220000	-0.470000	-0.290000	0.420000	-0.510000	-1.030000	-0.620000	-0.600000	-0.760000	-0.360000	-0.620000	-0.810000	-1.090000	-0.420000	-0.710000	-0.420000	-0.120000	-0.230000	-0.120000	-0.100000	-0.270000	NaN	-1.000000	-0.790000
YGL224C	-0.580000	-1.030000	-0.740000	-0.540000	-0.490000	-0.450000	-0.090000	0.010000	-0.070000	0.340000	0.540000	-0.090000	-0.270000	0.180000	0.480000	1.170000	1.010000	0.500000	0.700000	0.310000	-0.620000	-0.430000	-0.380000	-0.340000	0.500000	-0.040000	-0.010000	-0.030000	0.070000	0.010000	-0.180000	-0.120000	-0.420000	-0.060000	0.390000	-0.040000	0.420000	0.070000	-0.510000	-0.030000	-0.070000	0.070000	0.330000	0.210000	0.010000	-0.140000	0.290000	0.380000	0.290000
YGR093W	-1.180000	-1.150000	-1.180000	0.990000	-0.600000	-0.380000	0.030000	-0.300000	0.310000	0.750000	0.830000	1.040000	-0.600000	-0.320000	0.070000	0.440000	0.510000	0.070000	0.120000	0.010000	-0.740000	-0.920000	-1.250000	-1.090000	-0.420000	-0.760000	-0.690000	0.310000	-0.220000	-0.300000	-0.420000	0.240000	-0.490000	0.080000	0.590000	-1.030000	-0.890000	-0.740000	-0.270000	-0.540000	-0.120000	-0.010000	-0.400000	-0.120000	-0.120000	0.080000	-0.290000	0.000000	-0.060000
YGR097W	0.560000	0.670000	0.730000	NaN	0.590000	0.660000	0.060000	-0.890000	-0.440000	-0.530000	-0.410000	0.050000	0.240000	0.220000	-0.230000	0.530000	0.480000	-0.080000	-0.200000	0.080000	0.720000	0.640000	0.670000	0.750000	-0.550000	1.570000	0.870000	0.990000	-0.180000	0.610000	1.340000	0.810000	1.690000	1.330000	1.190000	-0.140000	0.650000	0.040000	-0.250000	0.140000	0.390000	0.170000	0.110000	0.160000	0.390000	0.130000	0.200000	0.410000	0.570000
YGR099W	0.230000	-0.230000	NaN	-0.400000	-0.270000	-0.580000	0.230000	0.160000	-0.360000	0.000000	-0.030000	0.860000	0.120000	-0.300000	0.230000	-1.120000	-0.560000	-0.560000	-0.430000	-0.090000	0.420000	0.110000	0.120000	-0.100000	-0.430000	0.010000	-0.250000	0.150000	-0.320000	-0.040000	-0.360000	-0.360000	-0.250000	-0.490000	0.180000	-0.640000	-1.510000	-0.580000	-1.250000	-0.540000	-0.220000	-0.200000	-0.490000	-0.180000	-0.060000	0.000000	-0.290000	-0.060000	-0.360000
YGR103W	-0.920000	-3.320000	-5.060000	-5.060000	-5.060000	-3.320000	-1.560000	-1.120000	1.180000	1.320000	1.470000	0.100000	-3.060000	-3.640000	-0.400000	1.740000	2.120000	1.990000	1.520000	1.230000	-5.060000	-3.470000	-5.060000	-4.640000	-3.470000	-1.120000	-2.640000	-0.230000	-0.200000	-0.840000	-2.000000	-0.320000	-0.620000	-0.470000	0.700000	NaN	-1.600000	NaN	-2.120000	NaN	NaN	NaN	NaN	NaN	NaN	NaN	1.700000	NaN	NaN
YGR140W	NaN	-0.100000	0.140000	-0.580000	NaN	0.210000	NaN	0.000000	0.800000	NaN	-0.220000	-0.100000	0.660000	-0.490000	-0.940000	NaN	0.000000	-0.140000	NaN	0.110000	-0.370000	-1.000000	-0.450000	-0.800000	-0.640000	0.650000	0.280000	NaN	-0.490000	0.150000	0.030000	-0.790000	0.760000	0.040000	-0.230000	-0.430000	1.400000	0.290000	-0.580000	0.040000	0.200000	-0.100000	-0.090000	-0.030000	0.230000	-0.580000	-0.030000	0.080000	0.180000
YGR142W	5.920000	5.150000	3.800000	3.710000	3.130000	2.210000	2.680000	2.760000	-2.940000	-4.320000	-3.840000	1.000000	1.320000	-2.320000	-3.060000	-1.360000	-1.120000	-0.220000	-1.000000	-0.970000	4.700000	5.130000	4.950000	3.660000	1.830000	3.690000	0.630000	-1.030000	-0.860000	2.700000	0.200000	-0.620000	3.260000	0.100000	-0.070000	1.970000	2.780000	2.050000	0.900000	0.240000	-0.090000	-0.060000	-0.510000	-0.220000	0.340000	0.250000	0.590000	0.630000	0.320000
YHR097C	1.580000	2.290000	NaN	2.770000	2.340000	0.930000	0.480000	0.140000	-1.690000	-1.320000	-1.560000	0.360000	1.270000	0.180000	-1.250000	-0.690000	-0.600000	0.360000	-0.300000	-0.710000	2.940000	1.330000	1.820000	1.110000	2.070000	1.450000	1.370000	-0.030000	-0.230000	1.760000	1.240000	0.080000	1.300000	0.360000	-0.450000	1.740000	2.240000	2.250000	2.020000	1.080000	0.590000	0.310000	0.570000	0.150000	0.530000	-0.180000	0.620000	0.420000	-0.070000
YHR102W	-0.590000	-0.740000	-0.150000	-0.040000	0.080000	0.150000	0.240000	0.390000	-0.400000	-0.220000	-0.230000	-0.640000	0.360000	-0.140000	0.140000	-0.640000	1.510000	-0.690000	-0.200000	-0.790000	0.340000	0.050000	0.060000	0.140000	-0.030000	-0.100000	-0.220000	0.190000	-0.180000	-0.540000	0.030000	-0.040000	-0.180000	-0.220000	0.180000	-0.810000	-0.220000	-0.300000	-0.560000	-0.200000	-0.290000	-0.070000	0.140000	-0.380000	0.000000	-0.250000	-0.320000	-0.320000	-0.510000
YHR104W	2.880000	4.100000	4.760000	4.680000	4.470000	3.520000	2.490000	2.290000	-2.740000	-3.060000	-3.060000	-0.380000	1.510000	0.510000	-1.400000	-2.180000	-2.120000	-2.640000	-2.250000	-1.790000	5.310000	4.830000	4.630000	4.240000	3.330000	2.360000	2.950000	1.610000	0.610000	2.050000	2.200000	1.410000	1.020000	1.070000	0.000000	0.440000	0.410000	1.350000	2.070000	1.710000	1.160000	0.770000	0.730000	0.310000	0.580000	0.480000	1.180000	1.730000	1.330000
YHR106W	-0.180000	0.400000	0.770000	0.490000	0.560000	0.470000	-0.050000	-0.220000	-0.230000	-0.430000	-0.450000	-0.380000	0.330000	0.150000	-0.030000	-0.670000	-0.490000	-0.620000	0.240000	-0.150000	1.150000	0.960000	0.900000	0.850000	0.400000	0.540000	0.250000	0.060000	-0.010000	0.110000	0.100000	0.080000	0.080000	0.410000	-0.120000	NaN	0.830000	0.820000	0.250000	0.610000	0.440000	NaN	NaN	-0.010000	NaN	NaN	1.200000	0.330000	1.000000
YJL197W	-0.840000	-1.090000	-0.290000	-0.550000	-0.360000	0.080000	-0.240000	-0.340000	0.070000	0.000000	-0.490000	-0.810000	-0.360000	-0.120000	0.150000	0.580000	0.070000	0.600000	-0.320000	0.040000	-0.450000	-0.270000	-0.530000	0.080000	0.010000	-0.090000	0.070000	0.340000	-0.040000	-0.510000	0.480000	0.240000	0.010000	-0.010000	0.380000	-0.100000	0.510000	0.200000	-0.190000	0.330000	0.110000	-0.510000	-0.360000	-0.420000	-0.580000	0.080000	0.520000	0.520000	0.010000
YJL196C	-0.210000	0.060000	0.310000	0.130000	-0.270000	-0.240000	-0.010000	0.140000	0.110000	0.320000	0.240000	0.000000	0.310000	0.670000	0.160000	0.110000	0.600000	0.490000	0.610000	0.200000	0.610000	0.590000	0.030000	0.440000	1.030000	0.450000	0.770000	0.480000	0.870000	0.000000	0.100000	0.280000	-0.420000	-0.290000	-0.120000	0.580000	0.460000	0.540000	0.410000	1.140000	1.280000	0.960000	0.790000	0.630000	0.570000	0.520000	0.240000	0.190000	0.520000
YJL148W	-1.740000	-3.950000	-2.920000	-2.750000	-2.640000	-1.810000	-1.110000	-0.600000	1.180000	1.290000	1.340000	-0.150000	-2.180000	-1.180000	-0.380000	0.750000	1.240000	1.030000	1.170000	0.590000	-3.000000	-2.360000	-3.270000	-2.010000	-1.170000	-0.920000	-0.740000	0.040000	-0.220000	-0.490000	-0.380000	0.320000	-0.320000	0.560000	0.500000	-1.150000	-2.250000	-2.400000	-1.180000	-1.220000	-0.690000	-0.300000	-0.200000	-0.010000	-0.150000	0.060000	-0.710000	-0.840000	-0.300000
YJL138C	-0.320000	-1.690000	-1.250000	-1.430000	-1.840000	-1.640000	-0.760000	NaN	0.820000	1.370000	1.150000	0.310000	-0.420000	-0.890000	0.100000	0.820000	0.990000	0.710000	1.100000	1.260000	-1.890000	-1.940000	0.630000	-0.900000	-0.790000	0.080000	-0.490000	-0.180000	0.500000	-0.150000	-0.690000	-0.620000	-0.220000	-0.250000	-0.320000	-0.030000	-1.150000	-1.250000	-0.760000	-0.970000	-0.690000	-0.060000	0.040000	0.230000	0.100000	0.410000	0.030000	0.190000	0.010000
YKL210W	-0.040000	-1.030000	0.580000	0.950000	0.930000	1.230000	0.440000	0.520000	-0.300000	0.000000	0.060000	-0.400000	0.390000	0.560000	0.190000	0.180000	0.100000	-0.230000	-0.420000	-0.040000	0.670000	1.070000	1.040000	0.960000	0.820000	0.240000	0.680000	0.560000	-0.540000	0.110000	0.640000	0.320000	0.240000	0.660000	0.250000	0.390000	1.040000	0.970000	1.210000	0.860000	0.760000	0.640000	-0.290000	0.240000	0.300000	-0.430000	0.420000	0.420000	0.580000
YKL209C	-0.840000	-1.510000	-0.510000	-0.540000	-0.670000	NaN	-0.760000	-0.670000	0.110000	0.340000	0.340000	-0.740000	-0.290000	0.120000	-0.070000	-0.430000	-0.320000	0.610000	-0.220000	0.200000	-0.970000	-1.890000	-0.560000	-0.150000	-0.100000	-0.200000	0.080000	0.000000	0.040000	-0.400000	0.330000	0.010000	-0.200000	0.260000	0.150000	-0.400000	0.260000	-0.060000	-0.290000	-0.100000	-0.400000	-0.140000	-0.230000	-0.140000	0.070000	0.110000	0.250000	0.070000	-0.030000
YKL165C	-0.770000	-1.270000	-0.960000	-1.510000	-1.060000	-0.580000	-0.100000	-0.710000	0.140000	-0.070000	-0.470000	-0.530000	-0.660000	-0.590000	0.510000	0.500000	-0.190000	0.430000	-0.590000	0.140000	-0.180000	-0.730000	-1.150000	-0.910000	-0.950000	0.270000	-0.200000	0.420000	0.410000	-0.880000	-0.490000	-0.530000	-0.570000	-0.750000	-0.060000	-0.120000	0.180000	-0.120000	-0.470000	-0.130000	0.200000	0.050000	-0.130000	-0.170000	-0.340000	0.140000	-0.470000	-0.300000	-0.260000
YKL164C	-0.270000	-0.200000	1.110000	0.950000	0.310000	0.710000	-0.120000	NaN	-0.030000	0.440000	0.340000	-0.380000	0.700000	-0.920000	0.000000	0.940000	0.260000	-0.140000	1.200000	0.400000	1.160000	1.460000	1.380000	0.860000	0.070000	0.310000	0.750000	0.410000	0.970000	0.000000	0.410000	0.330000	0.330000	0.570000	-0.040000	-0.270000	-0.890000	-1.120000	-0.940000	-1.220000	-1.290000	-0.690000	0.210000	0.310000	0.080000	-0.360000	-0.940000	-0.640000	-0.760000
YKL161C	NaN	NaN	0.040000	0.070000	0.710000	0.250000	0.590000	0.010000	-0.510000	-0.640000	-0.450000	-0.030000	-0.430000	0.980000	0.240000	-0.030000	-0.580000	-0.600000	-1.060000	-0.760000	1.240000	0.770000	1.060000	0.770000	0.640000	0.000000	-0.120000	0.120000	-0.140000	-0.070000	-0.090000	-0.270000	0.310000	0.330000	0.210000	-0.060000	0.740000	1.200000	NaN	0.210000	0.210000	0.340000	-0.070000	0.120000	0.330000	0.390000	0.120000	0.640000	0.580000
YLL024C	1.050000	1.510000	1.930000	1.370000	1.180000	0.560000	0.490000	0.360000	-0.790000	-0.580000	-0.300000	-0.070000	1.450000	0.240000	-0.320000	-0.030000	-0.890000	-1.320000	-1.940000	-2.640000	1.510000	1.870000	2.160000	1.500000	0.560000	0.900000	1.060000	0.580000	0.330000	0.910000	0.930000	0.070000	0.700000	1.200000	0.650000	-0.360000	0.370000	0.000000	0.860000	-0.600000	-0.890000	-1.250000	-1.290000	-0.940000	-0.470000	-0.320000	-0.920000	-0.620000	-0.430000
YLL022C	-0.600000	-0.790000	-1.400000	-1.890000	-1.470000	-1.030000	-0.180000	-0.690000	0.290000	0.560000	0.680000	-0.100000	-0.340000	-0.810000	0.650000	-1.740000	-0.810000	-0.790000	-1.560000	0.110000	-1.360000	-1.400000	-0.970000	-1.030000	-1.400000	0.280000	-0.970000	0.160000	0.030000	-0.290000	-1.090000	0.000000	-0.620000	-0.380000	0.510000	-0.360000	0.150000	-0.290000	0.100000	-0.070000	-0.670000	-0.420000	-0.360000	-0.450000	-0.580000	-0.560000	-1.360000	-0.890000	-1.360000
YLL015W	0.570000	0.710000	-0.390000	NaN	NaN	0.000000	NaN	NaN	0.200000	-0.530000	-0.480000	0.440000	0.020000	0.000000	0.240000	-1.560000	-0.040000	0.040000	-0.490000	0.000000	-0.510000	-0.240000	-0.400000	-0.460000	-0.680000	-0.450000	-0.360000	-0.450000	-0.380000	-0.540000	-0.240000	0.490000	-0.570000	-0.270000	0.080000	-0.340000	-0.670000	0.110000	NaN	-0.110000	0.140000	0.340000	0.430000	0.170000	0.110000	-0.020000	-0.250000	-0.430000	-0.360000
YLR027C	0.060000	0.140000	0.500000	0.490000	0.650000	0.760000	-0.220000	NaN	-0.120000	0.120000	0.190000	-0.250000	-0.140000	0.950000	-0.040000	-0.470000	-0.300000	-0.740000	0.850000	-0.250000	0.580000	0.660000	0.380000	0.510000	0.420000	0.060000	0.000000	-0.090000	0.380000	-0.200000	-0.220000	-0.230000	-0.420000	0.080000	0.030000	0.600000	-0.220000	0.230000	-0.040000	0.040000	0.210000	-0.030000	0.260000	-0.270000	-0.070000	-0.340000	-0.380000	-0.180000	-0.030000
YLR030W	NaN	0.340000	0.190000	0.400000	1.070000	0.070000	0.690000	0.770000	-0.120000	0.070000	-0.170000	0.860000	0.230000	0.490000	0.160000	0.180000	-0.220000	-0.760000	0.000000	-0.340000	0.510000	0.110000	0.580000	0.320000	0.530000	-0.180000	0.070000	-0.250000	0.150000	-0.170000	-0.690000	-0.300000	-0.840000	-0.400000	-0.490000	-0.030000	-2.640000	0.650000	-0.360000	-0.180000	-0.300000	0.100000	0.280000	0.360000	0.360000	-0.090000	-0.200000	0.030000	0.080000
YLR032W	-0.490000	-1.180000	NaN	-0.340000	-0.200000	-0.340000	0.070000	-0.150000	0.080000	-0.100000	-0.070000	0.060000	-0.270000	-0.180000	-0.150000	-2.250000	-0.320000	-0.030000	-0.470000	-0.010000	-0.360000	-0.220000	-0.510000	-0.140000	0.100000	0.180000	-0.040000	0.610000	0.120000	0.070000	-0.140000	0.260000	0.110000	-0.090000	0.460000	-0.840000	0.160000	-0.670000	-0.580000	-0.010000	-0.340000	-0.010000	0.280000	-0.090000	0.140000	-0.790000	-0.670000	-0.640000	-0.970000
[truncated: 1,701 more rows]
[truncated: 124 more columns]
