# Supplementary material for: Passing Messages between Biological Networks to Refine Predicted Interactions
Source: PLoS One. 2013 May 31;8(5):e64832. doi: 10.1371/journal.pone.0064832 (PMC3669401; doi:10.1371/journal.pone.0064832)
Supplement: Materials S1 — Archive containing PANDA code, input data and predicted networks. (TGZ) [file pone.0064832.s006.tgz › Version0/YeastData/YeastNetworks_AllTFxGene.pairs]

TF	GENE	KNOCK-OUT	CELL-CYCLE	STRESS-RESPONSE
YLR131C	YAL062W	2.329202	2.649270	2.488482
YLR131C	YAL060W	-0.983957	-1.073084	-0.867805
YLR131C	YAL058W	-0.487667	-0.409176	-0.408285
YLR131C	YAL012W	-0.703701	-0.819735	-0.644573
YLR131C	YBR157C	2.550485	2.710549	2.704245
YLR131C	YBR161W	-1.167096	-1.004817	-1.189906
YLR131C	YBR202W	-1.007799	-0.750347	-1.005718
YLR131C	YDL144C	-0.680697	-0.311750	-0.611585
YLR131C	YDR277C	2.366862	2.495406	2.625013
YLR131C	YDR279W	-1.014857	-0.853384	-1.112524
YLR131C	YDR285W	-1.142580	-1.304320	-1.041226
YLR131C	YEL017W	-0.910850	-1.115126	-0.973966
YLR131C	YEL016C	-0.701034	-0.933762	-0.667368
YLR131C	YEL011W	2.561828	2.844463	2.799150
YLR131C	YER019W	-0.393402	-0.517361	-0.342031
YLR131C	YER021W	-0.786448	-0.619780	-0.865261
YLR131C	YER023W	-0.941526	-1.075928	-1.047776
YLR131C	YFR038W	-0.741876	-0.710663	-0.782211
YLR131C	YFR040W	2.528897	2.519362	2.540954
YLR131C	YFR042W	-0.192281	-0.344368	-0.325225
YLR131C	YFR045W	2.508208	2.358005	2.450243
YLR131C	YFR046C	-0.519893	-0.703359	-0.716432
YLR131C	YGL242C	-0.781562	-0.963429	-1.016271
YLR131C	YGR084C	-0.347387	-0.352630	-0.758485
YLR131C	YGR086C	-1.306807	-0.840749	-1.145173
YLR131C	YGR090W	-0.954696	-0.826970	-0.844024
YLR131C	YGR126W	-0.715594	-0.511486	-0.532561
YLR131C	YHR083W	-0.874095	-0.845467	-0.963647
YLR131C	YHR085W	-1.029210	-1.276128	-1.055709
YLR131C	YHR090C	-0.518739	-0.754405	-0.543271
YLR131C	YHR132C	-0.792962	-0.971975	-0.841758
YLR131C	YHR137W	-1.236067	-1.360004	-1.096596
YLR131C	YHR138C	-1.026590	-1.155919	-0.903544
YLR131C	YHR140W	-0.070788	-0.128184	-0.077450
YLR131C	YHR142W	-0.886661	-0.912629	-0.908449
YLR131C	YJL208C	-0.583653	-0.775162	-0.715982
YLR131C	YJL159W	2.414334	2.781255	2.507328
YLR131C	YJL158C	-1.199974	-1.136856	-1.211833
YLR131C	YJL156C	-0.584524	-0.280985	-0.456467
YLR131C	YKL216W	-0.946664	-0.991154	-0.823438
YLR131C	YKL215C	-1.150848	-1.060996	-1.038168
YLR131C	YKL176C	-0.913984	-0.768421	-0.729232
YLR131C	YKL167C	-0.731441	-0.785242	-0.879897
YLR131C	YLL034C	-0.616843	-0.900964	-0.554719
YLR131C	YLL032C	-0.879896	-0.915919	-0.942783
YLR131C	YLR354C	-0.937312	-0.917908	-1.177979
YLR131C	YLR357W	-0.753033	-0.440753	-0.718434
YLR131C	YLR360W	-0.543879	-0.763798	-0.629006
YLR131C	YLR403W	-0.809941	-0.664899	-0.783426
YLR131C	YLR405W	-0.190774	-0.264388	-0.340268
YLR131C	YLR407W	2.460961	2.452663	2.555169
YLR131C	YLR408C	-0.725021	-0.982572	-0.886989
YLR131C	YMR123W	-1.152331	-1.187272	-1.149725
YLR131C	YMR125W	-0.544429	-0.500920	-0.680804
YLR131C	YMR129W	3.827472	3.742873	3.688607
YLR131C	YMR164C	-1.217387	-1.136639	-1.103095
YLR131C	YMR170C	-1.154447	-1.151806	-0.988020
YLR131C	YNL160W	-1.098155	-0.919809	-0.949338
YLR131C	YNL159C	-0.928729	-1.014346	-0.902116
YLR131C	YNL153C	-0.777063	-0.853184	-0.910625
YLR131C	YNL151C	-0.849985	-1.169955	-0.798259
YLR131C	YNL111C	-0.917268	-1.107847	-0.998709
YLR131C	YNL108C	-0.373744	-0.481518	-0.517814
YLR131C	YNL102W	-0.700717	-0.640243	-0.844023
YLR131C	YNL100W	-1.003081	-1.114770	-1.007795
YLR131C	YNL099C	-0.792920	-0.990003	-0.966563
YLR131C	YOL028C	2.616994	2.555606	2.679368
YLR131C	YOR009W	2.307106	2.295388	2.457948
YLR131C	YOR010C	-1.388649	-1.097439	-1.201538
YLR131C	YOR017W	-0.834158	-0.691358	-0.848316
YLR131C	YOR349W	-1.115806	-1.037446	-1.020022
YLR131C	YOR353C	-0.531963	-0.236427	-0.499851
YLR131C	YOR355W	-1.278368	-0.971599	-1.204243
YLR131C	YPL279C	-0.919716	-1.063949	-0.839188
YLR131C	YPR055W	-0.847504	-0.737838	-0.806051
YLR131C	YPR057W	-0.817571	-1.111227	-1.045686
YLR131C	YPR062W	-0.705083	-0.903197	-0.665800
YLR131C	YPR066W	-0.763115	-0.756967	-0.814744
YLR131C	YPR114W	-0.742251	-0.889771	-0.869515
YLR131C	YPR116W	-0.942121	-1.000726	-0.900271
YLR131C	YPR118W	-0.627171	-0.822738	-0.743353
YLR131C	YBL080C	-0.873237	-1.045531	-0.907568
YLR131C	YBL078C	-0.445666	-0.699000	-0.349674
YLR131C	YBL075C	-1.046411	-1.095356	-0.747621
YLR131C	YBR255W	-0.863281	-1.022542	-0.712360
YLR131C	YBR257W	-1.053342	-1.252401	-0.987347
YLR131C	YBR263W	-0.588005	-0.695998	-0.548856
YLR131C	YCL064C	2.773281	2.593559	2.684720
YLR131C	YDL052C	-0.390801	-0.697499	-0.553483
YLR131C	YDL049C	-1.089791	-1.300176	-1.046246
YLR131C	YDL047W	-0.664822	-0.522946	-0.637503
YLR131C	YDL045W-A	-0.983361	-1.127767	-1.082477
YLR131C	YDL045C	-0.856243	-0.839886	-0.939967
YLR131C	YDL005C	-0.870012	-0.478208	-0.861398
YLR131C	YDR004W	3.715108	3.923720	3.555583
YLR131C	YDR005C	-0.821905	-0.815072	-0.786246
YLR131C	YDR325W	-0.850229	-1.003912	-0.958450
YLR131C	YDR330W	-0.784662	-0.686355	-0.670038
YLR131C	YDR334W	-1.212735	-1.192624	-1.184530
YLR131C	YDR368W	-0.682219	-0.568492	-0.689461
YLR131C	YER056C-A	-0.478752	-0.528751	-0.628398
YLR131C	YER065C	-1.275981	-1.101935	-1.121422
YLR131C	YER103W	2.365871	2.423910	2.583018
YLR131C	YGL200C	-0.717058	-0.896523	-0.959718
YLR131C	YGL196W	-1.210616	-1.283972	-1.169624
YLR131C	YGL190C	-1.151378	-1.119778	-1.140509
YLR131C	YGL143C	-0.987842	-0.818030	-1.123354
YLR131C	YGR166W	-0.613636	-0.797755	-0.756296
YLR131C	YGR170W	-0.849858	-1.062519	-1.028960
YLR131C	YGR171C	-0.771292	-0.679864	-1.002506
YLR131C	YGR212W	-0.964099	-0.824505	-0.948103
YLR131C	YHR178W	2.301586	2.387682	2.347698
YLR131C	YHR182W	-0.496830	-0.771051	-0.613997
YLR131C	YHR184W	-0.787481	-0.756309	-0.779252
YLR131C	YIL161W	-0.856334	-1.008211	-0.734534
YLR131C	YIL158W	-0.038097	-0.322188	-0.269135
YLR131C	YIL155C	-0.567801	-0.224155	-0.426439
YLR131C	YJL111W	-0.851476	-0.750110	-0.988561
YLR131C	YJL110C	-0.920411	-0.923348	-0.920871
YLR131C	YJL103C	-0.540661	-0.424564	-0.443088
YLR131C	YJL059W	-0.580256	-0.723423	-0.682169
YLR131C	YJL057C	-0.890985	-0.779571	-0.728698
YLR131C	YJL050W	-0.742656	-1.061826	-0.756628
YLR131C	YKL134C	-0.142699	-0.351409	-0.391186
YLR131C	YKL129C	-0.652139	-0.518425	-0.691074
YLR131C	YKL127W	-1.000305	-0.986190	-1.076762
YLR131C	YKL125W	-1.064618	-1.273802	-1.105540
YLR131C	YKL085W	-0.991699	-0.883055	-0.914884
YLR131C	YKL080W	-1.177320	-1.058401	-1.227446
YLR131C	YKL078W	-0.565270	-0.989993	-0.640982
YLR131C	YLR057W	-0.887929	-0.989470	-0.944102
YLR131C	YLR058C	-0.924423	-1.278737	-0.925670
YLR131C	YLR061W	-0.769868	-0.898490	-0.885458
YLR131C	YLR066W	-0.761828	-0.824877	-0.916662
YLR131C	YLR068W	-1.019579	-0.989335	-0.900715
YLR131C	YLR109W	-1.050796	-0.968026	-1.033305
YLR131C	YLR113W	-0.469845	-0.391161	-0.617595
YLR131C	YLR116W	-0.427773	-0.401069	-0.228230
YLR131C	YLR449W	2.531392	2.516702	2.530684
YLR131C	YLR451W	-0.909880	-0.926237	-0.887627
YLR131C	YLR452C	2.848691	2.914757	2.849997
YLR131C	YLR455W	-1.079536	-1.193526	-1.219788
YLR131C	YML103C	-1.161652	-1.055962	-1.153763
YLR131C	YML100W-A	-0.846533	-0.703734	-0.717556
YLR131C	YMR211W	-0.305997	-0.260586	-0.583537
YLR131C	YMR215W	-0.940441	-1.113741	-1.014931
YLR131C	YMR257C	-0.920823	-1.026479	-0.915168
YLR131C	YMR259C	-0.896370	-1.100831	-0.872972
YLR131C	YMR262W	-0.871807	-0.722022	-0.789727
YLR131C	YMR264W	-0.437898	-0.660301	-0.658398
YLR131C	YMR266W	-1.086110	-0.925474	-1.039563
YLR131C	YNL055C	-0.738300	-0.746366	-0.592203
YLR131C	YNL053W	-0.960181	-0.797758	-0.884708
YLR131C	YNL051W	-0.933550	-0.716600	-1.127069
YLR131C	YNL015W	2.295981	2.452491	2.275451
YLR131C	YNL011C	-0.930391	-0.786650	-1.046137
YLR131C	YNL007C	-0.930706	-0.936479	-0.831898
YLR131C	YNL005C	-1.132586	-0.954434	-1.249566
YLR131C	YOR061W	-0.729046	-0.738467	-0.888548
YLR131C	YOR099W	-1.002272	-1.143194	-1.008257
YLR131C	YOR101W	-1.137642	-1.272418	-1.208844
YLR131C	YOR107W	-1.388077	-1.317721	-1.115763
YLR131C	YOR111W	-0.520177	-0.596236	-0.731340
YLR131C	YPL236C	-0.872862	-0.741687	-0.924269
YLR131C	YPL234C	-1.220434	-1.389513	-1.243634
YLR131C	YPL231W	-1.126916	-1.187855	-1.091142
YLR131C	YPL183C	-1.129234	-1.258484	-1.201902
YLR131C	YPR157W	-1.351819	-1.168470	-1.206572
YLR131C	YPR159W	-1.028652	-0.883603	-0.973254
YLR131C	YPR201W	-0.501958	-0.481517	-0.522832
YLR131C	YAL061W	-0.684814	-0.437152	-0.565391
YLR131C	YAL018C	-1.242335	-1.094234	-1.061051
YLR131C	YBR155W	-1.058195	-1.329623	-1.157226
YLR131C	YBR156C	-1.175936	-0.945191	-1.068353
YLR131C	YBR158W	2.492048	2.827537	2.402050
YLR131C	YBR203W	-1.102238	-1.024785	-0.817589
YLR131C	YDL146W	-0.988923	-0.764124	-0.940503
YLR131C	YDL145C	2.604548	2.747768	2.619797
YLR131C	YDL103C	-0.704999	-0.373176	-0.723718
YLR131C	YDL101C	-0.860812	-0.658951	-0.913423
YLR131C	YDR232W	-0.897734	-1.067906	-0.658696
YLR131C	YDR234W	-1.178616	-1.447399	-1.139665
YLR131C	YDR280W	-0.380833	-0.630672	-0.561321
YLR131C	YDR281C	-1.114913	-1.349791	-1.166790
YLR131C	YDR283C	-1.185253	-1.016002	-1.068751
YLR131C	YEL020C	-0.820355	-0.665047	-0.778708
YLR131C	YEL012W	-1.007972	-1.122921	-0.979693
YLR131C	YER017C	-0.579635	-0.556069	-0.457872
YLR131C	YER020W	-0.939114	-0.664725	-0.817998
YLR131C	YER024W	-0.603423	-0.743768	-0.437562
YLR131C	YER026C	-0.881311	-1.003855	-0.970799
YLR131C	YFR043C	-0.365699	-0.884992	-0.558866
YLR131C	YGL244W	-0.670014	-0.750223	-0.724562
YLR131C	YGR087C	-1.242667	-1.061210	-1.240674
YLR131C	YGR089W	2.524242	2.414131	2.443842
YLR131C	YGR091W	-0.437269	-0.493033	-0.673993
YLR131C	YGR127W	-0.804563	-1.056686	-0.679530
YLR131C	YGR129W	-0.787099	-0.890797	-0.767540
YLR131C	YGR131W	-1.080450	-1.134215	-0.903735
YLR131C	YHR084W	-0.985060	-0.704093	-0.959552
YLR131C	YHR086W	-0.737999	-0.778724	-0.603621
YLR131C	YHR088W	-0.782135	-1.076799	-0.818423
YLR131C	YHR089C	-0.802606	-1.090237	-0.853265
YLR131C	YHR091C	-0.655518	-0.462132	-0.694072
YLR131C	YHR135C	-0.999627	-1.209588	-1.046707
YLR131C	YHR139C	-1.151137	-0.890126	-0.836138
YLR131C	YHR143W	2.640090	2.917596	2.530595
YLR131C	YJL212C	-1.107928	-1.124256	-0.972714
YLR131C	YJL207C	-0.639626	-0.578561	-0.516347
YLR131C	YJL200C	-0.596912	-0.902079	-0.636900
YLR131C	YJL157C	-1.029138	-0.766690	-1.081880
YLR131C	YJL155C	-0.724768	-0.703215	-0.608126
YLR131C	YJL153C	-0.395217	-0.350144	-0.331581
YLR131C	YKL218C	-1.135587	-1.119532	-1.060713
YLR131C	YKL217W	2.297513	2.528378	2.535683
YLR131C	YKL170W	-0.627460	-0.820313	-0.803734
YLR131C	YKL168C	-0.654235	-0.683402	-0.489916
YLR131C	YLL031C	-0.956378	-1.047441	-0.880526
YLR131C	YLL028W	-1.047917	-1.135670	-0.876092
YLR131C	YLL026W	-0.866517	-0.854640	-0.691184
YLR131C	YLR023C	-1.043947	-0.935513	-0.934077
YLR131C	YLR352W	-1.091416	-1.003951	-0.979212
YLR131C	YLR356W	2.391914	2.416601	2.425866
YLR131C	YLR359W	-0.736628	-0.757505	-0.788211
YLR131C	YLR364W	-0.975282	-1.287620	-1.077777
YLR131C	YLR404W	-0.936823	-0.936509	-1.180177
YLR131C	YLR411W	-0.228725	-0.488309	-0.348716
YLR131C	YMR120C	3.265988	3.109170	3.236314
YLR131C	YMR128W	-0.792360	-0.707720	-0.625400
YLR131C	YMR165C	-1.051142	-1.072651	-0.879555
YLR131C	YMR169C	-1.183437	-1.064021	-0.936490
YLR131C	YMR172W	-1.040873	-0.946975	-0.928286
YLR131C	YMR176W	-0.578794	-0.584818	-0.380655
YLR131C	YNL157W	-0.234881	-0.277381	-0.271672
YLR131C	YNL154C	-1.042351	-0.971209	-1.086028
YLR131C	YNL149C	-0.262436	-0.447858	-0.427376
YLR131C	YNL110C	-1.058005	-1.185657	-0.979259
YLR131C	YNL098C	-0.790314	-0.648213	-0.726635
YLR131C	YOL031C	-1.144216	-1.025318	-1.251061
YLR131C	YOL027C	-0.845078	-0.991807	-0.806737
YLR131C	YOL023W	-0.695374	-0.734747	-0.828262
YLR131C	YOR011W	-1.228736	-1.320902	-1.242965
YLR131C	YOR018W	-1.045052	-0.726313	-0.952068
YLR131C	YOR347C	-0.967755	-0.909052	-0.837715
YLR131C	YOR354C	-0.965773	-0.804949	-1.014321
YLR131C	YOR356W	-0.825256	-0.688630	-0.674514
YLR131C	YPL278C	-1.185220	-1.019595	-1.008500
YLR131C	YPR058W	-0.583877	-0.803278	-0.717743
YLR131C	YPR060C	-0.752339	-0.888222	-0.878015
YLR131C	YPR065W	-0.667393	-0.639132	-0.622372
YLR131C	YPR113W	-0.863816	-1.147354	-0.914950
YLR131C	YPR117W	-0.954507	-0.673032	-0.666329
YLR131C	YAR050W	-0.950007	-1.077212	-0.883424
YLR131C	YBL084C	-0.842933	-0.880984	-0.597745
YLR131C	YBL076C	-0.878570	-0.765492	-0.891534
YLR131C	YBR252W	-0.825377	-1.023223	-0.857692
YLR131C	YBR260C	-0.512529	-0.783589	-0.655739
YLR131C	YBR265W	-0.858993	-0.880492	-0.809943
YLR131C	YDL048C	-0.935037	-1.087559	-0.766749
YLR131C	YDL046W	-0.842203	-0.968188	-0.756458
YLR131C	YDL044C	-0.685354	-0.409839	-0.779047
YLR131C	YDL003W	-1.105304	-0.989974	-1.210969
YLR131C	YDL002C	-0.824420	-0.761425	-0.987492
YLR131C	YDR003W	-0.909680	-1.139843	-0.822830
YLR131C	YDR323C	-0.683660	-0.782625	-0.780204
YLR131C	YDR328C	-0.384264	-0.319910	-0.340314
YLR131C	YDR335W	-1.357780	-1.503729	-1.254947
YLR131C	YDR371W	-0.850077	-0.937187	-0.995225
YLR131C	YDR373W	-1.015328	-1.135121	-1.041782
YLR131C	YDR374C	2.940495	2.958496	3.060142
YLR131C	YDR379W	-0.982575	-0.771260	-0.875539
YLR131C	YER058W	-0.911137	-0.972030	-1.070876
YLR131C	YER063W	2.497779	2.535885	2.418700
YLR131C	YER064C	-1.235897	-1.182511	-1.249479
YLR131C	YER104W	-0.142569	-0.373818	-0.230146
YLR131C	YER106W	-0.733515	-0.563226	-0.685529
YLR131C	YGL195W	2.793982	2.860561	2.850194
YLR131C	YGL194C	-0.877368	-0.798338	-0.748125
YLR131C	YGL189C	-0.463533	-0.442496	-0.503407
YLR131C	YGL187C	-1.082105	-0.760030	-0.972096
YLR131C	YGL146C	-1.085512	-0.718401	-0.901721
YLR131C	YGL144C	-0.609536	-0.543733	-0.631931
YLR131C	YGL140C	-0.842572	-0.684145	-0.752789
YLR131C	YGR173W	-0.302324	-0.730020	-0.399217
YLR131C	YGR220C	-0.723646	-0.639868	-0.831404
YLR131C	YHR179W	-1.237574	-1.299366	-1.279922
YLR131C	YHR181W	-0.055440	-0.244659	-0.273979
YLR131C	YIL160C	-0.823864	-0.616032	-0.621430
YLR131C	YIL154C	-0.773505	-0.715957	-0.582156
YLR131C	YJL109C	-0.959252	-1.150608	-0.920027
YLR131C	YJL058C	-0.679183	-0.851288	-0.770343
YLR131C	YJL056C	-0.574919	-0.524834	-0.387481
YLR131C	YJL053W	-0.494197	-0.385401	-0.652383
YLR131C	YJL051W	-0.884517	-1.043164	-1.008044
YLR131C	YJL049W	-0.739145	-0.733826	-0.834467
YLR131C	YJL048C	-1.001139	-0.800601	-0.927840
YLR131C	YKL133C	-0.858768	-0.548110	-0.771623
YLR131C	YKL130C	-0.735877	-1.030700	-0.926045
YLR131C	YKL128C	-1.077187	-0.877131	-1.044460
YLR131C	YKL126W	-0.768841	-0.945837	-0.909218
YLR131C	YKL124W	-1.067543	-1.237743	-0.945039
YLR131C	YKL122C	-1.113027	-1.252730	-1.287506
YLR131C	YKL082C	-0.900796	-0.940005	-0.846880
YLR131C	YKL072W	-0.996332	-1.120825	-1.047355
YLR131C	YLR063W	-0.492178	-0.812469	-0.683624
YLR131C	YLR115W	-1.017247	-1.045575	-1.162230
YLR131C	YLR454W	-1.266827	-1.211382	-1.114188
YLR131C	YLR456W	-0.872177	-0.827967	-0.909375
YLR131C	YLR459W	-0.907388	-1.121997	-0.926609
YLR131C	YML104C	-0.873684	-0.977706	-0.954389
YLR131C	YML099C	-0.852178	-0.818978	-0.930773
YLR131C	YML097C	-0.628119	-0.781263	-0.858345
YLR131C	YML092C	-0.598975	-0.590237	-0.729050
YLR131C	YMR220W	-0.794893	-0.873720	-0.959038
YLR131C	YMR256C	-0.811561	-0.782687	-0.719146
YLR131C	YMR258C	-0.514795	-0.374347	-0.513478
YLR131C	YMR260C	-0.707202	-0.889325	-0.745514
YLR131C	YMR263W	-0.515338	-0.707178	-0.686294
YLR131C	YMR267W	3.507464	3.310625	3.138505
YLR131C	YNL054W	-1.199955	-1.369262	-1.144505
YLR131C	YNL052W	-0.732883	-0.625136	-0.525495
YLR131C	YNL049C	-0.581311	-0.857842	-0.682157
YLR131C	YNL009W	-1.044314	-0.865278	-0.781999
YLR131C	YNL008C	-0.566733	-0.377370	-0.391070
YLR131C	YOR057W	-0.864876	-1.003661	-0.991812
YLR131C	YOR058C	2.689287	2.627661	2.717404
YLR131C	YOR059C	-0.624281	-0.393791	-0.719315
YLR131C	YPL240C	-1.217938	-1.178573	-1.128917
YLR131C	YPL232W	-0.771129	-0.515180	-0.726407
YLR131C	YPL230W	2.224942	2.536325	2.420904
YLR131C	YPL190C	-1.391686	-1.269939	-1.293530
YLR131C	YPR151C	-1.132288	-1.121227	-0.912098
YLR131C	YPR154W	-0.944756	-0.961062	-0.741378
YLR131C	YPR155C	-1.108867	-1.239055	-1.137518
YLR131C	YPR158W	-0.963351	-0.923210	-1.043585
YLR131C	YBL030C	-1.158756	-0.869027	-0.977811
YLR131C	YBL023C	-0.824322	-0.681177	-0.798464
YLR131C	YBR018C	-0.911730	-0.706788	-0.835350
YLR131C	YBR021W	-0.987824	-1.162238	-0.903144
YLR131C	YCR065W	-1.031262	-0.905648	-1.061838
YLR131C	YCR069W	-0.645551	-0.889901	-0.632454
YLR131C	YDR041W	2.336306	2.483363	2.348070
YLR131C	YDR042C	-1.113996	-1.197446	-0.939361
YLR131C	YDR044W	-1.090677	-1.206928	-1.129708
YLR131C	YDR083W	-0.262815	-0.563575	-0.357443
YLR131C	YDR088C	-0.725422	-0.531080	-0.605361
YLR131C	YDR089W	-1.183887	-1.434298	-1.268979
YLR131C	YDR419W	-0.866717	-1.116432	-0.824336
YLR131C	YDR420W	-1.087570	-1.126767	-1.117436
YLR131C	YDR423C	-0.768464	-0.920449	-0.719459
YLR131C	YDR428C	-0.493481	-0.416971	-0.685249
YLR131C	YDR471W	-0.997686	-0.948221	-0.989497
YLR131C	YDR472W	-0.538239	-0.794252	-0.654104
YLR131C	YDR473C	-0.989072	-1.264248	-1.055452
YLR131C	YDR477W	-1.303845	-1.212220	-1.274688
YLR131C	YDR480W	-0.980909	-1.074532	-1.005796
YLR131C	YER136W	-1.078569	-0.916513	-1.185334
YLR131C	YER174C	-0.530580	-0.556847	-0.648212
YLR131C	YER177W	-0.944536	-0.965361	-0.958169
YLR131C	YER180C	-0.645115	-0.894629	-0.768734
YLR131C	YGL099W	-0.884465	-1.068118	-0.763889
YLR131C	YGL049C	-1.195393	-1.051700	-1.222509
YLR131C	YHL046C	-0.654255	-0.768252	-0.525863
YLR131C	YHL040C	-1.078351	-1.198971	-1.071778
YLR131C	YIL111W	-1.026116	-1.184032	-1.034384
YLR131C	YIL070C	-0.801159	-0.766403	-0.782572
YLR131C	YIL066C	-1.154035	-0.990184	-0.976659
YLR131C	YIL063C	-0.504437	-0.545841	-0.617648
YLR131C	YJL012C	-1.030762	-1.097432	-0.934496
YLR131C	YJL010C	-0.517760	-0.543670	-0.555792
YLR131C	YJR043C	-0.901843	-0.637354	-0.938660
YLR131C	YJR046W	-0.849524	-0.967356	-0.621128
YLR131C	YKL043W	-0.151188	-0.003690	-0.027195
YLR131C	YKL041W	-0.615137	-0.887133	-0.549537
YLR131C	YKL038W	-0.983574	-0.813564	-0.685526
YLR131C	YKL033W	2.587589	2.460368	2.502096
YLR131C	YKR007W	3.556603	3.518516	3.498022
YLR131C	YKR010C	-0.918412	-1.087160	-0.952694
YLR131C	YLR164W	-1.096916	-1.008985	-0.934287
YLR131C	YLR165C	-0.415554	-0.647166	-0.545543
YLR131C	YLR212C	-1.003640	-0.938489	-1.107726
YLR131C	YML056C	-0.936216	-1.098303	-0.848125
YLR131C	YML051W	3.373708	3.675087	3.604607
YLR131C	YML009C	-0.821516	-0.856928	-0.918328
YLR131C	YML004C	2.617123	2.531406	2.725079
YLR131C	YMR302C	-1.030550	-0.629428	-0.869033
YLR131C	YMR307W	-0.889444	-0.700539	-0.837450
YLR131C	YMR310C	-0.510228	-0.701414	-0.612565
YLR131C	YNL316C	-0.255030	-0.584220	-0.596452
YLR131C	YNL310C	-0.159227	-0.124047	-0.313510
YLR131C	YNL307C	-0.936373	-0.892749	-1.043146
YLR131C	YNL305C	-0.836299	-0.900254	-0.625176
YLR131C	YNR033W	-0.528448	-0.403937	-0.497895
YLR131C	YNR035C	-0.394968	-0.672154	-0.527514
YLR131C	YNR038W	-0.542864	-0.634604	-0.533135
YLR131C	YOL164W	-1.120130	-1.139874	-1.114892
YLR131C	YOR152C	-1.115694	-1.215369	-1.043479
YLR131C	YOR154W	3.903692	3.918237	3.763001
YLR131C	YOR155C	-0.983924	-0.584052	-0.893178
YLR131C	YOR160W	-0.781003	-0.956179	-0.851307
YLR131C	YOR193W	-0.665035	-0.606759	-0.699989
YLR131C	YOR195W	-0.867182	-0.706302	-0.849680
YLR131C	YOR197W	-0.470770	-0.592309	-0.488001
YLR131C	YPL145C	-1.085431	-1.012655	-1.158642
YLR131C	YPL133C	-0.930559	-0.883872	-0.776474
YLR131C	YPL089C	-1.046214	-1.036471	-0.933919
YLR131C	YPL084W	-0.917611	-0.613304	-0.889945
YLR131C	YBR056W	-0.556108	-0.513438	-0.548992
YLR131C	YBR059C	-0.899058	-0.671965	-0.779863
YLR131C	YBR101C	3.624952	3.433169	3.660987
YLR131C	YBR104W	-1.073714	-1.242828	-1.078929
YLR131C	YBR106W	-0.932491	-1.016707	-1.030788
YLR131C	YBR108W	-0.773514	-0.741456	-0.801936
YLR131C	YDL243C	-0.778711	-0.629213	-0.667712
YLR131C	YDL206W	-0.488508	-0.177606	-0.334213
YLR131C	YDL205C	-1.212286	-1.053003	-1.190551
YLR131C	YDL203C	-0.923396	-0.782450	-0.759060
YLR131C	YDL199C	-0.635818	-0.505529	-0.518171
YLR131C	YDL197C	-1.043642	-0.922719	-0.964053
YLR131C	YDR129C	-0.608639	-0.779308	-0.725187
YLR131C	YDR134C	-1.343064	-1.353618	-1.308324
YLR131C	YDR138W	-0.587033	-0.248601	-0.571768
YLR131C	YDR178W	-1.181300	-1.080184	-1.068631
YLR131C	YDR183W	-0.453746	-0.664047	-0.733147
YLR131C	YDR184C	-0.412623	-0.501741	-0.474488
YLR131C	YDR523C	2.697291	2.660537	2.820777
YLR131C	YDR531W	-0.817229	-0.834685	-0.991043
YLR131C	YEL061C	-0.804269	-0.807936	-0.809791
YLR131C	YEL059C-A	-0.811621	-0.870083	-0.833200
YLR131C	YFL044C	-0.532672	-0.470598	-0.447408
YLR131C	YFL040W	-0.734704	-0.465982	-0.661853
YLR131C	YFL039C	-1.189322	-1.123504	-1.235068
YLR131C	YFL036W	2.404633	2.709959	2.658050
YLR131C	YFR002W	-0.781868	-0.709167	-0.974075
YLR131C	YFR004W	-0.842760	-0.951372	-0.935865
YLR131C	YFR008W	-0.414095	-0.465257	-0.449841
YLR131C	YGL013C	-1.151811	-1.139579	-1.249290
YLR131C	YGL009C	2.348033	2.620090	2.297427
YLR131C	YGL004C	-0.792222	-0.568188	-0.878067
YLR131C	YGR036C	-1.077755	-1.155866	-1.174433
YLR131C	YGR040W	-0.428352	-0.011778	-0.587229
YLR131C	YGR042W	-0.905693	-0.890006	-0.940034
YLR131C	YHR001W-A	-0.921800	-0.739697	-0.779556
YLR131C	YHR004C	-0.856923	-0.580909	-0.783887
YLR131C	YHR005C-A	-0.438549	-0.673177	-0.636513
YLR131C	YHR007C	-1.174387	-1.266467	-1.280560
YLR131C	YHR039C	-0.253759	-0.102691	-0.391593
YLR131C	YHR045W	-1.057166	-0.999748	-1.207524
YLR131C	YHR046C	2.690802	2.594723	2.545583
YLR131C	YIL023C	-0.944809	-1.156984	-0.787178
YLR131C	YIL014W	-0.938974	-1.011559	-1.062612
YLR131C	YIR023W	-1.034924	-1.101396	-0.943539
YLR131C	YJR076C	-1.013852	-1.226063	-1.172851
YLR131C	YJR080C	-0.830339	-0.544483	-1.001482
YLR131C	YJR084W	-0.666993	-0.771225	-0.686556
YLR131C	YJR092W	-1.222085	-1.286124	-1.347714
YLR131C	YJR131W	-1.007199	-0.847227	-0.975075
YLR131C	YJR133W	-0.781191	-1.073735	-1.047689
YLR131C	YJR136C	-0.702671	-0.938232	-0.917667
YLR131C	YKR053C	-0.820278	-1.094517	-0.895622
YLR131C	YKR056W	-0.582179	-0.803787	-0.657726
YLR131C	YKR058W	-1.230588	-1.131862	-1.059417
YLR131C	YKR060W	-0.485055	-0.879351	-0.703288
YLR131C	YKR102W	-1.290570	-1.072813	-1.174299
YLR131C	YLR258W	-1.233579	-0.815249	-1.038509
YLR131C	YLR260W	-1.075216	-1.297493	-1.171923
YLR131C	YLR262C	3.005805	2.874414	2.663667
YLR131C	YLR265C	-0.245285	-0.442769	-0.323717
YLR131C	YLR304C	-0.839712	-0.618954	-0.697036
YLR131C	YLR307W	-0.895213	-0.898912	-0.880411
YLR131C	YLR310C	-0.743881	-0.469467	-0.575386
YLR131C	YMR040W	-0.968177	-1.154239	-0.842596
YLR131C	YMR043W	-1.025460	-0.799038	-1.013193
YLR131C	YMR079W	2.774887	2.893886	2.810541
YLR131C	YMR080C	-0.958984	-0.994025	-0.910207
YLR131C	YMR084W	-1.121031	-0.992050	-0.946615
YLR131C	YMR086W	2.964463	3.136291	3.082854
YLR131C	YNL272C	-0.956769	-0.817666	-1.039740
YLR131C	YNL264C	-0.788690	-0.795691	-0.855100
YLR131C	YNL216W	-0.766307	-0.899116	-0.737156
YLR131C	YNL213C	-0.970320	-0.923591	-1.049158
YLR131C	YNL208W	-1.074188	-1.058779	-0.926443
YLR131C	YOL119C	-0.830484	-1.065549	-0.810666
YLR131C	YOR250C	-0.289293	-0.320684	-0.531884
YLR131C	YOR257W	-0.631798	-0.813327	-0.539146
YLR131C	YOR301W	-0.256181	-0.127675	-0.230383
YLR131C	YOR304W	-1.061468	-0.840587	-0.955565
YLR131C	YOR305W	-0.775520	-1.154275	-0.932334
YLR131C	YOR306C	-1.265056	-1.538413	-1.272941
YLR131C	YOR308C	-0.781818	-0.586652	-0.822048
YLR131C	YPL032C	-1.113520	-1.133443	-1.140493
YLR131C	YPR005C	2.507065	2.611480	2.689717
YLR131C	YPR007C	-0.951914	-0.733443	-0.752874
YLR131C	YPR008W	2.563840	2.717583	2.814250
YLR131C	YBL028C	-0.908016	-0.950146	-0.900391
YLR131C	YBL022C	3.098211	3.198571	3.003791
YLR131C	YBR016W	2.729218	2.523005	2.751319
YLR131C	YBR020W	-0.968302	-0.772612	-0.769477
YLR131C	YBR022W	-0.749370	-0.839943	-1.024132
YLR131C	YCR021C	-0.919628	-0.956646	-0.742721
YLR131C	YCR063W	-0.985371	-0.915302	-0.949532
YLR131C	YCR068W	-1.172136	-0.965902	-0.934527
YLR131C	YCR072C	-0.579011	-0.712952	-0.555384
YLR131C	YDR085C	-1.125078	-0.953262	-0.953541
YLR131C	YDR092W	-1.193076	-1.268863	-1.163354
YLR131C	YDR421W	-0.549446	-0.600504	-0.587560
YLR131C	YDR425W	-0.953408	-0.803793	-0.935101
YLR131C	YDR475C	-0.971487	-0.705452	-0.812876
YLR131C	YER141W	-0.634259	-0.442879	-0.427013
YLR131C	YER182W	3.476658	3.358865	3.467484
YLR131C	YGL097W	-1.142790	-1.287874	-1.109878
YLR131C	YGR258C	-1.106047	-1.130252	-0.956302
YLR131C	YGR262C	-0.642172	-0.805919	-0.721074
YLR131C	YGR266W	-1.104117	-1.013423	-1.173348
YLR131C	YHL044W	-0.837574	-0.671559	-0.874769
YLR131C	YIL117C	2.175966	2.319288	2.293391
YLR131C	YIL115C	-0.891615	-0.897804	-0.887315
YLR131C	YIL107C	-0.604439	-0.621590	-0.486183
YLR131C	YIL071C	-0.827742	-0.692739	-0.675227
YLR131C	YIL065C	-0.596994	-0.704071	-0.510874
YLR131C	YIL062C	-0.434652	-0.675886	-0.715628
YLR131C	YJL013C	-0.645764	-0.745109	-0.760581
YLR131C	YJL008C	-0.325614	-0.221009	-0.410546
YLR131C	YKL042W	-1.102062	-0.879113	-1.161999
YLR131C	YKL037W	-0.927149	-0.789026	-0.861850
YLR131C	YKR005C	2.895490	3.154196	2.910345
YLR131C	YKR008W	-0.281215	-0.365034	-0.529896
YLR131C	YLR167W	-0.897204	-1.145434	-1.092029
YLR131C	YLR210W	-0.809176	-0.926530	-0.984642
YLR131C	YLR214W	2.586373	2.619672	2.485967
YLR131C	YML053C	-0.978526	-0.953190	-1.233470
YLR131C	YML050W	-0.996028	-0.828066	-0.930209
YLR131C	YML049C	-0.381360	-0.317730	-0.433744
YLR131C	YML047C	-0.723817	-0.797752	-0.579398
YLR131C	YML002W	-0.796153	-0.571078	-0.711215
YLR131C	YMR002W	-0.850107	-0.972656	-0.861688
YLR131C	YMR304W	-1.126475	-0.925252	-1.021074
YLR131C	YMR306W	-1.045827	-0.738349	-0.766893
YLR131C	YMR309C	-0.733216	-0.525186	-0.650352
YLR131C	YNL315C	-0.427393	-0.204449	-0.783282
YLR131C	YNL313C	-0.840323	-0.873850	-0.824601
YLR131C	YNL311C	3.353502	3.627346	3.247645
YLR131C	YNL308C	-0.850097	-1.077820	-0.826496
YLR131C	YNR034W	-0.666615	-0.644592	-0.572011
YLR131C	YNR036C	-0.843879	-0.927623	-0.841564
YLR131C	YOL163W	-1.200342	-1.118316	-1.024222
YLR131C	YOL161C	2.496944	2.528061	2.662288
YLR131C	YOR151C	-1.029067	-0.897550	-1.011502
YLR131C	YOR153W	-0.944871	-0.869287	-0.907773
YLR131C	YOR206W	-0.703455	-0.686757	-0.731129
YLR131C	YOR208W	-1.002465	-0.907828	-0.713384
YLR131C	YPL143W	-0.970201	-0.964978	-1.042042
YLR131C	YPL141C	-1.209813	-1.242060	-1.170641
YLR131C	YPL139C	-0.448203	-0.428910	-0.427632
YLR131C	YPL134C	3.032890	3.134271	3.027437
YLR131C	YPL131W	-0.733494	-0.778085	-0.742530
YLR131C	YPL087W	-0.788191	-0.707833	-0.725826
YLR131C	YPL086C	-1.119089	-1.208471	-1.079251
YLR131C	YPL082C	-1.003682	-0.846237	-0.890246
YLR131C	YBR061C	-0.599440	-0.735978	-0.720965
YLR131C	YBR103W	-0.901025	-1.147763	-1.001326
YLR131C	YDL240W	2.354181	2.438359	2.338703
YLR131C	YDL200C	-0.934276	-1.018574	-0.794294
YLR131C	YDL198C	-0.809113	-0.994808	-0.895728
YLR131C	YDL195W	4.490813	4.671395	4.402899
YLR131C	YDR130C	-0.688668	-0.778340	-0.855950
YLR131C	YDR132C	-0.831039	-0.742005	-0.882855
YLR131C	YDR180W	-0.713780	-0.420401	-0.618472
YLR131C	YDR522C	-0.791233	-0.724632	-0.748985
YLR131C	YDR528W	-1.123107	-0.975854	-1.238273
YLR131C	YEL060C	-1.074730	-1.105056	-0.966980
YLR131C	YFL034W	2.848665	2.811541	2.890517
YLR131C	YGL008C	-0.858091	-0.810059	-0.871044
YLR131C	YGL006W	-1.132356	-0.979789	-0.973522
YLR131C	YGL003C	-0.767302	-0.865153	-0.552808
YLR131C	YGR035C	-0.745676	-0.810028	-0.758460
YLR131C	YGR041W	2.803417	3.117905	2.778812
YLR131C	YHR005C	-1.091890	-0.914473	-1.208341
YLR131C	YHR008C	-0.922073	-0.862201	-0.813262
YLR131C	YHR040W	-1.013731	-1.176646	-0.911209
YLR131C	YHR042W	2.568565	2.726738	2.639110
YLR131C	YHR047C	-0.992909	-0.924112	-1.144500
YLR131C	YIL021W	2.893721	2.552102	2.648640
YLR131C	YIL020C	-0.644188	-0.976919	-0.788594
YLR131C	YIL015W	-0.766628	-0.586587	-0.803540
YLR131C	YIR019C	-1.126531	-0.964620	-0.915582
YLR131C	YJR082C	-0.506391	-0.827061	-0.539216
YLR131C	YJR089W	-0.844835	-0.710197	-0.891790
YLR131C	YJR090C	-1.013083	-0.868444	-1.061228
YLR131C	YJR129C	-0.755230	-0.931533	-0.757324
YLR131C	YJR132W	-0.643927	-0.676787	-0.560912
YLR131C	YJR135C	-0.769378	-1.052193	-0.903745
YLR131C	YJR138W	-1.337390	-1.376623	-1.356093
YLR131C	YKR052C	-0.999329	-1.184272	-0.844785
YLR131C	YKR055W	-0.663064	-0.613713	-0.683568
YLR131C	YKR059W	-0.933912	-0.808676	-0.919765
YLR131C	YKR061W	-0.923369	-1.026467	-1.012543
YLR131C	YKR097W	-0.876095	-0.687488	-0.678615
YLR131C	YKR099W	2.638620	2.403013	2.662083
YLR131C	YKR101W	-1.041989	-0.800702	-0.945734
YLR131C	YKR103W	-1.175459	-0.956823	-1.066653
YLR131C	YLR257W	-1.225218	-0.974627	-1.199425
YLR131C	YLR263W	2.714224	2.623029	2.593364
YLR131C	YLR267W	-0.619632	-0.639707	-0.467738
YLR131C	YLR309C	-1.041037	-0.935740	-1.021628
YLR131C	YLR312W-A	-1.035048	-1.064241	-1.247053
YLR131C	YLR313C	-0.151095	-0.136237	-0.458345
YLR131C	YLR318W	-0.840019	-0.760254	-0.840165
YLR131C	YMR036C	-1.134909	-1.339966	-0.891078
YLR131C	YMR038C	-0.611861	-0.682156	-0.637053
YLR131C	YMR042W	-0.798557	-1.225878	-0.803871
YLR131C	YMR081C	-0.788610	-0.749247	-0.620057
YLR131C	YMR085W	-0.351052	-0.076538	-0.206209
YLR131C	YMR087W	-0.567371	-0.691246	-0.742248
YLR131C	YMR090W	-1.197878	-1.362288	-1.067326
YLR131C	YNL263C	-0.807512	-0.728428	-0.899995
YLR131C	YNL259C	-0.658242	-0.943212	-0.869584
YLR131C	YNL209W	-0.596185	-0.363679	-0.532615
YLR131C	YOL124C	-0.957687	-1.307972	-1.110567
YLR131C	YOL122C	2.822083	3.027246	2.732063
YLR131C	YOL120C	-0.819244	-0.762969	-0.866507
YLR131C	YOL114C	-0.845647	-1.189741	-0.844768
YLR131C	YOL071W	-0.584421	-0.644933	-0.562482
YLR131C	YOL070C	-0.662152	-0.602351	-0.826256
YLR131C	YOR249C	-0.696610	-0.385418	-0.952756
YLR131C	YOR303W	-1.115548	-1.280692	-0.999481
YLR131C	YOR307C	-1.077073	-1.245110	-1.021872
YLR131C	YOR310C	2.903087	3.010631	2.840612
YLR131C	YPL041C	3.922059	3.626173	3.831985
YLR131C	YPL038W	-0.133429	-0.399196	-0.283259
YLR131C	YPL037C	-1.064275	-1.147041	-1.125367
YLR131C	YPL031C	-0.874008	-0.898064	-0.923563
YLR131C	YPR010C	-0.997290	-1.222028	-0.951065
YLR131C	YPR013C	-1.178411	-1.120516	-1.086035
YLR131C	YAL063C	-0.983189	-1.053653	-0.793480
YLR131C	YBL026W	-1.164035	-1.364502	-1.289107
YLR131C	YBR014C	-0.779436	-0.938403	-1.019444
YLR131C	YAL055W	3.464961	3.411350	3.484159
YLR131C	YAL054C	-1.182717	-0.808188	-0.987765
YLR131C	YAL046C	-0.629824	-0.955859	-0.792496
YLR131C	YAL044C	-0.706672	-0.999655	-0.787955
YLR131C	YAL007C	2.743657	2.592048	2.609491
YLR131C	YAL001C	3.650691	3.777331	3.748264
YLR131C	YBR162W-A	2.576165	2.483347	2.490957
YLR131C	YBR169C	-1.029545	-0.881523	-0.848162
YLR131C	YBR213W	-0.805556	-1.102656	-0.794289
YLR131C	YDL140C	-0.996489	-0.936279	-0.895262
YLR131C	YDL090C	-0.940631	-0.690130	-0.936862
YLR131C	YDL088C	-0.680452	-0.395958	-0.661137
YLR131C	YDL080C	-0.978663	-1.147528	-0.939791
YLR131C	YDR245W	-0.880924	-1.052808	-0.964523
YLR131C	YDR247W	2.435702	2.832391	2.717788
YLR131C	YDR248C	-0.624372	-0.823512	-0.830306
YLR131C	YDR251W	-0.784238	-0.499176	-0.834256
YLR131C	YDR287W	-1.178844	-1.229280	-0.970738
YLR131C	YDR291W	-0.594182	-0.538841	-0.557051
YLR131C	YDR297W	-1.383254	-1.260841	-1.206626
YLR131C	YDR299W	-1.044030	-1.060928	-1.044256
YLR131C	YEL009C	2.785688	2.434962	2.797975
YLR131C	YEL006W	2.935563	2.786684	2.986499
YLR131C	YER027C	-1.056952	-0.856447	-1.045480
YLR131C	YER030W	-0.441096	-0.545544	-0.427308
YLR131C	YER032W	-0.624239	-0.784236	-0.790056
YLR131C	YER034W	3.075484	2.885525	3.069727
YLR131C	YGL230C	-0.990553	-0.907681	-0.791900
YLR131C	YGR092W	-0.999643	-0.850382	-1.107244
YLR131C	YGR134W	-1.129667	-1.250846	-1.099877
YLR131C	YGR143W	2.506082	2.669430	2.706127
YLR131C	YHR096C	2.326817	2.676892	2.517289
YLR131C	YHR099W	-0.954184	-1.095743	-0.855225
YLR131C	YHR100C	-0.399734	-0.732427	-0.488906
YLR131C	YHR103W	-1.077772	-0.906227	-1.135343
YLR131C	YHR105W	-0.882159	-0.936928	-0.858333
YLR131C	YHR146W	-0.818776	-0.980334	-0.617593
YLR131C	YHR150W	-1.026620	-0.929471	-0.820359
YLR131C	YHR152W	2.791819	2.813512	2.698207
YLR131C	YKL203C	-1.048525	-0.954668	-0.970755
YLR131C	YKL163W	-1.059572	-0.893369	-0.777609
YLR131C	YKL162C	-1.050154	-0.803522	-1.030055
YLR131C	YKL160W	-1.032339	-1.235958	-1.142722
YLR131C	YLL023C	-0.706815	-0.684641	-0.599532
YLR131C	YLL016W	2.660294	2.980383	2.810826
YLR131C	YLL014W	-0.085521	-0.263561	-0.269267
YLR131C	YLR025W	-1.135973	-1.212019	-1.087699
YLR131C	YLR026C	-0.826925	-0.758717	-0.919475
YLR131C	YLR031W	-0.717436	-0.758609	-0.725951
YLR131C	YLR033W	-0.648618	-0.837449	-0.774239
YLR131C	YLR034C	-0.946016	-1.063509	-0.838538
YLR131C	YLR372W	-1.029696	-1.130461	-1.076193
YLR131C	YLR376C	-0.449449	-0.539165	-0.495968
YLR131C	YLR413W	-1.069676	-0.964639	-1.108079
YLR131C	YLR414C	-0.703736	-0.602901	-0.726585
YLR131C	YLR422W	2.789987	3.181897	2.914496
YLR131C	YMR139W	3.175076	3.447157	3.218218
YLR131C	YMR177W	-1.158221	-1.075964	-1.156304
YLR131C	YMR179W	2.936494	3.152690	2.812593
YLR131C	YMR180C	3.352656	3.445988	3.228160
YLR131C	YMR182C	-1.017196	-1.005026	-0.809418
YLR131C	YMR186W	-1.033541	-1.207363	-1.021596
YLR131C	YNL148C	-0.416748	-0.634929	-0.585261
YLR131C	YNL145W	2.910017	3.068419	2.896781
YLR131C	YNL144C	-1.047174	-0.965946	-0.864265
YLR131C	YNL093W	-1.075282	-1.028787	-0.887389
YLR131C	YNL091W	-1.069904	-1.142527	-1.017383
YLR131C	YNL086W	-0.690430	-0.972595	-0.684058
YLR131C	YOL014W	-1.111693	-1.227589	-1.017374
YLR131C	YOR019W	2.430218	2.328454	2.619596
YLR131C	YOR021C	-0.757906	-0.903414	-0.809269
YLR131C	YOR025W	-0.424192	-0.480172	-0.472129
YLR131C	YOR027W	-1.035307	-1.108974	-0.971917
YLR131C	YOR359W	-0.747698	-0.655026	-0.590015
YLR131C	YOR367W	-0.875962	-0.995148	-0.950694
YLR131C	YPL274W	-1.061772	-1.316329	-1.211018
YLR131C	YPL271W	-0.993180	-1.052727	-0.947000
YLR131C	YPL269W	-0.828615	-0.745526	-0.877140
YLR131C	YPL267W	-0.661577	-0.511702	-0.745499
YLR131C	YPL265W	2.461251	2.539011	2.517692
YLR131C	YPR070W	-0.825714	-0.648491	-0.939490
YLR131C	YPR079W	-1.054615	-0.958933	-0.968507
YLR131C	YBL059W	-0.475765	-0.887464	-0.619188
YLR131C	YBR267W	-0.735121	-0.852589	-0.487033
YLR131C	YCL061C	-0.899445	-0.708045	-0.805066
YLR131C	YCL058C	-0.867050	-0.911087	-0.849032
YLR131C	YCL049C	-1.175445	-1.001682	-1.070768
YLR131C	YDL037C	-1.234623	-1.238500	-1.105088
YLR131C	YDL029W	-0.644564	-0.731989	-0.825359
YLR131C	YDR009W	-1.057958	-0.905425	-0.977421
YLR131C	YDR012W	-1.304065	-1.398627	-1.254130
YLR131C	YDR016C	-0.510918	-0.811324	-0.738957
YLR131C	YDR336W	-0.487580	-0.675527	-0.552842
YLR131C	YDR343C	-1.050194	-0.837092	-0.913723
YLR131C	YDR380W	-1.179603	-1.206635	-1.017581
YLR131C	YDR382W	-1.106734	-1.239922	-1.153971
YLR131C	YDR383C	-0.901270	-0.866744	-0.877996
YLR131C	YDR388W	-1.033352	-1.051519	-0.987623
YLR131C	YER110C	-0.969259	-0.893275	-0.901412
YLR131C	YER114C	2.796831	2.686152	2.935342
YLR131C	YGL186C	-0.852974	-1.004009	-0.806513
YLR131C	YGL184C	-1.028189	-1.246449	-0.900248
YLR131C	YGL128C	3.260865	3.500689	3.264156
YLR131C	YGR177C	-0.860661	-0.738166	-0.792843
YLR131C	YGR179C	-0.691249	-0.589881	-0.936635
YLR131C	YGR181W	-0.917517	-1.018232	-0.961352
YLR131C	YGR183C	-0.997327	-0.802093	-0.860756
YLR131C	YGR187C	-1.090981	-1.108464	-1.090731
YLR131C	YGR221C	-0.946570	-0.763268	-1.018228
YLR131C	YGR225W	-0.925956	-0.566332	-0.758982
YLR131C	YGR233C	-1.086262	-1.189230	-1.205364
YLR131C	YHR189W	-0.794232	-0.787089	-0.676570
YLR131C	YHR192W	-0.418483	-0.597716	-0.671813
YLR131C	YHR195W	-0.816960	-0.797784	-0.626758
YLR131C	YHR197W	-0.626291	-0.687460	-0.561355
YLR131C	YHR198C	-0.686566	-0.794989	-0.638644
YLR131C	YIL149C	-1.084875	-1.076627	-1.210165
YLR131C	YIL147C	-1.097428	-1.030462	-1.082648
YLR131C	YIL143C	-0.777654	-0.940521	-0.547145
YLR131C	YJL099W	-0.330344	-0.317861	-0.546938
YLR131C	YJL097W	-0.423417	-0.569969	-0.591684
YLR131C	YJL093C	-1.048591	-0.961532	-0.863588
YLR131C	YJL091C	-0.330533	-0.443662	-0.468406
YLR131C	YJL042W	-1.083218	-0.816237	-0.852545
YLR131C	YKL109W	-1.252172	-1.257405	-1.075178
YLR131C	YKL070W	-0.924356	-0.749437	-0.760120
YLR131C	YKL068W	-1.091096	-1.182960	-1.081323
YLR131C	YLR069C	-0.658752	-0.650636	-0.739207
YLR131C	YLR072W	3.814831	3.804552	3.818003
YLR131C	YLR077W	5.237537	5.374066	5.194066
YLR131C	YLR079W	-0.835270	-0.531075	-0.652479
YLR131C	YLR081W	-1.214626	-0.976385	-1.058743
YLR131C	YLR121C	-1.059600	-0.845344	-1.002809
YLR131C	YLR128W	-0.398919	-0.381633	-0.559532
YLR131C	YLR461W	-1.050787	-1.062221	-0.894752
YLR131C	YML087C	-0.708836	-0.494080	-0.696196
YLR131C	YML085C	-0.373685	-0.479897	-0.402966
YLR131C	YML080W	-0.571701	-0.909223	-0.703943
YLR131C	YML078W	-0.833800	-0.796184	-0.839059
YLR131C	YMR223W	-0.827607	-0.740196	-0.682290
YLR131C	YMR224C	-0.880735	-0.958716	-0.971422
YLR131C	YMR226C	-0.650522	-0.866425	-0.802428
YLR131C	YMR231W	-0.727539	-0.595506	-0.966830
YLR131C	YMR271C	-0.944116	-0.877314	-0.828842
YLR131C	YMR273C	-0.729292	-0.678740	-0.637551
YLR131C	YNL039W	-0.535683	-0.541237	-0.606047
YLR131C	YNR001C	-1.202844	-0.968756	-1.072767
YLR131C	YNR002C	2.748400	2.806935	2.950599
YLR131C	YOR065W	-0.868526	-0.843340	-0.816349
YLR131C	YOR113W	-0.806286	-0.612634	-0.682386
YLR131C	YOR117W	-0.986672	-0.851799	-1.149614
YLR131C	YOR123C	-0.350505	-0.691686	-0.449445
YLR131C	YPL225W	-0.895598	-0.610045	-1.082385
YLR131C	YPL224C	-0.973601	-0.976133	-0.894941
YLR131C	YPL221W	-1.005033	-0.896293	-0.934149
YLR131C	YPL219W	-1.105687	-0.971637	-0.959657
YLR131C	YPL177C	-1.079982	-1.182826	-1.110364
YLR131C	YPL176C	-0.666236	-0.299342	-0.505002
YLR131C	YPL172C	-0.770387	-0.597803	-0.880350
YLR131C	YPR160W	-1.217928	-1.067768	-1.039566
YLR131C	YPR164W	-0.972148	-0.908600	-0.883000
YLR131C	YAL049C	-0.681659	-0.506971	-0.715349
YLR131C	YAL043C	-0.498246	-0.320546	-0.391681
YLR131C	YAR003W	3.206710	3.172572	3.119359
YLR131C	YAR008W	3.187860	3.156325	3.055682
YLR131C	YBR163W	-0.944934	-0.926463	-0.956448
YLR131C	YBR166C	-0.416559	-0.557459	-0.586191
YLR131C	YBR214W	-0.839503	-0.775671	-0.648849
YLR131C	YBR220C	-0.921105	-0.872769	-0.829189
YLR131C	YDL139C	-1.207194	-1.326513	-1.087584
YLR131C	YDL136W	-0.942255	-0.851751	-0.974621
YLR131C	YDL135C	-1.016286	-1.004320	-1.091536
YLR131C	YDL133W	-1.217960	-1.339217	-1.284141
YLR131C	YDL131W	3.219410	2.924829	3.096523
YLR131C	YDL130W	-0.571247	-0.578387	-0.655031
YLR131C	YDL087C	-0.479101	-0.528422	-0.411132
YLR131C	YDL084W	-0.850200	-0.723680	-0.883066
YLR131C	YDL083C	-1.076838	-1.067265	-1.072716
YLR131C	YDL081C	-0.947011	-0.985029	-0.894078
YLR131C	YDL079C	-1.026493	-1.078112	-0.902879
YLR131C	YDR244W	-0.713909	-0.771910	-0.575831
YLR131C	YDR249C	-0.809130	-0.721557	-0.830580
YLR131C	YDR293C	2.430854	2.709637	2.744412
YLR131C	YDR296W	-0.893443	-0.848569	-1.085517
YLR131C	YER028C	-1.061015	-1.106223	-1.038780
YLR131C	YER035W	-0.838563	-0.915516	-0.608756
YLR131C	YER037W	-1.108319	-1.045609	-1.063431
YLR131C	YER040W	-0.659888	-0.380015	-0.659972
YLR131C	YFR052W	-1.000571	-0.881048	-1.226578
YLR131C	YFR053C	-1.169373	-0.949554	-1.121916
YLR131C	YGL225W	-1.219613	-1.321588	-1.216557
YLR131C	YGL224C	-0.541568	-0.930400	-0.751243
YLR131C	YGR093W	-1.104768	-1.004104	-1.026063
YLR131C	YGR097W	2.327611	2.308803	2.367322
YLR131C	YGR099W	-0.867741	-1.166411	-1.089318
YLR131C	YGR103W	3.725853	3.397426	3.693450
YLR131C	YGR140W	-1.232831	-1.181360	-1.056936
YLR131C	YGR142W	-0.945966	-0.777841	-0.681211
YLR131C	YHR097C	-1.031487	-0.920523	-0.742946
YLR131C	YHR102W	-1.100626	-0.942587	-0.853571
YLR131C	YHR104W	2.867108	2.988704	2.906017
YLR131C	YHR106W	-0.723050	-0.436579	-0.683941
YLR131C	YJL197W	-0.852440	-0.863263	-0.865034
YLR131C	YJL196C	-1.026892	-0.993612	-1.211707
YLR131C	YJL148W	-0.871942	-1.043501	-0.947129
YLR131C	YJL138C	-0.970474	-0.863788	-0.948816
YLR131C	YKL210W	-0.687649	-0.688654	-0.816494
YLR131C	YKL209C	-0.982761	-0.785441	-0.948133
YLR131C	YKL165C	-0.808050	-0.615958	-0.824790
YLR131C	YKL164C	2.527221	2.778748	2.500543
YLR131C	YKL161C	2.273755	2.526684	2.296240
YLR131C	YLL024C	-1.006088	-1.156883	-0.924725
YLR131C	YLL022C	-1.027302	-1.003718	-1.100948
YLR131C	YLL015W	-0.625262	-0.464927	-0.519054
YLR131C	YLR027C	-1.084570	-1.050297	-1.121569
YLR131C	YLR030W	-0.960634	-0.965240	-0.889241
YLR131C	YLR032W	-0.615127	-0.343596	-0.537422
YLR131C	YMR131C	-0.665233	-0.951920	-0.755321
YLR131C	YMR134W	-0.477441	-0.729414	-0.685923
YLR131C	YMR136W	2.434536	2.604779	2.701743
YLR131C	YMR140W	-0.850156	-0.678144	-0.733244
YLR131C	YMR185W	-0.655228	-0.938216	-0.703513
YLR131C	YNL141W	-0.899726	-1.219451	-0.952210
YLR131C	YNL137C	-0.712399	-0.560464	-0.879525
YLR131C	YNL095C	-1.163404	-1.382940	-1.185412
YLR131C	YNL092W	3.627184	3.807065	3.758423
YLR131C	YNL090W	-1.050597	-1.247268	-1.187144
YLR131C	YNL087W	-1.003497	-1.105498	-0.896374
YLR131C	YNL085W	-0.986076	-0.771283	-1.025944
YLR131C	YOL021C	-1.162351	-1.020407	-1.058064
YLR131C	YOL019W	2.730942	3.114871	2.695800
YLR131C	YOL018C	-0.839781	-0.582057	-0.917797
YLR131C	YOL016C	-1.329475	-1.157707	-1.179223
YLR131C	YOR026W	-0.758969	-0.756896	-1.025024
YLR131C	YOR368W	-0.682266	-0.677083	-0.791658
YLR131C	YOR369C	-0.986274	-1.073958	-1.101093
YLR131C	YPL273W	-0.816358	-0.774801	-0.887436
YLR131C	YPL272C	-1.283911	-1.044706	-1.236168
YLR131C	YPR068C	-0.500582	-0.770128	-0.662649
YLR131C	YPR071W	-0.903463	-0.791519	-0.890767
YLR131C	YPR119W	-1.102674	-1.081702	-1.132160
YLR131C	YPR121W	-0.736602	-0.582210	-0.702386
YLR131C	YPR125W	-0.799324	-0.777165	-0.929648
YLR131C	YBL067C	-1.166965	-1.064044	-0.934037
YLR131C	YBL064C	-1.051170	-1.014949	-0.995852
YLR131C	YBL061C	-0.910118	-0.780383	-0.970128
YLR131C	YBL057C	-0.804394	-0.767736	-1.007485
YLR131C	YBR268W	-0.741825	-0.936214	-0.913828
YLR131C	YBR269C	-0.520143	-0.745812	-0.422538
YLR131C	YBR275C	-0.965115	-0.911756	-0.846780
YLR131C	YCL059C	-0.368426	-0.586428	-0.307068
YLR131C	YCL054W	2.515273	2.412797	2.536055
YLR131C	YCL050C	-1.059416	-1.043697	-1.111121
YLR131C	YDL030W	-0.451595	-0.527966	-0.198698
YLR131C	YDR011W	-1.153692	-0.897715	-1.014704
YLR131C	YDR013W	-0.575579	-0.701594	-0.747470
YLR131C	YDR017C	-0.719537	-0.753037	-0.646376
YLR131C	YDR019C	2.971143	2.999470	3.013379
YLR131C	YDR342C	-1.054779	-0.864937	-0.903387
YLR131C	YDR381W	-0.867728	-0.829609	-0.893100
YLR131C	YDR389W	-1.169969	-1.146476	-1.112007
YLR131C	YDR390C	-0.604323	-0.781138	-0.701322
YLR131C	YER070W	-1.157012	-0.972871	-1.167786
YLR131C	YER072W	3.181473	3.034426	2.980916
YLR131C	YER112W	-1.151490	-1.038495	-1.296961
YLR131C	YER113C	-0.994985	-0.872330	-1.038992
YLR131C	YER115C	-0.701253	-0.890371	-0.472758
YLR131C	YGL185C	-0.830997	-0.796477	-0.847070
YLR131C	YGL180W	-1.204174	-0.958308	-0.960682
YLR131C	YGL179C	-1.374442	-1.362929	-1.306620
YLR131C	YGL138C	-0.965546	-0.810650	-0.848056
YLR131C	YGL133W	-1.107282	-1.127166	-0.907406
YLR131C	YGL125W	-0.996665	-1.007278	-0.958115
YLR131C	YGR178C	-0.994282	-0.904313	-0.945870
YLR131C	YGR188C	2.670788	2.742220	2.636084
YLR131C	YGR222W	-0.637872	-0.568090	-0.878593
YLR131C	YGR227W	-0.904988	-0.696535	-0.903517
YLR131C	YGR230W	-0.836929	-0.927693	-0.910298
YLR131C	YGR234W	2.733537	3.024405	2.648371
YLR131C	YHR200W	-0.955498	-1.038494	-0.997051
YLR131C	YIL150C	-0.548337	-0.611721	-0.677760
YLR131C	YJL101C	-1.093021	-0.870515	-1.046196
YLR131C	YJL098W	-0.798828	-1.025219	-0.864461
YLR131C	YJL095W	-0.916555	-0.852217	-1.011173
YLR131C	YJL090C	-1.172698	-1.113909	-1.092825
YLR131C	YJL045W	-0.930782	-0.743294	-0.799300
YLR131C	YJL044C	3.008137	3.191308	3.114725
YLR131C	YJL039C	-1.127312	-0.976015	-1.038381
YLR131C	YKL113C	2.651395	2.785651	2.551566
YLR131C	YKL110C	-1.329951	-1.490442	-1.421543
YLR131C	YKL071W	-1.028447	-1.086961	-0.983842
YLR131C	YKL069W	-0.921782	-1.151495	-1.115428
YLR131C	YLR075W	-0.982160	-1.088160	-1.052413
YLR131C	YLR080W	-0.352603	0.063821	-0.256865
YLR131C	YLR119W	-0.047630	-0.286808	-0.158273
YLR131C	YLR120C	-1.194529	-1.034971	-1.021086
YLR131C	YLR125W	-0.832648	-1.108661	-0.841455
YLR131C	YLR126C	-0.253787	-0.471404	-0.483827
YLR131C	YLR129W	-0.693611	-0.818539	-0.624953
YLR131C	YLR460C	-1.311824	-1.508829	-1.196056
YLR131C	YML131W	-1.116295	-1.130181	-1.000145
YLR131C	YML130C	2.091468	2.223920	2.199409
YLR131C	YML086C	-1.036448	-0.774690	-1.021057
YLR131C	YML083C	-1.004407	-0.737574	-0.887440
YLR131C	YML081W	-0.851689	-0.978236	-0.694362
YLR131C	YML077W	-0.553987	-0.783825	-0.712225
YLR131C	YMR225C	-0.473949	-0.348721	-0.559333
YLR131C	YMR228W	-0.651501	-0.628668	-0.824721
YLR131C	YMR230W	-1.248995	-1.164073	-1.248949
YLR131C	YMR232W	-0.825713	-0.957863	-0.818250
YLR131C	YMR269W	-0.821019	-1.008571	-0.775745
YLR131C	YMR272C	-0.832591	-0.739562	-0.555193
YLR131C	YMR274C	-0.349989	-0.451317	-0.603161
YLR131C	YMR277W	-1.103349	-1.148577	-1.154124
YLR131C	YNL047C	-0.669728	-0.697689	-0.734616
YLR131C	YNL042W	-1.097052	-1.185214	-1.040203
YLR131C	YNL037C	-1.228699	-1.376219	-1.167785
YLR131C	YNL002C	-0.528671	-0.527035	-0.617578
YLR131C	YNR004W	-0.673619	-0.790539	-0.547279
YLR131C	YOR066W	2.194082	2.518835	2.315234
YLR131C	YOR073W	-0.689563	-0.797511	-0.759904
YLR131C	YOR114W	-1.205116	-1.159417	-1.181111
YLR131C	YOR115C	3.543823	3.381229	3.336880
YLR131C	YOR118W	-1.074219	-1.291342	-1.036741
YLR131C	YPL227C	-0.830126	-1.043542	-0.992523
YLR131C	YPL223C	-1.124648	-1.182407	-0.906545
YLR131C	YPL220W	-0.966802	-0.992181	-0.924581
YLR131C	YPL218W	-0.865937	-0.938409	-0.955565
YLR131C	YPL217C	2.620517	2.464315	2.681379
YLR131C	YPL171C	-1.045809	-0.997377	-0.989292
YLR131C	YPR165W	2.875828	2.752499	2.798781
YLR131C	YPR166C	-0.653665	-0.700423	-0.808526
YLR131C	YBL017C	-1.167847	-1.051277	-1.045072
YLR131C	YBL014C	-0.790768	-0.848551	-0.732502
YLR131C	YCR024C	-0.772087	-0.781277	-0.801769
YLR131C	YCR027C	3.296717	3.229818	3.220948
YLR131C	YCR075C	-0.512060	-0.689759	-0.702540
YLR131C	YCR079W	-0.877680	-0.923206	-0.769521
YLR131C	YCR082W	-0.532922	-0.707854	-0.608545
YLR131C	YCR089W	-1.023551	-1.038656	-1.046867
YLR131C	YDR045C	-0.557034	-0.888577	-0.688453
YLR131C	YDR098C	-0.449592	-0.522863	-0.598561
YLR131C	YDR439W	-0.631746	-0.482747	-0.631372
YLR131C	YDR440W	-1.220139	-1.207931	-1.265687
YLR131C	YDR481C	-0.434274	-0.273976	-0.385490
YLR131C	YER150W	-1.108757	-1.001087	-0.838479
YLR131C	YGL091C	-0.268806	-0.531295	-0.197519
YLR131C	YGL087C	-0.406700	-0.847520	-0.491185
YLR131C	YGL040C	-1.118913	-0.946318	-1.114700
YLR131C	YGL038C	-0.918301	-0.554414	-0.930446
YLR131C	YGR273C	-0.851064	-0.875089	-0.689126
YLR131C	YGR279C	-1.118438	-1.307986	-0.975385
YLR131C	YHL034C	-1.248018	-1.290558	-1.366023
YLR131C	YHL032C	-0.954885	-0.916435	-0.829666
YLR131C	YHL026C	-1.137980	-1.197546	-1.030780
YLR131C	YIL104C	-0.594710	-0.523494	-0.610882
YLR131C	YIL098C	-0.870046	-0.908623	-0.915751
YLR131C	YJL006C	-0.356167	-0.440116	-0.636623
YLR131C	YJR003C	-0.617435	-0.796315	-0.678750
YLR131C	YJR051W	-0.847827	-0.836653	-0.940448
YLR131C	YJR053W	-0.807543	-0.610687	-0.844910
YLR131C	YKL029C	-1.295837	-1.296105	-1.139259
YLR131C	YKL025C	-0.340547	-0.519771	-0.510572
YLR131C	YKL021C	-0.068468	-0.261413	-0.206191
YLR131C	YLR174W	-0.708721	-0.692667	-0.497085
YLR131C	YLR180W	-0.931430	-1.101055	-0.978951
YLR131C	YLR224W	-1.027730	-1.309268	-1.080099
YLR131C	YLR226W	-0.631439	-0.675041	-0.763301
YLR131C	YLR228C	-1.278541	-1.116711	-1.230030
YLR131C	YML038C	-0.950537	-0.871921	-1.098553
YLR131C	YMR003W	-0.723909	-1.021056	-0.999585
YLR131C	YMR005W	-0.788911	-1.020608	-0.904033
YLR131C	YMR009W	-1.242568	-1.392188	-1.281428
YLR131C	YMR315W	-0.697614	-0.720847	-0.787166
YLR131C	YMR318C	-0.961388	-0.977000	-0.929377
YLR131C	YMR321C	-0.541692	-0.705921	-0.666605
YLR131C	YNL302C	-0.730777	-0.815684	-0.803257
YLR131C	YNL299W	2.714719	2.462237	2.652290
YLR131C	YNR045W	-0.710208	-0.456078	-0.667211
YLR131C	YNR050C	-1.256104	-1.308572	-1.374386
YLR131C	YNR052C	-1.020999	-1.092510	-1.034634
YLR131C	YOL157C	-1.151635	-1.121991	-0.981377
YLR131C	YOL153C	-1.132683	-0.857785	-0.975698
YLR131C	YOR214C	3.338100	3.267672	3.622463
YLR131C	YOR217W	-0.586781	-0.563846	-0.632318
YLR131C	YOR220W	-0.756987	-0.840580	-0.638611
YLR131C	YPL130W	-0.595445	-0.365700	-0.390358
YLR131C	YPL127C	-0.920818	-0.969675	-0.914299
YLR131C	YPL124W	-0.608853	-0.501023	-0.649146
YLR131C	YPL123C	-0.815187	-0.432215	-0.779730
YLR131C	YPL077C	-0.825953	-0.885008	-0.899524
YLR131C	YPL075W	-0.695056	-0.797407	-0.783122
YLR131C	YBR065C	-1.026956	-0.782922	-0.823828
YLR131C	YBR067C	-1.098904	-0.895064	-0.890756
YLR131C	YBR069C	-1.059882	-0.882045	-0.956465
YLR131C	YBR072W	-1.223972	-1.061291	-1.015964
YLR131C	YBR074W	-0.804393	-0.581787	-0.720212
YLR131C	YBR076W	-1.141231	-1.174003	-0.947589
YLR131C	YDL238C	-0.911524	-0.561852	-0.741052
YLR131C	YDL234C	-0.787432	-0.671234	-0.585812
YLR131C	YDL194W	-0.980177	-0.937943	-0.875241
YLR131C	YDL184C	-0.731724	-0.739546	-0.763353
YLR131C	YDR143C	-0.882425	-0.778655	-0.663512
YLR131C	YDR532C	-0.985339	-0.856172	-0.994055
YLR131C	YDR534C	-1.000778	-0.671467	-0.804549
YLR131C	YDR536W	-1.329659	-1.070706	-1.093610
YLR131C	YDR539W	-0.801589	-0.682448	-0.950600
YLR131C	YDR540C	-1.175667	-1.039755	-0.986882
YLR131C	YEL047C	-1.194834	-1.283436	-1.229025
YLR131C	YEL043W	3.728601	3.844267	3.715374
YLR131C	YFL030W	-0.934674	-0.917653	-0.812653
YLR131C	YFR016C	-0.377506	-0.138649	-0.313081
YLR131C	YFR017C	-1.012626	-1.149840	-0.856511
YLR131C	YGR007W	3.175274	3.090013	2.977472
YLR131C	YGR008C	-1.148303	-1.029145	-0.958291
YLR131C	YGR043C	-0.967746	-0.857270	-0.759415
YLR131C	YGR046W	-0.978337	-0.824687	-0.803387
YLR131C	YGR048W	3.833953	4.022756	3.790350
YLR131C	YGR052W	-0.662654	-0.425840	-0.393703
YLR131C	YGR054W	-1.107372	-0.809016	-1.066981
YLR131C	YHR014W	-1.003937	-0.921196	-0.932859
YLR131C	YHR049W	-0.879794	-1.018545	-0.901366
YLR131C	YHR051W	-0.263890	-0.098957	-0.213034
YLR131C	YHR054C	-0.596993	-0.644107	-0.624617
YLR131C	YHR059W	-0.718808	-0.902750	-0.965555
YLR131C	YIL010W	-0.434285	-0.623836	-0.691103
YLR131C	YIL009C-A	-0.383792	-0.457507	-0.645818
YLR131C	YIL007C	-0.767282	-0.637364	-0.652519
YLR131C	YIR026C	-0.840194	-1.134358	-0.853424
YLR131C	YIR029W	-1.029770	-0.924344	-1.040448
YLR131C	YIR030C	-0.589115	-0.894568	-0.762366
YLR131C	YIR034C	-1.019087	-1.115074	-1.004564
YLR131C	YIR037W	-0.860237	-0.944470	-0.843845
YLR131C	YJR093C	-0.971533	-0.881730	-0.908598
YLR131C	YJR094W-A	2.407818	2.494235	2.329434
YLR131C	YJR096W	-1.070194	-1.028032	-0.954189
YLR131C	YJR101W	-0.545013	-0.574561	-0.842214
YLR131C	YJR141W	-0.978518	-0.970967	-1.057564
YLR131C	YJR148W	-0.879873	-1.079255	-0.762533
YLR131C	YKR067W	-0.830385	-0.714600	-0.713241
YLR131C	YKR069W	-0.978786	-1.319055	-1.092926
YLR131C	YKR104W	-0.669917	-0.557218	-0.545098
YLR131C	YLL064C	-1.090777	-1.005027	-0.919822
YLR131C	YLR274W	-0.900097	-0.805083	-0.939390
YLR131C	YLR326W	-1.107322	-1.248752	-1.006033
YLR131C	YLR327C	-0.942084	-1.063393	-0.901486
YLR131C	YLR329W	-1.057128	-1.140938	-1.007762
YLR131C	YMR052W	-0.244780	-0.177588	-0.316893
YLR131C	YMR093W	-0.844592	-1.036729	-0.901956
YLR131C	YMR096W	-1.028782	-1.034787	-0.739500
YLR131C	YMR097C	-0.825150	-1.050927	-0.838214
YLR131C	YNL258C	-0.609508	-0.784989	-0.733940
YLR131C	YNL200C	-0.813514	-0.954108	-0.711697
YLR131C	YNL197C	2.762988	2.796817	2.866058
YLR131C	YNL195C	-0.875036	-0.822492	-0.694945
YLR131C	YNL192W	-1.123023	-0.802899	-1.012482
YLR131C	YNL190W	-1.105003	-1.071312	-0.917232
YLR131C	YOL112W	-1.095212	-1.064469	-1.034173
YLR131C	YOL111C	-0.322020	-0.588228	-0.312173
YLR131C	YOL105C	2.928354	2.867244	3.032936
YLR131C	YOL067C	-0.668012	-0.594698	-0.510329
YLR131C	YOL058W	-1.245635	-1.295615	-1.153359
YLR131C	YOR266W	-0.589748	-0.383115	-0.899677
YLR131C	YOR267C	-1.039938	-0.931379	-0.830065
YLR131C	YOR271C	-0.764503	-0.707442	-0.702305
YLR131C	YOR311C	3.338684	3.191801	3.204684
YLR131C	YOR317W	-1.262044	-1.030385	-0.983305
YLR131C	YOR321W	2.530038	2.607764	2.376398
YLR131C	YPL029W	-0.558622	-0.501421	-0.664963
YLR131C	YPL027W	-0.814999	-0.493781	-0.678733
YLR131C	YPL026C	-0.833037	-0.560808	-0.607906
YLR131C	YPL021W	-1.202489	-1.316492	-1.066597
YLR131C	YPR016C	-0.624891	-0.744968	-0.630137
YLR131C	YPR019W	-0.779632	-0.645445	-0.824142
YLR131C	YBL015W	-0.818487	-0.788510	-0.700654
YLR131C	YAL005C	-1.205997	-1.348847	-1.054251
YLR131C	YBL018C	-0.744116	-1.050822	-0.841902
YLR131C	YBL010C	-0.872334	-0.828246	-1.004860
YLR131C	YBR028C	-0.715928	-0.969724	-0.944236
YLR131C	YBR034C	-0.625671	-0.743755	-0.579586
YLR131C	YCR023C	-0.941369	-1.056757	-0.856069
YLR131C	YCR024C-A	-0.848735	-0.927715	-0.885625
YLR131C	YCR026C	-1.108201	-1.056472	-1.014233
YLR131C	YCR028C	-0.956408	-0.857255	-0.818955
YLR131C	YCR083W	-0.857209	-1.018533	-0.687414
YLR131C	YCR088W	-1.162998	-1.168336	-1.185846
YLR131C	YCR090C	-0.890635	-1.082899	-1.085770
YLR131C	YDR055W	-1.212646	-0.949334	-1.161318
YLR131C	YDR058C	-0.724681	-0.860564	-0.725108
YLR131C	YDR096W	-1.123252	-0.877713	-0.837031
YLR131C	YDR097C	-0.753337	-0.471374	-0.692440
YLR131C	YDR101C	-0.385880	-0.609817	-0.414182
YLR131C	YDR434W	-1.183542	-1.086629	-1.141464
YLR131C	YDR436W	-1.201399	-1.005874	-1.049125
YLR131C	YDR438W	-0.970448	-1.075961	-0.859779
YLR131C	YDR444W	-0.936022	-0.832212	-0.868011
YLR131C	YDR483W	-0.921463	-0.842102	-0.739222
YLR131C	YDR489W	-0.915162	-0.981688	-1.090551
YLR131C	YDR494W	-0.795479	-0.551859	-0.722132
YLR131C	YER151C	-0.922393	-0.995285	-1.003054
YLR131C	YER185W	2.478395	2.551192	2.793921
YLR131C	YGL037C	-1.101480	-0.940089	-1.048658
YLR131C	YGR271W	-0.701834	-0.530052	-0.679563
YLR131C	YGR272C	-0.745688	-0.940870	-0.772440
YLR131C	YGR281W	-1.127752	-1.009922	-1.016381
YLR131C	YHL024W	-1.195757	-1.111917	-1.071213
YLR131C	YHL023C	-0.328785	-0.486220	-0.516366
YLR131C	YIL101C	-0.707593	-0.554951	-0.550886
YLR131C	YJL005W	-1.073645	-0.859102	-0.936619
YLR131C	YJL004C	-0.764083	-0.993306	-0.900622
YLR131C	YJL002C	-0.917676	-0.864010	-1.034564
YLR131C	YJR001W	-1.096662	-1.212580	-1.217073
YLR131C	YJR005W	-1.168705	-1.209028	-1.345747
YLR131C	YJR048W	-1.122315	-1.123702	-1.268224
YLR131C	YJR050W	-0.703207	-0.750341	-0.660968
YLR131C	YJR054W	-0.793940	-0.728472	-0.890427
YLR131C	YKL032C	-0.641732	-0.561149	-0.607593
YLR131C	YKL027W	-0.697278	-0.929684	-0.707337
YLR131C	YKL024C	-0.978802	-1.149307	-1.121772
YLR131C	YKR021W	-0.544515	-0.541063	-0.635837
YLR131C	YKR025W	-0.760490	-0.990121	-0.696592
YLR131C	YLR177W	2.568306	2.701424	2.698997
YLR131C	YLR178C	-0.908732	-0.890024	-0.784017
YLR131C	YLR222C	-0.699777	-0.967579	-0.738099
YLR131C	YLR227C	-0.809836	-1.081528	-1.050933
YLR131C	YML043C	-1.159875	-1.288117	-1.192505
YLR131C	YML041C	-0.376376	-0.833453	-0.493986
YLR131C	YML037C	3.586748	3.701509	3.476587
YLR131C	YMR004W	-0.796628	-0.870486	-0.807288
YLR131C	YMR011W	-0.887757	-0.703901	-0.872660
YLR131C	YMR314W	-0.411663	-0.285679	-0.642028
YLR131C	YMR316W	-0.957988	-0.915471	-0.787630
YLR131C	YMR319C	-1.087701	-1.117928	-1.176532
YLR131C	YNL301C	2.301272	2.259385	2.261675
YLR131C	YNL298W	-0.817787	-0.819558	-0.647870
YLR131C	YNL294C	-0.871164	-0.932862	-0.714097
YLR131C	YNL289W	-0.892763	-0.841447	-0.982065
YLR131C	YNR044W	-0.892395	-0.871220	-0.872991
YLR131C	YNR046W	4.067760	3.815061	4.032165
YLR131C	YNR051C	-0.969134	-1.255539	-1.074832
YLR131C	YNR053C	-0.747391	-0.878336	-0.712366
YLR131C	YOL159C	-0.892987	-1.022816	-0.821934
YLR131C	YOL158C	-1.176131	-1.204163	-1.144260
YLR131C	YOL155C	2.206382	2.422841	2.366119
YLR131C	YOL152W	2.461969	2.530977	2.450183
YLR131C	YOR163W	-1.011566	-1.077242	-1.106638
YLR131C	YOR165W	-0.898777	-0.864068	-0.919476
YLR131C	YOR176W	-1.146442	-1.022588	-1.174865
YLR131C	YOR210W	-1.020672	-1.187084	-1.084749
YLR131C	YOR212W	-1.175112	-1.235774	-1.231128
YLR131C	YOR215C	-0.663108	-0.550545	-0.553886
YLR131C	YPL128C	-0.820064	-0.707585	-0.804195
YLR131C	YPL074W	-0.781836	-0.906176	-0.637066
YLR131C	YBR066C	2.400462	2.329236	2.387155
YLR131C	YBR068C	-1.181378	-1.136442	-0.886912
YLR131C	YBR071W	-0.929033	-0.627252	-0.904596
YLR131C	YBR073W	-0.661630	-0.602123	-0.774029
YLR131C	YDL239C	-0.703884	-0.669957	-0.616402
YLR131C	YDL231C	-1.014575	-1.164124	-0.905983
YLR131C	YDL191W	2.541691	2.723907	2.550607
YLR131C	YDL190C	-0.690062	-0.932906	-0.779427
YLR131C	YDL188C	2.703970	2.937387	2.693836
YLR131C	YDR145W	-0.968968	-0.884848	-0.952832
YLR131C	YDR147W	-1.000742	-1.172044	-0.954099
YLR131C	YDR153C	-1.098465	-1.137782	-1.158330
YLR131C	YDR191W	-0.583032	-0.506491	-0.681913
YLR131C	YDR201W	-0.730373	-0.863332	-0.762157
YLR131C	YDR204W	-0.486446	-0.399918	-0.399968
YLR131C	YDR533C	-1.118140	-1.328027	-0.991708
YLR131C	YEL050C	-0.787234	-0.567450	-0.867464
YLR131C	YEL049W	-1.133435	-1.185591	-0.952661
YLR131C	YEL046C	-1.229811	-1.016536	-1.112214
YLR131C	YEL042W	-0.870359	-0.992856	-0.891868
YLR131C	YFL024C	-1.240288	-1.237123	-0.995568
YLR131C	YFL022C	2.461575	2.425922	2.411351
YLR131C	YFR012W	-0.812727	-0.729986	-0.816684
YLR131C	YFR015C	2.748377	3.096862	2.908165
YLR131C	YFR019W	-1.048035	-1.080022	-1.024647
YLR131C	YGL001C	-0.594849	-0.749224	-0.748344
YLR131C	YGR001C	-0.954607	-0.980426	-1.085017
YLR131C	YGR006W	-0.347816	-0.234075	-0.350238
YLR131C	YGR049W	-0.622836	-0.704333	-0.650317
YLR131C	YGR055W	2.392445	2.302827	2.425211
YLR131C	YHR015W	-0.274746	-0.276273	-0.246879
YLR131C	YHR050W	-0.124743	-0.226580	-0.087346
YLR131C	YHR052W	2.893324	2.781055	2.834812
YLR131C	YHR057C	-0.292949	-0.524383	-0.438600
YLR131C	YHR060W	-0.468109	-0.695618	-0.746494
YLR131C	YIL009W	2.516158	2.870298	2.533904
YLR131C	YIL005W	-0.859077	-0.628722	-0.835285
YLR131C	YIR028W	-1.093769	-1.067526	-1.085077
YLR131C	YIR031C	-0.780199	-0.965714	-0.871979
YLR131C	YJR094C	-1.125961	-1.098973	-0.989010
YLR131C	YJR095W	2.233070	2.271393	2.358429
YLR131C	YJR097W	-0.701534	-0.819299	-0.691960
YLR131C	YJR142W	-0.567619	-0.718010	-0.801214
YLR131C	YJR144W	-0.563613	-0.549260	-0.677021
YLR131C	YJR149W	-0.569704	-0.370460	-0.508491
YLR131C	YJR150C	-1.346053	-1.185916	-1.206936
YLR131C	YJR151C	-1.063454	-0.942776	-0.960422
YLR131C	YKR065C	-0.546600	-0.690594	-0.758172
YLR131C	YKR071C	-0.598433	-0.682591	-0.644516
YLR131C	YLL063C	-0.935190	-0.718620	-0.868431
YLR131C	YLR271W	-1.029947	-1.119215	-0.905066
YLR131C	YLR272C	-0.793041	-0.861776	-0.950760
YLR131C	YLR330W	-0.430985	-0.469033	-0.572342
YLR131C	YMR048W	-0.292533	-0.099314	-0.263321
YLR131C	YMR049C	-1.073489	-1.370060	-1.068493
YLR131C	YMR054W	-1.010861	-0.923373	-0.995084
YLR131C	YNL257C	3.740087	4.093381	3.577730
YLR131C	YNL251C	-1.262019	-1.263438	-1.222563
YLR131C	YNL248C	-0.742743	-0.842409	-0.789678
YLR131C	YNL201C	-0.971674	-0.765225	-0.906653
YLR131C	YNL196C	-1.041041	-0.917802	-0.783465
YLR131C	YNL194C	-1.121489	-1.012538	-0.977317
YLR131C	YNL191W	-0.931242	-1.089339	-1.108804
YLR131C	YOL109W	3.033490	3.142754	2.942395
YLR131C	YOL104C	-0.590280	-0.443961	-0.552815
YLR131C	YOL064C	-0.502072	-0.426562	-0.610388
YLR131C	YOL062C	-0.371072	-0.705590	-0.622000
YLR131C	YOR262W	-0.797943	-0.858971	-0.803929
YLR131C	YOR265W	-0.530344	-0.638489	-0.845954
YLR131C	YOR270C	-0.694151	-0.827679	-0.842592
YLR131C	YOR272W	-0.447988	-0.708170	-0.499307
YLR131C	YOR315W	-1.186256	-1.209871	-1.309783
YLR131C	YOR316C	-0.903937	-0.727233	-0.861071
YLR131C	YPL028W	-0.812552	-0.925237	-0.879350
YLR131C	YPL019C	-1.138956	-1.313454	-1.102259
YLR131C	YPR015C	-1.120916	-1.313812	-1.036951
YLR131C	YPR018W	-0.965241	-0.727475	-0.995873
YLR131C	YPR024W	-0.966470	-0.800566	-0.974342
YLR131C	YAL002W	-1.243923	-1.099715	-1.088843
YLR131C	YAL040C	-1.201015	-1.008548	-1.130147
YLR131C	YAR018C	-0.847131	-0.815494	-0.833813
YLR131C	YBR180W	-1.162915	-0.882046	-0.947549
YLR131C	YBR184W	-0.400719	-0.255306	-0.404309
YLR131C	YBR186W	-1.185198	-1.246969	-1.213518
YLR131C	YBR228W	-0.539313	-0.803736	-0.701407
YLR131C	YBR229C	-0.826986	-0.309059	-0.843421
YLR131C	YDL129W	-1.090982	-1.004136	-0.861366
YLR131C	YDL127W	2.592005	2.932662	2.521729
YLR131C	YDL123W	-0.676119	-0.578210	-0.475583
YLR131C	YDL078C	-1.008313	-0.718070	-0.816496
YLR131C	YDL076C	-1.138270	-1.122757	-1.121275
YLR131C	YDL067C	-1.001145	-1.006738	-0.840395
YLR131C	YDR260C	-0.530471	-0.467214	-0.430647
YLR131C	YDR301W	2.563158	2.839775	2.500822
YLR131C	YDR304C	-0.838166	-1.063162	-1.075029
YLR131C	YDR309C	-1.240929	-0.916976	-1.321913
YLR131C	YEL001C	-0.928154	-0.991136	-0.986534
YLR131C	YER004W	-0.830765	-0.817261	-0.710905
YLR131C	YER006W	-0.721602	-0.804425	-0.687464
YLR131C	YER044C	-0.998410	-1.110953	-1.091793
YLR131C	YER045C	-0.855719	-0.783200	-0.870670
YLR131C	YFR057W	-1.285515	-1.272997	-1.173320
YLR131C	YGL259W	-1.164900	-1.050933	-1.045808
YLR131C	YGL223C	-0.779267	-0.687188	-0.940791
YLR131C	YGL209W	-1.120851	-1.249337	-1.002799
YLR131C	YGR108W	-0.728584	-0.896065	-0.907863
YLR131C	YGR110W	-0.976253	-0.673903	-0.764167
YLR131C	YGR145W	-0.839430	-1.098275	-0.841534
YLR131C	YGR146C	-1.406985	-1.440721	-1.250873
YLR131C	YGR149W	-1.213624	-1.090106	-1.149910
YLR131C	YHR109W	-0.623705	-0.398746	-0.774713
YLR131C	YHR113W	-1.172380	-0.904027	-1.019070
YLR131C	YHR154W	-0.812939	-0.778368	-0.804755
YLR131C	YHR157W	-1.184948	-1.169320	-1.034587
YLR131C	YHR159W	-0.902248	-0.644564	-0.806461
YLR131C	YHR160C	-0.392004	-0.189074	-0.160943
YLR131C	YHR163W	-0.399317	-0.692309	-0.552222
YLR131C	YJL187C	-1.150723	-1.147177	-1.293690
YLR131C	YJL178C	-1.038844	-1.250876	-1.116273
YLR131C	YJL137C	-0.691360	-0.933152	-0.742462
YLR131C	YJL130C	-0.995010	-1.297301	-1.005507
YLR131C	YJL127C	-0.615330	-0.679037	-0.747612
YLR131C	YKL197C	-0.926966	-0.508084	-0.907215
YLR131C	YKL190W	3.260357	3.070384	2.991284
YLR131C	YKL159C	-0.854624	-0.811110	-0.759348
YLR131C	YKL156W	-0.644325	-0.768595	-0.676392
YLR131C	YLL013C	-1.061451	-1.006597	-0.873852
YLR131C	YLL009C	-0.550175	-0.456763	-0.741925
YLR131C	YLL007C	-0.559185	-0.389978	-0.579953
YLR131C	YLL002W	-0.249256	-0.115795	-0.502383
YLR131C	YLR042C	-1.237998	-0.929956	-1.312202
YLR131C	YLR381W	-0.587462	-0.591269	-0.575504
YLR131C	YLR383W	-0.938080	-0.949188	-0.978483
YLR131C	YLR424W	-0.219936	-0.287338	-0.326538
YLR131C	YMR143W	-1.154221	-1.256621	-1.213480
YLR131C	YMR147W	-1.186720	-1.112369	-1.172770
YLR131C	YMR149W	-0.535336	-0.603965	-0.568004
YLR131C	YMR152W	-0.673229	-0.673399	-0.805684
YLR131C	YMR187C	-0.478892	-0.691708	-0.495927
YLR131C	YMR195W	2.380236	2.370812	2.348171
YLR131C	YNL134C	-1.065326	-0.965917	-0.967676
YLR131C	YNL132W	-0.905781	-0.932018	-0.875501
YLR131C	YNL126W	-0.778773	-0.881186	-0.967086
YLR131C	YNL082W	-0.726053	-0.482669	-0.883570
YLR131C	YNL081C	-0.720503	-0.671847	-0.845427
YLR131C	YOL013C	-0.976599	-0.995164	-0.819323
YLR131C	YOL007C	-0.949747	-0.842996	-1.079960
YLR131C	YOR030W	-1.084055	-0.974901	-0.835537
YLR131C	YOR033C	-0.477465	-0.332069	-0.365526
YLR131C	YOR036W	-0.891393	-1.038119	-0.837794
YLR131C	YOR373W	-0.879337	-0.823817	-0.685103
YLR131C	YOR380W	-0.675633	-0.710888	-0.463645
YLR131C	YPL264C	-0.708941	-0.486904	-0.631788
YLR131C	YPR129W	-0.943062	-0.721537	-0.924036
YLR131C	YPR135W	-0.980938	-0.711933	-0.957436
YLR131C	YBL105C	-0.953251	-0.845644	-0.781244
YLR131C	YBL051C	3.046443	3.233701	2.912515
YLR131C	YBL043W	3.667957	3.475996	3.711235
YLR131C	YBR282W	-0.811264	-0.778145	-0.933483
YLR131C	YBR284W	-1.040163	-0.752316	-0.901724
YLR131C	YBR286W	-0.891279	-0.709465	-0.871743
YLR131C	YCL038C	-1.010959	-0.995262	-0.877593
YLR131C	YCL033C	-0.363501	-0.583850	-0.443632
YLR131C	YCL031C	-0.740053	-0.784193	-0.794349
YLR131C	YDL028C	-0.767786	-0.940368	-0.750843
YLR131C	YDR021W	-0.907364	-1.037012	-0.877765
YLR131C	YDR345C	2.507440	2.868697	2.582930
YLR131C	YDR347W	3.230406	3.474910	3.137101
YLR131C	YDR351W	-0.808110	-0.545866	-0.805212
YLR131C	YDR395W	-1.034590	-1.253684	-0.979288
YLR131C	YDR400W	-0.727077	-0.631566	-0.753905
YLR131C	YDR403W	-1.245289	-0.965096	-1.061418
YLR131C	YER079W	-1.027954	-1.041029	-0.862016
YLR131C	YER128W	-0.767322	-0.947573	-0.644358
YLR131C	YGL171W	-0.520480	-0.830920	-0.578389
YLR131C	YGL170C	-1.002079	-1.069963	-0.899452
YLR131C	YGL168W	-0.262755	-0.398805	-0.207276
YLR131C	YGL121C	-0.807857	-0.924276	-0.690672
YLR131C	YGR189C	2.664736	2.973687	2.675730
YLR131C	YGR193C	3.232246	3.492003	3.016987
YLR131C	YGR238C	-0.865567	-0.805314	-0.839730
YLR131C	YGR245C	-0.725142	-1.013922	-0.696990
YLR131C	YHR205W	2.810128	2.648502	2.901531
YLR131C	YHR209W	-0.822462	-0.886489	-0.673277
YLR131C	YIL134W	3.867285	3.665081	3.713857
YLR131C	YIL133C	-0.879527	-0.837270	-0.901730
YLR131C	YIL131C	-0.695447	-0.915408	-0.827735
YLR131C	YJL088W	-0.348077	-0.471969	-0.284877
YLR131C	YJL082W	-1.086432	-1.012357	-0.976875
YLR131C	YJL079C	-0.850401	-0.921138	-0.748441
YLR131C	YJL077C	-0.433580	-0.744379	-0.405705
YLR131C	YJL033W	-0.770094	-1.147875	-0.887564
YLR131C	YJL031C	-0.902887	-0.819229	-1.073832
YLR131C	YKL107W	-0.700491	-0.731491	-0.565519
YLR131C	YKL104C	-1.126915	-0.867135	-1.099703
YLR131C	YKL067W	-0.866241	-0.891274	-0.947158
YLR131C	YLR082C	2.797887	3.091303	2.848608
YLR131C	YLR084C	-0.849381	-0.806296	-0.768849
YLR131C	YLR131C	-0.914905	-0.997930	-0.889046
YLR131C	YLR142W	-0.758772	-0.980922	-0.706404
YLR131C	YML129C	-0.743045	-0.765409	-0.725832
YLR131C	YML125C	-0.611480	-1.111712	-0.744701
YLR131C	YML123C	-0.512705	-0.777964	-0.617146
YLR131C	YML118W	-1.059399	-0.998156	-0.862962
YLR131C	YML075C	-1.139210	-1.184140	-0.930000
YLR131C	YML072C	-0.985315	-1.320364	-0.962323
YLR131C	YML069W	-0.467017	-0.276857	-0.591990
YLR131C	YMR239C	-0.551551	-0.909797	-0.589368
YLR131C	YMR244W	2.265063	2.631628	2.490293
YLR131C	YMR278W	-0.925745	-0.869403	-0.828449
YLR131C	YMR279C	-1.164414	-0.996319	-1.150619
YLR131C	YNL035C	-0.512032	-0.439784	-0.634640
YLR131C	YNL033W	-1.061987	-1.233576	-0.836236
YLR131C	YNR008W	-0.594284	-0.590113	-0.656240
YLR131C	YNR010W	3.343643	2.999699	3.216064
YLR131C	YOR078W	-0.201537	-0.628083	-0.324367
YLR131C	YOR080W	-0.528087	-0.550487	-0.712002
YLR131C	YOR085W	-1.049481	-1.064385	-1.089718
YLR131C	YOR129C	-0.791451	-1.079309	-0.721814
YLR131C	YOR132W	-0.924139	-0.614840	-0.835027
YLR131C	YOR134W	2.254169	2.584898	2.418278
YLR131C	YPL215W	-0.660868	-0.438923	-0.710838
YLR131C	YPL214C	-0.815906	-0.920012	-0.741141
YLR131C	YPL212C	-0.596987	-0.875551	-0.520944
YLR131C	YPL207W	-0.529870	-0.692403	-0.594185
YLR131C	YPL206C	-0.331820	-0.438136	-0.339210
YLR131C	YPL165C	-0.797317	-0.873496	-0.765421
YLR131C	YPL163C	-1.098960	-0.967066	-1.182404
YLR131C	YPL161C	-1.031668	-0.879007	-1.109676
YLR131C	YPR172W	-0.762654	-0.631926	-0.570869
YLR131C	YPR173C	-0.574606	-0.617736	-0.765850
YLR131C	YPR182W	-0.898209	-0.910552	-0.871268
YLR131C	YAL037W	-1.140571	-1.185961	-1.179723
YLR131C	YAL036C	-0.663952	-0.927217	-0.696591
YLR131C	YAL034C	2.565363	2.596439	2.771075
YLR131C	YAL032C	-0.866377	-1.057307	-0.865581
YLR131C	YAR020C	-1.156982	-1.195026	-1.005972
YLR131C	YAR023C	-1.213675	-1.252747	-1.133505
YLR131C	YBR183W	-1.226204	-1.189535	-1.059793
YLR131C	YBR187W	-0.833542	-1.066796	-0.840840
YLR131C	YBR230C	-1.226248	-1.324613	-1.086082
YLR131C	YDL128W	-0.880696	-0.530629	-0.876674
YLR131C	YDL125C	-0.928585	-0.881843	-0.866384
YLR131C	YDL077C	-1.074283	-0.943332	-1.141086
YLR131C	YDL074C	-0.811271	-0.852457	-0.844341
YLR131C	YDL072C	-1.008205	-0.990798	-0.871787
YLR131C	YDR257C	-0.997660	-0.895456	-0.922341
YLR131C	YDR259C	-1.202252	-1.110078	-1.198747
YLR131C	YDR261C	-1.042571	-1.012662	-1.026518
YLR131C	YDR303C	3.126170	3.348611	3.039088
YLR131C	YDR307W	-0.790110	-0.617866	-0.871189
YLR131C	YER001W	-1.353229	-1.191604	-1.278151
YLR131C	YER042W	-0.471367	-0.981202	-0.683141
YLR131C	YER043C	-0.803026	-0.589083	-0.711163
YLR131C	YER044C-A	-0.831509	-0.648084	-0.765557
YLR131C	YER046W	2.579942	2.287730	2.550958
YLR131C	YGL261C	3.289984	3.171922	3.433801
YLR131C	YGL222C	-0.277200	-0.641950	-0.119528
YLR131C	YGL213C	-0.549729	-0.617718	-0.742288
YLR131C	YGL210W	-0.994605	-0.962373	-1.006184
YLR131C	YGL208W	-0.847086	-0.630324	-0.713161
YLR131C	YGR105W	-0.570313	-0.750133	-0.626892
YLR131C	YGR106C	-1.055148	-1.203782	-1.123426
YLR131C	YGR144W	-0.622343	-0.470497	-0.553670
YLR131C	YGR147C	-0.848171	-1.018023	-0.960171
YLR131C	YGR153W	-0.855535	-0.828332	-0.857646
YLR131C	YHR108W	-0.825617	-0.924505	-0.847311
YLR131C	YHR116W	-0.811054	-0.888163	-0.809425
YLR131C	YHR119W	-1.042901	-1.032873	-1.050861
YLR131C	YHR162W	-1.106860	-1.147106	-1.164617
YLR131C	YJL183W	-0.494622	-0.714428	-0.716787
YLR131C	YJL136C	2.621272	2.349650	2.507144
YLR131C	YJL132W	-0.733081	-0.686415	-0.683056
YLR131C	YJL131C	-1.033751	-0.734652	-0.934963
YLR131C	YKL194C	-0.249669	0.046793	-0.465580
YLR131C	YKL192C	-0.948157	-0.864824	-1.043187
YLR131C	YKL151C	2.598963	2.630378	2.680379
YLR131C	YLL011W	-0.670828	-0.890148	-0.741641
YLR131C	YLL003W	-0.822449	-0.926714	-0.896165
YLR131C	YLR037C	-1.044482	-1.090847	-0.955549
YLR131C	YLR043C	-0.531255	-0.736358	-0.771785
YLR131C	YLR380W	-1.201061	-1.099537	-1.114636
YLR131C	YLR386W	-0.933362	-0.846478	-0.997232
YLR131C	YLR388W	-1.017068	-1.100177	-1.131107
YLR131C	YLR425W	-1.168626	-1.251022	-1.165424
YLR131C	YLR430W	-1.255984	-1.286363	-1.117916
YLR131C	YLR432W	-1.142010	-1.309811	-1.099757
YLR131C	YMR144W	-0.858028	-0.846849	-1.059913
YLR131C	YMR145C	-1.071947	-1.095546	-0.936353
YLR131C	YMR148W	2.982762	2.880709	3.016585
YLR131C	YMR153W	-0.593112	-0.597490	-0.685882
YLR131C	YMR155W	-0.874045	-1.080804	-0.825439
YLR131C	YMR189W	-0.879981	-1.125722	-0.867684
YLR131C	YMR191W	-0.946012	-1.087945	-0.809161
YLR131C	YMR193W	-1.025920	-0.983097	-1.001951
YLR131C	YMR196W	2.400311	2.412652	2.501463
YLR131C	YMR198W	-0.897290	-0.992786	-1.092877
YLR131C	YNL135C	-0.668034	-0.818166	-0.852582
YLR131C	YNL080C	2.930381	2.791521	2.870787
YLR131C	YNL077W	-0.872389	-0.673834	-0.706087
YLR131C	YNL075W	-0.647034	-0.806672	-0.613825
YLR131C	YNL074C	-0.697299	-0.424083	-0.479338
YLR131C	YOL012C	2.457175	2.186769	2.441316
YLR131C	YOL006C	2.846960	3.198143	2.808077
YLR131C	YOL002C	-1.020953	-1.179127	-1.132055
YLR131C	YOR032C	2.275229	2.399650	2.437575
YLR131C	YOR037W	3.446801	3.654770	3.392581
YLR131C	YOR039W	-0.921445	-1.029013	-0.902575
YLR131C	YOR371C	-0.964306	-1.078529	-0.824232
YLR131C	YOR374W	2.384512	2.595035	2.627235
YLR131C	YOR377W	-1.365523	-1.498076	-1.270964
YLR131C	YOR378W	-1.242773	-1.207642	-1.085989
YLR131C	YPL263C	-1.052034	-1.249772	-0.997789
YLR131C	YPL257W	-0.841724	-0.828044	-0.670954
YLR131C	YPL256C	-1.193676	-1.014409	-1.235497
YLR131C	YPR081C	-0.854799	-0.496968	-0.799472
YLR131C	YPR094W	-0.356028	-0.628342	-0.461454
YLR131C	YPR134W	3.472371	3.628871	3.390367
YLR131C	YBL104C	-1.127483	-1.070000	-1.109407
YLR131C	YBL052C	-0.956268	-0.893965	-0.931053
YLR131C	YBL049W	-1.262113	-1.136692	-0.967565
YLR131C	YBL045C	-0.834385	-0.505559	-0.666484
YLR131C	YBR280C	-0.595652	-0.245525	-0.410384
YLR131C	YBR287W	-0.782150	-0.703195	-0.526960
YLR131C	YBR289W	-0.711254	-0.738295	-0.664337
YLR131C	YCL037C	-0.848193	-0.894823	-0.803725
YLR131C	YCL035C	-0.907131	-1.116686	-0.906974
YLR131C	YCL030C	-0.703654	-0.977496	-0.761106
YLR131C	YDL018C	-1.023292	-0.849517	-1.178456
YLR131C	YDL015C	-0.720965	-0.810731	-0.799553
YLR131C	YDR027C	-0.749848	-0.859004	-0.824687
YLR131C	YDR349C	-1.212705	-1.159770	-1.219360
YLR131C	YDR352W	-1.191252	-1.307416	-1.069786
YLR131C	YDR399W	-1.061005	-1.188018	-1.078426
YLR131C	YER077C	-0.399834	-0.726936	-0.620825
YLR131C	YER087W	-1.017712	-0.813021	-1.131686
YLR131C	YER123W	-0.908876	-0.739689	-1.032773
YLR131C	YER125W	2.435933	2.439152	2.504607
YLR131C	YER127W	-0.943350	-0.985732	-0.955527
YLR131C	YGL175C	-0.669476	-0.554099	-0.668910
YLR131C	YGL173C	-1.025477	-1.011984	-1.076285
YLR131C	YGL167C	-0.956447	-0.747544	-0.868136
YLR131C	YGL163C	2.343537	2.424720	2.499232
YLR131C	YGL122C	3.980364	3.910719	3.840090
YLR131C	YGL116W	-0.874775	-0.872275	-0.963988
YLR131C	YGL114W	-0.974854	-1.130303	-0.933755
YLR131C	YGR235C	-0.497748	-0.219973	-0.592034
YLR131C	YGR237C	-0.900852	-0.708464	-0.751138
YLR131C	YGR239C	-1.064284	-1.261683	-0.975359
YLR131C	YGR243W	-0.954791	-0.959878	-0.747722
YLR131C	YGR244C	-1.080158	-1.037834	-0.983982
YLR131C	YGR247W	-1.080906	-1.088016	-0.983775
YLR131C	YHR204W	2.468480	2.358143	2.447759
YLR131C	YHR206W	-1.205166	-1.017229	-1.040143
YLR131C	YHR211W	-1.268987	-1.287957	-1.095892
YLR131C	YIL137C	-1.237700	-1.037828	-1.155088
YLR131C	YIL135C	-0.811835	-1.092115	-0.712270
YLR131C	YIL132C	-0.509280	-0.656773	-0.563168
YLR131C	YJL084C	-1.194616	-0.978192	-1.002547
YLR131C	YJL080C	-1.161122	-1.034131	-1.104613
YLR131C	YJL078C	2.338954	2.810090	2.498458
YLR131C	YJL035C	3.289606	3.327572	3.308840
YLR131C	YKL103C	-0.908251	-0.705924	-0.822879
YLR131C	YKL062W	2.728524	3.038255	2.809040
YLR131C	YKL057C	-0.937456	-1.049765	-1.041857
YLR131C	YLR083C	-0.804995	-0.960524	-0.806460
YLR131C	YLR086W	-0.379128	-0.264258	-0.386073
YLR131C	YLR088W	-0.907780	-0.921567	-0.950834
YLR131C	YLR092W	-0.938070	-0.973375	-0.948196
YLR131C	YLR093C	-0.671449	-0.834554	-0.717079
YLR131C	YLR133W	-0.557318	-0.338899	-0.496403
YLR131C	YLR135W	-1.059442	-1.037510	-0.946903
YLR131C	YML128C	-1.017560	-0.845675	-0.873464
YLR131C	YML126C	-0.489274	-0.312577	-0.532607
YLR131C	YML124C	2.919511	2.682190	2.810034
YLR131C	YML120C	-1.111084	-1.050496	-1.008424
YLR131C	YML074C	2.882862	2.906116	2.889849
YLR131C	YML071C	-0.678833	-0.907287	-0.804735
YLR131C	YML070W	-1.181601	-1.176010	-1.146833
YLR131C	YML068W	-0.488713	-0.606834	-0.582295
YLR131C	YMR238W	-0.723726	-0.928005	-0.867616
YLR131C	YMR241W	-1.077301	-1.150575	-1.118615
YLR131C	YMR242C	2.631426	2.445221	2.427541
YLR131C	YMR281W	-1.053171	-1.130589	-1.029555
YLR131C	YMR284W	-0.549287	-0.365752	-0.562333
YLR131C	YMR286W	3.425685	3.241921	3.291728
YLR131C	YMR288W	-0.680404	-0.744505	-0.816916
YLR131C	YNL034W	-0.791789	-0.445402	-0.618993
YLR131C	YNL031C	-0.970150	-1.022925	-1.136712
YLR131C	YNR009W	-0.865125	-0.901406	-0.896681
YLR131C	YNR016C	-0.971654	-0.857047	-0.978159
YLR131C	YNR018W	-1.160959	-1.118357	-1.068117
YLR131C	YOR075W	2.745758	3.024840	2.834790
YLR131C	YOR077W	-0.650554	-0.684179	-0.656885
YLR131C	YOR084W	-0.592740	-0.546589	-0.456635
YLR131C	YOR127W	-0.996537	-0.779287	-0.903232
YLR131C	YOR128C	-0.814210	-0.688471	-0.996444
YLR131C	YOR130C	-1.095329	-1.237312	-1.213335
YLR131C	YOR137C	-1.004363	-1.005562	-0.976375
YLR131C	YPL209C	-0.468149	-0.385816	-0.616586
YLR131C	YPL167C	-0.797770	-0.632406	-0.468697
YLR131C	YPL164C	2.923398	3.034659	3.040024
YLR131C	YPL158C	-0.983215	-0.719968	-1.020485
YLR131C	YPR175W	-0.840541	-0.568855	-0.799699
YLR131C	YPR183W	-0.792175	-0.841260	-0.791672
YLR131C	YBL007C	-0.877481	-0.631845	-0.738422
YLR131C	YBL003C	-1.110586	-1.219083	-1.166321
YLR131C	YBL001C	-0.966966	-1.241515	-0.856989
YLR131C	YBR035C	2.719626	2.647073	2.691313
YLR131C	YBR042C	-0.464326	-0.574744	-0.596679
YLR131C	YCR032W	-1.103101	-0.932244	-1.057868
YLR131C	YCR034W	-0.944712	-0.985294	-1.035693
YLR131C	YCR091W	-1.011435	-0.623872	-0.846098
YLR131C	YDR061W	-0.915907	-0.972970	-1.109573
YLR131C	YDR063W	-1.088825	-1.164971	-1.209550
YLR131C	YDR066C	-0.494541	-0.842088	-0.670449
YLR131C	YDR106W	-0.743662	-0.923457	-0.716263
YLR131C	YDR108W	-0.706097	-0.676451	-0.876953
YLR131C	YDR496C	-0.691876	-0.739244	-0.660464
YLR131C	YDR499W	-1.213068	-1.121657	-1.218441
YLR131C	YDR501W	-0.986287	-0.890895	-1.057460
YLR131C	YDR502C	-0.869291	-1.012696	-1.047007
YLR131C	YDR505C	-1.042241	-0.694482	-0.791211
YLR131C	YER154W	-0.492971	-0.325246	-0.616642
YLR131C	YER159C	-0.893700	-1.162634	-0.911127
YLR131C	YFL057C	2.608358	2.485721	2.748752
YLR131C	YGL082W	-1.003499	-1.254045	-1.073752
YLR131C	YGL077C	-0.594875	-0.806366	-0.751519
YLR131C	YGL075C	-1.086352	-0.760413	-1.122566
YLR131C	YGL028C	2.517141	2.897272	2.388931
YLR131C	YGR283C	-1.067102	-1.290922	-1.007427
YLR131C	YGR285C	3.179086	3.034717	3.107942
YLR131C	YHL021C	3.157106	3.314988	3.238058
YLR131C	YHL019C	-0.755829	-0.764169	-0.873091
YLR131C	YIL096C	-0.675877	-0.869253	-0.740419
YLR131C	YIL093C	-0.482923	-0.652939	-0.480907
YLR131C	YIL091C	-0.690598	-0.933843	-0.703115
YLR131C	YIL045W	-0.784424	-0.676413	-0.676829
YLR131C	YIL042C	-0.879221	-1.090070	-0.919944
YLR131C	YJR006W	-0.964005	-0.828222	-1.194096
YLR131C	YJR008W	-1.065791	-1.089188	-0.797254
YLR131C	YJR011C	-0.895361	-1.042107	-0.901666
YLR131C	YJR014W	-0.799337	-1.012832	-0.879284
YLR131C	YJR055W	-0.474295	-0.673215	-0.545992
YLR131C	YJR057W	-0.568946	-0.771148	-0.595034
YLR131C	YJR060W	-1.043962	-0.918331	-1.124854
YLR131C	YKL013C	-0.787928	-0.760014	-0.786507
YLR131C	YKL011C	-0.652099	-0.819856	-0.875163
YLR131C	YKR028W	3.151109	3.215490	3.058459
YLR131C	YKR036C	-0.723054	-1.023720	-0.875474
YLR131C	YLR182W	-0.688721	-0.729934	-0.866985
YLR131C	YLR186W	-0.683543	-0.932899	-0.750260
YLR131C	YLR188W	-0.651985	-0.776132	-0.783031
YLR131C	YLR190W	-0.910554	-0.895709	-0.914309
YLR131C	YLR237W	-0.579481	-0.551868	-0.385986
YLR131C	YLR241W	-0.992627	-1.115522	-0.995387
YLR131C	YLR243W	-0.672237	-0.932287	-0.735705
YLR131C	YML032C	-0.591129	-0.707870	-0.756649
YLR131C	YML028W	-0.309725	-0.393041	-0.459942
YLR131C	YML023C	-0.717261	-0.747840	-0.888457
YLR131C	YMR016C	-1.092881	-1.267448	-0.911439
YLR131C	YMR018W	-1.385657	-1.436218	-1.151884
YLR131C	YMR020W	-0.936188	-0.832565	-0.832236
YLR131C	YNR054C	-1.215735	-1.385957	-1.134853
YLR131C	YNR059W	-1.149896	-1.142643	-1.131336
YLR131C	YNR062C	-1.099623	-0.910697	-1.021548
YLR131C	YOL151W	-1.217148	-1.231804	-1.192776
YLR131C	YOL147C	-0.612375	-0.678168	-0.429032
YLR131C	YOL145C	-0.437853	-0.590494	-0.556165
YLR131C	YOL141W	-0.559962	-0.718234	-0.525440
YLR131C	YOR177C	-1.087656	-0.715419	-0.880472
YLR131C	YOR222W	-1.030001	-1.313652	-1.116843
YLR131C	YOR227W	-1.255975	-1.144771	-1.094414
YLR131C	YOR229W	-1.107788	-0.848991	-0.913127
YLR131C	YOR231W	2.820583	2.637637	2.873722
YLR131C	YOR233W	-0.922440	-1.134469	-0.935834
YLR131C	YPL119C	-0.968605	-0.704093	-0.720938
YLR131C	YPL115C	-1.034697	-0.927699	-0.965995
YLR131C	YPL109C	-1.328330	-1.066471	-1.310956
YLR131C	YPL065W	-0.418955	-0.366025	-0.581144
YLR131C	YPL058C	2.451501	2.355886	2.729441
YLR131C	YBR078W	-1.257862	-1.324990	-1.292603
YLR131C	YBR081C	-1.117910	-0.870188	-1.130275
YLR131C	YBR082C	2.277627	2.040707	2.195374
YLR131C	YBR126C	-1.151281	-1.050498	-1.046052
YLR131C	YBR128C	-0.358003	-0.347482	-0.522092
YLR131C	YDL227C	-1.128181	-0.746105	-1.090925
YLR131C	YDL223C	-0.785561	-0.794429	-0.505814
YLR131C	YDL220C	-0.747824	-0.757742	-0.696078
YLR131C	YDL180W	-0.945282	-0.985309	-0.844617
YLR131C	YDL177C	-0.659520	-0.810359	-0.667839
YLR131C	YDR158W	-0.782926	-0.991930	-0.879218
YLR131C	YDR211W	-0.801363	-0.631346	-0.776611
YLR131C	YDR213W	-1.250465	-1.299804	-1.225120
YLR131C	YDR541C	-1.315188	-1.030059	-1.360713
YLR131C	YEL073C	2.824073	2.835257	2.786299
YLR131C	YEL041W	-0.943997	-0.718525	-0.806453
YLR131C	YEL036C	-1.004120	-1.249961	-1.024863
YLR131C	YEL032W	-0.788568	-0.460841	-0.638616
YLR131C	YFL020C	-1.087498	-1.121780	-0.944480
YLR131C	YFL017C	-0.417311	-0.688669	-0.581542
YLR131C	YFR022W	-1.180183	-0.983238	-0.878466
YLR131C	YFR026C	-0.957608	-1.110356	-0.910033
YLR131C	YGR014W	-1.038062	-0.928682	-1.093712
YLR131C	YGR016W	3.984163	3.805944	3.868958
YLR131C	YGR021W	-0.651164	-0.642034	-0.627245
YLR131C	YGR056W	-1.028972	-1.189174	-1.188765
YLR131C	YGR065C	2.411896	2.362936	2.376621
YLR131C	YHR020W	-0.954565	-1.015490	-0.862803
YLR131C	YHR062C	-0.512713	-0.871800	-0.560721
YLR131C	YHR067W	3.607273	3.491242	3.426219
YLR131C	YHR071W	-0.999269	-1.032915	-0.649185
YLR131C	YIR001C	-0.803258	-0.722080	-0.971164
YLR131C	YIR038C	-1.062150	-1.272856	-0.939035
YLR131C	YJR103W	-1.136099	-1.297370	-1.100687
YLR131C	YJR105W	-1.133500	-1.241317	-1.149821
YLR131C	YJR107W	-1.031034	-1.017703	-0.850530
YLR131C	YJR153W	-1.210591	-1.311110	-1.229080
YLR131C	YJR154W	-1.222764	-1.024664	-1.146010
YLR131C	YKR075C	2.776031	2.849887	3.043587
YLR131C	YLL062C	-0.741883	-0.755510	-0.712664
YLR131C	YLL056C	-1.127479	-1.158305	-0.992572
YLR131C	YLR285W	-0.730947	-0.635460	-0.958647
YLR131C	YLR291C	-0.694758	-0.643279	-0.757967
YLR131C	YMR056C	-0.656158	-0.806241	-0.583776
YLR131C	YMR066W	-0.803195	-0.868229	-0.980838
YLR131C	YMR105C	-1.062916	-0.804265	-0.924990
YLR131C	YMR108W	-1.073990	-1.263099	-1.075897
YLR131C	YNL244C	-0.823994	-1.104008	-0.776547
YLR131C	YNL240C	-1.087301	-1.138907	-0.989028
YLR131C	YNL188W	-0.633859	-0.618060	-0.833761
YLR131C	YNL182C	-1.065776	-1.181025	-1.141779
YLR131C	YOL096C	-0.760570	-0.810278	-0.887895
YLR131C	YOL094C	-0.599486	-0.598341	-0.863666
YLR131C	YOL048C	2.491913	2.415971	2.622440
YLR131C	YOR284W	-0.878637	-0.856668	-1.095029
YLR131C	YOR286W	-0.181039	-0.362367	-0.486916
YLR131C	YOR326W	-1.022096	-1.241102	-1.095028
YLR131C	YOR328W	-1.116156	-0.947191	-0.856394
YLR131C	YOR336W	-0.869429	-0.757712	-0.817219
YLR131C	YPL017C	-1.301121	-1.300282	-1.123278
YLR131C	YPL015C	-1.115705	-1.006723	-0.910734
YLR131C	YPL013C	-0.718809	-0.784052	-0.856254
YLR131C	YPL009C	-0.962128	-1.025042	-0.883720
YLR131C	YPL007C	-1.167838	-1.039386	-1.320802
YLR131C	YPR028W	-1.047081	-1.264515	-1.179655
YLR131C	YPR030W	2.667233	2.732926	2.795674
YLR131C	YPR032W	-0.635231	-0.603819	-0.733473
YLR131C	YPR034W	2.827272	2.886901	2.854307
YLR131C	YAL039C	-1.074512	-1.198197	-1.041644
YLR131C	YBL005W	-0.730193	-0.759491	-0.509964
YLR131C	YBR038W	-0.999356	-1.054626	-0.954526
YLR131C	YBR040W	-1.026234	-1.037552	-0.918755
YLR131C	YCR031C	-0.887394	-0.917020	-0.872741
YLR131C	YCR042C	2.598170	2.709532	2.584584
YLR131C	YDR060W	-1.215822	-1.362052	-1.145523
YLR131C	YDR104C	-1.044264	-0.851684	-1.013499
YLR131C	YDR448W	-1.085822	-0.975131	-1.016571
YLR131C	YDR450W	-1.054640	-1.115942	-1.172147
YLR131C	YDR452W	-0.997367	-1.002372	-1.111480
YLR131C	YDR453C	-0.882963	-0.798631	-0.846171
YLR131C	YDR457W	-1.152557	-1.036808	-0.958484
YLR131C	YDR495C	-0.642972	-0.443756	-0.751983
YLR131C	YDR497C	-0.989116	-0.966090	-1.042372
YLR131C	YDR503C	-0.989415	-0.966643	-0.943393
YLR131C	YDR506C	-0.406533	-0.045800	-0.325468
YLR131C	YER158C	-1.144469	-1.081006	-1.032188
YLR131C	YER162C	-0.766828	-0.925566	-0.562357
YLR131C	YFL061W	2.340135	2.546457	2.509688
YLR131C	YFL055W	2.580487	2.680563	2.836323
YLR131C	YGL078C	-0.786599	-0.627224	-0.634518
YLR131C	YGL076C	-0.950211	-0.873275	-1.039075
YLR131C	YGL032C	-1.069651	-0.947111	-1.046415
YLR131C	YGL029W	-0.957846	-1.150432	-0.926480
YLR131C	YGL027C	-0.660941	-0.576983	-0.842512
YLR131C	YGR282C	-0.556256	-0.803697	-0.450709
YLR131C	YGR284C	-0.719498	-1.008395	-0.830639
YLR131C	YGR286C	2.528607	2.580019	2.422201
YLR131C	YGR288W	2.447361	2.675165	2.569608
YLR131C	YHL022C	-0.542038	-0.509360	-0.584978
YLR131C	YHL020C	-0.909587	-1.153469	-0.844893
YLR131C	YHL014C	-0.383107	-0.448659	-0.576290
YLR131C	YIL095W	-0.456564	-0.765545	-0.677055
YLR131C	YIL094C	-0.863371	-1.191191	-1.005424
YLR131C	YIL089W	3.153268	3.254769	3.073947
YLR131C	YIL043C	0.017260	-0.112383	-0.139039
YLR131C	YIL040W	-0.256837	-0.489523	-0.418370
YLR131C	YIL037C	-1.181071	-1.154607	-1.108061
YLR131C	YJR007W	2.992272	2.895822	2.849365
YLR131C	YJR010W	-0.865484	-1.146673	-0.979964
YLR131C	YJR010C-A	-0.713459	-1.103869	-0.851096
YLR131C	YJR015W	-0.822466	-0.884158	-0.785639
YLR131C	YJR059W	-1.088998	-0.804984	-0.993226
YLR131C	YJR061W	-1.049863	-1.049453	-1.038510
YLR131C	YJR063W	-0.653695	-0.993712	-0.737838
YLR131C	YKL016C	-1.100239	-0.995915	-1.143819
YLR131C	YKL014C	-0.910639	-1.046657	-0.973459
YLR131C	YKL010C	-0.571554	-0.756856	-0.541036
YLR131C	YKL008C	-0.963636	-0.945419	-1.090928
YLR131C	YKR027W	-0.812160	-0.454376	-0.891649
YLR131C	YKR030W	-0.868825	-1.029894	-0.951999
YLR131C	YKR037C	-0.519653	-0.718418	-0.674225
YLR131C	YLR185W	-0.522868	-0.607442	-0.628706
YLR131C	YLR187W	-0.907603	-1.029617	-1.042371
YLR131C	YLR234W	-0.763702	-0.696867	-0.686821
YLR131C	YLR238W	-1.063960	-1.048731	-1.201534
YLR131C	YLR240W	-0.699741	-0.641093	-0.727325
YLR131C	YML029W	-1.021963	-1.016328	-0.859322
YLR131C	YMR014W	-0.973389	-0.957863	-0.982868
YLR131C	YMR015C	-1.111937	-1.217951	-1.306238
YLR131C	YMR017W	-1.229165	-1.132207	-0.998584
YLR131C	YMR019W	-0.868344	-0.934908	-0.809527
YLR131C	YMR325W	-0.725732	-0.851089	-0.521130
YLR131C	YNL288W	-1.060978	-1.173708	-1.158349
YLR131C	YNR058W	3.810703	3.761223	3.876263
YLR131C	YNR060W	-1.136046	-1.389370	-1.018256
YLR131C	YNR061C	-1.010092	-0.945208	-1.059782
YLR131C	YNR063W	2.568522	2.768760	2.709178
YLR131C	YOL143C	-0.921900	-1.154732	-0.751406
YLR131C	YOL140W	-0.772342	-0.903631	-0.731959
YLR131C	YOR178C	2.460842	2.304426	2.668247
YLR131C	YOR179C	-0.932202	-1.320809	-1.111330
YLR131C	YOR181W	-0.825680	-0.915661	-0.762167
YLR131C	YOR223W	-0.340157	-0.272154	-0.228984
YLR131C	YOR230W	-1.183568	-0.895880	-1.213925
YLR131C	YPL111W	-1.200773	-1.261997	-1.179787
YLR131C	YPL110C	-0.943056	-0.869239	-0.850658
YLR131C	YPL061W	-0.857494	-0.738132	-0.895001
YLR131C	YBR083W	-1.083741	-0.769403	-1.043594
YLR131C	YBR127C	-1.021828	-1.123193	-1.008011
YLR131C	YBR129C	-0.658928	-0.497974	-0.891205
YLR131C	YBR137W	-0.772174	-1.125453	-0.936349
YLR131C	YBR139W	-0.945186	-0.839847	-0.855025
YLR131C	YDL224C	-1.155035	-1.064127	-1.126036
YLR131C	YDL222C	-0.797139	-0.692007	-0.631555
YLR131C	YDL218W	-0.982282	-1.196191	-0.789611
YLR131C	YDL181W	-0.986795	-0.739732	-0.768726
YLR131C	YDL179W	2.848593	3.187945	2.860984
YLR131C	YDL171C	-1.059208	-1.214474	-1.122790
YLR131C	YDR159W	-0.867984	-0.674048	-0.938091
YLR131C	YDR161W	-0.419501	-0.715218	-0.507065
YLR131C	YDR208W	-0.873984	-1.069517	-0.890731
YLR131C	YDR214W	-0.822790	-0.951839	-0.616057
YLR131C	YDR542W	2.334792	2.475984	2.467413
YLR131C	YEL040W	-0.922319	-0.873978	-0.924089
YLR131C	YEL039C	-0.978043	-0.966458	-0.849368
YLR131C	YEL037C	-0.599412	-0.634879	-0.677148
YLR131C	YEL035C	-0.665165	-0.584094	-0.489849
YLR131C	YFL016C	-0.631511	-0.623808	-0.455566
YLR131C	YFL011W	-1.042158	-0.556435	-0.828648
YLR131C	YFR021W	-1.237595	-1.135658	-1.201744
YLR131C	YGR017W	-1.167498	-0.985556	-1.177638
YLR131C	YGR026W	-0.556290	-0.419582	-0.690021
YLR131C	YGR061C	-0.995173	-1.171927	-0.887923
YLR131C	YGR066C	-1.064992	-1.124511	-0.979131
YLR131C	YHR018C	-0.923859	-0.980446	-1.042422
YLR131C	YHR023W	2.490759	2.479160	2.468686
YLR131C	YHR061C	-0.957011	-1.032176	-1.078876
YLR131C	YHR068W	-0.637850	-0.853897	-0.732685
YLR131C	YIL002C	-1.050527	-1.055763	-1.157872
YLR131C	YIR003W	-1.019556	-0.767195	-0.812156
YLR131C	YIR006C	-0.998117	-1.034664	-0.972439
YLR131C	YIR039C	-1.103003	-0.903467	-1.026504
YLR131C	YJR112W	-0.973302	-1.238675	-0.980111
YLR131C	YJR115W	-1.046041	-0.830642	-0.826456
YLR131C	YJR152W	-1.224280	-1.236198	-1.234841
YLR131C	YKR076W	-1.166845	-1.070956	-1.046724
YLR131C	YKR078W	-0.304946	-0.562333	-0.564396
YLR131C	YKR080W	2.585937	2.525085	2.443408
YLR131C	YKR082W	-0.593113	-0.660597	-0.642885
YLR131C	YKR083C	-0.660056	-0.634596	-0.814684
YLR131C	YLL055W	2.352529	2.511603	2.347845
YLR131C	YLL054C	-0.972783	-0.986134	-0.989015
YLR131C	YLL051C	-0.927279	-1.075601	-0.870089
YLR131C	YLR292C	-0.607736	-0.726238	-0.818292
YLR131C	YLR333C	-0.913296	-0.960109	-1.030723
YLR131C	YLR335W	-0.449165	-0.621056	-0.473508
YLR131C	YMR055C	-0.965836	-1.036674	-1.010111
YLR131C	YMR058W	-0.544273	-0.541100	-0.495849
YLR131C	YMR063W	2.495068	2.790013	2.608649
YLR131C	YMR065W	-0.987194	-0.927611	-1.074976
YLR131C	YMR102C	-0.980277	-0.973106	-0.952224
YLR131C	YMR110C	-0.872048	-0.893503	-0.731685
YLR131C	YNL242W	-0.779063	-0.442004	-0.639145
YLR131C	YNL241C	-0.958031	-0.786857	-0.831693
YLR131C	YNL238W	-1.009370	-1.189124	-1.045836
YLR131C	YNL236W	-0.497268	-0.341435	-0.590571
YLR131C	YNL233W	-0.902494	-0.662513	-0.992983
YLR131C	YNL187W	-0.611397	-0.553671	-0.658146
YLR131C	YNL177C	-0.816808	-0.698688	-1.030536
YLR131C	YOL101C	2.537860	2.264023	2.536121
YLR131C	YOL095C	-0.767062	-1.030580	-0.963598
YLR131C	YOL054W	-0.191755	-0.561941	-0.251967
YLR131C	YOL052C	2.414275	2.203829	2.405566
YLR131C	YOL047C	2.500026	2.303741	2.620951
YLR131C	YOR274W	-1.019992	-1.045623	-1.140993
YLR131C	YOR276W	-0.643601	-0.621069	-0.725158
YLR131C	YOR279C	-0.435924	-0.360062	-0.653806
YLR131C	YOR285W	-0.848634	-0.963376	-0.714979
YLR131C	YPR027C	-1.116715	-1.180364	-0.926609
YLR131C	YPR031W	-0.656709	-0.558615	-0.649627
YLR131C	YPR035W	-1.405692	-1.183155	-1.514051
YLR131C	YAR015W	2.722551	2.616299	2.707453
YLR131C	YAL029C	-1.151996	-1.281845	-1.025298
YLR131C	YAL025C	-0.720525	-1.013307	-0.738266
YLR131C	YAL023C	-0.672322	-0.678605	-0.617122
YLR131C	YAL021C	3.543967	3.756157	3.564288
YLR131C	YAR042W	-0.618389	-0.539673	-0.368141
YLR131C	YBR239C	-1.061650	-1.195429	-0.968052
YLR131C	YBR242W	-0.794442	-1.163507	-0.805390
YLR131C	YBR244W	-0.807994	-0.875999	-0.851922
YLR131C	YBR245C	-0.793037	-0.776528	-0.779742
YLR131C	YBR248C	-0.756074	-1.019119	-0.898047
YLR131C	YDL115C	-1.031543	-1.176648	-0.990721
YLR131C	YDL065C	-0.206036	-0.362347	-0.191712
YLR131C	YDL057W	-0.869787	-0.806199	-0.805132
YLR131C	YDR263C	-0.994696	-0.942045	-0.810887
YLR131C	YDR268W	-0.709035	-0.703838	-0.952505
YLR131C	YDR272W	-0.729928	-0.892066	-0.697294
YLR131C	YDR316W	-0.287705	-0.368084	-0.534420
YLR131C	YER011W	-1.180004	-1.142566	-1.019662
YLR131C	YER013W	-0.815428	-0.774057	-0.767757
YLR131C	YER049W	-0.918679	-0.918830	-0.996101
YLR131C	YER051W	-0.555571	-0.528470	-0.670943
YLR131C	YER052C	-1.137427	-1.081077	-1.200510
YLR131C	YER055C	-0.819810	-1.202299	-0.973978
YLR131C	YGL257C	-1.176665	-1.201137	-1.227180
YLR131C	YGL255W	-0.905189	-1.028596	-0.675415
YLR131C	YGL253W	-0.951750	-0.843977	-1.028247
YLR131C	YGL249W	-1.010668	-0.712601	-0.775122
YLR131C	YGL207W	-0.846170	-0.554529	-0.886406
YLR131C	YGL203C	-0.895247	-0.939411	-0.956501
YLR131C	YGL202W	-1.122671	-1.130661	-1.169965
YLR131C	YGL201C	-1.383475	-1.117851	-1.326410
YLR131C	YGR119C	-0.963739	-1.134745	-1.068394
YLR131C	YGR155W	-1.150306	-1.047205	-1.177965
YLR131C	YGR157W	-0.790380	-0.793832	-0.897126
YLR131C	YGR161C	-1.199070	-1.008600	-1.013709
YLR131C	YHR120W	-0.709547	-0.586778	-0.794310
YLR131C	YHR122W	-0.823573	-1.055144	-0.928196
YLR131C	YHR128W	-0.653828	-0.854687	-0.776621
YLR131C	YHR167W	-0.733591	-0.916882	-0.803985
YLR131C	YHR169W	-0.230390	-0.570724	-0.318433
YLR131C	YHR174W	-0.715876	-0.836043	-0.747797
YLR131C	YJL173C	-1.014180	-1.101166	-1.190296
YLR131C	YJL171C	-1.037990	-0.992733	-1.069499
YLR131C	YJL168C	-0.764179	-0.850912	-0.902698
YLR131C	YJL164C	-0.940323	-0.824184	-0.777004
YLR131C	YJL162C	-0.862530	-0.854866	-0.888334
YLR131C	YJL125C	-0.861504	-1.096566	-0.891874
YLR131C	YJL123C	-0.659484	-0.592690	-0.803921
YLR131C	YKL187C	-1.274752	-0.795838	-0.978681
YLR131C	YKL184W	-0.987599	-0.988551	-0.972445
YLR131C	YKL182W	-1.108629	-0.767301	-1.098561
YLR131C	YKL148C	-0.792904	-0.448110	-0.594124
YLR131C	YKL142W	-0.937548	-0.923192	-0.902579
YLR131C	YLR001C	-0.824324	-0.723945	-0.697125
YLR131C	YLR003C	-0.307361	-0.525627	-0.381127
YLR131C	YLR044C	-1.285929	-1.375765	-1.237874
YLR131C	YLR050C	-0.459404	-0.547099	-0.726984
YLR131C	YLR054C	2.418207	2.539083	2.563771
YLR131C	YLR390W	-0.997020	-1.105947	-1.011981
YLR131C	YLR396C	-0.316089	-0.337307	-0.555044
YLR131C	YLR398C	-0.929587	-0.869038	-0.938787
YLR131C	YLR436C	-0.698586	-0.628739	-0.694077
YLR131C	YMR158W	-0.296510	-0.214466	-0.565818
YLR131C	YMR160W	-0.263465	-0.068252	-0.311843
YLR131C	YMR163C	-0.826188	-1.152409	-1.034267
YLR131C	YMR199W	-0.983173	-0.825553	-1.133493
YLR131C	YMR204C	-1.013398	-0.789361	-0.935067
YLR131C	YNL125C	-1.172806	-1.267550	-0.979677
YLR131C	YNL121C	-0.934066	-0.701852	-1.060078
YLR131C	YNL118C	-1.031800	-0.988144	-1.215916
YLR131C	YNL072W	-0.508894	-0.401419	-0.502105
YLR131C	YNL070W	-0.812171	-0.886772	-0.889530
YLR131C	YNL069C	-1.195346	-1.199050	-1.152773
YLR131C	YNL066W	2.274652	2.538324	2.245448
YLR131C	YOR002W	-1.042642	-0.971136	-1.083342
YLR131C	YOR004W	-0.806287	-1.140666	-0.883366
YLR131C	YOR005C	-0.765663	-1.022001	-0.693105
YLR131C	YOR007C	-0.693170	-0.969361	-0.805288
YLR131C	YOR047C	-1.060279	-1.008668	-1.155987
YLR131C	YOR051C	-1.278705	-1.305384	-1.240079
YLR131C	YOR381W	-1.227239	-1.233469	-1.080250
YLR131C	YOR382W	-1.217114	-1.061080	-1.037012
YLR131C	YOR384W	-0.764620	-0.412072	-0.571908
YLR131C	YOR386W	2.520628	2.661233	2.641449
YLR131C	YOR389W	-1.250860	-1.470692	-1.100628
YLR131C	YPL253C	-1.120335	-1.194329	-1.122773
YLR131C	YPL250C	2.392998	2.202883	2.536279
YLR131C	YPL249C	-0.885183	-0.964930	-0.758807
YLR131C	YPL247C	-0.771536	-0.614110	-0.624486
YLR131C	YPR106W	2.834788	3.024426	2.821707
YLR131C	YPR140W	-0.937026	-0.638521	-0.889978
YLR131C	YPR148C	-0.866745	-0.701259	-1.102726
YLR131C	YBL097W	3.117656	3.043578	3.065183
YLR131C	YBL091C	-0.228615	-0.516118	-0.473476
YLR131C	YBL087C	-0.899863	-1.067916	-0.958770
YLR131C	YBL036C	-0.793407	-0.944300	-0.916399
YLR131C	YBL034C	-0.903872	-0.824226	-0.909580
YLR131C	YBL031W	-1.028847	-1.020974	-1.135257
YLR131C	YBR291C	-0.318578	-0.762506	-0.450061
YLR131C	YBR295W	-1.181068	-1.131988	-0.902633
YLR131C	YBR296C	-1.297543	-1.286569	-1.099415
YLR131C	YCL025C	-1.352402	-1.145017	-1.103763
YLR131C	YCR012W	-1.106693	-1.134990	-1.186318
YLR131C	YDL012C	-0.947615	-1.268926	-0.963489
YLR131C	YDR032C	-1.265906	-1.292055	-1.180971
YLR131C	YDR033W	-1.227191	-0.988546	-1.314825
[truncated: 133,416 more rows]
